# Supplementary material for: Episodic evolution of coadapted sets of amino acid sites in mitochondrial proteins
Source: PLoS Genet. 2021 Jan 25;17(1):e1008711. doi: 10.1371/journal.pgen.1008711 (PMC7861529; doi:10.1371/journal.pgen.1008711)
Supplement: S1 Data — (ZIP) [file pgen.1008711.s025.zip › data/tree/COX2.einsi.mega.G10.no_gaps.xparr]

child	parent	length
Node_8699
Node_4527	Node_8699	0.254217035252224		Q91T;F92I;Y94N;V111T;M112F;E114G;I116V;F117E;F118L;V122I;I125Y;I127V;I130L;T131I;T132G;L134S;L136M;I137L;S142L;F151I;T152V;L156H;V157N;D158H;I197L;V198I;I202T;I225L;F229A;L232F;L235F;M246V;L251M;I253V;T329S;L333I;D354Q;L365V;I369V;N370D;L385I;V397I;M399I;V402I;F413L;K415N;I444L;S450G;I509L;S523Q;E527P	Q91T;F92I;Y94N;V111T;M112F;E114G;I116V;F117E;F118L;V122I;I125Y;I127V;I130L;T131I;T132G;L134S;L136M;I137L;S142L;F151I;T152V;L156H;V157N;D158H;I197L;V198I;I202T;I225L;F229A;L232F;L235F;M246V;L251M;I253V;T329S;L333I;D354Q;L365V;I369V;N370D;L385I;V397I;M399I;V402I;F413L;K415N;I444L;S450G;I509L;S523Q;E527P
82268	Node_4527	1.7173784125928253		F87V;N89A;N94A;Q98L;Q101A;A107I;A108G;E113Y;I115L;Q121H;M123L;I128V;I131V;G132L;M136F;K139R;A140G;K150A;H153Y;Y155H;N157F;T193H;L197F;I198L;T202A;F232I;K236R;V244I;D247E;A250E;M251L;I256V;H259N;S268T;E321D;S329P;E334Q;Y338F;M339L;Q354P;F356V;L358Q;E360N;R364Y;V365M;H372S;A379S;A382T;I399L;I402M;Q408S;L413M;N415S;A447Y;N448L;G450A;V455G;E457K;L465M;L509F;Q523N	F87V;N89A;N94A;Q98L;Q101A;A107I;A108G;E113Y;I115L;Q121H;M123L;I128V;I131V;G132L;M136F;K139R;A140G;K150A;H153Y;Y155H;N157F;T193H;L197F;I198L;T202A;F232I;K236R;V244I;D247E;A250E;M251L;I256V;H259N;S268T;E321D;S329P;E334Q;Y338F;M339L;Q354P;F356V;L358Q;E360N;R364Y;V365M;H372S;A379S;A382T;I399L;I402M;Q408S;L413M;N415S;A447Y;N448L;G450A;V455G;E457K;L465M;L509F;Q523N
Node_4526	Node_4527	0.14134164231438773		K23L;M96A;A107G;K139S;A140I;V246I;L376I;G410S;P417E	K23L;M96A;A107G;K139S;A140I;V246I;L376I;G410S;P417E
Node_4351	Node_4526	0.5058157099377616		L23A;T91F;A96H;S109T;P110T;E113Y;E117D;Q121N;M123I;V127I;I129V;S134T;M136I;L137Q;I140V;L142F;N149D;I151L;H153Y;H156N;I195V;L197I;E243S;I246V;M251V;H259Y;S264G;S329N;E334S;Y338F;D348E;H372R;I376V;L406I;N415D;L509I;S524L;P527G	L23A;T91F;A96H;S109T;P110T;E113Y;E117D;Q121N;M123I;V127I;I129V;S134T;M136I;L137Q;I140V;L142F;N149D;I151L;H153Y;H156N;I195V;L197I;E243S;I246V;M251V;H259Y;S264G;S329N;E334S;Y338F;D348E;H372R;I376V;L406I;N415D;L509I;S524L;P527G
28583	Node_4351	0.07516030301688265		F87L;L130I;F142L;L151H;N156S;N157H;E266N;S268G;N329D;F434Y;V455A;I509V	F87L;L130I;F142L;L151H;N156S;N157H;E266N;S268G;N329D;F434Y;V455A;I509V
4808	Node_4351	0.07545044015785181		F91I;I92V;Y93F;N121S;I131V;I136V;V152I;Y259I;Y265V;S334A;V365I;I399V;Y435F;A447T;N448A;V520I	F91I;I92V;Y93F;N121S;I131V;I136V;V152I;Y259I;Y265V;S334A;V365I;I399V;Y435F;A447T;N448A;V520I
Node_4525	Node_4526	0.151878933653688		M141I;K150Q;I226V;T345E;F356L;F411V;A447V;N448Y;V520L	M141I;K150Q;I226V;T345E;F356L;F411V;A447V;N448Y;V520L
Node_4355	Node_4525	0.32112086020955427		F87S;T91V;A108G;T111S;S134A;I140T;L142R;M241L;A250V;H259N;A382R;I399L;Y448L;S524N	F87S;T91V;A108G;T111S;S134A;I140T;L142R;M241L;A250V;H259N;A382R;I399L;Y448L;S524N
Node_4352	Node_4355	0.2973410919381042		N70C;V91L;I92C;Y93S;P97A;F112Y;Q121D;V127I;I128L;I131V;H156L;L194V;I195L;T202S;E321Q;M339L;Q354D;I397V;A401C;V411L;L413V;I454V;N524I;C528Y	N70C;V91L;I92C;Y93S;P97A;F112Y;Q121D;V127I;I128L;I131V;H156L;L194V;I195L;T202S;E321Q;M339L;Q354D;I397V;A401C;V411L;L413V;I454V;N524I;C528Y
44941	Node_4352	0.003240788746050044
4874	Node_4352	3.73628282234857E-6		Y528L	Y528L
Node_4354	Node_4355	0.23346368151531918		N70K;S87A;N89K;I92V;I131L;A134G;M251I;Y262F;S264T;S329T;E345D;V366I;I402L;Q439M;G450Y;A458S	N70K;S87A;N89K;I92V;I131L;A134G;M251I;Y262F;S264T;S329T;E345D;V366I;I402L;Q439M;G450Y;A458S
658196	Node_4354	0.08522781598486227		K70R;Y93C;V127I;I128V;L130M;D348E;V377I;V391I;K398T;M439A;S442R	K70R;Y93C;V127I;I128V;L130M;D348E;V377I;V391I;K398T;M439A;S442R
Node_4353	Node_4354	0.08271275995606511		A87V;V92A;F112I;I122V;I397L;V411A;L413I;C528P;K703R	A87V;V92A;F112I;I122V;I397L;V411A;L413I;C528P;K703R
4876	Node_4353	3.73628282234857E-6
588596	Node_4353	3.73628282234857E-6
Node_4524	Node_4525	0.04724143940187076		V226I;A379G	V226I;A379G
Node_4359	Node_4524	0.039783408418224406		I92V;Q98E;G103S;T111S;H153Y;I226V;I397L;L444I;S524A	I92V;Q98E;G103S;T111S;H153Y;I226V;I397L;L444I;S524A
Node_4356	Node_4359	0.1306277506083178		H156F;L225F;Y338F;L356F;V411T;L413F	H156F;L225F;Y338F;L356F;V411T;L413F
1213189	Node_4356	1.0597759616414426		L23M;N89Y;T91I;V92I;Y93N;S103C;F104Y;G107S;S109T;P110K;S111I;F112M;E113S;V116D;E117K;H119T;D120G;Q121E;M123F;F124Y;L126E;V127T;I128L;I129L;G132I;S134G;M136V;I140A;L142I;N149T;Q150E;I151L;V152S;L197I;I198L;T202S;V226I;A231S;E243S;V244I;P248S;A250Q;M251I;V253I;A255V;I256L;E321D;E334S;F338I;E345T;V365I;V369I;D370H;V377C;G379S;A382S;I402L;Q408G;F413Y;N415E;I444L;G450F;S464R;L465I;Q523H;A524L	L23M;N89Y;T91I;V92I;Y93N;S103C;F104Y;G107S;S109T;P110K;S111I;F112M;E113S;V116D;E117K;H119T;D120G;Q121E;M123F;F124Y;L126E;V127T;I128L;I129L;G132I;S134G;M136V;I140A;L142I;N149T;Q150E;I151L;V152S;L197I;I198L;T202S;V226I;A231S;E243S;V244I;P248S;A250Q;M251I;V253I;A255V;I256L;E321D;E334S;F338I;E345T;V365I;V369I;D370H;V377C;G379S;A382S;I402L;Q408G;F413Y;N415E;I444L;G450F;S464R;L465I;Q523H;A524L
78898	Node_4356	0.3506147667441838		N70S;F87L;N89P;Y93F;N94L;A96V;P97A;E113D;E117D;L130V;S139T;Q150P;N157T;L194V;F225L;K236R;M251I;I256V;H259S;Y262F;S329P;E334A;V377L;A382S;V391I;S393A;I399L;Y448N;L509M;A524L	N70S;F87L;N89P;Y93F;N94L;A96V;P97A;E113D;E117D;L130V;S139T;Q150P;N157T;L194V;F225L;K236R;M251I;I256V;H259S;Y262F;S329P;E334A;V377L;A382S;V391I;S393A;I399L;Y448N;L509M;A524L
Node_4358	Node_4359	0.360826645057489		F87I;N89S;T91P;Y93W;S103T;I128V;I131F;S134A;L142V;L225F;V253I;I256L;Y313F;M339L;E345T;D370G;N415E;F434Y;Y448H;V455A;I456V	F87I;N89S;T91P;Y93W;S103T;I128V;I131F;S134A;L142V;L225F;V253I;I256L;Y313F;M339L;E345T;D370G;N415E;F434Y;Y448H;V455A;I456V
549293	Node_4358	0.001286148942832375		D95Y	D95Y
Node_4357	Node_4358	3.73628282234857E-6
35722	Node_4357	0.016224039721956855		I87F	I87F
64495	Node_4357	0.05855726892161605		T103A;F112Y;A134S;M136V	T103A;F112Y;A134S;M136V
Node_4523	Node_4524	0.10851277632267177		Q150P;Y313F;S388D	Q150P;Y313F;S388D
Node_4382	Node_4523	0.19709105610469446		Q121T;M123F;I128V;L130C;S134F;M136V;L142I;H156S;D247S;A250T;A255V;I256V;E360D;I397L;I402V;N415E;V455A;I456V	Q121T;M123F;I128V;L130C;S134F;M136V;L142I;H156S;D247S;A250T;A255V;I256V;E360D;I397L;I402V;N415E;V455A;I456V
Node_4367	Node_4382	0.04386309387797335		L23F;V128I;I131F;S524A	L23F;V128I;I131F;S524A
Node_4361	Node_4367	0.08060148880179946		N94C;Q98Y;I128V;C130S;G132L;I141L;I142M;P150G;V256A;A382N;L413I;A524V	N94C;Q98Y;I128V;C130S;G132L;I141L;I142M;P150G;V256A;A382N;L413I;A524V
741276	Node_4361	0.2379619844324645		F23A;N70I;F87V;N89A;T91P;I92L;Y93H;A96V;S109T;V136M;S139V;N149V;D360E;N382Q;F389W;S393A;L397V;I399M;E415Q;F434Y;L444I	F23A;N70I;F87V;N89A;T91P;I92L;Y93H;A96V;S109T;V136M;S139V;N149V;D360E;N382Q;F389W;S393A;L397V;I399M;E415Q;F434Y;L444I
Node_4360	Node_4361	0.6596345600675599		F87Y;N89M;I92V;Y93S;C94A;P97A;G107S;F112H;V116I;E117I;T121S;F123C;V128I;V136I;M142I;S156Q;N157T;M251L;A256T;H259S;Y262F;Y267L;M339T;Q354E;V365L;D370E;G379A;A390C;A401S;V411A;E417P;Y448A;M452I;P453S;A455V;L465I;Q523I	F87Y;N89M;I92V;Y93S;C94A;P97A;G107S;F112H;V116I;E117I;T121S;F123C;V128I;V136I;M142I;S156Q;N157T;M251L;A256T;H259S;Y262F;Y267L;M339T;Q354E;V365L;D370E;G379A;A390C;A401S;V411A;E417P;Y448A;M452I;P453S;A455V;L465I;Q523I
169999	Node_4360	0.026704870061636677		G150A;V366L;G450N	G150A;V366L;G450N
170000	Node_4360	0.01828199699323618		I129V;E345I;L349I	I129V;E345I;L349I
Node_4366	Node_4367	0.07054554665550064		F87S;F112Q;V116T;F134L;I142V;S156A;T250S;L465P;L520I	F87S;F112Q;V116T;F134L;I142V;S156A;T250S;L465P;L520I
76777	Node_4366	0.5507537668027173		S18A;L20T;K21I;M22L;N70S;N89S;T91M;Y93E;A96S;Q98E;P99R;F104L;G107A;T111V;T116S;H119L;T121S;F123A;V127I;C130V;L134T;V136A;L137I;I140T;I141V;V142K;N149S;V152T;Y155F;N157H;L194V;I198V;T202S;M241T;I246F;S247T;V253I;V255A;R364N;D370N;H372N;A382Q;D388S;L397M;I399V;A401G;V402I;V411T;L413I;V447I;Y448L;A455C;V456I;I520M;Q523V	S18A;L20T;K21I;M22L;N70S;N89S;T91M;Y93E;A96S;Q98E;P99R;F104L;G107A;T111V;T116S;H119L;T121S;F123A;V127I;C130V;L134T;V136A;L137I;I140T;I141V;V142K;N149S;V152T;Y155F;N157H;L194V;I198V;T202S;M241T;I246F;S247T;V253I;V255A;R364N;D370N;H372N;A382Q;D388S;L397M;I399V;A401G;V402I;V411T;L413I;V447I;Y448L;A455C;V456I;I520M;Q523V
Node_4365	Node_4366	0.0650479619837073		I140V;N149S;P150Q;H153Y;I226V;L444I	I140V;N149S;P150Q;H153Y;I226V;L444I
Node_4362	Node_4365	0.08153404465456127		N89T;T91A;Y93F;T121S;I151L;V256A;Y265A;D360E;V365M;V369I;V456I;S464T	N89T;T91A;Y93F;T121S;I151L;V256A;Y265A;D360E;V365M;V369I;V456I;S464T
5270	Node_4362	0.030408986718901278		S87N	S87N
72558	Node_4362	0.04468416249796418		I454V	I454V
Node_4364	Node_4365	0.022776969365322617		M22S;V402I;Q523V	M22S;V402I;Q523V
542766	Node_4364	0.17867537585264154		S18Q;L19I;F23L;N70C;S87A;G103S;V127I;I128V;W135F;V140T;S149N;Q150E;V253I;V255A;Q354M;A382Q;I399V;I402C;F434Y	S18Q;L19I;F23L;N70C;S87A;G103S;V127I;I128V;W135F;V140T;S149N;Q150E;V253I;V255A;Q354M;A382Q;I399V;I402C;F434Y
Node_4363	Node_4364	0.16133785056386502		L20F;K21S;N70I;S87L;N89S;T91P;A96S;Q98E;Q112H;T116V;V136I;I141V;Q150K;T202S;V226I;R364S;V366T;F389W;V391I;S393A;L397I;A401C;A455K;V523I;A524I	L20F;K21S;N70I;S87L;N89S;T91P;A96S;Q98E;Q112H;T116V;V136I;I141V;Q150K;T202S;V226I;R364S;V366T;F389W;V391I;S393A;L397I;A401C;A455K;V523I;A524I
117179	Node_4363	3.73628282234857E-6
43049	Node_4363	3.73628282234857E-6
Node_4381	Node_4382	0.03206324682575004		N70K;D120N;I142F	N70K;D120N;I142F
Node_4368	Node_4381	0.26621526250955063		L23I;F87Y;Y93K;N94C;Q98E;V116T;T121S;C130F;F134M;L137M;I198V;T250S;V255A;E345D;I376V;A401C;V402T	L23I;F87Y;Y93K;N94C;Q98E;V116T;T121S;C130F;F134M;L137M;I198V;T250S;V255A;E345D;I376V;A401C;V402T
5207	Node_4368	0.28718876866923343		K70M;Y87S;N89T;T91F;I92V;K93Q;P97A;S121A;V128L;M137I;I140V;I141V;F142I;V152S;E243D;S250A;V253I;L413I;F434Y;Y448M	K70M;Y87S;N89T;T91F;I92V;K93Q;P97A;S121A;V128L;M137I;I140V;I141V;F142I;V152S;E243D;S250A;V253I;L413I;F434Y;Y448M
82508	Node_4368	0.21284748856427835		T91P;P99A;S109T;F112Y;V127I;M134T;V136A;H153Y;S156L;L225F;I226A;L413Y;A458R;S464N	T91P;P99A;S109T;F112Y;V127I;M134T;V136A;H153Y;S156L;L225F;I226A;L413Y;A458R;S464N
Node_4380	Node_4381	0.17295401762362575		G107S;S109A;T111G;I131V;F142Y;S156L;V253I;L356F;R364K;L444I	G107S;S109A;T111G;I131V;F142Y;S156L;V253I;L356F;R364K;L444I
Node_4373	Node_4380	0.002440133422874145		M241L;L465I	M241L;L465I
Node_4370	Node_4373	0.1328785690171743		E113T;N149S;L225F;K236R;M251V;F313Y;D388S;V411M;V456I;L520I;S524Q	E113T;N149S;L225F;K236R;M251V;F313Y;D388S;V411M;V456I;L520I;S524Q
5308	Node_4370	0.2027403251749545		L23S;F87L;Y93F;Y142F;V251I;D348S;V366T;L397I;V402T;M411L;Y448W;I465V;Q523F	L23S;F87L;Y93F;Y142F;V251I;D348S;V366T;L397I;V402T;M411L;Y448W;I465V;Q523F
Node_4369	Node_4370	0.09372494423041752		E345D;V369T;E417T;Q523V	E345D;V369T;E417T;Q523V
5315	Node_4369	0.0785976429484797		K70N;G132S;L137I;I141M;M411I;V523A	K70N;G132S;L137I;I141M;M411I;V523A
575983	Node_4369	0.04742980443521531		V127I;T202S;F225L;V366I	V127I;T202S;F225L;V366I
Node_4372	Node_4373	0.062373704126102124		Q98E;A109S;N120D;T121S;V128I;N149S;H153Y;L240M;V256A;A382T;A455V;S524Y	Q98E;A109S;N120D;T121S;V128I;N149S;H153Y;L240M;V256A;A382T;A455V;S524Y
65672	Node_4372	0.49537430823109285		F87T;N89V;T91I;I92V;Y93L;N94L;S109T;E117A;F123L;I128L;C130L;G132S;V136I;S139A;Y142N;P150G;V152T;I195L;I226V;M240T;S247D;T250S;M251L;A256T;F313M;D336E;F356L;D360A;N363S;K364N;V365L;V366I;D370N;G379S;V402T;V411A;E417A;Y448W;S464E;I465V;Y508F;L509F;L520V;Q523N	F87T;N89V;T91I;I92V;Y93L;N94L;S109T;E117A;F123L;I128L;C130L;G132S;V136I;S139A;Y142N;P150G;V152T;I195L;I226V;M240T;S247D;T250S;M251L;A256T;F313M;D336E;F356L;D360A;N363S;K364N;V365L;V366I;D370N;G379S;V402T;V411A;E417A;Y448W;S464E;I465V;Y508F;L509F;L520V;Q523N
Node_4371	Node_4372	0.07873875778868492		K70L;F87L;T91P;S107G;I140V;I141M;Y142I;L156T;S329A;K364R;E415Q;I465L	K70L;F87L;T91P;S107G;I140V;I141M;Y142I;L156T;S329A;K364R;E415Q;I465L
36066	Node_4371	0.2778965123728506		L87I;A96V;W100L;F112Y;E113S;E117D;I128L;I142L;S149N;V152T;N157T;T250A;I253V;H259N;E321D;E334S;S393A;L413I;Q415K;E417V;V447T;I454C;E457Q;A458G;S464E;L465A;Y508F;Q523V	L87I;A96V;W100L;F112Y;E113S;E117D;I128L;I142L;S149N;V152T;N157T;T250A;I253V;H259N;E321D;E334S;S393A;L413I;Q415K;E417V;V447T;I454C;E457Q;A458G;S464E;L465A;Y508F;Q523V
456999	Node_4371	0.21509648806751705		L23S;N89Q;V116T;Y125F;C130S;V136A;T156A;I226V;F335Y;E345D;F356L;V366I;G379A;I454V;V456I	L23S;N89Q;V116T;Y125F;C130S;V136A;T156A;I226V;F335Y;E345D;F356L;V366I;G379A;I454V;V456I
Node_4379	Node_4380	0.1867626625342025		K70Q;Y93F;E113T;E117T;F123G;V131I;G132S;V152A;N157T;L194V;K236R;M251L;E334D;V365L;T371C;D388S;I399L;V411F;E417T;Y448W;L465S;Y508F	K70Q;Y93F;E113T;E117T;F123G;V131I;G132S;V152A;N157T;L194V;K236R;M251L;E334D;V365L;T371C;D388S;I399L;V411F;E417T;Y448W;L465S;Y508F
Node_4374	Node_4379	0.04703642377195146		V136A	V136A
5322	Node_4374	0.17565728646907525		V127I;I131F;I195V;I198V;V255A;Y267L;E321G;S329C;I333Y;D334R;V366I;F389Y;V456I;S465T;W517M;L520G	V127I;I131F;I195V;I198V;V255A;Y267L;E321G;S329C;I333Y;D334R;V366I;F389Y;V456I;S465T;W517M;L520G
5341	Node_4374	0.22298970073381022		L23I;Q70N;F87Y;N89A;F93Y;P97A;F112Y;V127I;C130S;S132T;A152S;I195L;L225F;V255I;V366I;V377I;V402C;E415D;V447I;W448Y;A455V;L520V;Q523A	L23I;Q70N;F87Y;N89A;F93Y;P97A;F112Y;V127I;C130S;S132T;A152S;I195L;L225F;V255I;V366I;V377I;V402C;E415D;V447I;W448Y;A455V;L520V;Q523A
Node_4378	Node_4379	0.07923535459666244		C130S	C130S
5334	Node_4378	0.40557823635694223		L23F;Q70N;F87L;N89I;T91F;Q98E;D106E;S107T;A109S;G111A;T113A;I115L;I131V;S132G;V136F;L137I;I141M;P150A;I151F;H153A;T157V;I195L;I226V;T250S;E321D;S329T;I333V;D334E;E345D;K364A;L365V;L397I;V402C;F434Y;V447I;A455R;E457D;A458V;S464T;L520M;Q523I;S524I	L23F;Q70N;F87L;N89I;T91F;Q98E;D106E;S107T;A109S;G111A;T113A;I115L;I131V;S132G;V136F;L137I;I141M;P150A;I151F;H153A;T157V;I195L;I226V;T250S;E321D;S329T;I333V;D334E;E345D;K364A;L365V;L397I;V402C;F434Y;V447I;A455R;E457D;A458V;S464T;L520M;Q523I;S524I
Node_4377	Node_4378	0.0827217334169222		L23T;P97A;A401C	L23T;P97A;A401C
38945	Node_4377	0.28298627767639734		F87N;T91I;F93W;Q98E;I115L;T121S;V127I;S130G;I131V;V136I;I140L;N149H;T157N;I195L;I198V;I226V;L240I;K364R;L413I;T417P;S464E;S524F	F87N;T91I;F93W;Q98E;I115L;T121S;V127I;S130G;I131V;V136I;I140L;N149H;T157N;I195L;I198V;I226V;L240I;K364R;L413I;T417P;S464E;S524F
Node_4376	Node_4377	0.08236815652249521		V128L;I131F;T193S;R236K;I246L;S464T	V128L;I131F;T193S;R236K;I246L;S464T
5353	Node_4376	0.1307980689946021		T91N;F93L;I115L;H153Y;V194I;A382D;T417S;A458S;Q523L	T91N;F93L;I115L;H153Y;V194I;A382D;T417S;A458S;Q523L
Node_4375	Node_4376	0.13538807038792472		G111V;I122V;E321D	G111V;I122V;E321D
153609	Node_4375	3.73628282234857E-6
221103	Node_4375	0.02056647395819793		V136I	V136I
Node_4522	Node_4523	0.13177962660529907		F87N;Q101G;G103Y;G379S;Y448L;G450S;Y508F	F87N;Q101G;G103Y;G379S;Y448L;G450S;Y508F
Node_4387	Node_4522	0.041866443577816756		L358Q	L358Q
Node_4384	Node_4387	0.7959214007802274		L23K;N87F;T91F;Y93L;P99S;T111S;F112Y;E113L;E117N;H119N;Q121Y;V127T;I128F;S134T;W135Y;M136A;S139K;I141V;L142Y;V152S;T193S;L194I;L197F;T202V;A229S;F232L;I246K;D247N;A250S;H259R;S329P;E334S;V365L;V377L;A382S;D388S;F389W;I399C;A401C;V411L;L413N;N415D;I456V;Q523N	L23K;N87F;T91F;Y93L;P99S;T111S;F112Y;E113L;E117N;H119N;Q121Y;V127T;I128F;S134T;W135Y;M136A;S139K;I141V;L142Y;V152S;T193S;L194I;L197F;T202V;A229S;F232L;I246K;D247N;A250S;H259R;S329P;E334S;V365L;V377L;A382S;D388S;F389W;I399C;A401C;V411L;L413N;N415D;I456V;Q523N
4897	Node_4384	0.6752421308080291		N89H;S109T;P110A;F128L;A136S;K139V;H153R;Y155F;N157Q;L232I;M241V;M251L;A255I;S264T;S334M;D370N;H372P;A390T;S393A;L394F;I402V;S410Y;Y435F;V455A;L465I	N89H;S109T;P110A;F128L;A136S;K139V;H153R;Y155F;N157Q;L232I;M241V;M251L;A255I;S264T;S334M;D370N;H372P;A390T;S393A;L394F;I402V;S410Y;Y435F;V455A;L465I
Node_4383	Node_4384	0.43698543505949733		F91S;Q98S;V116T;N117H;I122L;L130F;T134I;L137I;I140T;N149H;H153N;H156T;N157T;I195V;V202I;S229L;I230V;M241L;K246Q;N247K;Y267L;S268N;Q354S;V369I;S382G;N413K;E457Q;A458G	F91S;Q98S;V116T;N117H;I122L;L130F;T134I;L137I;I140T;N149H;H153N;H156T;N157T;I195V;V202I;S229L;I230V;M241L;K246Q;N247K;Y267L;S268N;Q354S;V369I;S382G;N413K;E457Q;A458G
4896	Node_4383	0.14361982054555436		G101A;I115V;T140A;Y142I;S152A;N153A;Y262F;I333V;H372R;G404S;K413S	G101A;I115V;T140A;Y142I;S152A;N153A;Y262F;I333V;H372R;G404S;K413S
4899	Node_4383	0.1549035690806046		F87L;S91Q;L93M;L113V;I129V;A136G;V141A;H149Y;T156A;I198V;I226V;A255C;I256L;P329A;S334A;S354T;H372N;T378S;S450A	F87L;S91Q;L93M;L113V;I129V;A136G;V141A;H149Y;T156A;I198V;I226V;A255C;I256L;P329A;S334A;S354T;H372N;T378S;S450A
Node_4386	Node_4387	0.31445892380453055		L23S;T91I;Y93H;Q98T;T111V;E113D;I122V;M123L;I131V;M136I;I140T;N149S;G159S;L194T;T202S;E321H;E345T;V366I;D370N;I399V;I402S;V411T;L413F;N415Q;F434Y	L23S;T91I;Y93H;Q98T;T111V;E113D;I122V;M123L;I131V;M136I;I140T;N149S;G159S;L194T;T202S;E321H;E345T;V366I;D370N;I399V;I402S;V411T;L413F;N415Q;F434Y
42068	Node_4386	0.308608754654683		N70V;N89H;I91P;H93C;N94C;T98S;S134F;L142W;P150S;I151F;H156Y;T194A;M251I;Y262F;S329A;R364W;I366L;F389L;S393A;I397L;S402N;R405W;F413L;Q415L;R416W;L465V	N70V;N89H;I91P;H93C;N94C;T98S;S134F;L142W;P150S;I151F;H156Y;T194A;M251I;Y262F;S329A;R364W;I366L;F389L;S393A;I397L;S402N;R405W;F413L;Q415L;R416W;L465V
Node_4385	Node_4386	0.1687698338670228		V127L;I226L;V253I;F313Y;V377I;S379A;A382T;I385L	V127L;I226L;V253I;F313Y;V377I;S379A;A382T;I385L
263815	Node_4385	0.12316435138613967		Y103T;V152I;L225F;T345A;N363S	Y103T;V152I;L225F;T345A;N363S
4754	Node_4385	0.16550919687884094		F112Y;I129V;P150G;L197F;I198V;A250S;M251I;H321Q;I366L;H372P;F413Y	F112Y;I129V;P150G;L197F;I198V;A250S;M251I;H321Q;I366L;H372P;F413Y
Node_4521	Node_4522	0.08084996441965082		G107S;S109T;F112M;Q121N;L142K;V152S;H156L;A229L;M339I;I402T	G107S;S109T;F112M;Q121N;L142K;V152S;H156L;A229L;M339I;I402T
Node_4442	Node_4521	0.4657758378721405		L23M;N89F;Y93N;T111Q;I115L;I131F;S134A;L137M;K142R;N149S;I246T;K254Y;I256E;E266Q;S268P;S329F;L358M;V366I;V369E;D370L;V377I;D388S;V391C;I399C;T402Y;L413F;L444I;V447I;A458S	L23M;N89F;Y93N;T111Q;I115L;I131F;S134A;L137M;K142R;N149S;I246T;K254Y;I256E;E266Q;S268P;S329F;L358M;V366I;V369E;D370L;V377I;D388S;V391C;I399C;T402Y;L413F;L444I;V447I;A458S
Node_4412	Node_4442	0.05698539809189439		M23L;N93H;Y103F;V116E;D120N;V127A;G132S;A134T;L156M;T246M;A250S;M251L;T252V;V253I;A255G;I376V;T378S;S379A;F413Y;E457Q;S524M	M23L;N93H;Y103F;V116E;D120N;V127A;G132S;A134T;L156M;T246M;A250S;M251L;T252V;V253I;A255G;I376V;T378S;S379A;F413Y;E457Q;S524M
5970	Node_4412	0.2183292735543142		N87I;T91V;I92T;A96T;Q98E;S107N;R142I;H153N;M156I;I195V;M246I;F329S;I377V;S378G;A379G;C391V;V411I;V455S;S458C;M524I	N87I;T91V;I92T;A96T;Q98E;S107N;R142I;H153N;M156I;I195V;M246I;F329S;I377V;S378G;A379G;C391V;V411I;V455S;S458C;M524I
Node_4411	Node_4412	0.060199414590138715		F89N;H93Q;N94L;Q98T;L115I;S132T;S139T;E417Q;Y435F	F89N;H93Q;N94L;Q98T;L115I;S132T;S139T;E417Q;Y435F
Node_4397	Node_4411	0.048683418856596265		M21L;N70S;Q93K;R142K;L225V;Q354T;F434Y;G527D	M21L;N70S;Q93K;R142K;L225V;Q354T;F434Y;G527D
Node_4389	Node_4397	0.03767461176180692		R3N;I22N;L23Y;S70F;T91N;P150V	R3N;I22N;L23Y;S70F;T91N;P150V
5037	Node_4389	0.22550182878305106		F11S;Q19D;L21I;N89S;I92S;K93D;T98S;F103Y;T139V;I377V;V455A	F11S;Q19D;L21I;N89S;I92S;K93D;T98S;F103Y;T139V;I377V;V455A
Node_4388	Node_4389	0.0017804769320420221
121759	Node_4388	0.24607858922223327		L21M;N22R;Y23I;N87Y;N89I;N91S;I92S;K93N;P99A;F103Y;T139V;I195V;V225I;H259N;S264H;T354S;I377V;V411I;N415Q;Y434F;D527N	L21M;N22R;Y23I;N87Y;N89I;N91S;I92S;K93N;P99A;F103Y;T139V;I195V;V225I;H259N;S264H;T354S;I377V;V411I;N415Q;Y434F;D527N
5501	Node_4388	0.17470660045041175		L10M;I18A;N22I;Y23N;N87G;N89D;N91E;V150L;E345D;T354N;I377F;S393A	L10M;I18A;N22I;Y23N;N87G;N89D;N91E;V150L;E345D;T354N;I377F;S393A
Node_4396	Node_4397	0.1610952467994135		L12I;N20S;I22S;N87H;A127T;T132S;I333V;M524L	L12I;N20S;I22S;N87H;A127T;T132S;I333V;M524L
Node_4391	Node_4396	0.03256501006329718
5551	Node_4391	0.008425044049857671		K93N	K93N
Node_4390	Node_4391	0.002316131039166488
34387	Node_4390	3.73628282234857E-6
523103	Node_4390	3.73628282234857E-6		H87Y;V225I	H87Y;V225I
Node_4395	Node_4396	0.005828968968042522		H87Q	H87Q
34391	Node_4395	0.01425452819492399
Node_4394	Node_4395	0.0032772268480264913
63402	Node_4394	0.023405676641526638		I92V;K93Q;S132A	I92V;K93Q;S132A
Node_4393	Node_4394	3.73628282234857E-6
119676	Node_4393	0.013217780427038235		I12V	I12V
Node_4392	Node_4393	0.016576127990187553		S20T;S132A	S20T;S132A
63405	Node_4392	0.024250050486852068		K93N;M136I	K93N;M136I
74035	Node_4392	0.043371419022895014		I92V;I140M;P150H;V225I	I92V;I140M;P150H;V225I
Node_4410	Node_4411	0.08314965421524838		I92L;L356F;F389Y;C399A;V455A;L465I	I92L;L356F;F389Y;C399A;V455A;L465I
37727	Node_4410	0.09041377414537075		L23F;N87I;N89D;T91I;I115L;I128V;T134V;M136I;I140V;I141V;I333V;Q354R;I366V;A399V;Q417K;M524I;G527S	L23F;N87I;N89D;T91I;I115L;I128V;T134V;M136I;I140V;I141V;I333V;Q354R;I366V;A399V;Q417K;M524I;G527S
Node_4409	Node_4410	0.061208365026223926		I22L;N87K;N89S;T91K;T109S;S152A;L225F;I253V;G255A;Q417P	I22L;N87K;N89S;T91K;T109S;S152A;L225F;I253V;G255A;Q417P
Node_4398	Node_4409	0.061042870807195136		L22F;N70H;K87I;T139S;Y155F;T202S	L22F;N70H;K87I;T139S;Y155F;T202S
36651	Node_4398	0.013591609421001377		S89W;L130F;G527N	S89W;L130F;G527N
60172	Node_4398	0.01115319437711526		L23F;I128V;M137I	L23F;I128V;M137I
Node_4408	Node_4409	0.025408127765722807		N70D;S89G;K91H;Q93L	N70D;S89G;K91H;Q93L
Node_4399	Node_4408	0.01671300763124764		I128V;M156L	I128V;M156L
5059	Node_4399	3.73628282234857E-6
5062	Node_4399	3.73628282234857E-6
Node_4407	Node_4408	0.005557955258550009
33178	Node_4407	0.02611147505926883		L23F;L93V;S107N	L23F;L93V;S107N
Node_4406	Node_4407	0.009369949714518279
Node_4401	Node_4406	0.02272637292047457		L22F;L92I;S107N;I128V;T139I;R142K	L22F;L92I;S107N;I128V;T139I;R142K
40384	Node_4401	3.73628282234857E-6
Node_4400	Node_4401	0.006356473986956532		L520F;Q523T;M524N;G527R	L520F;Q523T;M524N;G527R
5061	Node_4400	0.010686049080647774		V128I	V128I
5068	Node_4400	0.007525577492287451		F22S;I447T	F22S;I447T
Node_4405	Node_4406	0.005491794517339473
Node_4402	Node_4405	0.01767091255796288		L92I;L94M	L92I;L94M
162425	Node_4402	0.03774724423768001		L22F;D70E	L22F;D70E
40382	Node_4402	0.025652301917884347		L93I;M136I	L93I;M136I
Node_4404	Node_4405	0.01895973105416042		I140V	I140V
5057	Node_4404	0.011725948868176296		I128V	I128V
Node_4403	Node_4404	0.012197582162328741
36630	Node_4403	0.002107058422352341
746128	Node_4403	0.0031404257449622964		M136I	M136I
Node_4441	Node_4442	0.03761735258666942		N94C;M136I;Y254F;I339L;Q354A	N94C;M136I;Y254F;I339L;Q354A
1047171	Node_4441	0.17938810864528587		N93S;C94L;T109S;G114A;V116I;H153N;A250S;M251L;A255V;F329E;I333V;T378S;A382G;F389Y;F413M;Y435F;V463I	N93S;C94L;T109S;G114A;V116I;H153N;A250S;M251L;A255V;F329E;I333V;T378S;A382G;F389Y;F413M;Y435F;V463I
Node_4440	Node_4441	0.03179552187015446		T91L;Q98R;A134G;T246S;F254L	T91L;Q98R;A134G;T246S;F254L
Node_4413	Node_4440	0.18596728747213198		M23I;N70H;N87S;F89T;I92L;N93Y;V127S;G132S;M137L;R142I;S149W;S152A;H153N;N157S;T252V;A354T;R374S;I376M;I377V;S379G;F389Y;L465I;L509I	M23I;N70H;N87S;F89T;I92L;N93Y;V127S;G132S;M137L;R142I;S149W;S152A;H153N;N157S;T252V;A354T;R374S;I376M;I377V;S379G;F389Y;L465I;L509I
161997	Node_4413	0.005143734796513082
52884	Node_4413	0.005340545828921085
Node_4439	Node_4440	0.016210049035025972
Node_4416	Node_4439	0.04202550605962156		M23F;I92F;A96T;I141V;T252S;I377V;S379A;S393A;F413L;L465I	M23F;I92F;A96T;I141V;T252S;I377V;S379A;S393A;F413L;L465I
576137	Node_4416	0.02873663966962625		F89S;L91Q;R98K;V377I	F89S;L91Q;R98K;V377I
Node_4415	Node_4416	0.018908951925224547		F92Y	F92Y
101852	Node_4415	0.094263295776203		M22L;N87S;L91F;N93C;T109I;M112R;A401G	M22L;N87S;L91F;N93C;T109I;M112R;A401G
Node_4414	Node_4415	0.05659130098218249		F23L;F89L;Y92N;A354G	F23L;F89L;Y92N;A354G
40559	Node_4414	0.03565122362405075		N87S;G438S	N87S;G438S
5180	Node_4414	0.031248383966551007		L225I	L225I
Node_4438	Node_4439	0.13380933710689763		F89L;L91I;C94F;R98S;F124Y;G132A;M137L;L225V;A382G	F89L;L91I;C94F;R98S;F124Y;G132A;M137L;L225V;A382G
326628	Node_4438	0.18780673592319247		N70L;N87H;L89I;I91K;A96I;I128L;G134A;S139T;R142W;P150A;S246N;P248A;A255V;E321N;E369V;G382D;C391S;V455G;S458A;V463R;S464G;Q523E	N70L;N87H;L89I;I91K;A96I;I128L;G134A;S139T;R142W;P150A;S246N;P248A;A255V;E321N;E369V;G382D;C391S;V455G;S458A;V463R;S464G;Q523E
Node_4437	Node_4438	0.028227712847589067		A250S;V253I;L339I	A250S;V253I;L339I
Node_4419	Node_4437	0.024063020679869394		T252S	T252S
29908	Node_4419	0.2150813367047451		N93K;F94L;S98E;P99A;V225I;A354S;S388A;A390S;P392G	N93K;F94L;S98E;P99A;V225I;A354S;S388A;A390S;P392G
Node_4418	Node_4419	0.031770498481464224		I92M;S379A	I92M;S379A
209285	Node_4418	0.13426496758753162		N70F;N87W;I91N;M123L;V127I;A132S;I198V;L254I;Q266S;A390S;P392N	N70F;N87W;I91N;M123L;V127I;A132S;I198V;L254I;Q266S;A390S;P392N
Node_4417	Node_4418	0.07791098979825764		N70G;I128V;I253V;C391V;I397V	N70G;I128V;I253V;C391V;I397V
5141	Node_4417	0.0029005464726475573		A132G	A132G
5147	Node_4417	0.013680278077165348
Node_4436	Node_4437	0.03224796333697944		I128L;S246N;I376V	I128L;S246N;I376V
Node_4421	Node_4436	0.03974111335576295		I91V;I92L;N93H;F94L;V225I;L254T;A255V;L370E;F389Y;C391A;S393A;V411T	I91V;I92L;N93H;F94L;V225I;L254T;A255V;L370E;F389Y;C391A;S393A;V411T
27337	Node_4421	0.1151642991565894		N70Y;H93Q;I141V;S152A;A354G;S464G;Q523A	N70Y;H93Q;I141V;S152A;A354G;S464G;Q523A
Node_4420	Node_4421	0.07343191921840973		L92Y;S98H;P99A;I136V;T254S;T411A;E417P	L92Y;S98H;P99A;I136V;T254S;T411A;E417P
290576	Node_4420	0.04229224761631012		N70H;I141V;S152A;A393S;F413Y;E457Q	N70H;I141V;S152A;A393S;F413Y;E457Q
31870	Node_4420	0.020206246764825925		N87S	N87S
Node_4435	Node_4436	0.10454668630663819		M23K;L89T;S98M;R142K;S149T;E345D;A354G;S464N;L465I;L509V;Q523V	M23K;L89T;S98M;R142K;S149T;E345D;A354G;S464N;L465I;L509V;Q523V
Node_4426	Node_4435	0.053266628826627055		I91F;P150Q	I91F;P150Q
169388	Node_4426	0.010123595663402993		T89I;A132S	T89I;A132S
Node_4425	Node_4426	0.00923442899757457		N70H	N70H
Node_4422	Node_4425	0.013501057288642987		I141M	I141M
5518	Node_4422	3.73628282234857E-6
569362	Node_4422	3.73628282234857E-6
Node_4424	Node_4425	0.009656335482508991
5507	Node_4424	0.004994779509218076
Node_4423	Node_4424	0.004663211226497194
117187	Node_4423	0.00214657195175143
48490	Node_4423	0.007523349908730538
Node_4434	Node_4435	0.025923963004520524
5044	Node_4434	0.1258329004759313		N70I;T89S;N93R;F94L;V116I;Y124F;I136M;L137M;P150S;T252S;M358L;V523E	N70I;T89S;N93R;F94L;V116I;Y124F;I136M;L137M;P150S;T252S;M358L;V523E
Node_4433	Node_4434	0.1628161638818618		K23T;T89S;N93S;M98E;P99A;V116I;I136V;I141V;T149S;V225L;I226V;M251L;L254I;I366M;I377A;S393A;V411I;E417P;I454L;I456F;E457Q;V463T;N464D;I465L;V509L;V523A	K23T;T89S;N93S;M98E;P99A;V116I;I136V;I141V;T149S;V225L;I226V;M251L;L254I;I366M;I377A;S393A;V411I;E417P;I454L;I456F;E457Q;V463T;N464D;I465L;V509L;V523A
Node_4428	Node_4433	2.9772956340260034E-4
797268	Node_4428	0.0059608262680673554		A132G;I140L;F389L	A132G;I140L;F389L
Node_4427	Node_4428	0.2001914945951393		T23K;I91F;I92V;E98V;K142R;S149A;L225V;V226I;L251M;I253V;D345E;M366I;A377I;A393S;C399T;I411V;P417E;L454I;F456I;Q457E;T463V;D464N;L465I;L509V	T23K;I91F;I92V;E98V;K142R;S149A;L225V;V226I;L251M;I253V;D345E;M366I;A377I;A393S;C399T;I411V;P417E;L454I;F456I;Q457E;T463V;D464N;L465I;L509V
280754	Node_4427	0.0056933085783616106		I254L	I254L
5530	Node_4427	0.08449843775727416		V141I;H153N	V141I;H153N
Node_4432	Node_4433	3.73628282234857E-6
291364	Node_4432	0.05171001981510345		A132G;G134E;L237I;S250K;E321K;F329I;F335Y;D336K;S337T;D345E;G382C;S388L;K398I;C399F;N407I;Q408Y;A523P	A132G;G134E;L237I;S250K;E321K;F329I;F335Y;D336K;S337T;D345E;G382C;S388L;K398I;C399F;N407I;Q408Y;A523P
Node_4431	Node_4432	0.004167033656274964		F389L	F389L
Node_4429	Node_4431	3.73628282234857E-6
118266	Node_4429	0.01065140093525776
73501	Node_4429	0.01730408933295388		I129V;V136I;T193R	I129V;V136I;T193R
Node_4430	Node_4431	3.73628282234857E-6
176275	Node_4430	0.0021146518090822916
931006	Node_4430	0.004246541142127973		T193R;E196K	T193R;E196K
Node_4520	Node_4521	0.3963089657549028		Y93F;A96V;Q98T;V116I;I131T;G132L;W135Y;M136I;P150K;H153Y;L194T;I195L;L197I;T202F;L225V;K236I;M241C;V253I;H259Y;S329T;D348M;E360D;N363T;V411A;N415Q;L448A;V455T	Y93F;A96V;Q98T;V116I;I131T;G132L;W135Y;M136I;P150K;H153Y;L194T;I195L;L197I;T202F;L225V;K236I;M241C;V253I;H259Y;S329T;D348M;E360D;N363T;V411A;N415Q;L448A;V455T
Node_4454	Node_4520	0.5510676779261264		N87M;M112A;N121I;L126M;I129V;K150H;N157T;L229F;S264T;E334Q;E345D;L358M;V365M;A382R;T455A	N87M;M112A;N121I;L126M;I129V;K150H;N157T;L229F;S264T;E334Q;E345D;L358M;V365M;A382R;T455A
Node_4446	Node_4454	3.73628282234857E-6
4952	Node_4446	0.041385511129683625		N89F;T91K;T98V;W100Y;A112F;E113D;I122V;M126I;I128V;V129T;L130I;T131V;I136L;S139V;N149D;I198V;A224V;G257A;Y259S;T329I;I333V;D345T;T363A;M365I;V369T;D370N;V391L;I399C;G432S;F434Y;A448L;I456L;L465I	N89F;T91K;T98V;W100Y;A112F;E113D;I122V;M126I;I128V;V129T;L130I;T131V;I136L;S139V;N149D;I198V;A224V;G257A;Y259S;T329I;I333V;D345T;T363A;M365I;V369T;D370N;V391L;I399C;G432S;F434Y;A448L;I456L;L465I
Node_4445	Node_4446	1.0553911565159908		L23T;M87L;T98K;P110A;T111I;I116M;S134T;K142T;H150P;L156M;T157I;I197V;I198V;F232L;I236V;C241S;T264V;F335L;D336E;M348L;R357H;M358S;T363N;V369I;I376V;S379A;R382N;A390F;I397M;T402C;L413I;V447T;A455V;I456V;S464T	L23T;M87L;T98K;P110A;T111I;I116M;S134T;K142T;H150P;L156M;T157I;I197V;I198V;F232L;I236V;C241S;T264V;F335L;D336E;M348L;R357H;M358S;T363N;V369I;I376V;S379A;R382N;A390F;I397M;T402C;L413I;V447T;A455V;I456V;S464T
Node_4443	Node_4445	0.10518932897923775		L87F;T91M;I92M;I111M;I115M;I140M;I151M;V198I;I226M;I253V;M365L;S450A;V456I	L87F;T91M;I92M;I111M;I115M;I140M;I151M;V198I;I226M;I253V;M365L;S450A;V456I
1095183	Node_4443	0.13424566151568157		T23S;N70L;F87N;N89S;M91L;Y103F;L118V;I121T;I122M;V127M;I128M;I141V;I157M;I198V;F229L;I246M;I256M;S358A;I413M;I456M;F508Y	T23S;N70L;F87N;N89S;M91L;Y103F;L118V;I121T;I122M;V127M;I128M;I141V;I157M;I198V;F229L;I246M;I256M;S358A;I413M;I456M;F508Y
44077	Node_4443	0.14419659948450292		T23F;P99A;I136M;I141M;F390T;M397I;T447A	T23F;P99A;I136M;I141M;F390T;M397I;T447A
Node_4444	Node_4445	0.06081006737812051		V127I;T142V	V127I;T142V
1232584	Node_4444	0.3892511433695928		L87T;S107T;M116T;L118T;L130T;L132T;L137T;I141V;L195T;V198I;I226V;L227T;L232T;L237T;L238T;L240T;L335T;L348T;L349T;L356T;L359T;M365T;L394T;L406T;L444T;L465T;L509T;L520T	L87T;S107T;M116T;L118T;L130T;L132T;L137T;I141V;L195T;V198I;I226V;L227T;L232T;L237T;L238T;L240T;L335T;L348T;L349T;L356T;L359T;M365T;L394T;L406T;L444T;L465T;L509T;L520T
43963	Node_4444	0.01964815087173506		M116F;I121V;I136V;F229L;M397L	M116F;I121V;I136V;F229L;M397L
Node_4453	Node_4454	3.73628282234857E-6
Node_4449	Node_4453	0.07030611492168298		N89P;T91F;I92M;T98V;W100Y;A112F;E113D;I115M;I122V;I128V;V129T;L130I;T131V;I136L;S139V;N149D;A224V;I256M;G257A;Y259S;T329I;I333V;I339M;D345T;T363A;V369T;D370N;V391L;I399C;G432S;F434Y;A448L;I456L;L465M	N89P;T91F;I92M;T98V;W100Y;A112F;E113D;I115M;I122V;I128V;V129T;L130I;T131V;I136L;S139V;N149D;A224V;I256M;G257A;Y259S;T329I;I333V;I339M;D345T;T363A;V369T;D370N;V391L;I399C;G432S;F434Y;A448L;I456L;L465M
479092	Node_4449	0.0389777295837371
Node_4448	Node_4449	0.02231434377212468		P89S;I121M;I130T;I140M;I197M;I454M	P89S;I121M;I130T;I140M;I197M;I454M
444778	Node_4448	0.06109290864150049		F93Y;T130M;I141M;I151M;I230M;V333I;I376M;M465I	F93Y;T130M;I141M;I151M;I230M;V333I;I376M;M465I
Node_4447	Node_4448	0.022660032334291532		S89F;F91K;I329M	S89F;F91K;I329M
184778	Node_4447	0.019121611450475102		M92I;M454I	M92I;M454I
197054	Node_4447	0.019674021370457442		I198M;I226M	I198M;I226M
Node_4452	Node_4453	0.6097925723125377		M87C;F124Y;T131C;H150A;I151F;D247N;D336E;M358L;M365I;R382N;D388N	M87C;F124Y;T131C;H150A;I151F;D247N;D336E;M358L;M365I;R382N;D388N
Node_4450	Node_4452	0.7180729023601768		T91M;F93Y;N94L;Y103R;T111N;I116H;H119Y;I121H;M126L;V127A;I128L;C131G;T157K;T193Q;F229L;I246L;N247T;A255V;Y259L;T264K;Q334E;V361T;R364S;S379A;N388C;A390T;V391I;E417T;A448N;S450G;A455K;I456L;A458C;L509I;Q523N	T91M;F93Y;N94L;Y103R;T111N;I116H;H119Y;I121H;M126L;V127A;I128L;C131G;T157K;T193Q;F229L;I246L;N247T;A255V;Y259L;T264K;Q334E;V361T;R364S;S379A;N388C;A390T;V391I;E417T;A448N;S450G;A455K;I456L;A458C;L509I;Q523N
39397	Node_4450	0.2134905136183126		Y93R;S107A;A112Q;M123T;S139V;S152A;L156I;V225I;I333V;D345E;I399V;S464P;L465I;N523I	Y93R;S107A;A112Q;M123T;S139V;S152A;L156I;V225I;I333V;D345E;I399V;S464P;L465I;N523I
561895	Node_4450	0.34001584047635713		I92L;T109S;H116G;A127T;L128F;L132F;I136M;K142R;K157N;L195I;F202I;A250S;I339V;I376V;C388A;I391L;F434Y;N448Q;L520V;D524S	I92L;T109S;H116G;A127T;L128F;L132F;I136M;K142R;K157N;L195I;F202I;A250S;I339V;I376V;C388A;I391L;F434Y;N448Q;L520V;D524S
Node_4451	Node_4452	0.3878135731416876		L23M;T109S;T111I;S134T;A150I;I197V;C241S;E243D;T264V;E321D;F335L;I365L;V369I;N382G;T402N;A411T;L413I;V447T;S450D;D524G	L23M;T109S;T111I;S134T;A150I;I197V;C241S;E243D;T264V;E321D;F335L;I365L;V369I;N382G;T402N;A411T;L413I;V447T;S450D;D524G
45586	Node_4451	0.4717963038656282		F93H;S107T;I116V;I121T;K142R;N149S;S152T;T157V;T194A;V225I;N247S;A250S;L358K;P392S;F434Y;Q439E;A448G;A455S;E457Q;S464T	F93H;S107T;I116V;I121T;K142R;N149S;S152T;T157V;T194A;V225I;N247S;A250S;L358K;P392S;F434Y;Q439E;A448G;A455S;E457Q;S464T
49332	Node_4451	0.6158756672134874		M23L;C87N;N89L;T91I;I92L;F93L;N94C;I111V;I116S;I121V;V129I;C131S;I136L;I140V;K142S;I150V;F151I;L156M;T157L;T194V;F232I;I236V;I253V;I339V;T363N;R364N;I369T;V384T;A390T;I399V;T411S;D450H;A455V;I456V;S464N;L465I;W517F	M23L;C87N;N89L;T91I;I92L;F93L;N94C;I111V;I116S;I121V;V129I;C131S;I136L;I140V;K142S;I150V;F151I;L156M;T157L;T194V;F232I;I236V;I253V;I339V;T363N;R364N;I369T;V384T;A390T;I399V;T411S;D450H;A455V;I456V;S464N;L465I;W517F
Node_4519	Node_4520	0.09379280630986722
1247836	Node_4519	1.3728636859992485		N70I;N87Y;T91N;I92M;F104L;T109S;T111M;M112A;I115M;I116L;L118V;N121T;I122V;V127M;I128M;I129M;T131M;S134G;I136L;L137T;I140M;I141M;I151M;N157T;T193S;T194L;I197F;A224V;V225M;I226M;I236M;C241T;E243D;A255C;Y259L;E334S;I339M;T363S;V369I;S379G;A382G;D388S;A390T;S393A;I397F;I399V;N407L;A411T;L413I;Q415T;L444I;I454M	N70I;N87Y;T91N;I92M;F104L;T109S;T111M;M112A;I115M;I116L;L118V;N121T;I122V;V127M;I128M;I129M;T131M;S134G;I136L;L137T;I140M;I141M;I151M;N157T;T193S;T194L;I197F;A224V;V225M;I226M;I236M;C241T;E243D;A255C;Y259L;E334S;I339M;T363S;V369I;S379G;A382G;D388S;A390T;S393A;I397F;I399V;N407L;A411T;L413I;Q415T;L444I;I454M
Node_4518	Node_4519	0.13733406767678755		I136M;S139T;S152A;L156M;D247S;V361T;T455K	I136M;S139T;S152A;L156M;D247S;V361T;T455K
29833	Node_4518	1.7363696467542875		N87M;N89M;T91L;I92Y;F93L;W100Y;G101S;T109S;T111A;N121T;L126I;V127I;I128L;L130T;V133T;S134C;Y135W;L137I;T139V;I140A;I141V;K142V;I151F;Y153M;T193M;T194V;I198V;A224C;V225L;I226V;L229M;F232S;C241N;S247T;I253V;Y267L;E321T;I339L;P344N;E345D;L356I;L358W;R364W;V365L;V366Y;V369T;D370N;A382M;I397L;T402N;Q408M;A411T;L413I;Q415N;E417N;Q439M;A448G;A458S;S464D;L465V;W517N;L520I;Q523Y	N87M;N89M;T91L;I92Y;F93L;W100Y;G101S;T109S;T111A;N121T;L126I;V127I;I128L;L130T;V133T;S134C;Y135W;L137I;T139V;I140A;I141V;K142V;I151F;Y153M;T193M;T194V;I198V;A224C;V225L;I226V;L229M;F232S;C241N;S247T;I253V;Y267L;E321T;I339L;P344N;E345D;L356I;L358W;R364W;V365L;V366Y;V369T;D370N;A382M;I397L;T402N;Q408M;A411T;L413I;Q415N;E417N;Q439M;A448G;A458S;S464D;L465V;W517N;L520I;Q523Y
Node_4517	Node_4518	0.10992889173973001		T91I;T111N;T131G;M136I;T193Q;L229I;Y259L;S264K;D336E;M348L;R364S;S379A	T91I;T111N;T131G;M136I;T193Q;L229I;Y259L;S264K;D336E;M348L;R364S;S379A
Node_4482	Node_4517	0.4690797072666221		I91M;F93W;N94L;Y103R;M112Q;I116H;H119Y;N121H;V127A;I128L;T139V;I151F;M156L;N157R;I229L;I246L;S247T;A255V;I256V;F335Y;E345D;L348M;V365I;A382N;D388S;A390T;E417T;F434Y;A448N;S450A;I456V;A458C;L465I;L509V;Q523A	I91M;F93W;N94L;Y103R;M112Q;I116H;H119Y;N121H;V127A;I128L;T139V;I151F;M156L;N157R;I229L;I246L;S247T;A255V;I256V;F335Y;E345D;L348M;V365I;A382N;D388S;A390T;E417T;F434Y;A448N;S450A;I456V;A458C;L465I;L509V;Q523A
36911	Node_4482	0.11613228281530678		F104L;S464P	F104L;S464P
Node_4481	Node_4482	0.04075769649271353		F124Y;L156I;V256I;S388C;A450G;V456L	F124Y;L156I;V256I;S388C;A450G;V456L
Node_4456	Node_4481	0.02764359849569663		K150T;R157K;D345E;I385L;V391M;A523Q	K150T;R157K;D345E;I385L;V391M;A523Q
4929	Node_4456	0.07243013329883738		F104L;L128V;I226V;C388S;T390A;M391L;T402A;V447I;G450S	F104L;L128V;I226V;C388S;T390A;M391L;T402A;V447I;G450S
Node_4455	Node_4456	0.1417723567957955		S107A;I122M;I136M;I140M;I198M;I226M;I256V;I365M;I399V;L456T	S107A;I122M;I136M;I140M;I198M;I226M;I256V;I365M;I399V;L456T
4920	Node_4455	0.20721636956209835		W93R;T109S;H116Q;L126S;L128I;I129V;S134T;M136L;T150A;I197M;V256M;L385M;Y434F;V509I;Q523A	W93R;T109S;H116Q;L126S;L128I;I129V;S134T;M136L;T150A;I197M;V256M;L385M;Y434F;V509I;Q523A
4959	Node_4455	0.20912052637161607		L94T;Q112A;I115M;I129M;I141M;I230M;I236M;I253V;I333V;I339V;I376M;T402C;S464P	L94T;Q112A;I115M;I129M;I141M;I230M;I236M;I253V;I333V;I339V;I376M;T402C;S464P
Node_4480	Node_4481	0.1754022916422597		G101A;Q112S;A127T;I136L;L195I;T329S;Y335F;I339V;I376V;V391I;V509I	G101A;Q112S;A127T;I136L;L195I;T329S;Y335F;I339V;I376V;V391I;V509I
36914	Node_4480	0.3163637408079053		I92M;W93R;S112C;I115M;I129M;L130T;L136T;I140M;K142N;I198V;V225I;L227T;L229T;L237T;L238T;L240T;L246T;L259T;I333M;M348T;L359T;I365M;I385M;I391M;L413T;L444T;L456T;E524A	I92M;W93R;S112C;I115M;I129M;L130T;L136T;I140M;K142N;I198V;V225I;L227T;L229T;L237T;L238T;L240T;L246T;L259T;I333M;M348T;L359T;I365M;I385M;I391M;L413T;L444T;L456T;E524A
Node_4479	Node_4480	0.0036678247343939602
Node_4462	Node_4479	0.020465232079666426		E524S	E524S
497107	Node_4462	0.15985654613749598		K150R;I198V;V225I;M348L;I399V;Y434F	K150R;I198V;V225I;M348L;I399V;Y434F
Node_4461	Node_4462	0.0238646225921975		V339I;S524A	V339I;S524A
Node_4457	Node_4461	0.015598455593958671		L136I	L136I
497108	Node_4457	0.10391149030420513		L94T;L126T;I129M;I136M;I156M;I198M;I226M;L259T;I339V;I365M;I399M;Y434F	L94T;L126T;I129M;I136M;I156M;I198M;I226M;L259T;I339V;I365M;I399M;Y434F
497109	Node_4457	0.011846554862031804
Node_4460	Node_4461	0.04920893218448669		I198V;M348L;G450A	I198V;M348L;G450A
Node_4458	Node_4460	0.00483079471779432
1198502	Node_4458	0.0038103603355642145		W93R	W93R
273372	Node_4458	0.026166204937043233		S107P;H116Q	S107P;H116Q
Node_4459	Node_4460	0.005031312289364466
273371	Node_4459	3.73628282234857E-6
5480	Node_4459	0.019031613657541396		S107T	S107T
Node_4478	Node_4479	0.017718773233410024		W93Y;S107A;S112A	W93Y;S107A;S112A
497110	Node_4478	0.18353910575601826		I92F;L94N;Y124F;V225I;F335Y	I92F;L94N;Y124F;V225I;F335Y
Node_4477	Node_4478	0.021742290344028088		I156V;S329T;A523N;L527S;Q528L	I156V;S329T;A523N;L527S;Q528L
Node_4464	Node_4477	0.07810183444362412		I92L;H116Q;K142N	I92L;H116Q;K142N
561986	Node_4464	0.24636219157778502		V96M;I140M;V156M;R157K;I197M;I198M;I226M;I230M;I236M;I333M;L356M;T363A;I365M;I385M;I391M;I397M;I454M;I465M	V96M;I140M;V156M;R157K;I197M;I198M;I226M;I230M;I236M;I333M;L356M;T363A;I365M;I385M;I391M;I397M;I454M;I465M
Node_4463	Node_4464	0.09304372159242921		T194L;I197V;I198V;F202L;I226V;V376I;I399V;Y434F	T194L;I197V;I198V;F202L;I226V;V376I;I399V;Y434F
391825	Node_4463	0.031526721774395486
391826	Node_4463	0.024930990337264494		Y93F;K150R;K264R;E524D;S527V	Y93F;K150R;K264R;E524D;S527V
Node_4476	Node_4477	0.053736368245190645		Y93R;A101G;F104L;A107S;Y124F;T127C;L136I;T194V;Q354N;I397M	Y93R;A101G;F104L;A107S;Y124F;T127C;L136I;T194V;Q354N;I397M
Node_4465	Node_4476	0.04944795540686058		A112S;I333L;N354G;M397F	A112S;I333L;N354G;M397F
271359	Node_4465	0.19020013682596001		M91V;I136V;K142S;K150Q;I197V;I399V;I509L;L520I;N523Q;E524D;S527P;L528N	M91V;I136V;K142S;K150Q;I197V;I399V;I509L;L520I;N523Q;E524D;S527P;L528N
434039	Node_4465	0.07368607790966591		A152S;V194L;Q415E	A152S;V194L;Q415E
Node_4475	Node_4476	0.015778379948890735		K150R	K150R
5476	Node_4475	0.04233052891514621		N354A;C388S	N354A;C388S
Node_4474	Node_4475	0.026686224891602366		R93W;S107T	R93W;S107T
5479	Node_4474	0.1283003480370238		K142N;E321D;M348L;C388S;I391V;M397I;L456I;E524A	K142N;E321D;M348L;C388S;I391V;M397I;L456I;E524A
Node_4473	Node_4474	0.03979689093709265		W93Y;K142H;V156I;V225I;I399V;S527K;L528I	W93Y;K142H;V156I;V225I;I399V;S527K;L528I
Node_4468	Node_4473	0.02761548156880037		T363A;V376I;I528S	T363A;V376I;I528S
434046	Node_4468	0.07047137742568406		Y93W;R150K;I198V;I385L;M397I;V399I	Y93W;R150K;I198V;I385L;M397I;V399I
Node_4467	Node_4468	0.03549972949720964
694444	Node_4467	0.04986371679771432		Y87I;K527E;S528C	Y87I;K527E;S528C
Node_4466	Node_4467	0.12687085424044225		L89N;I141M;I226M;I230M;I256M;I333M;I385M;I391M;I465M;I509M;K527A;S528A	L89N;I141M;I226M;I230M;I256M;I333M;I385M;I391M;I465M;I509M;K527A;S528A
536035	Node_4466	0.23768807399156908		M91L;I92L;Y93H;I115M;L118T;I122M;I136M;R157K;I195M;I198M;L259T;L356T;L358T;C388S;V399I;Y434F;E524Q	M91L;I92L;Y93H;I115M;L118T;I122M;I136M;R157K;I195M;I198M;L259T;L356T;L358T;C388S;V399I;Y434F;E524Q
5486	Node_4466	0.07556796061913572		I140M;I197M;I236M;I365M	I140M;I197M;I236M;I365M
Node_4472	Node_4473	0.015307639264251311
5482	Node_4472	0.026842490583590062
Node_4471	Node_4472	0.006011855697514056		R150K;V376I;K527R	R150K;V376I;K527R
52253	Node_4471	0.02257877258812955
Node_4470	Node_4471	0.062315723961072315		Y93F;H142N;F335Y;E524D;R527V	Y93F;H142N;F335Y;E524D;R527V
148634	Node_4470	0.141388847210893		I92M;L104T;I129M;L132T;I226M;I256M;I333M;N354G;I365M;I376M;I391M;I528M	I92M;L104T;I129M;L132T;I226M;I256M;I333M;N354G;I365M;I376M;I391M;I528M
Node_4469	Node_4470	0.029102361621666125		M397I	M397I
434042	Node_4469	0.014144428586476581		N354Q	N354Q
434044	Node_4469	0.003761921458334797		V527M;I528S	V527M;I528S
Node_4516	Node_4517	0.06158224783514334		L195I;I339V;I399V	L195I;I339V;I399V
Node_4496	Node_4516	0.0804407381738368		N70L;G131C;T363A;T402S;F434Y	N70L;G131C;T363A;T402S;F434Y
Node_4487	Node_4496	0.2336199806564127		I91T;Y103F;D120N;V127I;T139N;K142T;N149S;T194L;L240I;S247A;V339I;L358M;T361V;V391I;A448M;L520I	I91T;Y103F;D120N;V127I;T139N;K142T;N149S;T194L;L240I;S247A;V339I;L358M;T361V;V391I;A448M;L520I
Node_4484	Node_4487	0.08347817889198933		L23K;N87I;T91K;I127C;C131G;L194F;I198V	L23K;N87I;T91K;I127C;C131G;L194F;I198V
36015	Node_4484	0.13725611696235215		M123F;L137F;I140V;A379S;A390C;I397V	M123F;L137F;I140V;A379S;A390C;I397V
Node_4483	Node_4484	0.2497014223180595		L70M;K91N;I122V;M123I;L132F;I136M;I141L;K150V;I151M;A152P;M156L;I339M;M358Q;S364P;V365I;V399I;S402V	L70M;K91N;I122V;M123I;L132F;I136M;I141L;K150V;I151M;A152P;M156L;I339M;M358Q;S364P;V365I;V399I;S402V
13368	Node_4483	0.13379080832484758		M70E;N89S;G101A;I116L;I123V;S134T;Y135F;H158Q;V198I;F202L;E321D;A390S;I391V;I397L;I456V;S464P	M70E;N89S;G101A;I116L;I123V;S134T;Y135F;H158Q;V198I;F202L;E321D;A390S;I391V;I397L;I456V;S464P
5007	Node_4483	0.1409245533242219		I87L;F93L;I115M;M151L;N157Y;V225I;A363S	I87L;F93L;I115M;M151L;N157Y;V225I;A363S
Node_4486	Node_4487	0.11899086381162229		M22N;G101A;T142V;K150N;A152V;V225I;V366I;M448N	M22N;G101A;T142V;K150N;A152V;V225I;V366I;M448N
1378263	Node_4486	0.07045564590773352		L23M;T91A;F93Y;I116V;I136V;I140S;V142I;V152I;I229V;S364H;V365L;A379G;N448G;I456L	L23M;T91A;F93Y;I116V;I136V;I140S;V142I;V152I;I229V;S364H;V365L;A379G;N448G;I456L
Node_4485	Node_4486	0.062300030240604154		N89K;I92L;F93L;I128V;I140V;S149T;L348M;M358L;I391V	N89K;I92L;F93L;I128V;I140V;S149T;L348M;M358L;I391V
369265	Node_4485	0.009269731258848805		V365I;I520V	V365I;I520V
870730	Node_4485	0.08233878764071646		L130T;I366V;V391M;Q439A;L444I;L509T	L130T;I366V;V391M;Q439A;L444I;L509T
Node_4495	Node_4496	3.73628282234857E-6		I128L;Y153H;F202L;T378S	I128L;Y153H;F202L;T378S
4922	Node_4495	0.304009364146711		M22L;L23N;F93M;Y103F;D120N;C131T;L132F;K142Y;N149A;K150T;A152V;T194L;I198V;T329I;I333V;T361V;A379S;A390C;S393A;I397V;A448M;L509I	M22L;L23N;F93M;Y103F;D120N;C131T;L132F;K142Y;N149A;K150T;A152V;T194L;I198V;T329I;I333V;T361V;A379S;A390C;S393A;I397V;A448M;L509I
Node_4494	Node_4495	0.28943330926838173		F93L;M112H;Y135W;I136L;T139S;I141V;K150P;I151L;A152P;M156L;N157V;I226V;D370N;S402C;A458V	F93L;M112H;Y135W;I136L;T139S;I141V;K150P;I151L;A152P;M156L;N157V;I226V;D370N;S402C;A458V
Node_4489	Node_4494	0.026856401328768886		I91L;V391I;Q439M	I91L;V391I;Q439M
4903	Node_4489	0.029562436600636836		L132V;L136A;C402T	L132V;L136A;C402T
Node_4488	Node_4489	0.012700747505880296		H112Q;K264R;A363T	H112Q;K264R;A363T
51918	Node_4488	0.027030953779550188		I129V;L132V;V157L;V365I	I129V;L132V;V157L;V365I
907738	Node_4488	0.015672590020507537		A108S	A108S
Node_4493	Node_4494	0.03585868129599161		L93I;I229V;V365I;V399I;I456V	L93I;I229V;V365I;V399I;I456V
Node_4490	Node_4493	0.02486566909558359		M22I;L23T;L70N	M22I;L23T;L70N
36038	Node_4490	0.020380431962728172
49330	Node_4490	0.025285827593097446		T23M;S139T;V447I	T23M;S139T;V447I
Node_4492	Node_4493	0.01367817511655165		V225L;A363T	V225L;A363T
1156965	Node_4492	0.0380714711511576		I93N;R357P;V458A	I93N;R357P;V458A
Node_4491	Node_4492	0.03163399865666385		L70F;I91T	L70F;I91T
1378264	Node_4491	0.02372409494996864		F335Y;Y434F	F335Y;Y434F
599730	Node_4491	0.020770321193363455		V141I	V141I
Node_4515	Node_4516	0.16839444249098123		F93Y;W100Y;M112Q;I116L;I128V;Y135W;I136M;K150P;M156I;N157K;V391I;V447T	F93Y;W100Y;M112Q;I116L;I128V;Y135W;I136M;K150P;M156I;N157K;V391I;V447T
Node_4497	Node_4515	0.30148725870322735		N21Y;M22I;N70S;N87F;N89S;G101N;A108T;N111H;L126M;V128T;I129V;T139I;A152T;T194M;F202M;I229M;F335Y;V339M;L358M;V365I;A382T;V399I;A401T;N407S;A411T;T447A;A448Q;A458T	N21Y;M22I;N70S;N87F;N89S;G101N;A108T;N111H;L126M;V128T;I129V;T139I;A152T;T194M;F202M;I229M;F335Y;V339M;L358M;V365I;A382T;V399I;A401T;N407S;A411T;T447A;A448Q;A458T
33169	Node_4497	0.046304964478472196		Y21M;I22L;S70M;S89T;Y93N;V127L;L137M;M202L;V225I;A255V;I391V;S464K	Y21M;I22L;S70M;S89T;Y93N;V127L;L137M;M202L;V225I;A255V;I391V;S464K
566037	Node_4497	0.02886155170146313		F87L;L130M	F87L;L130M
Node_4514	Node_4515	0.047179378470597		Y93M;V127L;I141V;I376V	Y93M;V127L;I141V;I376V
Node_4502	Node_4514	0.02637452723711109		M136L;K142R;I333V	M136L;K142R;I333V
28985	Node_4502	0.13519345255010295		L23F;N70Y;N89S;L127F;V128I;I391V;V399I;T402A;L444I;T447Q;A448S	L23F;N70Y;N89S;L127F;V128I;I391V;V399I;T402A;L444I;T447Q;A448S
Node_4501	Node_4502	0.03362654443251432		V141T	V141T
4934	Node_4501	0.043982850809151736		N70T;N89M;I226V	N70T;N89M;I226V
Node_4500	Node_4501	0.051598496219134864		N87F;I91V;M93L;G101N;T402A	N87F;I91V;M93L;G101N;T402A
381046	Node_4500	0.01526693125924979
Node_4499	Node_4500	0.013554533641885287		V133T;R142K	V133T;R142K
679534	Node_4499	0.003638159228766546
Node_4498	Node_4499	0.008033372317954424		V399I	V399I
1072105	Node_4498	0.020273297886363315		F87Y;I391V	F87Y;I391V
300276	Node_4498	0.010266974311926847		V91I	V91I
Node_4513	Node_4514	0.04898878431102861		N87T;M93N;L259Y;E345D;A448G	N87T;M93N;L259Y;E345D;A448G
36033	Node_4513	0.20242442352999784		N21Y;M22I;N70T;T87L;N89S;N93S;G101A;Y103G;V141T;I151L;A152P;I156M;T194F;I226V;I253V;A255V;I333V;V339I;V376I;T402N;Q439M;A458V;F508Y	N21Y;M22I;N70T;T87L;N89S;N93S;G101A;Y103G;V141T;I151L;A152P;I156M;T194F;I226V;I253V;A255V;I333V;V339I;V376I;T402N;Q439M;A458V;F508Y
Node_4512	Node_4513	0.044984905366778696		S450A	S450A
Node_4505	Node_4512	0.030362842820819032		I226V;A379G	I226V;A379G
51660	Node_4505	0.24647773436535012		T87I;N89Q;G101A;Y103G;V128I;K142S;I151M;I229T;V339I;D345E;F434Y;S442M	T87I;N89Q;G101A;Y103G;V128I;K142S;I151M;I229T;V339I;D345E;F434Y;S442M
Node_4504	Node_4505	0.0990235273145111		T87L;L127F;T402N;H449R;A450C	T87L;L127F;T402N;H449R;A450C
51657	Node_4504	0.04059591107631877		V141T;V366M;C445T	V141T;V366M;C445T
Node_4503	Node_4504	4.0616769975615187E-4
51914	Node_4503	0.3458974276736512		L87F;N89T;I91P;N93Y;G101A;F127L;T139N;K142R;A152P;T194F;V225L;I229T;F335I;T363A;V365M;G379A;I391V;A401G;N402T;F434Y;S442M;R449H;C450S;A458V	L87F;N89T;I91P;N93Y;G101A;F127L;T139N;K142R;A152P;T194F;V225L;I229T;F335I;T363A;V365M;G379A;I391V;A401G;N402T;F434Y;S442M;R449H;C450S;A458V
5478	Node_4503	0.02592313725048302		I91V;N93S;V128I;I151M;V226I;C445T	I91V;N93S;V128I;I151M;V226I;C445T
Node_4511	Node_4512	0.02562157683088211		N93Y;V365I	N93Y;V365I
Node_4506	Node_4511	0.056340313095595715		T139N;F202L;I456V	T139N;F202L;I456V
27288	Node_4506	0.18618201177622906		T87I;G101S;L127F;V128I;K142R;I151M;I198L;V366M;A390C;T402N;T447I;G448N;A450C	T87I;G101S;L127F;V128I;K142R;I151M;I198L;V366M;A390C;T402N;T447I;G448N;A450C
27293	Node_4506	0.18984524882773768		L23M;N70K;N89T;I91M;I92L;I129V;I229T;A250S;V376L;Q439N;T447S	L23M;N70K;N89T;I91M;I92L;I129V;I229T;A250S;V376L;Q439N;T447S
Node_4510	Node_4511	0.11363794578098198		N70D;N89T;Y93M;G101A;I197V;I333V;Q439N	N70D;N89T;Y93M;G101A;I197V;I333V;Q439N
27292	Node_4510	0.026076184255102133		I91V;L127F;K142R;I226V	I91V;L127F;K142R;I226V
Node_4509	Node_4510	0.016173692710374353		I91F;K142M;I365M;N439A	I91F;K142M;I365M;N439A
27291	Node_4509	0.0036270294277254652
Node_4508	Node_4509	0.008253041208506423
559292	Node_4508	0.00360081019185202
Node_4507	Node_4508	0.0021300357193629288
1294331	Node_4507	0.005584086788871962		A439Q	A439Q
721032	Node_4507	0.007769089405967257
Node_8698	Node_8699	0.254217035252224
Node_4548	Node_8698	0.35300771167685974		F87I;Q98E;S109H;M141L;T152Y;I195L;I202V;A379G	F87I;Q98E;S109H;M141L;T152Y;I195L;I202V;A379G
Node_4533	Node_4548	0.21875070544408232		Y93G;N149G;F151A;F229L;S393A;G396A;S523G	Y93G;N149G;F151A;F229L;S393A;G396A;S523G
1143167	Node_4533	0.04713397250564513		K23T;V202L;L237I;F411V	K23T;V202L;L237I;F411V
Node_4532	Node_4533	0.022733075515190947		M96L;F104L	M96L;F104L
1291152	Node_4532	0.0410532208633354		G103S;I225V;A250G;S524V	G103S;I225V;A250G;S524V
Node_4531	Node_4532	0.006862539793954362		V198I;L232F	V198I;L232F
132414	Node_4531	0.04442952932061468		K23T;L96V;I127T;V202I	K23T;L96V;I127T;V202I
Node_4530	Node_4531	6.279097792362936E-4
1163374	Node_4530	0.019123158732328217		G103S;I127T;R364K	G103S;I127T;R364K
Node_4529	Node_4530	0.014099771282221507
856778	Node_4529	0.07989167904826694		N89D;Y94H;L96V;L104F;I369V;G379A;L385I;V402I;F411V;G523X;S524Q;E527N	N89D;Y94H;L96V;L104F;I369V;G379A;L385I;V402I;F411V;G523X;S524Q;E527N
Node_4528	Node_4529	0.024692488582902714
1326985	Node_4528	0.15692700091003592		K23E;N70I;I87L;N89D;F92L;G93S;P99S;L104F;A107S;L134F;I225L;P248S;A250S;T345P;V520A;G523E;S524A	K23E;N70I;I87L;N89D;F92L;G93S;P99S;L104F;A107S;L134F;I225L;P248S;A250S;T345P;V520A;G523E;S524A
6116	Node_4528	0.038023241346825734		K23T;D348E;V402I	K23T;D348E;V402I
Node_4547	Node_4548	0.36890492956954274		K23Q;I87F;Q91L;F92Y;Y94Q;M96S;P99T;Q101S;A107V;H109D;M112V;I116V;I125L;I130V;T132V;K139E;S142K;H153D;L194F;V202I;I225V;M246V;D247S;A255V;E334G;D354E;F356N;R364K;N370Q;V397L;M399I;F411V;Y435F;E457K;A458G;S464G;I509V;W517Y;V520L;S523I;S524K;E527T	K23Q;I87F;Q91L;F92Y;Y94Q;M96S;P99T;Q101S;A107V;H109D;M112V;I116V;I125L;I130V;T132V;K139E;S142K;H153D;L194F;V202I;I225V;M246V;D247S;A255V;E334G;D354E;F356N;R364K;N370Q;V397L;M399I;F411V;Y435F;E457K;A458G;S464G;I509V;W517Y;V520L;S523I;S524K;E527T
Node_4538	Node_4547	0.16460945280767053		Q94S;S101L;G103E;A108G;V111I;I137F;L141F;Y155H;V157I;E321D;N363Y;V366L;P417A;I523L;T527I	Q94S;S101L;G103E;A108G;V111I;I137F;L141F;Y155H;V157I;E321D;N363Y;V366L;P417A;I523L;T527I
928217	Node_4538	0.04388669617928651		N89S;K142T;I256V;W263R;G334R;N356T	N89S;K142T;I256V;W263R;G334R;N356T
Node_4537	Node_4538	0.017058159646339603		V246I	V246I
Node_4534	Node_4537	0.005845791935984578
367768	Node_4534	0.002206729695847395
46731	Node_4534	3.73628282234857E-6
Node_4536	Node_4537	0.010988210288967506
50429	Node_4536	0.0036276877283219202
Node_4535	Node_4536	0.004289293980452806
446912	Node_4535	0.004449492097918182		S247X;G334E;V361X;F389X	S247X;G334E;V361X;F389X
51070	Node_4535	3.73628282234857E-6
Node_4546	Node_4547	0.06754083327472465		N70C;N89K;Y92M;Y93F;S96G;P97A;T99A;Q121R;I127V;Y155F;V198I;I253V;Q370L;G464W;L465V;V509L;K524I	N70C;N89K;Y92M;Y93F;S96G;P97A;T99A;Q121R;I127V;Y155F;V198I;I253V;Q370L;G464W;L465V;V509L;K524I
1036011	Node_4546	0.06370308104506997		G96R;V130I;T345S;E354G;N356S;Y517F;T527I	G96R;V130I;T345S;E354G;N356S;Y517F;T527I
Node_4545	Node_4546	0.002798415805179895
213639	Node_4545	0.2940793762043669		F87L;M92V;Q94C;A97P;A108G;R121Q;M123L;F124I;V127I;T131A;L136F;L141I;K142E;F151Y;F155Q;I198V;I202F;V225I;S247A;A250V;V253I;I256V;E354G;N356S;N363Q;V366L;I369V;L370Q;I456V;W464S;V465I;L509V;I523L;I524R;T527E	F87L;M92V;Q94C;A97P;A108G;R121Q;M123L;F124I;V127I;T131A;L136F;L141I;K142E;F151Y;F155Q;I198V;I202F;V225I;S247A;A250V;V253I;I256V;E354G;N356S;N363Q;V366L;I369V;L370Q;I456V;W464S;V465I;L509V;I523L;I524R;T527E
Node_4544	Node_4545	0.011979096544330254
388629	Node_4544	0.04973131239134898		G96A;L134M	G96A;L134M
Node_4543	Node_4544	0.04128836631584218		S101C;V366I	S101C;V366I
Node_4539	Node_4543	0.012925857856821491		L141F;N356S	L141F;N356S
214982	Node_4539	0.016362160265018775		T131A;V246D;S247F;I256V;P344S;A382G;F435W	T131A;V246D;S247F;I256V;P344S;A382G;F435W
242718	Node_4539	0.012259763697934734
Node_4542	Node_4543	0.017837067726990712		V107M;V116I;V253I;V255A;I256V	V107M;V116I;V253I;V255A;I256V
1136245	Node_4542	0.016158419409084822		V112A;P344S;F435Y;W464C;V465I;Y517S	V112A;P344S;F435Y;W464C;V465I;Y517S
Node_4541	Node_4542	0.05526033709926613		F104L;I115T;I116L;D120E;V130I;T131P;T200A;F229L	F104L;I115T;I116L;D120E;V130I;T131P;T200A;F229L
48499	Node_4541	3.73628282234857E-6
Node_4540	Node_4541	0.0011511300788874794		L195W	L195W
48498	Node_4540	3.73628282234857E-6
48500	Node_4540	3.73628282234857E-6
Node_8697	Node_8698	0.5575250520946248		P97A;Q98T;P99W;W100G;V111I;I115L;Q121H;V122T;F124L;I128L;I130T;T132L;L134F;W135Y;L136M;I137M;K139S;A140L;H153N;Y155F;V157L;D158E;T193Q;L194E;I197T;V198I;K236R;M246N;A250S;E321K;T329N;L365M;I369M;H372Q;F389W;G410S;K415N;S464N;Y508F	P97A;Q98T;P99W;W100G;V111I;I115L;Q121H;V122T;F124L;I128L;I130T;T132L;L134F;W135Y;L136M;I137M;K139S;A140L;H153N;Y155F;V157L;D158E;T193Q;L194E;I197T;V198I;K236R;M246N;A250S;E321K;T329N;L365M;I369M;H372Q;F389W;G410S;K415N;S464N;Y508F
Node_8168	Node_8697	0.14306919546756547		G100A;F117Y;M136A;M141I;V244I;S250H;S268T;N329D;T371S;Q372P;S393A;S410T;N415S;N464P;I509E;S523M;S524L	G100A;F117Y;M136A;M141I;V244I;S250H;S268T;N329D;T371S;Q372P;S393A;S410T;N415S;N464P;I509E;S523M;S524L
Node_4582	Node_8168	0.1799770999059666		M123L;L124I;I127T;T131I;A136G;M137L;S142T;K150S;K321Q;D354Q;F356P;M365L;N370H;A379S;S415P;P417S;A458S;M523F	M123L;L124I;I127T;T131I;A136G;M137L;S142T;K150S;K321Q;D354Q;F356P;M365L;N370H;A379S;S415P;P417S;A458S;M523F
Node_4549	Node_4582	0.21979573730245436		L132I;M369T;V391I;V397L;I456L;L524V	L132I;M369T;V391I;V397L;I456L;L524V
10224	Node_4549	0.39205151086821094		G103S;F104L;T130I;I131T;I132V;G136V;I141L;T142H;S150T;G159S;E194Q;I198A;I256T;Q321E;E334S;S337A;G353W;Q354E;V361T;N363A;L365I;V366I;A382D;A390T;V402I;F413Y;S458T;F523Y;V524L	G103S;F104L;T130I;I131T;I132V;G136V;I141L;T142H;S150T;G159S;E194Q;I198A;I256T;Q321E;E334S;S337A;G353W;Q354E;V361T;N363A;L365I;V366I;A382D;A390T;V402I;F413Y;S458T;F523Y;V524L
35080	Node_4549	0.2519488445079397		T122A;I124V;I129V;I230L;F523L	T122A;I124V;I129V;I230L;F523L
Node_4581	Node_4582	0.21963207749506758		A108S;I111L;H121Y;T142F;N149S;F151N;L156F;I195L;I202V;R236Q;I244V;H250C;Q321H;Q354N;H370Q;S371N;T378S;A393S;L465F	A108S;I111L;H121Y;T142F;N149S;F151N;L156F;I195L;I202V;R236Q;I244V;H250C;Q321H;Q354N;H370Q;S371N;T378S;A393S;L465F
Node_4552	Node_4581	0.3394880210236415		A100L;T122I;T127V;I131V;I141L;S149I;N153D;G159S;E194G;I198V;I225F;L232F;M241I;V244I;H321C;E334D;P344S;N354F;L365V;A382S;F413L;L524I;E527N	A100L;T122I;T127V;I131V;I141L;S149I;N153D;G159S;E194G;I198V;I225F;L232F;M241I;V244I;H321C;E334D;P344S;N354F;L365V;A382S;F413L;L524I;E527N
710152	Node_4552	0.23148750929045897		I116S;I124V;I129V;S150F;N151S;S159N;F225I;I230V;I253V;I256L;D334N;S344V;T345V;M369F;V397L;I524S	I116S;I124V;I129V;S150F;N151S;S159N;F225I;I230V;I253V;I256L;D334N;S344V;T345V;M369F;V397L;I524S
Node_4551	Node_4552	0.09412899869931564		I125V;L132I;P372S	I125V;L132I;P372S
329963	Node_4551	0.14506557879396656		I132V;N151F;A255V;T345L;M369V;I524V;N527S	I132V;N151F;A255V;T345L;M369V;I524V;N527S
Node_4550	Node_4551	0.05913174031965257		V131I;E158D;L195I;I256L;D329N;F354S;P356L;V366I;M369S;V397I	V131I;E158D;L195I;I256L;D329N;F354S;P356L;V366I;M369S;V397I
105859	Node_4550	0.16136341004788748		I122V;V125I;S150Y;N151S;D153N;G194I;V198I;I244V;Y267F;C321H;N329S;T345V;L349M;Q370H;L413M;A447S;I456L;F523Y;N527D	I122V;V125I;S150Y;N151S;D153N;G194I;V198I;I244V;Y267F;C321H;N329S;T345V;L349M;Q370H;L413M;A447S;I456L;F523Y;N527D
73431	Node_4550	0.11788181129754084		I124V;S150V;I195V;S344F;V391I;N448S;V463I	I124V;S150V;I195V;S344F;V391I;N448S;V463I
Node_4580	Node_4581	0.11527027077192774		D247N;C250F;P415S;S417T	D247N;C250F;P415S;S417T
Node_4560	Node_4580	0.016333814112560855
35052	Node_4560	1.423140557978581		A97S;W99P;A100L;A107P;S108A;P110Y;L111I;E113K;E114Q;L115F;I116L;Y117W;T122A;L123M;I124S;I125F;L126I;T127I;L128F;F134I;G136A;S139L;I141A;F142I;S149K;S150L;N151P;T152S;N153F;F155K;F156L;L157I;G159K;E194Q;L195I;T197L;I198W;V202S;A224S;I225F;F229A;I230L;L232V;L235I;Q236K;L240W;V244G;N246I;F250E;L251V;I253V;A255S;S264T;Y267F;T268W;Y313Q;H321N;D329R;L333I;F335I;P344Q;N354L;M369L;Q370N;N371T;P372N;L376V…	A97S;W99P;A100L;A107P;S108A;P110Y;L111I;E113K;E114Q;L115F;I116L;Y117W;T122A;L123M;I124S;I125F;L126I;T127I;L128F;F134I;G136A;S139L;I141A;F142I;S149K;S150L;N151P;T152S;N153F;F155K;F156L;L157I;G159K;E194Q;L195I;T197L;I198W;V202S;A224S;I225F;F229A;I230L;L232V;L235I;Q236K;L240W;V244G;N246I;F250E;L251V;I253V;A255S;S264T;Y267F;T268W;Y313Q;H321N;D329R;L333I;F335I;P344Q;N354L;M369L;Q370N;N371T;P372N;L376V…
Node_4559	Node_4560	0.14531790692484417		T98N;A100T;F104L;E194S;V202I;T268A;H321R;D329E;V366I;M369S;N371T;A382S;V397I;T410N;T417C;P464N	T98N;A100T;F104L;E194S;V202I;T268A;H321R;D329E;V366I;M369S;N371T;A382S;V397I;T410N;T417C;P464N
Node_4554	Node_4559	0.09253679535688734		F142V;I225V;M241I;E329D;I366T;S378T;A390T	F142V;I225V;M241I;E329D;I366T;S378T;A390T
7602	Node_4554	0.06649422497487548		S194T;L365W;T366P;P368L;S369Q;R374A;V377I;T378H;S388F	S194T;L365W;T366P;P368L;S369Q;R374A;V377I;T378H;S388F
Node_4553	Node_4554	0.014050852228228258
194597	Node_4553	0.07353008349057392		V142I;S149P;V225I;D348E;S458A;V463I	V142I;S149P;V225I;D348E;S458A;V463I
7612	Node_4553	0.02665025792090047
Node_4558	Node_4559	0.04439728637283585		I141L;I198V	I141L;I198V
Node_4555	Node_4558	0.01702138734604211		S150T;S194T;I202L	S150T;S194T;I202L
60560	Node_4555	0.09508863213768483		C417P;S458A;V520I	C417P;S458A;V520I
60585	Node_4555	0.12651046561074197		T100A;L111I;L141I;T194A;L202F;E329S;D348E;N354S;I366V;I456L;V463I	T100A;L111I;L141I;T194A;L202F;E329S;D348E;N354S;I366V;I456L;V463I
Node_4557	Node_4558	0.0447818765066013		S194G;S369A;S382A;V391I	S194G;S369A;S382A;V391I
7594	Node_4557	0.06930506781556985		I225V;F250Y;I366T;L524I	I225V;F250Y;I366T;L524I
Node_4556	Node_4557	0.10163230511313526		N151S;V198I;N354M;I397V;S458T;V463T	N151S;V198I;N354M;I397V;S458T;V463T
133434	Node_4556	0.02930700966074993		F411L	F411L
339859	Node_4556	0.02213927056635034		E360N;I391N;P392L	E360N;I391N;P392L
Node_4579	Node_4580	0.04454371018781693		F523Y	F523Y
Node_4568	Node_4579	0.18037513658890594		F104L;I116V;T130I;I141L;F142S;N151F;I225L;L232F;D329E;L333I;N354Q;M369Y;T410S;F413L;S415N;V520I;Y523N	F104L;I116V;T130I;I141L;F142S;N151F;I225L;L232F;D329E;L333I;N354Q;M369Y;T410S;F413L;S415N;V520I;Y523N
28833	Node_4568	0.20172860257985226		S139T;L140I;V202I;L225I;L237I;N247T;F250Y;I253V;H321N;E329D;Q354E;V366I;V377I;S378T;A382S;L385I;V397I;V402I;E509Q;L524I	S139T;L140I;V202I;L225I;L237I;N247T;F250Y;I253V;H321N;E329D;Q354E;V366I;V377I;S378T;A382S;L385I;V397I;V402I;E509Q;L524I
Node_4567	Node_4568	0.0426749965581916
Node_4561	Node_4567	0.05785780758538571		A100T;I130T	A100T;I130T
269548	Node_4561	0.04343563748450414		S150T;I198V;V202I;I253V;E329D	S150T;I198V;V202I;I253V;E329D
72674	Node_4561	0.08176328219528638		F134S;L225F;I226V;V397I	F134S;L225F;I226V;V397I
Node_4566	Node_4567	0.029651330349353945
Node_4562	Node_4566	0.06543751134198032		Y369F;L524I	Y369F;L524I
566292	Node_4562	0.007646867763677102
871532	Node_4562	0.006550271719462252
Node_4565	Node_4566	0.08160527809113723		V116I;L141V;S142T;F151L;L225F;Q354L;N415S	V116I;L141V;S142T;F151L;L225F;Q354L;N415S
307972	Node_4565	5.77576865925374E-4
Node_4564	Node_4565	0.0021399306616047037
683134	Node_4564	0.014468387015885617		Y369H	Y369H
Node_4563	Node_4564	0.012700367955864154
7689	Node_4563	0.006427988707887277		V141I	V141I
7690	Node_4563	0.006118658649465409
Node_4578	Node_4579	0.18028033985765		I116T;T122A;I125V;H321N;L349I;V366I;S415A	I116T;T122A;I125V;H321N;L349I;V366I;S415A
39384	Node_4578	0.05301367096284004		F142T;V202A;I226V;D329E;S337A;M369I;N371S;V397I	F142T;V202A;I226V;D329E;S337A;M369I;N371S;V397I
Node_4577	Node_4578	0.041156940475966776		F104L;N247D	F104L;N247D
1043166	Node_4577	0.020783349556341767		A100T	A100T
Node_4576	Node_4577	0.013265835391623427		I141L;F142V;V202I;I225L;F229L;I349V	I141L;F142V;V202I;I225L;F229L;I349V
Node_4570	Node_4576	0.0012304000150507445
7678	Node_4570	0.009855396826379854
Node_4569	Node_4570	0.03726105821859014		I202V;L225F;L229F;T417A	I202V;L225F;L229F;T417A
240836	Node_4569	0.029547172220315446		D247N;L524I	D247N;L524I
53479	Node_4569	0.053618946805790046		V142I;I456V	V142I;I456V
Node_4575	Node_4576	0.004113648125512975
Node_4571	Node_4575	0.0020917165444212385
1328066	Node_4571	0.004387560722768522
7666	Node_4571	0.009483547827989006		A122T;N151S	A122T;N151S
Node_4574	Node_4575	0.014131188821204387
7650	Node_4574	0.016320827884505194
Node_4573	Node_4574	0.0061041921009999086		N151S	N151S
7667	Node_4573	0.00999935029365661
Node_4572	Node_4573	0.003558660209588913
7670	Node_4572	0.0037673785036167846
7671	Node_4572	0.0025190185611670634
Node_8167	Node_8168	0.13122629816973713		W99P;I111V;E158D;I198V;N370D;T410A	W99P;I111V;E158D;I198V;N370D;T410A
Node_4590	Node_8167	0.5402293230578833		F104L;Q105T;L115M;T122V;I125V;T131C;V133I;A136S;S139V;N149S;F151Y;T152I;N153Y;L157T;Q193H;E194V;F229V;I230V;R236K;M241T;I244L;N246D;D247N;H250Q;A255T;I256V;K321Y;L333I;L349I;F356A;M365V;M369V;S371T;P372S;A390T;V397L;F411L;F413Q;P417V;L465V;V520C;N528E	F104L;Q105T;L115M;T122V;I125V;T131C;V133I;A136S;S139V;N149S;F151Y;T152I;N153Y;L157T;Q193H;E194V;F229V;I230V;R236K;M241T;I244L;N246D;D247N;H250Q;A255T;I256V;K321Y;L333I;L349I;F356A;M365V;M369V;S371T;P372S;A390T;V397L;F411L;F413Q;P417V;L465V;V520C;N528E
Node_4584	Node_4590	0.08467771533495357		S142N;K150T;N247T;D354A;V391I	S142N;K150T;N247T;D354A;V391I
426587	Node_4584	0.05714976279727547		V139I	V139I
Node_4583	Node_4584	0.03355525874242008		I141M;N142T;I202V	I141M;N142T;I202V
223987	Node_4583	0.0352132785179014		F134S;I152L;L411M	F134S;I152L;L411M
426588	Node_4583	0.0540107000058681		P99S;I127V;S136A;V194L;I225M;T241S;I253V;D370H	P99S;I127V;S136A;V194L;I225M;T241S;I253V;D370H
Node_4589	Node_4590	0.035541395128043426		T105M;T345I;L385I	T105M;T345I;L385I
Node_4585	Node_4589	0.05098066698614618		L126V;I225V;N247S;S388A;E527S	L126V;I225V;N247S;S388A;E527S
1355229	Node_4585	0.0611231568719116		M105L;I141L;S149T;I195V;I456V	M105L;I141L;S149T;I195V;I456V
231028	Node_4585	0.0573474727742694		T255A;I345V;A393T	T255A;I345V;A393T
Node_4588	Node_4589	0.030175107173396946		T255S;I349L	T255S;I349L
Node_4586	Node_4588	0.06336037914738492		I345L;A393S	I345L;A393S
7739	Node_4586	0.0010957708767052301
7740	Node_4586	0.004113760096892096
Node_4587	Node_4588	0.07875794758367402		I141M;S142F;S388A;E527S;E528D	I141M;S142F;S388A;E527S;E528D
373177	Node_4587	0.004125915640867441
7741	Node_4587	3.73628282234857E-6
Node_8166	Node_8167	0.19330323704586128		T98N;A100S;Y117H;M123L;L124M;I127F;T130S;F134L;A136I;S139A;L140M;I141V;N149S;F151L;F155Y;L156I;G159S;T197I;F229M;L237I;I256M;D354Q;A382E;A390T;I456V;V520I;N528A	T98N;A100S;Y117H;M123L;L124M;I127F;T130S;F134L;A136I;S139A;L140M;I141V;N149S;F151L;F155Y;L156I;G159S;T197I;F229M;L237I;I256M;D354Q;A382E;A390T;I456V;V520I;N528A
Node_4591	Node_8166	0.8717687287527782		P99H;G103N;V111L;E113Q;I116V;H117K;M124T;L128F;V133I;M137L;A139M;M140T;V141S;S142L;Y155N;I197M;I225F;I230L;L235I;R236Q;N246S;D247S;L251I;A255T;M256I;S264T;Y267F;T268S;Y313L;D329E;F335I;D336E;Q354E;M365I;V366S;P372K;V377I;A379S;V391I;A393S;L394M;V397I;M399V;A410T;F413S;R416L;Y435F;V455A;V456M;A458V;M523L;L524S	P99H;G103N;V111L;E113Q;I116V;H117K;M124T;L128F;V133I;M137L;A139M;M140T;V141S;S142L;Y155N;I197M;I225F;I230L;L235I;R236Q;N246S;D247S;L251I;A255T;M256I;S264T;Y267F;T268S;Y313L;D329E;F335I;D336E;Q354E;M365I;V366S;P372K;V377I;A379S;V391I;A393S;L394M;V397I;M399V;A410T;F413S;R416L;Y435F;V455A;V456M;A458V;M523L;L524S
7764	Node_4591	0.14502464005500654		L115M;I244T;I251V;T345S;D348N;L349I;K372M;I377M;L385I;A401T;V402I	L115M;I244T;I251V;T345S;D348N;L349I;K372M;I377M;L385I;A401T;V402I
7769	Node_4591	0.18880140945204102		S100L;A108T;T122S;T131A;I136V;S246A;H250D;I256V;L333S;E354D;S388A;I391L;V463I	S100L;A108T;T122S;T131A;I136V;S246A;H250D;I256V;L333S;E354D;S388A;I391L;V463I
Node_8165	Node_8166	0.19388400687440197		N98H;I116L;L126V;M137I;S149T;I202L;K321E;V361T;N363H;D370E;T378S;T390A;F413I;F434Y;I520S	N98H;I116L;L126V;M137I;S149T;I202L;K321E;V361T;N363H;D370E;T378S;T390A;F413I;F434Y;I520S
Node_4704	Node_8165	0.03350226408377719		P344Q;A390T	P344Q;A390T
Node_4598	Node_4704	0.19863751959202258		A139V;Y155F;E194G;M229S;N246I;D247N;M256V;D329N;E382D;I413L;S415T;Y434F;M523T;A528N	A139V;Y155F;E194G;M229S;N246I;D247N;M256V;D329N;E382D;I413L;S415T;Y434F;M523T;A528N
Node_4593	Node_4598	0.06189060210125604
7867	Node_4593	0.0019849068448898103
Node_4592	Node_4593	0.0011872360368040877
765184	Node_4592	3.73628282234857E-6
7868	Node_4592	0.0021275394282644685		L134X	L134X
Node_4597	Node_4598	0.02996414352268244		S142T;V198I;N528S	S142T;V198I;N528S
Node_4594	Node_4597	0.04928283145060931		I244V;T390S	I244V;T390S
134994	Node_4594	0.026659739622962687
765186	Node_4594	0.01595850960819329		N329D;S528N	N329D;S528N
Node_4596	Node_4597	0.018564082324353106		V256I;V366I;F434Y	V256I;V366I;F434Y
334987	Node_4596	0.051082022935242354		S378T	S378T
Node_4595	Node_4596	0.01718336008816287
765187	Node_4595	0.025092092164815272		T415S	T415S
7871	Node_4595	0.01974085760806904		V133I;T390A;S528N	V133I;T390A;S528N
Node_4703	Node_4704	0.06709430104945234
Node_4635	Node_4703	0.0275885033590496		L251I;M256L;D329N;S378T;T390A	L251I;M256L;D329N;S378T;T390A
Node_4608	Node_4635	0.04562975916796087		S142T;S388A;A528V	S142T;S388A;A528V
1072481	Node_4608	0.06077582842655017		T131A;V133I;M365V;V528I	T131A;V133I;M365V;V528I
Node_4607	Node_4608	0.03879796274162404		V111I;A390T;V391I	V111I;A390T;V391I
Node_4599	Node_4607	0.01647318003992448		S100A;A388S	S100A;A388S
386614	Node_4599	0.01579543732226951
7782	Node_4599	0.016795602667025403		T390A	T390A
Node_4606	Node_4607	0.014219661816261038
Node_4600	Node_4606	0.009238136312187954
30478	Node_4600	0.01737579441123859		T361A	T361A
491014	Node_4600	0.0370318227863553		T378S;V528A	T378S;V528A
Node_4605	Node_4606	0.0013982179082284506
Node_4602	Node_4605	0.005880566314592819
1213598	Node_4602	0.011729659664478174
Node_4601	Node_4602	3.73628282234857E-6
195326	Node_4601	0.01216493508772991
255564	Node_4601	0.018493433045436155		V528A	V528A
Node_4604	Node_4605	0.005497250707528325		V528T	V528T
1352416	Node_4604	0.022389110180450415		T528L	T528L
Node_4603	Node_4604	0.013831460984773326
1188028	Node_4603	0.01904832339741893
432798	Node_4603	0.04072613823007455
Node_4634	Node_4635	0.018618699767442973		T131S	T131S
1213697	Node_4634	0.17960802772361234		I225V;M229L;V377I;V397I;S450T;A458S;A528S	I225V;M229L;V377I;V397I;S450T;A458S;A528S
Node_4633	Node_4634	0.012271409862305144		L202V;E321Q;E370Q	L202V;E321Q;E370Q
Node_4613	Node_4633	0.017930016910364603
Node_4610	Node_4613	0.009681885394582137		Q354L	Q354L
195290	Node_4610	0.036859852886294515		V198I;V202I;N329D;L354F;A393T;A528L	V198I;V202I;N329D;L354F;A393T;A528L
Node_4609	Node_4610	0.020648173373425706
495876	Node_4609	0.016373326690912553
685728	Node_4609	0.02790959850668838		V377I;A410T;I413V;A528V	V377I;A410T;I413V;A528V
Node_4612	Node_4613	3.73628282234857E-6
540279	Node_4612	0.09453646494465659		I125V;I244V;Q321L;N329D;S337A;V397I;A528I	I125V;I244V;Q321L;N329D;S337A;V397I;A528I
Node_4611	Node_4612	0.034139830814339994		M140T;I225V;A410S	M140T;I225V;A410S
195330	Node_4611	0.02375754249159115		V198I;I244V;N329D;V463T	V198I;I244V;N329D;V463T
42863	Node_4611	0.018269070474759317		A528T	A528T
Node_4632	Node_4633	0.06045505411790867		I136V;M140T;S388A;A390T;M399I;Y434F;A528L	I136V;M140T;S388A;A390T;M399I;Y434F;A528L
Node_4617	Node_4632	0.010333456973197416
Node_4614	Node_4617	0.018145751026984056		L256I	L256I
195321	Node_4614	0.07482794910233255		L232V;A255T;D348N;V397I;I399M	L232V;A255T;D348N;V397I;I399M
495854	Node_4614	0.06299905787475432		Q321H;V391I;M523I	Q321H;V391I;M523I
Node_4616	Node_4617	0.004010545484641368
420948	Node_4616	0.07528383597093737		S100T;L116I;V136I;I251L;N329D;L524I	S100T;L116I;V136I;I251L;N329D;L524I
Node_4615	Node_4616	0.026647986492549774		M229S;T361V	M229S;T361V
1579276	Node_4615	0.01219690230924099
495868	Node_4615	0.020771923567095014		N329D;E443X	N329D;E443X
Node_4631	Node_4632	0.013515460553679075		M229L	M229L
Node_4619	Node_4631	0.0012189664774462027
86373	Node_4619	0.09681583080799017		Y155H;I225L;L229T;I253V;L385I;A410T	Y155H;I225L;L229T;I253V;L385I;A410T
Node_4618	Node_4619	0.0021962018847308607
651724	Node_4618	0.04912504436369056		V198I;T361A	V198I;T361A
86377	Node_4618	0.029735963204018404		V111I;I225L	V111I;I225L
Node_4630	Node_4631	3.73628282234857E-6
651721	Node_4630	0.03194330905815665		H98Y;H117Y;A139T;V198I;I225L;I244L;N246S	H98Y;H117Y;A139T;V198I;I225L;I244L;N246S
Node_4629	Node_4630	0.011252672999950097		T361A	T361A
1053764	Node_4629	0.053632685986569686		V136I	V136I
Node_4628	Node_4629	0.00747474754431374
Node_4622	Node_4628	0.006274439022178453
651723	Node_4622	0.019107592879621153		I156V	I156V
Node_4621	Node_4622	0.005366345796266239
195299	Node_4621	0.037491630339659965
Node_4620	Node_4621	0.011395034948673808
31902	Node_4620	0.0028391148858849862
497146	Node_4620	0.011466586990273758		L232M	L232M
Node_4627	Node_4628	0.001467287365844033
1452449	Node_4627	0.029655395609277612		V463I	V463I
Node_4626	Node_4627	0.05023631700616065		L229M	L229M
Node_4623	Node_4626	0.01343726847157078		A361T;A458T	A361T;A458T
1160813	Node_4623	0.021902244619039998
1577495	Node_4623	0.0297489408922992		H98Y;D348A	H98Y;D348A
Node_4625	Node_4626	0.010048974802930403
495860	Node_4625	0.017273500506417717		I225V;A361T	I225V;A361T
Node_4624	Node_4625	0.008717622244513775
195307	Node_4624	0.020694653262459475		V456I	V456I
86363	Node_4624	0.02974261272172084		H117Y;I225V;I251V;M369L	H117Y;I225V;I251V;M369L
Node_4702	Node_4703	0.019836692538066723		E334G	E334G
Node_4647	Node_4702	0.003080019526581408
Node_4639	Node_4647	0.048958535643032826		M229L;G334M;V366I;A528T	M229L;G334M;V366I;A528T
27585	Node_4639	0.06607278226490558		V111I;V133I;S142T;I225M;D329N;M334T;I413V;T528I	V111I;V133I;S142T;I225M;D329N;M334T;I413V;T528I
Node_4638	Node_4639	0.03480265296987175		T131A	T131A
7857	Node_4638	0.03968956251165235
Node_4637	Node_4638	0.032416752958545694
212740	Node_4637	0.02547850641657342		A393S;Y434F;V463I;T528I	A393S;Y434F;V463I;T528I
Node_4636	Node_4637	0.001863845644440926
303931	Node_4636	0.03716450136209541		L524S	L524S
94987	Node_4636	0.0199643372373165
Node_4646	Node_4647	0.023354158983877712		I225V	I225V
Node_4641	Node_4646	0.07680561965663069		H117Y;I136T;D247E;G334S;E370Q;S415P	H117Y;I136T;D247E;G334S;E370Q;S415P
661037	Node_4641	0.011888391711823706		A528T	A528T
Node_4640	Node_4641	0.018466022373523433
495881	Node_4640	0.003081562108811547		M339I	M339I
55142	Node_4640	0.027594538433562025		E113K;L115I;Y117H;L123M;T136I;V198I;M229L;E247D;S334G;Q344P;T361A;M369V;Q370E;V377I;T390A;V397I;P415S;Y434F;E527D	E113K;L115I;Y117H;L123M;T136I;V198I;M229L;E247D;S334G;Q344P;T361A;M369V;Q370E;V377I;T390A;V397I;P415S;Y434F;E527D
Node_4645	Node_4646	0.004671794791191229
55135	Node_4645	0.08035537478203837		S142T;T390A;V391L;V456M;A528T	S142T;T390A;V391L;V456M;A528T
Node_4644	Node_4645	0.016808865028983173
305516	Node_4644	0.04859817557603047		M140T;V366I	M140T;V366I
Node_4643	Node_4644	0.012081023707852669
662068	Node_4643	0.01826677954921086		A528T	A528T
Node_4642	Node_4643	0.004671809272438835
436291	Node_4642	0.007531764136296252
7797	Node_4642	0.016730950139401957
Node_4701	Node_4702	0.02891669328010229		L116I	L116I
Node_4648	Node_4701	0.033007575668436234		T131A	T131A
1213687	Node_4648	0.017096759821966706
7792	Node_4648	0.0244782241194904
Node_4700	Node_4701	0.01319529047610067		T390A	T390A
Node_4654	Node_4700	0.02577502913286987		T131S	T131S
582428	Node_4654	0.04162463241932585
Node_4653	Node_4654	0.02165849741693789		G334T;A390T	G334T;A390T
Node_4650	Node_4653	0.011731354227679078
378071	Node_4650	0.061320769586599454		D348N;S371A;V377I	D348N;S371A;V377I
Node_4649	Node_4650	0.007230310723198624
259920	Node_4649	0.014753756475283028
496405	Node_4649	0.047015148947158504		F356Y;A528T	F356Y;A528T
Node_4652	Node_4653	0.037025827228286075
586796	Node_4652	0.017529017306077834
Node_4651	Node_4652	0.0031992679939722665		F356Y	F356Y
137246	Node_4651	0.006258604828284303		H98Y;T390A	H98Y;T390A
36176	Node_4651	0.018403166284642402
Node_4699	Node_4700	0.008103333154726155
Node_4663	Node_4699	0.019850053544552663
57987	Node_4663	0.0719817137273721		V126M;V133I;D247E;H363S;V391I;V397I;S415P	V126M;V133I;D247E;H363S;V391I;V397I;S415P
Node_4662	Node_4663	0.012931998907658676
Node_4655	Node_4662	0.005168775582508779
30501	Node_4655	0.04624167409289903		A393T;A458T;A528T	A393T;A458T;A528T
57985	Node_4655	0.04892667517843774		M229L;S264T;A390T;V391I;A528V	M229L;S264T;A390T;V391I;A528V
Node_4661	Node_4662	0.00850359461352593		V397I	V397I
57991	Node_4661	0.025561278367844283
Node_4660	Node_4661	0.005536846826529615
Node_4656	Node_4660	0.002382552500272575
57979	Node_4656	0.01894808380332048
57980	Node_4656	0.015459489410966823		V455M	V455M
Node_4659	Node_4660	0.016781901467172053		T131A;I397V	T131A;I397V
57982	Node_4659	0.04015108935325596		I136V	I136V
Node_4658	Node_4659	0.017769553402926973
38578	Node_4658	0.015785539650001502		G334A	G334A
Node_4657	Node_4658	0.008096262215583346
13397	Node_4657	0.041219043477740414
57983	Node_4657	0.022356617472624053
Node_4698	Node_4699	0.022179438929334206
Node_4664	Node_4698	0.03821161302616567		S388A	S388A
232419	Node_4664	0.022609707227416988		A390T	A390T
7830	Node_4664	0.03255026589693747
Node_4697	Node_4698	0.02012918833688502		S142T	S142T
172663	Node_4697	0.04715206210537505		L134I;A390T;A528V	L134I;A390T;A528V
Node_4696	Node_4697	0.014813888387894136
Node_4666	Node_4696	0.0012744570990366549
376633	Node_4666	0.025021632209296294		I136V;V463I	I136V;V463I
Node_4665	Node_4666	0.01149835433964877
79736	Node_4665	0.01795957917802314		V463I	V463I
89020	Node_4665	0.024170711782663938		M140T;T268S	M140T;T268S
Node_4695	Node_4696	0.011336642712371801
376647	Node_4695	0.049653648710640694		V133I;G334T;Q344P;A528I	V133I;G334T;Q344P;A528I
Node_4694	Node_4695	0.004336445089656849
Node_4667	Node_4694	0.008144639833506497		H117Y	H117Y
1053780	Node_4667	0.09253319341165023		V111I;I136V;Y155H;V198I;I225V;M229L;G334T;Q354H;A390T;F411L;S415T;Y434F	V111I;I136V;Y155H;V198I;I225V;M229L;G334T;Q354H;A390T;F411L;S415T;Y434F
7819	Node_4667	0.03569253536651888
Node_4693	Node_4694	0.0031584901117763875
Node_4669	Node_4693	0.006491975480636114		A528T	A528T
195335	Node_4669	0.017077955858361853
Node_4668	Node_4669	0.008043848506632069
7823	Node_4668	0.01049775189601724
7824	Node_4668	0.01058187522029384
Node_4692	Node_4693	0.004758321993574292
7815	Node_4692	0.028004193275798412		V133I;D247N;V391I	V133I;D247N;V391I
Node_4691	Node_4692	0.0023827867886299734
Node_4678	Node_4691	0.018173071195525085		A390T	A390T
Node_4670	Node_4678	0.0028129882931085585
1213693	Node_4670	0.00573667355584335
496092	Node_4670	0.003323426309547148
Node_4677	Node_4678	0.0035983515708657636
Node_4671	Node_4677	0.00933120553744564
1739091	Node_4671	3.73628282234857E-6
1739092	Node_4671	3.73628282234857E-6
Node_4676	Node_4677	0.0028542522833180438
Node_4672	Node_4676	0.005358950692950978
496093	Node_4672	0.008802060845335599
571825	Node_4672	0.008386010412131816
Node_4675	Node_4676	0.006760736097431904
1213682	Node_4675	0.0032614938721209677		T390A	T390A
Node_4674	Node_4675	0.0010704270627667736
1739090	Node_4674	0.0022136260139369464
Node_4673	Node_4674	3.73628282234857E-6
1213683	Node_4673	3.73628282234857E-6
1739093	Node_4673	3.73628282234857E-6
Node_4690	Node_4691	9.241681519925447E-4
496413	Node_4690	0.014272107804493343
Node_4689	Node_4690	3.73628282234857E-6
Node_4682	Node_4689	3.73628282234857E-6
263686	Node_4682	0.006543114525512731
Node_4681	Node_4682	0.0010839810854303383
Node_4679	Node_4681	0.0010807572724802438
398260	Node_4679	0.0066436778615174726
46612	Node_4679	0.0032637181550633034
Node_4680	Node_4681	3.73628282234857E-6
443756	Node_4680	0.005444972049694461
7808	Node_4680	0.007614566086953129
Node_4688	Node_4689	3.73628282234857E-6
443759	Node_4688	0.012059310602265014
Node_4687	Node_4688	0.0021596449282862092
Node_4684	Node_4687	0.0012594034654260606
280671	Node_4684	0.005283266335693223		A528V	A528V
Node_4683	Node_4684	0.0010851059620900637
1443565	Node_4683	0.007533269986032449
263685	Node_4683	0.00794913011918488
Node_4686	Node_4687	0.0010917352366476391
303932	Node_4686	0.005474601399709354
Node_4685	Node_4686	0.0032504022555472686
302049	Node_4685	0.010994386430880031
7807	Node_4685	0.0032861473105685476		G334A	G334A
Node_8164	Node_8165	0.015288286341905237		T122A;I225V;M229L;E334N	T122A;I225V;M229L;E334N
Node_6380	Node_8164	0.003462686066968703		V377I;A410T	V377I;A410T
Node_4705	Node_6380	0.20138018104765323		F104L;V141M;S142T;L151M;N153D;S159A;V225I;I226V;I230V;M241I;I244V;N246E;D247N;D329E;N334S;T345P;P372L;I413M;V456L;V463I	F104L;V141M;S142T;L151M;N153D;S159A;V225I;I226V;I230V;M241I;I244V;N246E;D247N;D329E;N334S;T345P;P372L;I413M;V456L;V463I
106881	Node_4705	0.01898298486313322
7897	Node_4705	0.02685522824333932		L134F;P345L	L134F;P345L
Node_6379	Node_6380	0.024289042813501964		S415T;Y434F	S415T;Y434F
Node_4708	Node_6379	0.14859778269230814		F104L;Y155F;M256I;T268S;D329T;S378T;E382D;V397I;T410S	F104L;Y155F;M256I;T268S;D329T;S378T;E382D;V397I;T410S
7883	Node_4708	0.17322338940098989		H117Y;A122T;V133I;I136V;D158E;V198I;S388A;I413T	H117Y;A122T;V133I;I136V;D158E;V198I;S388A;I413T
Node_4707	Node_4708	0.09835843471266846		L116I;L151F;L229M;I253V;I256V;H363Y;L385I;T415A;E527K	L116I;L151F;L229M;I253V;I256V;H363Y;L385I;T415A;E527K
7886	Node_4707	0.04377314813033336		T329A;N334S	T329A;N334S
Node_4706	Node_4707	0.018630156595223955
27779	Node_4706	0.020333009173165596		C445W;V463A	C445W;V463A
7888	Node_4706	0.0010976880165766514
Node_6378	Node_6379	0.0689225012830345		V111I;A139I;V141M;S142T;Y155N;I156T;L157M;S159A;I195V;I197M;V198I;V225I;N334T;T361V;A393S;M399T;V402I;E527S	V111I;A139I;V141M;S142T;Y155N;I156T;L157M;S159A;I195V;I197M;V198I;V225I;N334T;T361V;A393S;M399T;V402I;E527S
Node_4922	Node_6378	0.024152631126733427		L229V;I253V;M256I;Y267F;H363N;S527T	L229V;I253V;M256I;Y267F;H363N;S527T
Node_4740	Node_4922	0.07205869884180013		A122T;I136T;T156S;L227M;V253I;A255S;D329N;F434Y;L465I	A122T;I136T;T156S;L227M;V253I;A255S;D329N;F434Y;L465I
194408	Node_4740	0.1984086520379925		S156N;S264T;F267L;F356L;M369V;S378T;L394M;R416H;V455A;V456I;T527S	S156N;S264T;F267L;F356L;M369V;S378T;L394M;R416H;V455A;V456I;T527S
Node_4739	Node_4740	0.02302737602615908		I125V;N246S;I253V;E321D	I125V;N246S;I253V;E321D
Node_4712	Node_4739	0.08685119845078632		N329T;L333M;T334M;A458S;L524M	N329T;L333M;T334M;A458S;L524M
Node_4709	Node_4712	0.041141884758687366		D348S;Y434F	D348S;Y434F
1415582	Node_4709	0.10055044661647267		T329A;M333V;P344S;T345P;I402V	T329A;M333V;P344S;T345P;I402V
262585	Node_4709	0.10240884167904256		H117L;V253I;I256M;T329M;A390T;V397L;I465V	H117L;V253I;I256M;T329M;A390T;V397L;I465V
Node_4711	Node_4712	0.009577897629871551		T345S;V391I;V456I	T345S;V391I;V456I
406260	Node_4711	0.05782665110407476		I198V;S378T	I198V;S378T
Node_4710	Node_4711	0.0884114243787177		H98Q;I111V;H117N;V125I;S156T;V229A;D247N;L251M;S255A;S264T;Y313F;D321N;T329M;M333L;M334S;D348H;Q354E;S371L;L376M;F411L;T415S;I456M;I465Y;E509L;S520T;M523V;M524E;T527S	H98Q;I111V;H117N;V125I;S156T;V229A;D247N;L251M;S255A;S264T;Y313F;D321N;T329M;M333L;M334S;D348H;Q354E;S371L;L376M;F411L;T415S;I456M;I465Y;E509L;S520T;M523V;M524E;T527S
194415	Node_4710	0.07179831177214699		N247T;H250N;D336N;H348Y;I377V;V523A	N247T;H250N;D336N;H348Y;I377V;V523A
8453	Node_4710	0.06314287783827945		S246N;M251V;I413T;M456L;S458A;V463T	S246N;M251V;I413T;M456L;S458A;V463T
Node_4738	Node_4739	0.01716120467254815
Node_4713	Node_4738	0.056407753479084215		H98Y;V125I;I198V;L333I;A390T	H98Y;V125I;I198V;L333I;A390T
1043697	Node_4713	0.14424363352885328		S100A;A108T;I111V;T142S;K150T;H250C;I256M;N329S;F356L;M369T;L385F;L406M;Y434F;T527N	S100A;A108T;I111V;T142S;K150T;H250C;I256M;N329S;F356L;M369T;L385F;L406M;Y434F;T527N
261001	Node_4713	0.1913650090579807		A108S;I111G;K150P;I244V;S246D;D247E;L251I;I256V;F267Y;D321N;T334S;S337A;T345S;Q354L;R364H;S378T;V391I;I402V;A458S;I465T;T527V	A108S;I111G;K150P;I244V;S246D;D247E;L251I;I256V;F267Y;D321N;T334S;S337A;T345S;Q354L;R364H;S378T;V391I;I402V;A458S;I465T;T527V
Node_4737	Node_4738	0.01282172768461417		T142S;V253I;T334M;I465L	T142S;V253I;T334M;I465L
Node_4716	Node_4737	0.03320323874979014		T136I;I244V;N329P	T136I;I244V;N329P
928324	Node_4716	0.15062299200657442		T131S;I139A;N155G;M334A;Q354H;V366I;S371T;S378T;A379S;V391I;P417T;V456I	T131S;I139A;N155G;M334A;Q354H;V366I;S371T;S378T;A379S;V391I;P417T;V456I
Node_4715	Node_4716	0.012535028407392361		D348N;L465I;L524Q	D348N;L465I;L524Q
118254	Node_4715	0.16450330498340485		K150S;N155S;S156A;I225V;S246C;I253V;S255T;F267L;T268S;D321G;P329H;L333V;M334A;R357W;N363Y;M365V;M369L;R374C;S378T;L394M;V397I;I402V;V463I;W517F;S520F;M523I;T527V	K150S;N155S;S156A;I225V;S246C;I253V;S255T;F267L;T268S;D321G;P329H;L333V;M334A;R357W;N363Y;M365V;M369L;R374C;S378T;L394M;V397I;I402V;V463I;W517F;S520F;M523I;T527V
Node_4714	Node_4715	0.027806356135057077
102246	Node_4714	0.11824410549196972		W199G;I256M;N348Y;Q354Y;V366I;V391I;R416H;Y435C;I465V	W199G;I256M;N348Y;Q354Y;V366I;V391I;R416H;Y435C;I465V
260983	Node_4714	0.1471931382780087		S100A;A108T;S156T;S246D;D247N;T268S;D321F;I377V;I413L;V456I;A458S;I465T	S100A;A108T;S156T;S246D;D247N;T268S;D321F;I377V;I413L;V456I;A458S;I465T
Node_4736	Node_4737	0.016593034737357862
Node_4722	Node_4736	0.08357821008205302		V125I;I244M;S246D;I256T;T268S;N329L;M365L;M369T;E382D;A458S	V125I;I244M;S246D;I256T;T268S;N329L;M365L;M369T;E382D;A458S
Node_4718	Node_4722	0.02823118589099867
420416	Node_4718	0.16108475652548582		S109A;D247T;L251I;T345N;D348S;Q354H;E370D;A390T;V391I;T415S;I444M;V456M;S520N;T527S	S109A;D247T;L251I;T345N;D348S;Q354H;E370D;A390T;V391I;T415S;I444M;V456M;S520N;T527S
Node_4717	Node_4718	0.09541415060257928		L116H;S130C;S255T;P344Q;Q354S;S378T;V397L;T415A;L524M;T528A	L116H;S130C;S255T;P344Q;Q354S;S378T;V397L;T415A;L524M;T528A
1415581	Node_4717	0.10075284011458094		V463T;M524V	V463T;M524V
8456	Node_4717	0.0874727382903331		L123M;M334T;T527S	L123M;M334T;T527S
Node_4721	Node_4722	0.046844634514745354		S337A;D348T	S337A;D348T
543905	Node_4721	0.11940430614441169		I226V;I237V;M244L;H250Y;I253V;S255T;S264T;F267L;S268T;Y313F;D321G;L333T;P344H;T345A;T348L;Q354H;S371T;S378T;A379S;V391L;I402V;I413T;Y435F;A447V;S520T;M523T;L524V;T527F;T528A	I226V;I237V;M244L;H250Y;I253V;S255T;S264T;F267L;S268T;Y313F;D321G;L333T;P344H;T345A;T348L;Q354H;S371T;S378T;A379S;V391L;I402V;I413T;Y435F;A447V;S520T;M523T;L524V;T527F;T528A
Node_4720	Node_4721	0.03464700184892883		L251I;R364H;A390T;I402T	L251I;R364H;A390T;I402T
543901	Node_4720	0.05165572046808048		T136I;D321N;M334S;V391I;I413V	T136I;D321N;M334S;V391I;I413V
Node_4719	Node_4720	0.018472811241633552		N155S	N155S
1415575	Node_4719	0.07072664493676134		S100L;M334L	S100L;M334L
356198	Node_4719	0.07218112872367283		H98Y;I251V;D321T;L329P;M334A;H364R;I413V;I454V;V463T	H98Y;I251V;D321T;L329P;M334A;H364R;I413V;I454V;V463T
Node_4735	Node_4736	0.02961917842373269		M334S;V463T	M334S;V463T
Node_4726	Node_4735	0.030679061859149627		N329M;M369T	N329M;M369T
Node_4723	Node_4726	0.023390895503624894		H98Y;T136I;N153S	H98Y;T136I;N153S
1035548	Node_4723	0.07457431146766082		R357C;S378F;V391I;T527S	R357C;S378F;V391I;T527S
194526	Node_4723	0.10162121150090535		S100T;I111V;V125I;M157T;E243G;D247N;D321Q;S334T;V366I;A390T;I402V;Y435F;T527I	S100T;I111V;V125I;M157T;E243G;D247N;D321Q;S334T;V366I;A390T;I402V;Y435F;T527I
Node_4725	Node_4726	0.026358890114660385		D348N;S378T	D348N;S378T
420423	Node_4725	0.06812148774866074		T136I;S142T;D312E;M329L;P344Q;R357W;R374W;A390T;L394M	T136I;S142T;D312E;M329L;P344Q;R357W;R374W;A390T;L394M
Node_4724	Node_4725	0.014845996330035268		V456I;T527S	V456I;T527S
441557	Node_4724	0.03979173933324715		M329A;T399N	M329A;T399N
8450	Node_4724	0.05092304967270307		Q354H;A390T	Q354H;A390T
Node_4734	Node_4735	0.006459992752685147		V391I;V456I	V391I;V456I
Node_4729	Node_4734	0.023332225683729696
260995	Node_4729	0.23731549782293254		H98Y;T136I;I137L;I139T;S142T;K150T;N153T;S156T;M157V;I225V;V229L;L240I;S255T;I256M;S264T;Y313F;D321T;N329D;L333N;S334M;I377V;A390T;S393T;V397L;R416Q;Y434F;A458S;T463I;P464S;M523E	H98Y;T136I;I137L;I139T;S142T;K150T;N153T;S156T;M157V;I225V;V229L;L240I;S255T;I256M;S264T;Y313F;D321T;N329D;L333N;S334M;I377V;A390T;S393T;V397L;R416Q;Y434F;A458S;T463I;P464S;M523E
Node_4728	Node_4729	0.018854423188009863		F356L;L465V	F356L;L465V
260982	Node_4728	0.1370919609197283		H98Y;T136V;S142T;N153S;S156Y;E194D;I244L;S255T;V397L;F411L;R416Y;Y434F;T463I	H98Y;T136V;S142T;N153S;S156Y;E194D;I244L;S255T;V397L;F411L;R416Y;Y434F;T463I
Node_4727	Node_4728	0.061474913760523026		T136M;I139T;V195I;I244V;S246N;L333I;M369L;A458T;L524M	T136M;I139T;V195I;I244V;S246N;L333I;M369L;A458T;L524M
118251	Node_4727	0.08380227021430316		S109A;V125I;I256V;N329T;P372T;I391V	S109A;V125I;I256V;N329T;P372T;I391V
449092	Node_4727	0.13394008633405008		A108T;S130I;S334T;D348N;M365T;A379S;L385I;A390T;T458M;T463I;V465M;M523T;M524E	A108T;S130I;S334T;D348N;M365T;A379S;L385I;A390T;T458M;T463I;V465M;M523T;M524E
Node_4733	Node_4734	0.017659447336600787
Node_4730	Node_4733	0.03579082317971129		I244V;I256M;I402V;F411L	I244V;I256M;I402V;F411L
320579	Node_4730	0.12643626572884756		H98Y;P99S;T136I;I139A;S142L;S255T;Q260R;D321H;N329S;P344Q;I377V;Y435H;V455T;P464S;T527S	H98Y;P99S;T136I;I139A;S142L;S255T;Q260R;D321H;N329S;P344Q;I377V;Y435H;V455T;P464S;T527S
320582	Node_4730	0.13735240937839502		A97P;D106N;A108S;H117Y;K150T;N153S;M157T;N329M;D348N;D362H;M365L;V366M;E382K;A390T;A458T;M523V	A97P;D106N;A108S;H117Y;K150T;N153S;M157T;N329M;D348N;D362H;M365L;V366M;E382K;A390T;A458T;M523V
Node_4732	Node_4733	0.09161521605789275		S142T;N153S;L251V;D348S;S378T;I391L;I456V;L465I	S142T;N153S;L251V;D348S;S378T;I391L;I456V;L465I
650642	Node_4732	0.09985202803507452		T152M;S156L;F356L;M365V;Y434F;A447S;T527S	T152M;S156L;F356L;M365V;Y434F;A447S;T527S
Node_4731	Node_4732	0.01739226842959506		I256V	I256V
1415579	Node_4731	0.0873154968647452		H98Y;S100L;F118L;S130N;T152M;M197I;I198M;L238F;V251L;D312E;N329T;S348M;L385M;H386Q;V397I;T527M	H98Y;S100L;F118L;S130N;T152M;M197I;I198M;L238F;V251L;D312E;N329T;S348M;L385M;H386Q;V397I;T527M
1415580	Node_4731	0.06733384716724808		S153C;S255T;T268S;N329A;S334M;S348A;T399N;V456L	S153C;S255T;T268S;N329A;S334M;S348A;T399N;V456L
Node_4921	Node_4922	0.03979537859419782		I125A;T156A;V195I;I198V;L202M;D312N;T334A	I125A;T156A;V195I;I198V;L202M;D312N;T334A
Node_4824	Node_4921	0.07242013619583283		A334M;L394M;V397I;T415S;V463T;E509Q;T527L	A334M;L394M;V397I;T415S;V463T;E509Q;T527L
Node_4772	Node_4824	0.03385012606002007		F434Y	F434Y
Node_4741	Node_4772	0.20770036040142434		A156T;V198I;N312D;D329S;M334T;S378T;A458S;P464S;Q509M;L527A	A156T;V198I;N312D;D329S;M334T;S378T;A458S;P464S;Q509M;L527A
141262	Node_4741	0.021667486426213155		V366I	V366I
166789	Node_4741	0.025628468997338557		T334A;V391I	T334A;V391I
Node_4771	Node_4772	0.031145288566984855
Node_4742	Node_4771	0.10474811117592853		T142S;L251I;D329N;V391M;P464S	T142S;L251I;D329N;V391M;P464S
113382	Node_4742	0.007433475679576628
1248184	Node_4742	3.73628282234857E-6
Node_4770	Node_4771	0.021523598030598754
Node_4754	Node_4770	0.012446015995497443
Node_4743	Node_4754	0.03573729181028481		D329N	D329N
284022	Node_4743	0.012303595613218457		V253I;A447V	V253I;A447V
391643	Node_4743	0.008930536231931642		E114K;D158N	E114K;D158N
Node_4753	Node_4754	0.004473977228217011
252291	Node_4753	0.03084405676716513		Y434F;L527S	Y434F;L527S
Node_4752	Node_4753	0.007790594065980512
324339	Node_4752	0.01849835211821586
Node_4751	Node_4752	0.013755121515212148
Node_4745	Node_4751	0.005647463462533641
113393	Node_4745	0.008372497362862785
Node_4744	Node_4745	0.009587191947597804		V391I	V391I
113391	Node_4744	0.011328568971575546		V126F	V126F
586894	Node_4744	0.005647749104834494
Node_4750	Node_4751	0.002182580616189116
294368	Node_4750	0.012877606845792162
Node_4749	Node_4750	0.00619069616851777
Node_4746	Node_4749	0.001638785013207871
244216	Node_4746	0.021615997164768207
244217	Node_4746	0.012602633360678218		V391I;L527Q	V391I;L527Q
Node_4748	Node_4749	0.01956924434014224		V391I;L527S	V391I;L527S
429345	Node_4748	0.009418124535395145
Node_4747	Node_4748	0.005571596530709825
288313	Node_4747	0.002099722690540136
412855	Node_4747	3.73628282234857E-6
Node_4769	Node_4770	0.007879803395591217
Node_4757	Node_4769	0.006413469539927425
288317	Node_4757	0.06112793236162991		D329N	D329N
Node_4756	Node_4757	0.009260286590040814
113097	Node_4756	0.035461494844178126		H98Y;M334V	H98Y;M334V
Node_4755	Node_4756	0.010977571410235315
324332	Node_4755	0.02733935344181047		H259R;D329N;P464S	H259R;D329N;P464S
363225	Node_4755	0.055666357646088654		T149A;P344Q	T149A;P344Q
Node_4768	Node_4769	0.0047037476887244484
Node_4758	Node_4768	0.03164635751423236		V391I	V391I
288315	Node_4758	0.0199883840383506
476251	Node_4758	0.009615397465813065
Node_4767	Node_4768	0.0057502352099403214
Node_4761	Node_4767	0.017580673458874208		Q354H;V456I	Q354H;V456I
156990	Node_4761	0.03967469705310064		L251I	L251I
Node_4760	Node_4761	0.00919772528738189
156987	Node_4760	0.02501488944955622		V253I	V253I
Node_4759	Node_4760	0.003482905210733061
156988	Node_4759	0.020008346062039013
156989	Node_4759	0.01679572157400293		P99S	P99S
Node_4766	Node_4767	0.003954752244998344
Node_4762	Node_4766	0.038696291177828426		M157L;L527S	M157L;L527S
156992	Node_4762	0.023996667395361774		T142S;K150N	T142S;K150N
245147	Node_4762	0.04182183762917512		G446D;W517R	G446D;W517R
Node_4765	Node_4766	0.029420884894876917		L134V	L134V
581055	Node_4765	0.06031076708890772		S415A	S415A
Node_4764	Node_4765	0.025122072762693414		M334V;P464T	M334V;P464T
365029	Node_4764	0.045492452568309985		L151M	L151M
Node_4763	Node_4764	0.026786327462232785		T142S	T142S
1075769	Node_4763	0.01862101020284378		V334M	V334M
157107	Node_4763	0.018922422090300334
Node_4823	Node_4824	0.016023678108833553
Node_4781	Node_4823	0.09098297262330789		I139V;F267Y;E321D;Q354E;V391M;A458T;L524Q	I139V;F267Y;E321D;Q354E;V391M;A458T;L524Q
511044	Node_4781	0.022423880850379937		S415P	S415P
Node_4780	Node_4781	0.009991015151364191		M334V;D348N	M334V;D348N
Node_4775	Node_4780	0.004929814465500308
8298	Node_4775	0.018399143097829786
Node_4774	Node_4775	0.010100095242428131
8304	Node_4774	0.008103923070215515		N348S	N348S
Node_4773	Node_4774	0.002457620681511321
238860	Node_4773	0.004037653564209221		D321N	D321N
436160	Node_4773	0.022779653489228707		D329N;N348S;P372S	D329N;N348S;P372S
Node_4779	Node_4780	0.0019955431635536097
43116	Node_4779	0.005094835970485193
Node_4778	Node_4779	0.002366999089933645
43107	Node_4778	0.014925982320663125
Node_4777	Node_4778	0.0020692418646497913
282261	Node_4777	0.0052421354839374025
Node_4776	Node_4777	3.73628282234857E-6
282260	Node_4776	0.009459147696714468		E196G;A224R;I225L	E196G;A224R;I225L
8296	Node_4776	0.002119271228741189		I225E;I226V	I225E;I226V
Node_4822	Node_4823	0.010563821720852627
Node_4797	Node_4822	0.03268515196997147
297010	Node_4797	0.10368590605426872		N155S;V391I;V456I	N155S;V391I;V456I
Node_4796	Node_4797	0.016298071748454768		I139T;N246S;I397V	I139T;N246S;I397V
Node_4787	Node_4796	0.00985005453472602
168684	Node_4787	0.048615791179390556		M334A	M334A
Node_4786	Node_4787	0.03561172986027393		M334V;D348N;L527T	M334V;D348N;L527T
385653	Node_4786	0.07904007142342713		H98C;S100L;A108T;T149A;M157T;V229I;D247N;A458S	H98C;S100L;A108T;T149A;M157T;V229I;D247N;A458S
Node_4785	Node_4786	0.010847963513790157		T463A;T527A	T463A;T527A
385678	Node_4785	0.0216714654514865		E370Q;A527S	E370Q;A527S
Node_4784	Node_4785	0.0036348553769418126
356254	Node_4784	0.006274255240417234		L524M	L524M
Node_4783	Node_4784	0.0033540118908791197
385676	Node_4783	0.018742397946211627		V253I;N348S	V253I;N348S
Node_4782	Node_4783	0.004703774543174873
129885	Node_4782	0.021024521892626446
164973	Node_4782	0.013075132635625535		N348D	N348D
Node_4795	Node_4796	0.008567116782096108
Node_4788	Node_4795	0.06953185217652191		A390T;P464S	A390T;P464S
1042256	Node_4788	0.01979834457843328		S246N;S264T;M334V	S246N;S264T;M334V
164972	Node_4788	0.019448219185238744		T131A;D329N	T131A;D329N
Node_4794	Node_4795	0.02885794683707004		L527T	L527T
Node_4789	Node_4794	0.01713267284301244
171367	Node_4789	0.012296509098169773		L132M	L132M
8328	Node_4789	0.011997067844303108
Node_4793	Node_4794	0.01064565256704401		T527A	T527A
8327	Node_4793	0.010709309928592653
Node_4792	Node_4793	0.0014911503930657743
8325	Node_4792	0.010071085435466833
Node_4791	Node_4792	0.0011808128187471034
8323	Node_4791	0.01820485747692888
Node_4790	Node_4791	0.005289529457950704
385668	Node_4790	0.009853373671606915
8326	Node_4790	0.021648450539269205
Node_4821	Node_4822	0.020793550812393584
Node_4798	Node_4821	0.014291414559051861
221568	Node_4798	0.2013391217709393		H98Y;V126A;L132M;I139L;T142S;N246A;N312D;E321D;D329S;M334L;S371A;L385I;S393A;S415L;V456I;T463S;Q509E;L527S	H98Y;V126A;L132M;I139L;T142S;N246A;N312D;E321D;D329S;M334L;S371A;L385I;S393A;S415L;V456I;T463S;Q509E;L527S
324346	Node_4798	0.13154801170468344		A122V;L128M;I139T;M157V;M334T;D348E;Q354H;F356S;R364H;V366T;M394L;A458S;T463V;L524M	A122V;L128M;I139T;M157V;M334T;D348E;Q354H;F356S;R364H;V366T;M394L;A458S;T463V;L524M
Node_4820	Node_4821	0.023761689046049188		I139V;D329N;A458T;L527S	I139V;D329N;A458T;L527S
291264	Node_4820	0.23932090658963373		F127L;I136V;V139T;A156S;A224V;V229I;D247N;H250Y;E321D;P344S;Q354F;F356N;V391I;V456M;T458S;M523L	F127L;I136V;V139T;A156S;A224V;V229I;D247N;H250Y;E321D;P344S;Q354F;F356N;V391I;V456M;T458S;M523L
Node_4819	Node_4820	0.03744624443357694
Node_4807	Node_4819	0.017991039435923964
Node_4800	Node_4807	0.01917240561316678		T458A	T458A
46761	Node_4800	0.09342951950088597		N155S;I225V;E321N;N329D;D348N;V391I	N155S;I225V;E321N;N329D;D348N;V391I
Node_4799	Node_4800	0.16732968697825074		L116I;H117Y;V139A;M157L;I195V;D247N;F267H;T268L;N329T;L333M;M334K;F335Y;D336N;N363T;V366N;S371T;M394L;S415T;V455A;L465T;S520T;M523Y;L524S;S527Q	L116I;H117Y;V139A;M157L;I195V;D247N;F267H;T268L;N329T;L333M;M334K;F335Y;D336N;N363T;V366N;S371T;M394L;S415T;V455A;L465T;S520T;M523Y;L524S;S527Q
141976	Node_4799	0.1487287724358514		P99S;F127L;N155G;A156P;V198I;I244V;I256T;E321M;T329I;N366S;E370G;T371A;S378T;A379S;E382G;V391I;I413T;T463L;F508M;Q509E;W517T	P99S;F127L;N155G;A156P;V198I;I244V;I256T;E321M;T329I;N366S;E370G;T371A;S378T;A379S;E382G;V391I;I413T;T463L;F508M;Q509E;W517T
154587	Node_4799	0.1321517632703766		A125T;L128F;A156I;N246S;N312D;T345V;D348H;F411L;T463G;P464L;T465S;T520P	A125T;L128F;A156I;N246S;N312D;T345V;D348H;F411L;T463G;P464L;T465S;T520P
Node_4806	Node_4807	0.015548746919056724
52110	Node_4806	0.05950547412169924		I225V;N246S;V366I;V391I;A447S	I225V;N246S;V366I;V391I;A447S
Node_4805	Node_4806	0.010559999446126444		V139A;M394L	V139A;M394L
Node_4801	Node_4805	0.04722770967468893		P99S;H117Y;Q354E;S520A	P99S;H117Y;Q354E;S520A
52100	Node_4801	0.09863726679551083		A156S;L333I;T345M;I454V;S527I	A156S;L333I;T345M;I454V;S527I
52108	Node_4801	0.13166991667627262		S100A;L123M;M141L;H250C;S264T;T268M;E321N;N329C;M334T;M365L;E370K;E382D;V391I;I413T;Y435F;V455A;T458A;P464S;Q509Y;M523V;L524E	S100A;L123M;M141L;H250C;S264T;T268M;E321N;N329C;M334T;M365L;E370K;E382D;V391I;I413T;Y435F;V455A;T458A;P464S;Q509Y;M523V;L524E
Node_4804	Node_4805	0.0033124765098194947
Node_4802	Node_4804	0.021940803708877833
57550	Node_4802	0.23933743833942547		G103D;L128F;A139V;M141L;K150N;N155S;A156M;I225V;N246Y;D247N;H250D;V253L;S264T;F267T;Y313L;E321M;N329C;L333P;M334S;F335Y;T345M;D348T;M365L;V366I;M369T;E370N;I377V;V391I;S415L;R416H;I454A;T458A;T463I	G103D;L128F;A139V;M141L;K150N;N155S;A156M;I225V;N246Y;D247N;H250D;V253L;S264T;F267T;Y313L;E321M;N329C;L333P;M334S;F335Y;T345M;D348T;M365L;V366I;M369T;E370N;I377V;V391I;S415L;R416H;I454A;T458A;T463I
57553	Node_4802	0.1273330296063009		A108V;K150M;V229I;H250Y;V253I;E321D;M334L;G353S;F356L;A390T;V391I;I397M;I413T;V456M;T458I;P464S;M523L	A108V;K150M;V229I;H250Y;V253I;E321D;M334L;G353S;F356L;A390T;V391I;I397M;I413T;V456M;T458I;P464S;M523L
Node_4803	Node_4804	0.03435660376673441		T131A	T131A
154579	Node_4803	0.10245540087222518		H98Y;H117Y;I256M;M365I;M523L;L524S;S527L	H98Y;H117Y;I256M;M365I;M523L;L524S;S527L
154580	Node_4803	0.05954952663158533		A156T;N329D	A156T;N329D
Node_4818	Node_4819	0.01413992900502169
Node_4810	Node_4818	0.01874940248169849
291265	Node_4810	0.13211802765541564		L132M;V139T;T142S;I244V;M334A;S371A;Y435F;T458A;P464S;Q509K	L132M;V139T;T142S;I244V;M334A;S371A;Y435F;T458A;P464S;Q509K
Node_4809	Node_4810	0.03589842625758573		S415P	S415P
57547	Node_4809	0.10882248905117552		H98Y;L132M;V139I;T152M;V229I;N246D;A390T;V391I	H98Y;L132M;V139I;T152M;V229I;N246D;A390T;V391I
Node_4808	Node_4809	0.04666102371334653		N155S;I256V;N329D	N155S;I256V;N329D
159185	Node_4808	0.04867771150183767		T142M;V253I;M334L;M394I	T142M;V253I;M334L;M394I
458151	Node_4808	0.02636590300213775		T345S;V391I	T345S;V391I
Node_4817	Node_4818	0.015867690929422404
Node_4812	Node_4817	0.019830773644179768		V139A;D247N;T458A	V139A;D247N;T458A
107992	Node_4812	0.19696688169987303		L128M;A139T;I225V;N246D;V253I;A255T;I256T;M369T;A390T;V391M;I397V;F434Y;P464Q	L128M;A139T;I225V;N246D;V253I;A255T;I256T;M369T;A390T;V391M;I397V;F434Y;P464Q
Node_4811	Node_4812	0.012409956816386566
291261	Node_4811	0.09603965275985962		V253I;N329D;S388A;A390T;I454V;A458S;P464T	V253I;N329D;S388A;A390T;I454V;A458S;P464T
291262	Node_4811	0.20946400331639004		H117Y;A125T;A139S;M141L;M157L;I225V;E321D;N329K;V366I;I413T;V456L;S527I	H117Y;A125T;A139S;M141L;M157L;I225V;E321D;N329K;V366I;I413T;V456L;S527I
Node_4816	Node_4817	0.03786334803200959
134758	Node_4816	0.08934320131059224		L128M;V198I;Y313F;N329E;M334V	L128M;V198I;Y313F;N329E;M334V
Node_4815	Node_4816	0.058083731540445		V126A;M197T;M202L;H250S;V391I;T463A	V126A;M197T;M202L;H250S;V391I;T463A
134762	Node_4815	0.040896518426
Node_4814	Node_4815	0.011938255950954922		V198I;N329D;A390T	V198I;N329D;A390T
291263	Node_4814	0.042269573937760735		V455A	V455A
Node_4813	Node_4814	0.03133822305701503		A463T	A463T
134760	Node_4813	0.014538023690120605		M334V;I391V	M334V;I391V
505961	Node_4813	0.017321060151680147
Node_4920	Node_4921	0.039768176728814546
Node_4825	Node_4920	0.10647050692105735		S264T;F356L;I377V;V397M;A458S	S264T;F356L;I377V;V397M;A458S
118230	Node_4825	0.08595915298526087		N246S;T415S	N246S;T415S
51644	Node_4825	0.09607815028203312		H98N;L128M;I139T;A156T;A334T;M369V;S371A;Y435F;V463L	H98N;L128M;I139T;A156T;A334T;M369V;S371A;Y435F;V463L
Node_4919	Node_4920	0.020458870949205496		N246S;S378T;T410S;T527A	N246S;S378T;T410S;T527A
Node_4839	Node_4919	0.013860983632375107		S393A	S393A
Node_4831	Node_4839	0.021132798673748666		A122T;F267Y	A122T;F267Y
43566	Node_4831	0.0375253992361928		N407S	N407S
Node_4830	Node_4831	0.021764161219522085		A156S;I244V;S246N;I377V	A156S;I244V;S246N;I377V
Node_4826	Node_4830	0.017585156070717426		S100T	S100T
191480	Node_4826	0.08504999782021833		F104L;L123M;V126A;V377I;V391M;V397I	F104L;L123M;V126A;V377I;V391M;V397I
864177	Node_4826	0.1408688323363659		H117Y;I139T;A255S;E321Q;D348E;F356L;A393S;L465F;L524T	H117Y;I139T;A255S;E321Q;D348E;F356L;A393S;L465F;L524T
Node_4829	Node_4830	0.017150724310736342		V229M;A334S;A393S	V229M;A334S;A393S
8364	Node_4829	0.026845895342319067		A255T;V391L;L394F	A255T;V391L;L394F
Node_4828	Node_4829	0.015688671090557674		V253I	V253I
8354	Node_4828	0.026497024365295236
Node_4827	Node_4828	0.018655492715892084		N407H	N407H
288556	Node_4827	3.73628282234857E-6
8355	Node_4827	0.06355864128600372		S156L;I226S	S156L;I226S
Node_4838	Node_4839	0.011895661108485011
Node_4832	Node_4838	0.014365139647137443
171366	Node_4832	0.06747205815888019		V133G;V397L;T415S	V133G;V397L;T415S
97956	Node_4832	0.08424145115472255		S100T;S371A;I377V;A393S	S100T;S371A;I377V;A393S
Node_4837	Node_4838	0.06911311454529227		S100A;I139T;V397I;A527T	S100A;I139T;V397I;A527T
8346	Node_4837	0.01193615402981776		A100T;A334S	A100T;A334S
Node_4836	Node_4837	0.004855449911156118
8348	Node_4836	0.014099802998649703
Node_4835	Node_4836	0.014247659698465637		T527A	T527A
161274	Node_4835	0.007144652454961949
Node_4834	Node_4835	0.002690912763966122
414352	Node_4834	3.73628282234857E-6
Node_4833	Node_4834	0.0010502056933110553
356193	Node_4833	0.01323343200517124
414351	Node_4833	0.00987724308250071		N363S	N363S
Node_4918	Node_4919	0.035117045603949855		I139T;D247N;L251I;F267Y;T268S;N312D;S371T;I377V;V463L;E509N;M523A;L524Q;A527T	I139T;D247N;L251I;F267Y;T268S;N312D;S371T;I377V;V463L;E509N;M523A;L524Q;A527T
Node_4843	Node_4918	0.06936780485456398		S520T	S520T
1005956	Node_4843	0.20087066804315368		A97S;P99A;A122T;I136V;T139S;M157T;I244V;S246C;N247F;H250F;I251T;D329G;M369G;P372L;V397I;T527L	A97S;P99A;A122T;I136V;T139S;M157T;I244V;S246C;N247F;H250F;I251T;D329G;M369G;P372L;V397I;T527L
Node_4842	Node_4843	0.025641750035355106		L333I	L333I
61616	Node_4842	0.10965483218912268		M141L;I244M;N247D;H250A;I251V;S268N;E321A;T345S;D348E;Q354E;P372S;T378S;V397I;T399I;T415A;A458S;L463A;P464S;L465R;N509F;A523I;Q524S	M141L;I244M;N247D;H250A;I251V;S268N;E321A;T345S;D348E;Q354E;P372S;T378S;V397I;T399I;T415A;A458S;L463A;P464S;L465R;N509F;A523I;Q524S
Node_4841	Node_4842	0.04421764145584204		T371A	T371A
265032	Node_4841	0.400253159465713		H98N;P99H;S100L;A107P;I111V;L116M;H117F;L123M;A125V;V126I;F127V;L128F;I136T;T139N;M141A;M157V;E194Q;M202I;I226V;V229S;L232F;I237L;L240F;E243G;I244P;N247Q;P248F;I251L;V253I;I256V;S268G;Y313F;E321K;I333V;P344N;Q354F;F356I;E360D;P372T;A379S;V391I;L394M;G396A;T399S;I413T;T415I;N448Y;L463I;P464H;L465Y;N509K;T520I;A523Q;Q524K	H98N;P99H;S100L;A107P;I111V;L116M;H117F;L123M;A125V;V126I;F127V;L128F;I136T;T139N;M141A;M157V;E194Q;M202I;I226V;V229S;L232F;I237L;L240F;E243G;I244P;N247Q;P248F;I251L;V253I;I256V;S268G;Y313F;E321K;I333V;P344N;Q354F;F356I;E360D;P372T;A379S;V391I;L394M;G396A;T399S;I413T;T415I;N448Y;L463I;P464H;L465Y;N509K;T520I;A523Q;Q524K
Node_4840	Node_4841	0.04762581828500532		H98Q;S100L;M124V;A156L;H250Y;E321N;F356L;V366I;L465V	H98Q;S100L;M124V;A156L;H250Y;E321N;F356L;V366I;L465V
265040	Node_4840	0.16131031731264633		T131V;T139S;M140L;M157I;Y250F;S264T;S268N;Y313F;N321G;D329G;D348E;E370N;V377I;N407T;T520S	T131V;T139S;M140L;M157I;Y250F;S264T;S268N;Y313F;N321G;D329G;D348E;E370N;V377I;N407T;T520S
265047	Node_4840	0.24429816664567694		A97P;A108N;L123M;T139L;N155S;V229A;I251L;I333V;A334S;D348T;N363H;M365V;M369T;V391I;L394F;T415M;R416Y;A447T;L463T;P464T;V465T;A523N;Q524A	A97P;A108N;L123M;T139L;N155S;V229A;I251L;I333V;A334S;D348T;N363H;M365V;M369T;V391I;L394F;T415M;R416Y;A447T;L463T;P464T;V465T;A523N;Q524A
Node_4917	Node_4918	0.16034560054742647		S100T;M140L;T152S;A156T;M157I;H250D;Y313F;E321T;D329N;A334N;M369I;E370G;T371M;P372A;V377I;I413L;T415S;F434Y;L465I;N509L;A523S;T527A	S100T;M140L;T152S;A156T;M157I;H250D;Y313F;E321T;D329N;A334N;M369I;E370G;T371M;P372A;V377I;I413L;T415S;F434Y;L465I;N509L;A523S;T527A
Node_4858	Node_4917	0.01827711370236106		T142S;A458S	T142S;A458S
Node_4845	Node_4858	0.02644869888318482		S246N;N247D;I251L	S246N;N247D;I251L
8425	Node_4845	0.37109895277327026		H98Q;A108I;S109T;I111V;I137L;M141V;S142T;N155I;I225V;I226T;D250G;V253I;T321M;N334G;F356L;M365V;V366L;M371T;A372T;I377V;V391I;N407S;L413M;R416Q;V456I;I465M;L509F;S523M;Q524K;A527S	H98Q;A108I;S109T;I111V;I137L;M141V;S142T;N155I;I225V;I226T;D250G;V253I;T321M;N334G;F356L;M365V;V366L;M371T;A372T;I377V;V391I;N407S;L413M;R416Q;V456I;I465M;L509F;S523M;Q524K;A527S
Node_4844	Node_4845	0.04280684977096927		L132M;Q524L	L132M;Q524L
288789	Node_4844	0.1422547902855133		H98Y;I111V;T131A;I244M;N246S;A255T;I256V;T321H;L333I;F356L;I369T;M371A;T399S;S415P;R416Q;P417S;I465M;L509M	H98Y;I111V;T131A;I244M;N246S;A255T;I256V;T321H;L333I;F356L;I369T;M371A;T399S;S415P;R416Q;P417S;I465M;L509M
655848	Node_4844	0.11320151931113508		T100I;T139I;P344A;V366I;I377V	T100I;T139I;P344A;V366I;I377V
Node_4857	Node_4858	0.013510338363240034		T131A	T131A
143568	Node_4857	0.25883291621175836		H98Y;T100S;F127L;S152T;N155T;T156N;I225V;I226V;V229T;D250A;I251L;V253I;F313S;T321S;N329H;L333I;N334S;T345S;Q354E;I369M;M371L;A372S;I377V;S393T;S415C;R416H;V456I;S458A;L463I;I465M;L509V;S523P;A527S	H98Y;T100S;F127L;S152T;N155T;T156N;I225V;I226V;V229T;D250A;I251L;V253I;F313S;T321S;N329H;L333I;N334S;T345S;Q354E;I369M;M371L;A372S;I377V;S393T;S415C;R416H;V456I;S458A;L463I;I465M;L509V;S523P;A527S
Node_4856	Node_4857	0.05760108789450537		T100L;I369V	T100L;I369V
Node_4849	Node_4856	0.06241046557354472		I244M;T321A;E382D;N407S;Q408E;Q524E	I244M;T321A;E382D;N407S;Q408E;Q524E
Node_4846	Node_4849	0.01723370397570297		V253I;V366I	V253I;V366I
167933	Node_4846	0.01663909790852506		K150N	K150N
317325	Node_4846	0.014623191083482154
Node_4848	Node_4849	0.016512944280300493
666683	Node_4848	0.014731593044386359		N329D	N329D
Node_4847	Node_4848	0.011668327636079303		N334S	N334S
1088778	Node_4847	0.007412124838558472
109175	Node_4847	0.0023168618215138577		V456I	V456I
Node_4855	Node_4856	0.020061760412989346		N334S;V366T;Q524V	N334S;V366T;Q524V
288794	Node_4855	0.06465991725683375		V253I;S393A;V456I	V253I;S393A;V456I
Node_4854	Node_4855	0.056478668507259626		A122T;A131T;I244V;I251V;T321N;N329D;A372T;T399L;L413I	A122T;A131T;I244V;I251V;T321N;N329D;A372T;T399L;L413I
Node_4850	Node_4854	0.012227168925830359
103435	Node_4850	0.023774397441058054
30335	Node_4850	0.023580031730847884		D329N	D329N
Node_4853	Node_4854	0.013343967854375223		V253I;T345S	V253I;T345S
103437	Node_4853	0.0032860930710052433
Node_4852	Node_4853	0.0010833827297638081
30331	Node_4852	0.0010925576326698237
Node_4851	Node_4852	0.0035542816170994335
113378	Node_4851	0.016733221450982452		T131A;N321S	T131A;N321S
8387	Node_4851	0.014052413297016592		T122A;S246N;S334G	T122A;S246N;S334G
Node_4916	Node_4917	0.03455770140520079
Node_4868	Node_4916	0.006096262985982689		A527S	A527S
Node_4861	Node_4868	0.03533233477985817		V366I;I369T	V366I;I369T
111096	Node_4861	0.15460747285756885		P99S;N153S;D250S;I256V;T321S;L333I;Q354H;A372T;V391I;S393A;T399I;N407S;S410A;I454V;V456M;I465T;S527P	P99S;N153S;D250S;I256V;T321S;L333I;Q354H;A372T;V391I;S393A;T399I;N407S;S410A;I454V;V456M;I465T;S527P
Node_4860	Node_4861	0.030916208125094574		A255T;V391I;R416H	A255T;V391I;R416H
476017	Node_4860	0.34284478710091193		H98Y;T100S;H117Y;M124E;F127L;L128I;T131V;L134I;M141L;T142L;I226V;V229A;L240I;I244V;S246T;N247T;I251M;V253I;Y262F;N329S;N334D;D336S;F356L;G370N;I391M;T399A;S410T;V456I;L509M;W517Y;S523T	H98Y;T100S;H117Y;M124E;F127L;L128I;T131V;L134I;M141L;T142L;I226V;V229A;L240I;I244V;S246T;N247T;I251M;V253I;Y262F;N329S;N334D;D336S;F356L;G370N;I391M;T399A;S410T;V456I;L509M;W517Y;S523T
Node_4859	Node_4860	0.05231026412292467		P99Q;I111V;A122T;T131A;N153S;V229T;S246N;N329D;A390T;N407S;L413M;S415C;S523N	P99Q;I111V;A122T;T131A;N153S;V229T;S246N;N329D;A390T;N407S;L413M;S415C;S523N
1283716	Node_4859	0.2654409110620313		A97S;H98Y;L132M;T139I;N155S;D250H;I256L;N334A;D348S;Q354H;I366T;M371L;A372T;L376I;H416Y;V456I;A458T;I465T;S520T;N523Q;Q524D	A97S;H98Y;L132M;T139I;N155S;D250H;I256L;N334A;D348S;Q354H;I366T;M371L;A372T;L376I;H416Y;V456I;A458T;I465T;S520T;N523Q;Q524D
83971	Node_4859	0.3956356596392259		A108T;H117T;L123V;V126M;F127L;L134F;M141I;T142S;K150R;S152T;S153G;T156A;I157S;M202L;T229S;M241T;I244L;N246K;N247D;D250A;I251L;V253I;F313L;T321S;T369S;G370E;M371T;A372S;L394M;V397I;T399A;S410P;M413V;C415T;H416G;Y434F;Y435F;V456A;A458S;L463I;I465L;S527L	A108T;H117T;L123V;V126M;F127L;L134F;M141I;T142S;K150R;S152T;S153G;T156A;I157S;M202L;T229S;M241T;I244L;N246K;N247D;D250A;I251L;V253I;F313L;T321S;T369S;G370E;M371T;A372S;L394M;V397I;T399A;S410P;M413V;C415T;H416G;Y434F;Y435F;V456A;A458S;L463I;I465L;S527L
Node_4867	Node_4868	0.06275435397666496		A122T;T139S;N153S;V253I;T321A;L376I;E382D;I465V	A122T;T139S;N153S;V253I;T321A;L376I;E382D;I465V
Node_4863	Node_4867	0.029412474236887316		V366I	V366I
167934	Node_4863	0.023422719358886936		I253V;T345S	I253V;T345S
Node_4862	Node_4863	0.021081696557878754
113380	Node_4862	0.011133288302503073
1231732	Node_4862	0.008660776686205325
Node_4866	Node_4867	0.04162284486814179
143527	Node_4866	0.021394756243212326
Node_4865	Node_4866	0.012794752469560829		D348E	D348E
143526	Node_4865	0.028783032184955336		I251M;T252Q;I253L;A255P;I256L;G257A	I251M;T252Q;I253L;A255P;I256L;G257A
Node_4864	Node_4865	0.010432213059537078		I253V;A372S	I253V;A372S
143525	Node_4864	0.02060614426654485
387933	Node_4864	0.039962800154298886
Node_4915	Node_4916	0.0421526172629289		A255T;M371T;S393T;S415A;S520L	A255T;M371T;S393T;S415A;S520L
Node_4869	Node_4915	0.05093688534720938		H98Q;T100A;A122T;L134M;A527S	H98Q;T100A;A122T;L134M;A527S
111290	Node_4869	0.1974111669917636		A97S;P99A;L116I;T131I;T139A;T156V;D250G;N329D;T345S;V366I;G370A;T371L;A372S;L376I;L413T;G432S;I465L;L509T;S523P;S527N	A97S;P99A;L116I;T131I;T139A;T156V;D250G;N329D;T345S;V366I;G370A;T371L;A372S;L376I;L413T;G432S;I465L;L509T;S523P;S527N
191197	Node_4869	0.15123219123382847		F104L;F127L;I136V;T139S;K150N;I225V;I244V;S246G;D250N;T255A;T321S;L333M;N334S;F356A;A372T;I377V;A415T;R416H;P417T;S523A	F104L;F127L;I136V;T139S;K150N;I225V;I244V;S246G;D250N;T255A;T321S;L333M;N334S;F356A;A372T;I377V;A415T;R416H;P417T;S523A
Node_4914	Node_4915	0.0092786993498536		T131M;I251M;N329D;R416H;S523N	T131M;I251M;N329D;R416H;S523N
Node_4883	Node_4914	0.030516039627903634		F104L;N247S;L376I;Y434F;A527S	F104L;N247S;L376I;Y434F;A527S
1582976	Node_4883	0.5771650539468394		P99A;L116I;A125M;M131A;Y135C;T139S;M141L;I157V;M197L;M202L;I226T;S246N;S247F;D250E;M251I;V253I;Y262F;F313L;T321V;N334E;T345S;D348N;Q354G;I369F;G370A;A372S;T378S;T393S;V397I;T399L;S410A;L413T;A415G;V456I;A458T;L463T	P99A;L116I;A125M;M131A;Y135C;T139S;M141L;I157V;M197L;M202L;I226T;S246N;S247F;D250E;M251I;V253I;Y262F;F313L;T321V;N334E;T345S;D348N;Q354G;I369F;G370A;A372S;T378S;T393S;V397I;T399L;S410A;L413T;A415G;V456I;A458T;L463T
Node_4882	Node_4883	0.007622455517007774		H98Y;A372V;Q524N	H98Y;A372V;Q524N
146711	Node_4882	0.2654336893505461		A97S;P99S;T100S;A108T;L132M;K150R;L235I;I244V;S246N;D250S;M251V;V253I;I256M;S268T;N334T;F335L;T345L;V366I;I369T;G370N;T371V;T378S;V391I;L394M;L413M;H416W;V456A;L520V;N523P;N524Y;S527F	A97S;P99S;T100S;A108T;L132M;K150R;L235I;I244V;S246N;D250S;M251V;V253I;I256M;S268T;N334T;F335L;T345L;V366I;I369T;G370N;T371V;T378S;V391I;L394M;L413M;H416W;V456A;L520V;N523P;N524Y;S527F
Node_4881	Node_4882	0.04445830696397226		A108I;F127L;V198I	A108I;F127L;V198I
Node_4874	Node_4881	0.06312606656407777		T139S;I225V;I244L;S247A;T321S;I369M;I376L;S410A;L413I;N524S	T139S;I225V;I244L;S247A;T321S;I369M;I376L;S410A;L413I;N524S
Node_4871	Node_4874	0.10602442084969016		L116I;L127I;T142I;S246G;N334S;A458T;S524T	L116I;L127I;T142I;S246G;N334S;A458T;S524T
111367	Node_4871	0.07463982988439953		A122T;D348E	A122T;D348E
Node_4870	Node_4871	0.06491079373748547		V126A;L132M;I136V;S139T;S321I;T393A;N523S	V126A;L132M;I136V;S139T;S321I;T393A;N523S
110108	Node_4870	0.008701717063641621		I127T	I127T
429310	Node_4870	0.001079020799407234
Node_4873	Node_4874	0.028651112483956163		L123F;M131T;V229I;M369A;I377V	L123F;M131T;V229I;M369A;I377V
143416	Node_4873	0.11881612369195928		P99S;L116I;Y135H;I136V;V225I;D329N;V366I;T371M;V372I;P392L;T393P;L394R;G396S;T399I;P417Q	P99S;L116I;Y135H;I136V;V225I;D329N;V366I;T371M;V372I;P392L;T393P;L394R;G396S;T399I;P417Q
Node_4872	Node_4873	0.037052646830357916		L128M;T345S	L128M;T345S
103373	Node_4872	0.02387323253566462
110072	Node_4872	0.03103941705814664		N334S;S345P;V377I;N523S;S524T	N334S;S345P;V377I;N523S;S524T
Node_4880	Node_4881	0.026508803702606908		N153S;I256V;T345S;T399M;N523H	N153S;I256V;T345S;T399M;N523H
613120	Node_4880	0.1534772945185736		V126A;M131A;I136V;K150Q;I225V;I244V;S246N;S247I;T321A;D329N;N334A;S345P;I369T;V372I;T393S;V397I;L413I;A458T;H523Q;N524D	V126A;M131A;I136V;K150Q;I225V;I244V;S246N;S247I;T321A;D329N;N334A;S345P;I369T;V372I;T393S;V397I;L413I;A458T;H523Q;N524D
Node_4879	Node_4880	0.0467886274820485		K150N;V253I;T393A;F434Y;I465V	K150N;V253I;T393A;F434Y;I465V
Node_4876	Node_4879	0.01839635142018928
586025	Node_4876	0.02569777126800042		S247N;I253V	S247N;I253V
Node_4875	Node_4876	0.014644390880099886		I244V;T321A;D329N	I244V;T321A;D329N
120498	Node_4875	0.02779120750270331		A321V;N334S;D348E	A321V;N334S;D348E
125878	Node_4875	0.03474395243521005		T142A	T142A
Node_4878	Node_4879	0.023324499185547548		N150E	N150E
342822	Node_4878	0.028664261856986853		I136V;T321M	I136V;T321M
Node_4877	Node_4878	0.011017820806698428		I377V;M399T	I377V;M399T
109965	Node_4877	0.019233729182817128
120502	Node_4877	0.014596020652412705		T321M;D329N;N334S	T321M;D329N;N334S
Node_4913	Node_4914	0.0867807587318044		F127L;T139V;N153S;Q354H;T399S;I465V;L520I	F127L;T139V;N153S;Q354H;T399S;I465V;L520I
121168	Node_4913	0.11833343118221766		K150N;I226V;I244V;D348E;V366M;I520V;A527T	K150N;I226V;I244V;D348E;V366M;I520V;A527T
Node_4912	Node_4913	0.018484541978590282		T393A;N523A	T393A;N523A
Node_4886	Node_4912	0.12118187141356983		T100S;L127F;V139T;S153N;N247S;V253M;T321P;D329N;V366I;V391I;N407S;V456I;I520V;A527T	T100S;L127F;V139T;S153N;N247S;V253M;T321P;D329N;V366I;V391I;N407S;V456I;I520V;A527T
310659	Node_4886	0.06564360838013804		I244V;P344S;A372V;A390T;T527V	I244V;P344S;A372V;A390T;T527V
Node_4885	Node_4886	0.032544177671066744		S246N;N334S;V520A	S246N;N334S;V520A
121156	Node_4885	0.08734187386153941		I111V;S247T;S268P;P344S;I366V;V397L;A415T;T527S	I111V;S247T;S268P;P344S;I366V;V397L;A415T;T527S
Node_4884	Node_4885	0.022687912996185947		H98Q;D106N;I256V	H98Q;D106N;I256V
110116	Node_4884	0.1475705233957893		M131V;I244N;S247T;P321L;N329D;S388A;A390T;I391L;A393T;S399L;L413M;P417T;I456V;Q524E;T527N	M131V;I244N;S247T;P321L;N329D;S388A;A390T;I391L;A393T;S399L;L413M;P417T;I456V;Q524E;T527N
448114	Node_4884	0.12477451188998588		N153Y;M197I;D250G;S264T;S334T;D348E;F356Y;I369F;I391V;V455A	N153Y;M197I;D250G;S264T;S334T;D348E;F356Y;I369F;I391V;V455A
Node_4911	Node_4912	0.015789476766412222
Node_4891	Node_4911	0.018304439630554205		A523T	A523T
8400	Node_4891	0.01104794347256137
Node_4890	Node_4891	0.008585279514642748
45438	Node_4890	0.02566449198846869		D329G;V465I	D329G;V465I
Node_4889	Node_4890	0.039564224352992096		V456I	V456I
359667	Node_4889	0.08127978360346311		I244V;S246N;I256V;V397L;V465M;I520V;T523Q;Q524T	I244V;S246N;I256V;V397L;V465M;I520V;T523Q;Q524T
Node_4888	Node_4889	0.018184413890317434		I225V;T321P;D329N;I520M	I225V;T321P;D329N;I520M
71582	Node_4888	0.024877653397430918
Node_4887	Node_4888	0.006214364902157015		M365V	M365V
113383	Node_4887	0.016072214263667138
1457152	Node_4887	0.002720319012416475
Node_4910	Node_4911	0.00849379196950984
Node_4892	Node_4910	0.05523658152509721		I244V;V366I;V456I	I244V;V366I;V456I
110109	Node_4892	0.006482083055347231
120495	Node_4892	0.013014362006366539		I520V	I520V
Node_4909	Node_4910	0.01927590694599076
Node_4895	Node_4909	0.023519237941942238		S246N;V253I;P344Q;I520V;A523T	S246N;V253I;P344Q;I520V;A523T
Node_4893	Node_4895	0.10579330301342872		H98Y;P99S;S153A;V198I;I226V;D250N;I253L;T321L;M365V;V456I;A527S	H98Y;P99S;S153A;V198I;I226V;D250N;I253L;T321L;M365V;V456I;A527S
110104	Node_4893	0.007840503886053295
120494	Node_4893	0.017756442056197228		I244V;L321I	I244V;L321I
Node_4894	Node_4895	0.06473534804472886		S153N;I225V;N334G;T345S;V366I;A458T	S153N;I225V;N334G;T345S;V366I;A458T
167930	Node_4894	0.0313833741650055		I244V;D312G;R374Q;N448S	I244V;D312G;R374Q;N448S
318551	Node_4894	0.004923997804090128
Node_4908	Node_4909	0.008038366952034528		N334S	N334S
Node_4897	Node_4908	0.01676357491413132
512019	Node_4897	0.0012561196617531173
Node_4896	Node_4897	0.003586020246761135
109178	Node_4896	0.010214600149731225
8409	Node_4896	0.005186026705654811		R364C	R364C
Node_4907	Node_4908	0.013750256237182215		V253I;P368S;A415P	V253I;P368S;A415P
44326	Node_4907	0.03918057590822651		M251I;D329N;V366I	M251I;D329N;V366I
Node_4906	Node_4907	0.009552341490028853
143642	Node_4906	0.023420224368570917
Node_4905	Node_4906	0.00394427595348344		S334N	S334N
70701	Node_4905	0.008649831622028776
Node_4904	Node_4905	0.0043527792376481045
69489	Node_4904	0.007689798423708677
Node_4903	Node_4904	0.002177470673196908
1604133	Node_4903	0.012083420297719492
Node_4902	Node_4903	3.73628282234857E-6
73493	Node_4902	0.002185394572324523
Node_4901	Node_4902	0.0010875359129762512
1680885	Node_4901	0.001096382479689089
Node_4900	Node_4901	0.0010784134926599465
Node_4898	Node_4900	0.00438745393171842		V126A	V126A
1680880	Node_4898	0.005513153210637381
1680881	Node_4898	0.0032819545237028204
Node_4899	Node_4900	0.0010973363987182173
1680883	Node_4899	0.0010861852409050734
1680884	Node_4899	3.73628282234857E-6
Node_6377	Node_6378	0.04273982254123268		I139L;N153H;D247N	I139L;N153H;D247N
Node_5574	Node_6377	0.011788059769528568
Node_5483	Node_5574	0.05695920284094304		A108M;A122T;I226V;L229T;S264T;D329N;T334E;Q354H;I402V;A458S	A108M;A122T;I226V;L229T;S264T;D329N;T334E;Q354H;I402V;A458S
Node_5419	Node_5483	0.052934172914478446		H98N;Y313F;S378T	H98N;Y313F;S378T
Node_5409	Node_5419	0.2371921356756009		M108S;L116V;H117E;T122A;I125V;V126A;F127L;L128A;S130C;T131S;I136L;I137L;M141L;T142M;T149E;T152S;H153S;M157V;M197L;T229L;I230L;R236Q;L240M;N246D;N247E;H250D;I253L;M256I;E321K;N329D;E334S;D348E;M365V;L376I;E382G;S393T;V402I;T410S;V463T;M523L;L524S	M108S;L116V;H117E;T122A;I125V;V126A;F127L;L128A;S130C;T131S;I136L;I137L;M141L;T142M;T149E;T152S;H153S;M157V;M197L;T229L;I230L;R236Q;L240M;N246D;N247E;H250D;I253L;M256I;E321K;N329D;E334S;D348E;M365V;L376I;E382G;S393T;V402I;T410S;V463T;M523L;L524S
Node_5397	Node_5409	0.020556638568869794		P99H	P99H
Node_5315	Node_5397	0.017945995044584613		S334T;I377V	S334T;I377V
Node_5311	Node_5315	0.0015964569714678894
Node_5227	Node_5311	0.001882468513436924
Node_5224	Node_5227	0.0018259779503078117
Node_5195	Node_5224	0.004409875440133284		T264S;G382D	T264S;G382D
Node_4970	Node_5195	0.008648977032287798
Node_4963	Node_4970	0.0036446290106407356
Node_4959	Node_4963	0.011673646350220843
Node_4928	Node_4959	0.04697309338155206		D382S	D382S
Node_4923	Node_4928	0.005970048189972855		S264T	S264T
48279	Node_4923	0.11027999201047292		I225V;S382G;V391I	I225V;S382G;V391I
433629	Node_4923	0.06710514681208207		S100L;M142T;N155Y;V195I;M240L;D246N;T345P;V366I;T393S;F411I;I413L;F434Y	S100L;M142T;N155Y;V195I;M240L;D246N;T345P;V366I;T393S;F411I;I413L;F434Y
Node_4927	Node_4928	3.73628282234857E-6
Node_4925	Node_4927	0.02870003789096894		S100L;M142T;V195I;D246N;S264T;T393S;F411I;I413T	S100L;M142T;V195I;D246N;S264T;T393S;F411I;I413T
Node_4924	Node_4925	0.055086831942829394		A126V;S152T;E348D;A390T;E509D	A126V;S152T;E348D;A390T;E509D
126857	Node_4924	0.03105482987803632		L253I;P464H	L253I;P464H
57242	Node_4924	0.011378496527999871
56267	Node_4925	0.08421872926936119		V125I;N155S;I198V;T345S;H354F;V377I;F434Y;L523M	V125I;N155S;I198V;T345S;H354F;V377I;F434Y;L523M
Node_4926	Node_4927	0.0045528557868137875		T334S	T334S
126827	Node_4926	0.048867577053497056		S100L;L141M;N155T;V195I;D246N;T345S;V366I;T393S;F411I;I413L	S100L;L141M;N155T;V195I;D246N;T345S;V366I;T393S;F411I;I413L
126859	Node_4926	0.06103077676214013		S382G;V391I	S382G;V391I
Node_4958	Node_4959	0.04956574593999402		A128M;T334S	A128M;T334S
Node_4953	Node_4958	0.01449074181148182		S524T	S524T
Node_4952	Node_4953	3.73628282234857E-6
Node_4949	Node_4952	0.0022789850923207455
Node_4947	Node_4949	0.004603367641270333		V377I	V377I
Node_4944	Node_4947	0.009191900215253112		V116I	V116I
Node_4940	Node_4944	0.009215249834838528
Node_4939	Node_4940	0.029690170908321087		H99P;I244L;E348D	H99P;I244L;E348D
Node_4938	Node_4939	0.006949901001371051		V366I;A390T	V366I;A390T
Node_4937	Node_4938	0.003680748767260321
Node_4933	Node_4937	0.015671015379792208		I366T	I366T
Node_4932	Node_4933	0.005263303574905053
Node_4930	Node_4932	3.73628282234857E-6
Node_4929	Node_4930	0.00890351883522686
303304	Node_4929	0.013714020146131775		T390A	T390A
9226	Node_4929	0.018052942300889274		H354Y	H354Y
57237	Node_4930	0.02501200640903588
Node_4931	Node_4932	0.023377664076160706
178893	Node_4931	0.006459108275006993
178894	Node_4931	0.005902742559922993
178890	Node_4933	0.026097771081756906
Node_4936	Node_4937	3.73628282234857E-6
Node_4935	Node_4936	0.0010645162897314191
Node_4934	Node_4935	0.01918125379638392		H354Y	H354Y
1238232	Node_4934	0.004092477653996
867385	Node_4934	0.0048933780939207205		P372L	P372L
1176404	Node_4935	0.030062216789799475		V195I;H354Q	V195I;H354Q
1358780	Node_4936	0.047171870350958545		S131T;T463A	S131T;T463A
869457	Node_4938	0.026574907245208595		M140L;V195I;V365I;I377V;V391I	M140L;V195I;V365I;I377V;V391I
311900	Node_4939	0.035529785121946884		D329E;P372S;T393S	D329E;P372S;T393S
69957	Node_4940	0.06587210045967168		M128T;A390T;V455M	M128T;A390T;V455M
Node_4943	Node_4944	0.005751285617573849
Node_4941	Node_4943	0.014922286010255466		V366I;I377V	V366I;I377V
151761	Node_4941	0.047846317418181815		M128T;H354Y;V365I;T463V;T524M	M128T;H354Y;V365I;T463V;T524M
57247	Node_4941	0.08400913086018792		I116V;I198V	I116V;I198V
Node_4942	Node_4943	0.01127539865392164
176066	Node_4942	0.026397445723316617		N155Y	N155Y
671079	Node_4942	0.06533557008442002		M142T;V195I;A390T;T393A;T463A	M142T;V195I;A390T;T393A;T463A
Node_4946	Node_4947	0.004304843829845352		M128T	M128T
Node_4945	Node_4946	0.023472029045472857		E348D;T524S	E348D;T524S
176057	Node_4945	0.04768305575172267		I413T;L523I	I413T;L523I
57251	Node_4945	0.04101415834862641		T128A;V361A;P372S;A390T	T128A;V361A;P372S;A390T
678581	Node_4946	0.0759284595004992		M142K;K150S;V365I;V391I	M142K;K150S;V365I;V391I
Node_4948	Node_4949	0.012054612974992674		V366I;I413T;V456I	V366I;I413T;V456I
176024	Node_4948	0.037556330117412356		M142I;S410A	M142I;S410A
504069	Node_4948	0.03945677813023413		L139H;T463A	L139H;T463A
Node_4951	Node_4952	0.008476513421880496
Node_4950	Node_4951	0.011504775048159253
57434	Node_4950	0.025779351411446452		M128T;V366I;I413T	M128T;V366I;I413T
60468	Node_4950	0.08151475272375004		V157M;E247K;V365M;V377I;T393S	V157M;E247K;V365M;V377I;T393S
176022	Node_4951	0.02703060952950234		A390T;T524A	A390T;T524A
13146	Node_4953	0.04351725881346077		V365I;I413T	V365I;I413T
Node_4957	Node_4958	0.018158298670264608		H99Q;V377I;A390T;V391I	H99Q;V377I;A390T;V391I
Node_4956	Node_4957	0.008486945185444218		V195I	V195I
Node_4955	Node_4956	0.022194639424465402		M128T;M142T;V366I	M128T;M142T;V366I
Node_4954	Node_4955	0.02695897308360982		T128A;D158N;H354Y;S520L;L523S	T128A;D158N;H354Y;S520L;L523S
314228	Node_4954	3.73628282234857E-6
986099	Node_4954	3.73628282234857E-6
986098	Node_4955	0.035515116637747764		V116I;S152T	V116I;S152T
136504	Node_4956	0.06930041078117727		G103A;H354Y;I377V;I391V	G103A;H354Y;I377V;I391V
13180	Node_4957	0.028561141393876992
Node_4962	Node_4963	0.040817077424455415		M142T;N155S;V195I;V361T;P372L	M142T;N155S;V195I;V361T;P372L
Node_4961	Node_4962	0.023640216570192125		S337A;V391I	S337A;V391I
Node_4960	Node_4961	0.0161549506423904
175834	Node_4960	0.01734693934264962		T156A;I244V;H363N	T156A;I244V;H363N
978109	Node_4960	0.017603833351814282		H99P	H99P
175843	Node_4961	0.048417685083776744		T142S;T463A	T142S;T463A
155086	Node_4962	0.035931232865084886		T334M	T334M
Node_4969	Node_4970	0.02713309559224807		T393S	T393S
Node_4967	Node_4969	0.0035784357337193726
Node_4965	Node_4967	0.009291969381211334
Node_4964	Node_4965	0.009971399239327262
115700	Node_4964	0.03286391147027234		V116I;K321M;V365I	V116I;K321M;V365I
8932	Node_4964	0.022151302973640354		T415A	T415A
869458	Node_4965	0.04218611242635445		E348D	E348D
Node_4966	Node_4967	0.004909408019960339		E348D	E348D
115703	Node_4966	0.029712222181356815		T463A	T463A
135631	Node_4966	0.0263176186228745		I225V;S524A	I225V;S524A
Node_4968	Node_4969	0.005140078119809527
262124	Node_4968	0.01125780644812026		S264T;L523M	S264T;L523M
915434	Node_4968	0.03465555200418353		V377I	V377I
Node_5194	Node_5195	0.008250265704616554
Node_5190	Node_5194	0.007046607569859427
Node_5183	Node_5190	0.010273235728234565
Node_5181	Node_5183	0.013775071805074382
Node_5175	Node_5181	0.026834666419454204		I198V;L229M;E348D;T393S;T463A	I198V;L229M;E348D;T393S;T463A
Node_5171	Node_5175	0.07082503361120027		M142T;V195I;I413V	M142T;V195I;I413V
Node_5170	Node_5171	0.03292867065286584		D246N	D246N
Node_5169	Node_5170	0.013310758232072863		N155S	N155S
Node_5168	Node_5169	0.006396410099205078
Node_5154	Node_5168	0.007913152592075274		V413T;T415S	V413T;T415S
Node_5131	Node_5154	0.017424560787314018		V116M;E117Q;I225M;Q236R;S264T;V366I;M369T;P372K;T413L;F434Y;A463T	V116M;E117Q;I225M;Q236R;S264T;V366I;M369T;P372K;T413L;F434Y;A463T
Node_5101	Node_5131	0.009904687761956426		S155N;E194A;K372T	S155N;E194A;K372T
Node_5065	Node_5101	0.004269502333521529		E370S;L523M	E370S;L523M
Node_5055	Node_5065	3.73628282234857E-6
Node_5053	Node_5055	0.025566823881908125		G103N;Q117G;F313L;I366V;Y434F	G103N;Q117G;F313L;I366V;Y434F
Node_5048	Node_5053	0.007581398834395389		M229T;T369M	M229T;T369M
Node_5037	Node_5048	0.017901115856085635		A194V	A194V
Node_5034	Node_5037	0.004186934214961517		L139H;M140T;D158N	L139H;M140T;D158N
Node_5014	Node_5034	0.001153766147106312
Node_5003	Node_5014	0.005673478681175311		T140M;N155S;N158D;V194E;S524A	T140M;N155S;N158D;V194E;S524A
Node_5001	Node_5003	0.015674545097474575
Node_4989	Node_5001	0.0023947582343850104
Node_4986	Node_4989	0.0033659539917279073
Node_4984	Node_4986	0.001207611296417006
Node_4979	Node_4984	0.002677298195766621		T229M	T229M
Node_4977	Node_4979	0.007813183525849933
Node_4976	Node_4977	0.00283028036381669
Node_4973	Node_4976	0.0034834490506572445
Node_4971	Node_4973	3.73628282234857E-6
36253	Node_4971	0.013397541973247154
54771	Node_4971	0.0074730125048379885		M523T	M523T
Node_4972	Node_4973	3.73628282234857E-6
160760	Node_4972	0.006363760048857385		M523T	M523T
54559	Node_4972	0.008823252967590631		E194A;L197M	E194A;L197M
Node_4975	Node_4976	0.0013232486629850583
Node_4974	Node_4975	0.001090405824169668
163845	Node_4974	0.009681085652727928
285237	Node_4974	0.011289364209387788		T264S	T264S
64802	Node_4975	0.004144932843129309
54769	Node_4977	0.007017027631904018
Node_4978	Node_4979	0.007709000038274895
37609	Node_4978	0.008740164500074617		V391I	V391I
670343	Node_4978	0.012427674418888127		S155N	S155N
Node_4983	Node_4984	0.0067871963848232806		A524T	A524T
Node_4981	Node_4983	0.0048742238028719525		S152W;D158N;K321N	S152W;D158N;K321N
Node_4980	Node_4981	3.73628282234857E-6
175930	Node_4980	0.014619838435918287		W152S;N158D;E194K;N321K;D348E	W152S;N158D;E194K;N321K;D348E
175933	Node_4980	0.01864570073445393		D329N	D329N
179411	Node_4981	0.01463144399148988
Node_4982	Node_4983	0.007783270415754759		S100A;S155N	S100A;S155N
175947	Node_4982	0.015496258327707428		N155H;D329E	N155H;D329E
37607	Node_4982	0.010969993918881857		E194V;E247Q	E194V;E247Q
Node_4985	Node_4986	0.005886870774749115		A128S;S131T	A128S;S131T
30427	Node_4985	0.015445935310351579		D158E;F434Y	D158E;F434Y
372289	Node_4985	0.03019858663197125		H121Y;L123M;S155N;I244V;T264S	H121Y;L123M;S155N;I244V;T264S
Node_4988	Node_4989	0.0024874851783266		V125I	V125I
Node_4987	Node_4988	0.014567882637349405		D158N;A524S	D158N;A524S
357699	Node_4987	0.0022095397814633497		M523A	M523A
571888	Node_4987	0.0033233787959341963
385245	Node_4988	0.03785409389018653		L137M;E194A;L253M;T268S;V365A;S370N;M523T	L137M;E194A;L253M;T268S;V365A;S370N;M523T
Node_5000	Node_5001	0.003518929147879369
Node_4999	Node_5000	0.013348979185975825		L141M;E149G;M523T	L141M;E149G;M523T
Node_4997	Node_4999	0.006128672041012981		L123M;V125I;T523A	L123M;V125I;T523A
Node_4995	Node_4997	0.0011431351633342936
Node_4994	Node_4995	3.73628282234857E-6
Node_4991	Node_4994	0.002194915303678068
Node_4990	Node_4991	0.001087924381164387
1523895	Node_4990	0.00330679053380139		S155N;E194A;Q527X	S155N;E194A;Q527X
64804	Node_4990	0.001100901967136948		Q527X	Q527X
509921	Node_4991	0.0033249216786713914		Q527X	Q527X
Node_4993	Node_4994	3.73628282234857E-6
Node_4992	Node_4993	0.002204942784359108		S155N	S155N
283637	Node_4992	0.004413067254942381		Q527X	Q527X
591142	Node_4992	0.0022107593135662854		L333F;A523T;Q527X	L333F;A523T;Q527X
1523893	Node_4993	0.007698262577828124		Q527X	Q527X
64813	Node_4995	0.009970841121682098		T229A;Q527X	T229A;Q527X
Node_4996	Node_4997	0.004386829473744578
64801	Node_4996	0.0021941690755872883		Q527X	Q527X
64815	Node_4996	0.0010954628798927474		Q527X	Q527X
Node_4998	Node_4999	0.003777225416691409
64806	Node_4998	0.009877623966062028		T264S;Q527X	T264S;Q527X
64811	Node_4998	0.01575560709539853		G149E;S155N;Q527X	G149E;S155N;Q527X
589913	Node_5000	0.01878914985830065		D158N;T264S;A524T	D158N;T264S;A524T
Node_5002	Node_5003	0.01895779153544681		M523I;A524T	M523I;A524T
36255	Node_5002	0.002266487451922429
37598	Node_5002	0.003255220695316502
Node_5013	Node_5014	0.003124859792529994
Node_5012	Node_5013	0.009111111942397127		V366I;S370N	V366I;S370N
Node_5011	Node_5012	0.02772363284315567		N158D;D329E;F335Y;L385I;F434Y	N158D;D329E;F335Y;L385I;F434Y
Node_5008	Node_5011	3.73628282234857E-6
Node_5007	Node_5008	0.0012240742643596925
Node_5005	Node_5007	0.0016157213812030254
Node_5004	Node_5005	0.002141389771487814
267980	Node_5004	0.008155342189516168
504295	Node_5004	0.015105461071281176		D158N	D158N
267979	Node_5005	0.007043934953956686
Node_5006	Node_5007	0.0358233494848732		V125I;S152T;D158N;E329N;Y335F;V365A;Y434F;M523L	V125I;S152T;D158N;E329N;Y335F;V365A;Y434F;M523L
260902	Node_5006	0.00948772556887053		V226I	V226I
504299	Node_5006	0.023251090235248413		K150N;L523S	K150N;L523S
74588	Node_5008	0.0022069113250846218
Node_5010	Node_5011	3.73628282234857E-6
Node_5009	Node_5010	0.0011076059879829763
125294	Node_5009	0.002207050201276601
36250	Node_5009	0.004400982564820352
433632	Node_5010	0.009909467383348369
84782	Node_5012	0.020941070290660068		S108A;V125I;S152T;M225L;S524P	S108A;V125I;S152T;M225L;S524P
98964	Node_5013	0.042934567986922974		S152T;T229M;T334S;I402V;L413F;M523I;S524P	S152T;T229M;T334S;I402V;L413F;M523I;S524P
Node_5033	Node_5034	0.01742804802032018		S108A;V125I;M225L;L413F	S108A;V125I;M225L;L413F
Node_5032	Node_5033	0.005075000579234282		S152T;S524P	S152T;S524P
Node_5031	Node_5032	0.004772445864517792		S370N;F413L;M523I	S370N;F413L;M523I
Node_5030	Node_5031	0.0022860741196740896
Node_5029	Node_5030	0.009809831958768174		L313S;P344Q;I523M;P524S	L313S;P344Q;I523M;P524S
Node_5022	Node_5029	8.822775457929432E-4
Node_5021	Node_5022	0.003309411817807036
Node_5018	Node_5021	3.73628282234857E-6
Node_5016	Node_5018	0.0028549097587352067
Node_5015	Node_5016	0.008979543905248627
1235644	Node_5015	3.73628282234857E-6
555143	Node_5015	3.73628282234857E-6
555144	Node_5016	0.00679718866906125		V366I	V366I
Node_5017	Node_5018	0.005795729228206339
555234	Node_5017	0.0023620567638991796
993346	Node_5017	0.00433031194833284		V198I	V198I
Node_5020	Node_5021	0.002432995625007331		V366I	V366I
Node_5019	Node_5020	0.004418320935850236
84849	Node_5019	0.006018718990613056		E149G	E149G
84850	Node_5019	0.006019723279937095
109390	Node_5020	0.0019255745728218837
84841	Node_5022	0.009944430732447839		V157I;S524L	V157I;S524L
Node_5028	Node_5029	0.0011043135485897559
Node_5026	Node_5028	0.0037879646438933683		S520F	S520F
Node_5024	Node_5026	0.004527975687337923
Node_5023	Node_5024	0.011698797793573123		V198I;S313N;V377A	V198I;S313N;V377A
84819	Node_5023	0.023059619102488407		L202I;T399I	L202I;T399I
84831	Node_5023	0.04065925558713048		A159S;V194A;F434Y;S524T	A159S;V194A;F434Y;S524T
84803	Node_5024	0.025067721240984615		V157T;F520Y	V157T;F520Y
Node_5025	Node_5026	0.004217213306333166		S313T	S313T
84795	Node_5025	0.010153616909912467
84812	Node_5025	0.013543287310947434		V366I;S524T	V366I;S524T
Node_5027	Node_5028	3.73628282234857E-6
84833	Node_5027	0.0311772685335814		T152S;N155S;I244L;S313L;V366I;N370T;S524P	T152S;N155S;I244L;S313L;V366I;N370T;S524P
84835	Node_5027	0.005319805448795227
504886	Node_5030	0.020912529404493077		V157I;V365A	V157I;V365A
84839	Node_5031	0.01286622261890454
84817	Node_5032	0.006677185419351696
39638	Node_5033	0.002086427946770224		N155S	N155S
Node_5036	Node_5037	0.016441355905550025		N155S	N155S
Node_5035	Node_5036	0.016701649544328786		V125I;V194E;T372S	V125I;V194E;T372S
45807	Node_5035	0.0020521160105247374
56325	Node_5035	0.0024604311469012497
1108006	Node_5036	0.040962040548991475		S108A;T229A;S393C	S108A;T229A;S393C
Node_5047	Node_5048	3.73628282234857E-6
Node_5045	Node_5047	0.01508736601407151		S108A;D158N;A194E;V366I	S108A;D158N;A194E;V366I
Node_5042	Node_5045	0.012789878144962843		N155S;T229M;L333F	N155S;T229M;L333F
Node_5040	Node_5042	0.0010743298642391771
Node_5039	Node_5040	0.0029524974032893755
Node_5038	Node_5039	0.011533114820063322		I366V;I376V	I366V;I376V
356903	Node_5038	0.01763281731142784		M229T;V391I;S524A	M229T;V391I;S524A
356906	Node_5038	0.005815477036223763
221976	Node_5039	0.01610734613432361		V157I;L313F	V157I;L313F
356909	Node_5040	0.009694934761960454		T264S	T264S
Node_5041	Node_5042	0.001681071470350502		V157I	V157I
1477527	Node_5041	0.0025203313748527684
667180	Node_5041	0.008529880295854013		V391D	V391D
Node_5044	Node_5045	0.007270575966120101		L139F	L139F
Node_5043	Node_5044	0.00945642486655022		T372S	T372S
48849	Node_5043	0.013582563715668534		Q527X	Q527X
9160	Node_5043	0.005860818372020045		T229M	T229M
150914	Node_5044	0.04293317334833261		A108S;V125I;F139H;M140T;S152T;E194V;D329N;V365A;S370N;L385I;M523S	A108S;V125I;F139H;M140T;S152T;E194V;D329N;V365A;S370N;L385I;M523S
Node_5046	Node_5047	0.005732844670450266
187444	Node_5046	0.01959166315596302		N103S;L313V;D329E;S524T	N103S;L313V;D329E;S524T
267976	Node_5046	0.03830318829162001		S152T;D158N;T229M;T264S;L313F;M369T;F411M;L413F;M523I;S524P	S152T;D158N;T229M;T264S;L313F;M369T;F411M;L413F;M523I;S524P
Node_5052	Node_5053	0.007036542008876081		F411L	F411L
Node_5051	Node_5052	0.007538622267361551		T264S;L413F;M523I	T264S;L413F;M523I
Node_5050	Node_5051	0.009045395638951017		S152T;D158N;L313F	S152T;D158N;L313F
Node_5049	Node_5050	0.011507347054952054
40157	Node_5049	0.034377341119246695		T334M;T463A	T334M;T463A
414892	Node_5049	0.008753971765208118		L411M	L411M
59729	Node_5050	0.01767545874567948
81927	Node_5051	0.06725079038418469		L139V;M140V;E149G;M229A;D329N;I402V;S524P	L139V;M140V;E149G;M229A;D329N;I402V;S524P
1302145	Node_5052	0.07414036140739391		N103S;L139T;M140T;E149G;A194V;L197I;M229A;K321N;D329N;S370E;S371A;L413V;S415T;M523L;S524L	N103S;L139T;M140T;E149G;A194V;L197I;M229A;K321N;D329N;S370E;S371A;L413V;S415T;M523L;S524L
Node_5054	Node_5055	0.009259172259255512
1763895	Node_5054	0.0577077300967515		M116V;Q117K;N155S;A194E;M225I;R236Q;L253M;V365A;T369M;S370E;T372S;L413V;Y434F;T463V;M523L	M116V;Q117K;N155S;A194E;M225I;R236Q;L253M;V365A;T369M;S370E;T372S;L413V;Y434F;T463V;M523L
88112	Node_5054	0.06105551812404376		S100M;M116T;L139V;K150N;S152T;M225A;I244V;D250N;S458A;T463A	S100M;M116T;L139V;K150N;S152T;M225A;I244V;D250N;S458A;T463A
Node_5064	Node_5065	0.009636572450689633		L139H;D158N;F313L	L139H;D158N;F313L
Node_5060	Node_5064	0.03404404352103167		G103N;Q117G;M140T;T369M;Y434F	G103N;Q117G;M140T;T369M;Y434F
Node_5059	Node_5060	0.0163912601866527		E149G;A194V;L197I;M229T;S524P	E149G;A194V;L197I;M229T;S524P
Node_5058	Node_5059	0.009360679667564455		M523T	M523T
Node_5057	Node_5058	0.02251027869392608		S131C;T140M;L141I;D329E	S131C;T140M;L141I;D329E
Node_5056	Node_5057	0.014169375271167108		T523S	T523S
1226197	Node_5056	0.0014039607717819486		S523N	S523N
548489	Node_5056	0.0018929285329386037
1226199	Node_5057	0.010376397856629818		N158D;V198I;E247Q	N158D;V198I;E247Q
62165	Node_5058	0.034290439942376884		S108A;V125I;H139N;I366V;S370D;I402V;P524S	S108A;V125I;H139N;I366V;S370D;I402V;P524S
58209	Node_5059	0.02795504879681656		V125I;S131T;N158D;S370N	V125I;S131T;N158D;S370N
241750	Node_5060	0.045016853312304254		S152T;M229L;L253M;I366V;F411L;L413F;S524L	S152T;M229L;L253M;I366V;F411L;L413F;S524L
Node_5063	Node_5064	0.024308985814356917		N155S;A194E;S458A	N155S;A194E;S458A
Node_5062	Node_5063	0.042672511737004114		S131T;E149G;S370G;S415N;M523S	S131T;E149G;S370G;S415N;M523S
Node_5061	Node_5062	0.02556164251637306		M116T;E247Q;T463V	M116T;E247Q;T463V
141853	Node_5061	0.027578101400161596		A128S;S152T;S155N;N158S;S520F	A128S;S152T;S155N;N158S;S520F
257485	Node_5061	0.03044021566627398		Q117R	Q117R
109454	Node_5062	0.03225830269515039
50250	Node_5063	0.06088126406698935		M116I;A128S;T264S;L313I;D329N;I366V;S415P;M523L	M116I;A128S;T264S;L313I;D329N;I366V;S415P;M523L
Node_5100	Node_5101	0.013501549789898516		M229T;T463A	M229T;T463A
Node_5088	Node_5100	0.007250605642351659		M116I	M116I
Node_5084	Node_5088	0.00399633579817422		M225A;S415N;Y434F	M225A;S415N;Y434F
Node_5077	Node_5084	0.023702970393672567		E149Q;N415P;S458A;A463V	E149Q;N415P;S458A;A463V
Node_5073	Node_5077	0.017565128378718535		L139T;E247Q;D348E;F434Y;L523T;S524P	L139T;E247Q;D348E;F434Y;L523T;S524P
Node_5071	Node_5073	0.0040134674211121804
Node_5070	Node_5071	0.012987008054829642		S100M;I116L;T139I;N155S;V198I;P524S	S100M;I116L;T139I;N155S;V198I;P524S
Node_5069	Node_5070	0.013986627365375134
Node_5067	Node_5069	0.021805000851704316		T229A	T229A
Node_5066	Node_5067	0.007753494067476625		G103N;V365M;E370G	G103N;V365M;E370G
238859	Node_5066	0.011215622442787412
520177	Node_5066	0.016961675113601915		I139V;D158N;S393T	I139V;D158N;S393T
201312	Node_5067	0.027544538097115056		H99Y;I139T;T264S;F313L;L413S;T523Q	H99Y;I139T;T264S;F313L;L413S;T523Q
Node_5068	Node_5069	0.007188676603463814		H99Y;T229S;E348D;P417S;V463I	H99Y;T229S;E348D;P417S;V463I
201311	Node_5068	0.02611194860207209		L137M;D250A;F313L	L137M;D250A;F313L
520168	Node_5068	0.03396890005095881		V125I;T142K;D329T	V125I;T142K;D329T
238855	Node_5070	0.03194171207898297		M100T;Q117R;I139V;T264S;D329N;E348D;I366M;V463I	M100T;Q117R;I139V;T264S;D329N;E348D;I366M;V463I
520161	Node_5071	0.03673897731864839		I116V;T264S;E370D	I116V;T264S;E370D
Node_5072	Node_5073	0.035376831438456754		G103N;I116M;A194V;V198I;A225G;F313V;P415N;V463I;S520L	G103N;I116M;A194V;V198I;A225G;F313V;P415N;V463I;S520L
201335	Node_5072	0.020667342822599896		N155S;T264S;N415S	N155S;T264S;N415S
36275	Node_5072	0.008583488899731614
Node_5076	Node_5077	0.01823438721966257		S100A;G103S;V365M;S371A;S393T	S100A;G103S;V365M;S371A;S393T
Node_5074	Node_5076	0.0014205966006572827		L123M	L123M
181636	Node_5074	0.02567263928975942
932028	Node_5074	0.08390079015474382		A100M;I116L;V125I;L139M;S152T;E247Q;M365V;T393S;P415A;P417S;A458S;S524P	A100M;I116L;V125I;L139M;S152T;E247Q;M365V;T393S;P415A;P417S;A458S;S524P
Node_5075	Node_5076	0.02564648246110205		D158N;A225M;L251I;T334S;L523S	D158N;A225M;L251I;T334S;L523S
135981	Node_5075	0.0065084045568418545
43581	Node_5075	0.003533984807460625
Node_5083	Node_5084	0.0017265990310855201
Node_5082	Node_5083	0.008069019104376665		L139F;S152T;T229M;T264S	L139F;S152T;T229M;T264S
Node_5080	Node_5082	0.007387742841865139		A463V	A463V
Node_5078	Node_5080	0.037364582727244036		G103T;I116M;M140V;E149G;V198I;D250A;P417T	G103T;I116M;M140V;E149G;V198I;D250A;P417T
216226	Node_5078	0.048914387267941846		M116T;Q117R;F139L;D158N;M229V;I244V;A250V;I366V;T369A;T372S;T417S;S524P	M116T;Q117R;F139L;D158N;M229V;I244V;A250V;I366V;T369A;T372S;T417S;S524P
48155	Node_5078	0.04274247894601688		M124V;V157A;M229L;M240L;L523V	M124V;V157A;M229L;M240L;L523V
Node_5079	Node_5080	0.01241135314803507		I116V;N155S;F313L;L333I;L523M	I116V;N155S;F313L;L333I;L523M
343932	Node_5079	0.06587302803840123		A128T;T142A;I195V;V198I;D250S;E370G;S410A;S458A	A128T;T142A;I195V;V198I;D250S;E370G;S410A;S458A
73321	Node_5079	0.06487229711521515		L123M;F139L;T152S;V157I;D158E;A194E;A225M;S264T;I366V;T369M;T372K;N415S;V463T;S524L	L123M;F139L;T152S;V157I;D158E;A194E;A225M;S264T;I366V;T369M;T372K;N415S;V463T;S524L
Node_5081	Node_5082	0.02072925145368538		F139Y;D158N;A194V	F139Y;D158N;A194V
69942	Node_5081	0.042859629196621556		G103S;Y139H;V198I;D329N;T369M;E370D;S393T;N415P;F434Y;S520T	G103S;Y139H;V198I;D329N;T369M;E370D;S393T;N415P;F434Y;S520T
980226	Node_5081	0.05984786767688411		S100M;L137M;M140I;N155S;M240L;E370S;N415S;S524P	S100M;L137M;M140I;N155S;M240L;E370S;N415S;S524P
48156	Node_5083	0.059838276140226236		S100T;I116T;A225I;L251I;D329N;S458A	S100T;I116T;A225I;L251I;D329N;S458A
Node_5087	Node_5088	0.03635199816241149		T229A;L413S;S415I	T229A;L413S;S415I
Node_5086	Node_5087	0.008162719510459777
Node_5085	Node_5086	0.02739136941688389		Y434F	Y434F
125283	Node_5085	3.73628282234857E-6
493818	Node_5085	0.004405278812078497		D158N	D158N
241766	Node_5086	0.024463624794016644
241747	Node_5087	0.026236031060976276		E196K;E370G;S371A	E196K;E370G;S371A
Node_5099	Node_5100	0.004882963037509204		S100M	S100M
Node_5098	Node_5099	0.022406062425894744		G103S;E149G;S152T;S153A;T229A;M240L;D382N;A463T	G103S;E149G;S152T;S153A;T229A;M240L;D382N;A463T
Node_5097	Node_5098	0.017964710860546376		S103N;L139T;M140T;I244V;E370N;L523V	S103N;L139T;M140T;I244V;E370N;L523V
Node_5096	Node_5097	0.018868853555232625		D158N;L251M	D158N;L251M
Node_5095	Node_5096	0.003684893725354334		G149S;V523L	G149S;V523L
Node_5092	Node_5095	0.013332441487917608		A194V;S415P	A194V;S415P
Node_5091	Node_5092	0.0033611574742642217		T139A	T139A
Node_5090	Node_5091	0.008439532049792144		T369M;L413M	T369M;L413M
Node_5089	Node_5090	0.0021943305027018038
173221	Node_5089	0.020289996457493544		M369A;M413L;P415T	M369A;M413L;P415T
173222	Node_5089	0.0056300528428833005
173223	Node_5090	0.00797849208355762		I195M	I195M
173224	Node_5091	0.004681089761597868		P415T;S524P	P415T;S524P
173225	Node_5092	0.0036084553378731956
Node_5094	Node_5095	0.009263962468203707
Node_5093	Node_5094	0.004474856263162936
173226	Node_5093	0.02127058530123597		S149G;D329N	S149G;D329N
173228	Node_5093	0.007351627092975841		S415P	S415P
173227	Node_5094	0.015996366017513287		T139A;I366V;T372P;L523M	T139A;I366V;T372P;L523M
72873	Node_5096	0.010947325318189281		T369A	T369A
72875	Node_5097	0.021890819537555534		Q193R;N370G	Q193R;N370G
317158	Node_5098	0.027380954183521135		M241K;D329N;L413V;S458A	M241K;D329N;L413V;S458A
56436	Node_5099	0.04645813959941402		M116T;L127I;N246S;E370H;L523M	M116T;L127I;N246S;E370H;L523M
Node_5130	Node_5131	0.018646976937194984		M225A	M225A
Node_5123	Node_5130	0.013356624180271887		I244V;T264S	I244V;T264S
Node_5115	Node_5123	0.003004941617013096		M116V	M116V
Node_5108	Node_5115	0.0013031398704209322
Node_5107	Node_5108	0.035685965297823814		V116I;A225M;V244I;K372T;T463A	V116I;A225M;V244I;K372T;T463A
Node_5106	Node_5107	0.010459731011915583		M229T;S264T	M229T;S264T
Node_5105	Node_5106	0.011955809560719895		S415T	S415T
Node_5103	Node_5105	3.73628282234857E-6
Node_5102	Node_5103	0.008143684380982247		E370G	E370G
156542	Node_5102	0.00758901692907638		S155N;T229M;D329N	S155N;T229M;D329N
9157	Node_5102	0.008183692946321614
352469	Node_5103	0.01644224240340651		T372A;L413I;A463V;S524P	T372A;L413I;A463V;S524P
Node_5104	Node_5105	0.0077238826014543365		L523S	L523S
48890	Node_5104	0.003174324036210466
48891	Node_5104	0.00694050503276905		D348E	D348E
245590	Node_5106	0.02868657714240391		E149G;E370S	E149G;E370S
981581	Node_5107	0.06971816663681675		G103S;I116M;S155T;D158S;D250C;T334S;E370G;T372P;Y434F	G103S;I116M;S155T;D158S;D250C;T334S;E370G;T372P;Y434F
181119	Node_5108	0.03661926095598542		S131T;L523Q;S524A	S131T;L523Q;S524A
Node_5114	Node_5115	3.73628282234857E-6
Node_5111	Node_5114	0.008078202149233006
Node_5109	Node_5111	0.0024114686481724094
369970	Node_5109	0.027751645614827444
59894	Node_5109	0.01697601500598925		V116M;S524P	V116M;S524P
Node_5110	Node_5111	0.009632270783374166
125286	Node_5110	0.021068320875010642
358814	Node_5110	0.02108733479070239		S131T;L523Q;S524A	S131T;L523Q;S524A
Node_5113	Node_5114	0.08227585352575138		G103T;S108A;L123M;M140V;T142S;E194A;M229A;M240L;K372N;S415N;P417V;Y434F;T463V	G103T;S108A;L123M;M140V;T142S;E194A;M229A;M240L;K372N;S415N;P417V;Y434F;T463V
Node_5112	Node_5113	0.021735368523009408		V157I;V244I;T369M;E370G;L413F	V157I;V244I;T369M;E370G;L413F
1071652	Node_5112	0.014904515054922437
201374	Node_5112	0.016032544607377124
337173	Node_5113	0.019356769744558376		F104L;N372T;L523T	F104L;N372T;L523T
Node_5122	Node_5123	0.0036369810509049054
Node_5120	Node_5122	0.02450874991416193		V244I;S264T	V244I;S264T
Node_5117	Node_5120	0.003746424584514818
Node_5116	Node_5117	0.005288504288860684
127946	Node_5116	0.03039221529440546		D329N;T369M;E370N;S415P	D329N;T369M;E370N;S415P
9187	Node_5116	0.011887320451574831
9188	Node_5117	0.007895110886584289
Node_5119	Node_5120	0.0018936075590487052
Node_5118	Node_5119	0.0033329525747823165
1562130	Node_5118	0.006783578084513595
411519	Node_5118	0.011224331720910634		E370D;S415P	E370D;S415P
311356	Node_5119	0.008986082560740035		E370D	E370D
Node_5121	Node_5122	0.010084312717371993
1364862	Node_5121	0.023103557190254226		L123M;S371A;G396A	L123M;S371A;G396A
229100	Node_5121	0.024093873957175542		D329T;S458A	D329T;S458A
Node_5129	Node_5130	0.012617477547444553		T156S;D329E;S410A	T156S;D329E;S410A
Node_5128	Node_5129	0.019732685744524706		L136I;F313L	L136I;F313L
Node_5126	Node_5128	0.0022069819003327257
Node_5124	Node_5126	0.0032674608049124143
36269	Node_5124	0.004384358188592069
451428	Node_5124	0.012282334197510123		A225V;E266K;S458A	A225V;E266K;S458A
Node_5125	Node_5126	0.0077684527109347845		I136L	I136L
381110	Node_5125	0.03417744794991443		L141I;D158E;T369A;S520F;S524P	L141I;D158E;T369A;S520F;S524P
9172	Node_5125	0.010587525169904046		L137M;L523I	L137M;L523I
Node_5127	Node_5128	3.73628282234857E-6
279927	Node_5127	0.011240096938587105		E370D	E370D
451382	Node_5127	0.007770642509056133
116992	Node_5129	0.03381225533995506		E149G;S458A;S524P	E149G;S458A;S524P
Node_5153	Node_5154	3.73628282234857E-6
Node_5149	Node_5153	0.022323023645021492		V125T	V125T
Node_5146	Node_5149	0.0033272368307668		S415T	S415T
Node_5144	Node_5146	0.0017784815296123834
Node_5143	Node_5144	0.02506280983334874		S100M;S264T;P372L	S100M;S264T;P372L
Node_5140	Node_5143	0.008109464162787001
Node_5136	Node_5140	0.008214652902128354		L139M	L139M
Node_5135	Node_5136	0.016353177526760684
Node_5134	Node_5135	0.011051262154017718
Node_5133	Node_5134	0.003853190548131512
Node_5132	Node_5133	0.018264591760851673		T264S	T264S
36249	Node_5132	0.0067671417421873055
701737	Node_5132	0.008752555688907364
932674	Node_5133	0.0033415229859647456
85066	Node_5134	0.0016886785647006457
134902	Node_5135	0.0355256728243592		M139T;I225A;Q236R;V365A	M139T;I225A;Q236R;V365A
371917	Node_5136	0.023084571930714885		S155N;I225M;Q236R;V366I	S155N;I225M;Q236R;V366I
Node_5139	Node_5140	0.004049010763836992		I244V;T264S;V366I	I244V;T264S;V366I
Node_5138	Node_5139	0.008753138951087936
Node_5137	Node_5138	0.008740663347232227
193059	Node_5137	0.026213168406392172		H121Y;E370D	H121Y;E370D
257846	Node_5137	0.028900945749617588		E194A;M229L;V244I;L253I;S264T;T268S;T415S	E194A;M229L;V244I;L253I;S264T;T268S;T415S
34924	Node_5138	0.032367762719427366		A463V	A463V
56783	Node_5139	0.031912387634796535		L139M;S155N	L139M;S155N
Node_5142	Node_5143	0.0057456633463793105		I225V	I225V
Node_5141	Node_5142	0.025039056740934394		S155N;E194A;V366I;T413I;T415S;A463T	S155N;E194A;V366I;T413I;T415S;A463T
56789	Node_5141	0.008862958121016602
56790	Node_5141	0.006072480439598777
56796	Node_5142	0.0405393703162319		S131T;L139F;S152T;V157F;I244V	S131T;L139F;S152T;V157F;I244V
409288	Node_5144	0.0823574411096056		S100A;A122T;L136M;S152T;D158N;I225V;M229L;M240L;I244V;V365A;E370D;L465V	S100A;A122T;L136M;S152T;D158N;I225V;M229L;M240L;I244V;V365A;E370D;L465V
Node_5145	Node_5146	0.012250145131892936
254642	Node_5145	0.04915323196994067		L123M;E194V;I225V;L251M;S264T;P372T;F434Y	L123M;E194V;I225V;L251M;S264T;P372T;F434Y
28733	Node_5145	0.0577352016357902		M140T;E149G;S155N;Q193P;D329N;L385I;S524A	M140T;E149G;S155N;Q193P;D329N;L385I;S524A
Node_5148	Node_5149	0.009988788496735663		S131T;A463V	S131T;A463V
Node_5147	Node_5148	0.06244774097710994		S155T;I225V;F313L	S155T;I225V;F313L
276764	Node_5147	0.0033388755871422726		S524A	S524A
337178	Node_5147	0.008740948884598613		G103S;S152T;E194A;L333I	G103S;S152T;E194A;L333I
46906	Node_5148	0.04187333025880793		E117K;S155N;S524P	E117K;S155N;S524P
Node_5152	Node_5153	0.009120834007147994		M229T;Q236R;P372S	M229T;Q236R;P372S
Node_5151	Node_5152	0.06184513736939437		G103S;V116L;E117Q;E194A;I225V;V366I;M369T;E370D;S372T;T413L;F434Y;A463T	G103S;V116L;E117Q;E194A;I225V;V366I;M369T;E370D;S372T;T413L;F434Y;A463T
Node_5150	Node_5151	0.0029498771255643476
762613	Node_5150	3.73628282234857E-6
762617	Node_5150	0.002193215010750805
762568	Node_5151	0.01380693729617052
192213	Node_5152	0.045160735265931964		E117A;S458A;A463V	E117A;S458A;A463V
Node_5167	Node_5168	0.004733380885583729		S264T	S264T
Node_5163	Node_5167	0.012904520649919735
Node_5158	Node_5163	0.016011605318083814		V413T	V413T
Node_5156	Node_5158	0.0054409776123190276
Node_5155	Node_5156	0.004460993793743337		I244V;T264S	I244V;T264S
242120	Node_5155	0.009929448503858216
256038	Node_5155	0.012292365194477661
369484	Node_5156	0.00740304329260103
Node_5157	Node_5158	0.005697522369654729
665151	Node_5157	0.014440277128165008
665152	Node_5157	0.005704604681161657		I225V	I225V
Node_5162	Node_5163	0.04951486981253147		F313L;T415S;L523M	F313L;T415S;L523M
Node_5160	Node_5162	0.00489960624523757
Node_5159	Node_5160	0.050816693374176755
665142	Node_5159	3.73628282234857E-6
665143	Node_5159	0.0010864246882595348		E117K	E117K
44318	Node_5160	0.014387908238892688		M229L	M229L
Node_5161	Node_5162	0.014628594374029679
175139	Node_5161	0.01838043738220589
665158	Node_5161	0.004039262532335577
Node_5166	Node_5167	0.005720949600565319
Node_5165	Node_5166	0.002535376462469457
Node_5164	Node_5165	0.03556457262705341		L139F;V157I;D158N;V366I;L523I	L139F;V157I;D158N;V366I;L523I
266351	Node_5164	0.036751694378128974		S131T;L333F;I523T	S131T;L333F;I523T
266374	Node_5164	0.02744091462186678		I244V	I244V
366454	Node_5165	0.06223505138995887		H99R;E117Q;L139I;T264S;T334M;T415N	H99R;E117Q;L139I;T264S;T334M;T415N
381039	Node_5166	0.03614135255817268		V125T;S155N;V413I	V125T;S155N;V413I
175006	Node_5169	0.04273779529294457		E117K;S131T;L139V;M229L;T268S;F356Y;V365A;I402V;A463V	E117K;S131T;L139V;M229L;T268S;F356Y;V365A;I402V;A463V
874461	Node_5170	0.03720346226172327		S131T;L139F;T142S;E149G;V365A;V413I	S131T;L139F;T142S;E149G;V365A;V413I
47692	Node_5171	0.06822096528247804		H99Y;V116I;T142S;E149G;N155S;F313L;F356Y;V366I;P372S;T415S	H99Y;V116I;T142S;E149G;N155S;F313L;F356Y;V366I;P372S;T415S
Node_5174	Node_5175	0.019355160436292547		V116I;S264T;T334S;V365I;V391I	V116I;S264T;T334S;V365I;V391I
Node_5172	Node_5174	0.02377044913936415
123379	Node_5172	0.05856398151052423		V377I	V377I
183540	Node_5172	0.04487432950930284		D348E;T415S;V456I	D348E;T415S;V456I
Node_5173	Node_5174	0.026726846033375853
397308	Node_5173	0.06301349761448788		D329N;H354Q;E360D;I365V;I391V	D329N;H354Q;E360D;I365V;I391V
81930	Node_5173	0.09152883781029389		S100L;S131C;M142L	S100L;S131C;M142L
Node_5180	Node_5181	0.06000130242430811		D382S	D382S
Node_5179	Node_5180	0.00967370618824195
Node_5178	Node_5179	0.005371941808630637
Node_5176	Node_5178	0.007102628584270507
190676	Node_5176	0.015728462446005263
689266	Node_5176	0.02442798844669311		V391I	V391I
Node_5177	Node_5178	0.015850244700092622
347507	Node_5177	0.016605673346125217		S382N	S382N
472775	Node_5177	0.007811252647745208		T463A	T463A
472795	Node_5179	0.03474646624055873
304640	Node_5180	0.021533424527207985
Node_5182	Node_5183	0.036191141660041365		D382G;V391I	D382G;V391I
8895	Node_5182	0.01766694634437566
8897	Node_5182	0.02344658438510502
Node_5189	Node_5190	0.01572566025820135		T334S	T334S
Node_5188	Node_5189	0.03523337319041849
Node_5187	Node_5188	0.02671238371464711		S264T;V456I	S264T;V456I
Node_5186	Node_5187	0.012884984973072118
Node_5185	Node_5186	0.007103047760171039
Node_5184	Node_5185	0.007829522133639268
118200	Node_5184	0.02756999880196678
137523	Node_5184	0.012491431485725643		G103E;V391I	G103E;V391I
51359	Node_5185	0.02525548197711191		V361A;T463A	V361A;T463A
381861	Node_5186	0.034059895946217875		K321A	K321A
345728	Node_5187	0.05411982067331398		T393S;V397I	T393S;V397I
390975	Node_5188	0.07692880440035957		T345S;V361T;V391I;T393S;S524T	T345S;V361T;V391I;T393S;S524T
59419	Node_5189	0.07557772087892395		S131T;I198V;E348D;T415A;T463S;L523M	S131T;I198V;E348D;T415A;T463S;L523M
Node_5193	Node_5194	0.005746752260084451
Node_5192	Node_5193	0.025997287235889604		S264T;V377I;T393S	S264T;V377I;T393S
Node_5191	Node_5192	0.01738137190199826
433634	Node_5191	0.034532758544631476		S100A	S100A
497867	Node_5191	0.02588882277344016		N155S;A390T	N155S;A390T
325335	Node_5192	0.044842608707474634		H354Y	H354Y
188341	Node_5193	0.08130855302577605		T334S;H363N;V391I	T334S;H363N;V391I
Node_5223	Node_5224	0.005207262534040168
Node_5218	Node_5223	0.006534468693806465
Node_5214	Node_5218	0.0038506425690548493
Node_5210	Node_5214	0.009353052312865349		T264S;T334S	T264S;T334S
Node_5205	Node_5210	0.010736114169377933		V391I	V391I
Node_5202	Node_5205	0.004051134479969745
Node_5201	Node_5202	0.011868668943873442
Node_5200	Node_5201	0.0010462777342017248
Node_5198	Node_5200	3.73628282234857E-6
Node_5196	Node_5198	0.0042589950930423
179808	Node_5196	0.006469229036291878		T463A	T463A
37036	Node_5196	0.0029935248740768487		G382S	G382S
Node_5197	Node_5198	0.0021506236617546675
119608	Node_5197	0.06713183271545235		K150N;S264T;S334T;E348D;P372S;I391V	K150N;S264T;S334T;E348D;P372S;I391V
328044	Node_5197	0.0058218368747304395		T463A	T463A
Node_5199	Node_5200	0.0011059972000425685
1192867	Node_5199	0.006860035857384262
328046	Node_5199	0.008209922074826674
1132478	Node_5201	0.027689592554145173		I391V;T463A	I391V;T463A
507597	Node_5202	0.018065840360926642
Node_5204	Node_5205	0.00308121976476011
Node_5203	Node_5204	0.02087922278934605		L136M;V195I;I391V;S524A	L136M;V195I;I391V;S524A
28708	Node_5203	0.004669148304970604
28710	Node_5203	0.004817501406074615
395889	Node_5204	0.0279916274580124		E348D;G382D	E348D;G382D
Node_5209	Node_5210	0.009099922329367531		G382S	G382S
Node_5207	Node_5209	0.009688124717963119
Node_5206	Node_5207	0.010331206273579028
425635	Node_5206	0.015502379496064424
54971	Node_5206	0.008797519768451797
100826	Node_5207	0.029452304806093635
Node_5208	Node_5209	0.048917740814394435		M142K;I244V;S334A;E348D	M142K;I244V;S334A;E348D
118786	Node_5208	0.004751391200651431
54508	Node_5208	0.006907815294480037
Node_5213	Node_5214	0.014170474486380613		V116I;V391I;T393S	V116I;V391I;T393S
Node_5212	Node_5213	0.004081611416928915
Node_5211	Node_5212	0.013351439358505615
100859	Node_5211	0.010518865259781929
261961	Node_5211	0.028243809387392512		T463A	T463A
171275	Node_5212	0.018167356691486464
185689	Node_5213	0.0372375474228957		V365M	V365M
Node_5217	Node_5218	0.008677321565387744
Node_5215	Node_5217	0.02499406776861136		D246N;K321E	D246N;K321E
435638	Node_5215	0.00112567972853735
9217	Node_5215	3.73628282234857E-6
Node_5216	Node_5217	0.027772231012279137		V366I;V391I	V366I;V391I
37040	Node_5216	0.015969025004669735		I198V;T334V;G382S	I198V;T334V;G382S
85097	Node_5216	0.01618554920046864		H99P;N448X	H99P;N448X
Node_5222	Node_5223	0.00501513833911272
Node_5221	Node_5222	0.018216985408285768		I244V	I244V
Node_5220	Node_5221	0.018751263152167026		I198V;T264S	I198V;T264S
Node_5219	Node_5220	0.003410452069705172		V195I	V195I
54020	Node_5219	0.0023874730145020556
54021	Node_5219	0.003258304621117298
54023	Node_5220	0.003524731225954155		G382A	G382A
54026	Node_5221	0.02788583134233157		F356Y	F356Y
37064	Node_5222	0.07112282064893564		D329N;E348D;H363N;V366I;P372S;V377I;G382D	D329N;E348D;H363N;V366I;P372S;V377I;G382D
Node_5226	Node_5227	0.04173355442314628		D246N;V391I	D246N;V391I
Node_5225	Node_5226	0.009486824795471836
100828	Node_5225	0.006192370245276271
342690	Node_5225	0.008885863724317185
345573	Node_5226	0.013264586749848225		T345S	T345S
Node_5310	Node_5311	0.005877450751652291
Node_5286	Node_5310	0.0032619176456810234
Node_5261	Node_5286	0.003159132848077023		G382D	G382D
Node_5257	Node_5261	3.73628282234857E-6
Node_5256	Node_5257	0.006785243194121017
Node_5241	Node_5256	0.030937876863432176		V377I	V377I
Node_5239	Node_5241	0.006532611066133392
Node_5237	Node_5239	0.003458581918624257
Node_5232	Node_5237	1.498300022875468E-4
Node_5231	Node_5232	0.0011232082510058991
Node_5229	Node_5231	0.0011690484191510708
Node_5228	Node_5229	0.003349765121001123
40817	Node_5228	0.0034551813964051508
40818	Node_5228	0.006729406949022645		T264N	T264N
9117	Node_5229	0.010169226720229836
Node_5230	Node_5231	0.0010945849096394501
40819	Node_5230	0.025184956549248322
40820	Node_5230	0.007924472261761425
40816	Node_5232	0.004508827725734887
Node_5236	Node_5237	0.002234262985991971
Node_5235	Node_5236	0.0021172005365365674
Node_5234	Node_5235	0.001118545963201054
Node_5233	Node_5234	3.73628282234857E-6
34922	Node_5233	0.005633701709807524		I198V	I198V
9118	Node_5233	0.013641847965184882
9116	Node_5234	0.006757541516601548
9115	Node_5235	0.010248204416992293		D382N	D382N
30415	Node_5236	0.010394122781889188
Node_5238	Node_5239	0.002458003698571277
1171711	Node_5238	0.002949894016886671
9111	Node_5238	0.007255609983278667
Node_5240	Node_5241	0.01763188106712153		V391I	V391I
30414	Node_5240	0.006166654199697975
925459	Node_5240	0.007479032252264268		T334A	T334A
Node_5255	Node_5256	0.010484948603838631		V365L	V365L
Node_5254	Node_5255	0.042630523204037846		H99P;I244L;V391I	H99P;I244L;V391I
Node_5253	Node_5254	0.025345896826079666
Node_5251	Node_5253	0.00938760163814785
Node_5247	Node_5251	0.003537997337208871		V377I	V377I
Node_5245	Node_5247	0.009281240211732652		S152L	S152L
Node_5244	Node_5245	0.005915940984305099
Node_5243	Node_5244	0.007301985377085378
Node_5242	Node_5243	0.012921236742133278
261959	Node_5242	0.0240389146020487
592172	Node_5242	0.017751565847328985		L152S;E348D	L152S;E348D
261967	Node_5243	0.029228874528081407		L152V;I391V	L152V;I391V
547198	Node_5244	0.04051134825012856		L365M;I377V	L365M;I377V
548806	Node_5245	0.06901265161612975		E196K	E196K
Node_5246	Node_5247	0.02761137488350722
9121	Node_5246	0.01700545472869856		T334A;I391V	T334A;I391V
9123	Node_5246	0.035989250623585885		I198V;E348D	I198V;E348D
Node_5250	Node_5251	0.01343222037858218		T334S;I391V	T334S;I391V
Node_5249	Node_5250	0.014319997291929554
Node_5248	Node_5249	0.007847808522115723		S334T;V391I	S334T;V391I
54499	Node_5248	0.004022351142206158
547194	Node_5248	0.018990653883521978
1150654	Node_5249	0.01547555124332917
1294523	Node_5250	0.026835724012513617
Node_5252	Node_5253	0.049229043813158416		D329N;S524T	D329N;S524T
171406	Node_5252	0.0015958967456668376
439704	Node_5252	0.01845825362005897
54369	Node_5254	0.09604299754204891		S100T;L253I	S100T;L253I
54386	Node_5255	0.11804643001047489		M142L;N155S;V195I;H259R;T334S;E348D;M369T;S371T;D382S;I413T;L523M	M142L;N155S;V195I;H259R;T334S;E348D;M369T;S371T;D382S;I413T;L523M
73107	Node_5257	0.05649272847206544		M142V;P372H;F411L	M142V;P372H;F411L
Node_5260	Node_5261	0.016943898496152573
Node_5259	Node_5260	0.022914644479421604		P372H;T393A	P372H;T393A
Node_5258	Node_5259	0.03461619799801777		V195I;T264S;D382N;L523M	V195I;T264S;D382N;L523M
497866	Node_5258	0.017747682909696232		N382S	N382S
78197	Node_5258	0.02381325902300819		T463S	T463S
8947	Node_5259	0.11126605884033881		S100A;E348D;V366I;D382G;V391I;S458A;P464T	S100A;E348D;V366I;D382G;V391I;S458A;P464T
57439	Node_5260	0.13820775672683702		A128G;L136I;T334S;T345S;V377I;V391I;F411L;V456L	A128G;L136I;T334S;T345S;V377I;V391I;F411L;V456L
Node_5285	Node_5286	0.0030844687662203835
Node_5280	Node_5285	0.005157407287347887
Node_5273	Node_5280	0.016272870723855908		V195I;G382S;T393A	V195I;G382S;T393A
Node_5272	Node_5273	0.024945499444093716		L229M;D246N;E348D;S382N;S388A;L523M	L229M;D246N;E348D;S382N;S388A;L523M
Node_5268	Node_5272	6.167876252046244E-4		V366I	V366I
Node_5266	Node_5268	0.013307925354966948
Node_5263	Node_5266	0.012601365281786018
Node_5262	Node_5263	0.009513974064385696
211598	Node_5262	0.038464538743985734		S410P;T463A	S410P;T463A
8957	Node_5262	0.038430347839211836		V116I;K150N;V365M;I366V;A390T	V116I;K150N;V365M;I366V;A390T
387810	Node_5263	0.03128169607267848		V116I;L136I;M142A;V377I;S524T	V116I;L136I;M142A;V377I;S524T
Node_5265	Node_5266	0.015419278421609837		H99P;V391I	H99P;V391I
Node_5264	Node_5265	0.0016051445416627533
115122	Node_5264	0.004614072431770171
30397	Node_5264	0.004608766289525974
115229	Node_5265	0.006446228873915453
Node_5267	Node_5268	0.008632422499934423
208451	Node_5267	0.039291033852330653		N155S;I366V;V391I;T415A	N155S;I366V;V391I;T415A
8959	Node_5267	0.08363434029924337		T156S;V365M	T156S;V365M
Node_5271	Node_5272	0.022211569870116833
Node_5269	Node_5271	0.011204251078833627
252784	Node_5269	0.012330273632459266
8962	Node_5269	0.009426701242834368		M241T	M241T
Node_5270	Node_5271	0.013385220031088748		V391I	V391I
214438	Node_5270	0.007081895937476055
307441	Node_5270	0.006558737399036105		I413V	I413V
56262	Node_5273	0.09478685056400121		N155T;I244V;V391I	N155T;I244V;V391I
Node_5279	Node_5280	0.029657627754507632		H99Q;M142A;T393S	H99Q;M142A;T393S
Node_5278	Node_5279	0.07849689609192087		T264A;V365I;V377I;G382N	T264A;V365I;V377I;G382N
Node_5277	Node_5278	0.009773400442856234
Node_5276	Node_5277	0.011320811141004106
Node_5275	Node_5276	0.014792652455793583
Node_5274	Node_5275	0.005837801143172851
120794	Node_5274	3.73628282234857E-6
345164	Node_5274	0.002228120925276322
8954	Node_5275	0.00429324400467314
8953	Node_5276	0.01748813911103263		P372S	P372S
56350	Node_5277	0.02457364879520272		E247D;T334A;I377V	E247D;T334A;I377V
100819	Node_5278	0.050395278998306224		I244T	I244T
56335	Node_5279	0.07045030423936842		S108T;N155T;L251M;T334S;V391I;T415S	S108T;N155T;L251M;T334S;V391I;T415S
Node_5284	Node_5285	0.028321839530608607		E348D	E348D
Node_5283	Node_5284	0.0028172518663996		P372S	P372S
Node_5282	Node_5283	0.013473980295398225
Node_5281	Node_5282	0.005223956173860159
79626	Node_5281	0.018423137189975246
92683	Node_5281	0.016683319077860078		L251X	L251X
37083	Node_5282	0.01929059491662071		S524P	S524P
9233	Node_5283	0.02736317634504879		T334A	T334A
9238	Node_5284	0.030750179046871755		T463A	T463A
Node_5309	Node_5310	0.003511748464031975		V377I	V377I
Node_5302	Node_5309	0.022630990170385112		G382S;V391I	G382S;V391I
Node_5296	Node_5302	0.0038160243524865893
Node_5294	Node_5296	0.0027247275943189605
Node_5291	Node_5294	0.004405140320634062		E348D	E348D
Node_5290	Node_5291	0.009603230894019403		S100A;I391V	S100A;I391V
Node_5289	Node_5290	0.007452969192225602
Node_5288	Node_5289	0.0019377733239477567
Node_5287	Node_5288	0.006859946043945984
188380	Node_5287	0.008430988693335896
670346	Node_5287	0.015427442216088078		E243D	E243D
188382	Node_5288	0.02324586777843861		I129V;D362G	I129V;D362G
592150	Node_5289	0.010448791996487496
188376	Node_5290	0.03293935070199176		A100T;S109P	A100T;S109P
8901	Node_5291	0.03756762476170616		L139P;M142K;S337P	L139P;M142K;S337P
Node_5293	Node_5294	0.017147297708236822		T463A;L523M	T463A;L523M
Node_5292	Node_5293	3.73628282234857E-6
188379	Node_5292	0.005047285719819277		S524L	S524L
458089	Node_5292	0.009636133866110187		P372L	P372L
887049	Node_5293	0.011890261526870569		V125A;P203S	V125A;P203S
Node_5295	Node_5296	0.007276666162802447
188375	Node_5295	0.03630972985350405		P203S;V366I;S524L	P203S;V366I;S524L
433628	Node_5295	0.02411590449095678		I198V;T334A	I198V;T334A
Node_5301	Node_5302	0.008153738203321706
Node_5300	Node_5301	3.73628282234857E-6
Node_5299	Node_5300	0.001238293532642262		I391V	I391V
Node_5298	Node_5299	0.0027549649348198547		T334A;V366I	T334A;V366I
Node_5297	Node_5298	0.00620375061567477		T264S	T264S
1481669	Node_5297	0.010057862964956343		I198V	I198V
585464	Node_5297	0.032603160682595264		I366V;Q408R;Y435C	I366V;Q408R;Y435C
30390	Node_5298	0.02365957363999015		I244T	I244T
390973	Node_5299	0.03096327615237645		L523M	L523M
188373	Node_5300	0.025734008219927714
110668	Node_5301	0.012033079099394548		Q101R;I225V;V366I;N448S	Q101R;I225V;V366I;N448S
Node_5308	Node_5309	0.0039870910569189105		T264S	T264S
Node_5306	Node_5308	0.014847119672530598		G382D;T393S	G382D;T393S
Node_5304	Node_5306	0.004071960224305278
Node_5303	Node_5304	0.00254485098307758
128390	Node_5303	0.018850663003371883		V195I;A390T;T415A;T463A	V195I;A390T;T415A;T463A
335483	Node_5303	0.024239535145843028		I225V;T334A;I377V	I225V;T334A;I377V
100858	Node_5304	0.01881455610618232		L202V;M339K	L202V;M339K
Node_5305	Node_5306	0.00720632360815361
257867	Node_5305	0.0011058376625294073
259913	Node_5305	0.004482805893653939
Node_5307	Node_5308	0.010344598202294822		V195I	V195I
9209	Node_5307	0.06296621727062936		T156S;D246E;T334S;V365M;G382A;T463A	T156S;D246E;T334S;V365M;G382A;T463A
97097	Node_5307	0.07522096765296042		N155T;S264A	N155T;S264A
Node_5314	Node_5315	0.0022265440706774864
Node_5313	Node_5314	0.03658805643175184		E348D	E348D
Node_5312	Node_5313	0.012081637772319048
52775	Node_5312	0.005928814925427505		V391I	V391I
8928	Node_5312	0.006648398424618577
36241	Node_5313	0.029399095146471474
43455	Node_5314	0.04386281996807784		H99N;I198V;V391I	H99N;I198V;V391I
Node_5396	Node_5397	0.02436493056836744		E348D	E348D
Node_5371	Node_5396	0.011238330495297797		V365I	V365I
Node_5370	Node_5371	0.014746888575286833		G382D	G382D
Node_5368	Node_5370	0.036215183786394184
Node_5366	Node_5368	0.00949742529868409
Node_5364	Node_5366	0.02685393429578621
Node_5360	Node_5364	0.003747365347731714
Node_5343	Node_5360	3.73628282234857E-6
Node_5333	Node_5343	3.73628282234857E-6
Node_5328	Node_5333	0.017634455151673792		E149G;V195I;I225V;S520T	E149G;V195I;I225V;S520T
Node_5324	Node_5328	0.004458841569676129
Node_5322	Node_5324	0.0018901324707081308
Node_5320	Node_5322	0.0037428214494734705
Node_5318	Node_5320	0.004748186173026669
Node_5316	Node_5318	0.0033669660589294853
242522	Node_5316	0.002232715270199169
30408	Node_5316	0.0011344181165587352		V133A	V133A
Node_5317	Node_5318	0.0033947963589380857
9096	Node_5317	3.73628282234857E-6
9097	Node_5317	3.73628282234857E-6
Node_5319	Node_5320	0.008712547869336956
9044	Node_5319	0.013413179841934152
9046	Node_5319	0.0027106128290271783
Node_5321	Node_5322	0.008673463077473745		M142T;I244V	M142T;I244V
9054	Node_5321	0.01351817787828615
9055	Node_5321	0.011750512272302225
Node_5323	Node_5324	0.006551947697362284
9088	Node_5323	0.0011080223599247326
9089	Node_5323	3.73628282234857E-6
Node_5327	Node_5328	3.73628282234857E-6
Node_5326	Node_5327	0.004716601695508462		M142T	M142T
Node_5325	Node_5326	0.011036811688205375		L127F;M140T	L127F;M140T
9063	Node_5325	3.73628282234857E-6
9064	Node_5325	0.0022262545107027626
9066	Node_5326	0.01432328207953629		L141F;G149N	L141F;G149N
265498	Node_5327	0.010647717777734591
Node_5332	Node_5333	0.0013238645116314465
Node_5330	Node_5332	0.007852190873512348
Node_5329	Node_5330	0.014869158402975709
30407	Node_5329	0.003328664311755074
9071	Node_5329	0.0022597019954731434
9061	Node_5330	0.02559369860119788		E149G;V195I;I402V	E149G;V195I;I402V
[truncated: 6,700 more rows]
