# Supplementary material for: Episodic evolution of coadapted sets of amino acid sites in mitochondrial proteins
Source: PLoS Genet. 2021 Jan 25;17(1):e1008711. doi: 10.1371/journal.pgen.1008711 (PMC7861529; doi:10.1371/journal.pgen.1008711)
Supplement: S1 Data — (ZIP) [file pgen.1008711.s025.zip › data/tree/COX3.einsi.mega.G10.no_gaps.xparr]

child	parent	length
Node_8699
Node_4527	Node_8699	0.254217035252224		T78A;G79A;A80S;M86L;I116V;T117S;I130V;M174K;Q234E;A241I;V243I;V289I;I290V;E310N;F325Y;T351I;M354A;A396I	T78A;G79A;A80S;M86L;I116V;T117S;I130V;M174K;Q234E;A241I;V243I;V289I;I290V;E310N;F325Y;T351I;M354A;A396I
82268	Node_4527	1.7173784125928253		N49M;M53Y;K54L;T60S;Q62Y;Q63R;P66S;P72A;A78L;G82S;L84F;L86F;T87A;S92L;V93I;M94N;Y95S;F96L;H97K;N107S;V116I;I118L;L120V;T121V;M122T;V124G;W126F;V129I;V130T;T167S;F168L;Q169S;H171K;K174T;P175K;K177Q;K178S;K181M;Y182L;I188L;I189M;L193M;F194V;S208A;T213A;A218G;C219T;T223V;I225V;P229A;L230I;N231D;F233W;E234S;V235L;N239G;T240S;I241M;I243F;S248A;V253C;W264M;H267N;S268A;L269M;I270V;E271T;R275K;E277I;I279…	N49M;M53Y;K54L;T60S;Q62Y;Q63R;P66S;P72A;A78L;G82S;L84F;L86F;T87A;S92L;V93I;M94N;Y95S;F96L;H97K;N107S;V116I;I118L;L120V;T121V;M122T;V124G;W126F;V129I;V130T;T167S;F168L;Q169S;H171K;K174T;P175K;K177Q;K178S;K181M;Y182L;I188L;I189M;L193M;F194V;S208A;T213A;A218G;C219T;T223V;I225V;P229A;L230I;N231D;F233W;E234S;V235L;N239G;T240S;I241M;I243F;S248A;V253C;W264M;H267N;S268A;L269M;I270V;E271T;R275K;E277I;I279…
Node_4526	Node_4527	0.14134164231438773		M50K;M53N;T60F;Q63A;D71E;G82A;A83C;M85T;V90L;S92G;N99Y;N107G;V116I;I118V;L120S;V124L;P175A;K181T;Y182L;M184V;I189V;F198I;A218S;T223A;E271Q;N274D;E277G;N280L;G292A;A305G;C357S;L363I;F368L;C425S;I426V	M50K;M53N;T60F;Q63A;D71E;G82A;A83C;M85T;V90L;S92G;N99Y;N107G;V116I;I118V;L120S;V124L;P175A;K181T;Y182L;M184V;I189V;F198I;A218S;T223A;E271Q;N274D;E277G;N280L;G292A;A305G;C357S;L363I;F368L;C425S;I426V
Node_4351	Node_4526	0.5058157099377616		K50Q;N53A;A63V;A78G;T85I;Y95K;Y99F;L110G;S117L;V130C;G133A;F168Y;A175T;K178Y;V192I;F194L;T213S;C219T;A223V;S248T;A251C;V253I;W264V;A265S;H267A;S268K;L269I;Q271S;G277A;G281Y;V290L;T300L;G305W;M306V;Y309I;I347M;A354T;N370S;N371G;F376Y;F405V;V409I;W436Y	K50Q;N53A;A63V;A78G;T85I;Y95K;Y99F;L110G;S117L;V130C;G133A;F168Y;A175T;K178Y;V192I;F194L;T213S;C219T;A223V;S248T;A251C;V253I;W264V;A265S;H267A;S268K;L269I;Q271S;G277A;G281Y;V290L;T300L;G305W;M306V;Y309I;I347M;A354T;N370S;N371G;F376Y;F405V;V409I;W436Y
28583	Node_4351	0.07516030301688265		A53F;S120A;T121S;C130I;L180I;I185V;I198L;I294M;I309V;Y325F;N365S;I424V	A53F;S120A;T121S;C130I;L180I;I185V;I198L;I294M;I309V;Y325F;N365S;I424V
4808	Node_4351	0.07545044015785181		I48L;N49S;Q50R;L124F;A327S;H367S;S370A;Y421F;S439G	I48L;N49S;Q50R;L124F;A327S;H367S;S370A;Y421F;S439G
Node_4525	Node_4526	0.151878933653688		N49L;K50N;S55K;C83L;G91S;K177Q;L193F;F196L;S218C;C219Q;L230I;L287M;M306I;A316S;S318G;T323C;V326F;S357A;W397L;Y421F	N49L;K50N;S55K;C83L;G91S;K177Q;L193F;F196L;S218C;C219Q;L230I;L287M;M306I;A316S;S318G;T323C;V326F;S357A;W397L;Y421F
Node_4355	Node_4525	0.32112086020955427		K54M;A63P;L86T;L110F;S117G;V130I;A175P;K178R;T181S;V184I;H207D;S209A;Q219S;V235L;I243L;A265S;Q271A;L302I;G305A;I306Y;V319A;Y320F;Y325F;A327S;L344A;T350S;I363L;N371H;L374V;F376Y;A394G;S425F;W436Y;S439G;N440G;V441E	K54M;A63P;L86T;L110F;S117G;V130I;A175P;K178R;T181S;V184I;H207D;S209A;Q219S;V235L;I243L;A265S;Q271A;L302I;G305A;I306Y;V319A;Y320F;Y325F;A327S;L344A;T350S;I363L;N371H;L374V;F376Y;A394G;S425F;W436Y;S439G;N440G;V441E
Node_4352	Node_4355	0.2973410919381042		K55I;F60I;A78G;L90F;Y95S;Y99V;G107A;V118T;S120T;V129C;R131A;S219A;N231Y;T252S;S268A;M287V;I289L;V290I;L291F;N310Q;P312G;S322T;A354T;V408I;L411V	K55I;F60I;A78G;L90F;Y95S;Y99V;G107A;V118T;S120T;V129C;R131A;S219A;N231Y;T252S;S268A;M287V;I289L;V290I;L291F;N310Q;P312G;S322T;A354T;V408I;L411V
44941	Node_4352	0.003240788746050044		H404Q;F405T	H404Q;F405T
4874	Node_4352	3.73628282234857E-6
Node_4354	Node_4355	0.23346368151531918		L90V;G92A;M94C;L113I;I116L;R127A;Q169L;K174V;P175R;S181M;N231D;F233W;L238V;G277N;G281A;M287Y;I302V;A305L;S327G;A344G;N370K;Y436Q	L90V;G92A;M94C;L113I;I116L;R127A;Q169L;K174V;P175R;S181M;N231D;F233W;L238V;G277N;G281A;M287Y;I302V;A305L;S327G;A344G;N370K;Y436Q
658196	Node_4354	0.08522781598486227		Y95L;G117A;L182I;D231E;I241V;I294V;S350T;A395G;F421Y;V426M	Y95L;G117A;L182I;D231E;I241V;I294V;S350T;A395G;F421Y;V426M
Node_4353	Node_4354	0.08271275995606511		A79G;S80A;T85I;R178Q;M181I;I279L;I347L;A354G;A357G;H404D;Q436V	A79G;S80A;T85I;R178Q;M181I;I279L;I347L;A354G;A357G;H404D;Q436V
4876	Node_4353	3.73628282234857E-6
588596	Node_4353	3.73628282234857E-6
Node_4524	Node_4525	0.04724143940187076		A79T;T121S;W126F;V189I;L196I;W264Y;D274N;A357G;N370D	A79T;T121S;W126F;V189I;L196I;W264Y;D274N;A357G;N370D
Node_4359	Node_4524	0.039783408418224406		F60I;L86T;H97Q;V118I;V129I;V184F;I188V;I230L;F233W;I241V;L280Y;M287A;V290A;L302F;I306F;C323T;I363V;N371H	F60I;L86T;H97Q;V118I;V129I;V184F;I188V;I230L;F233W;I241V;L280Y;M287A;V290A;L302F;I306F;C323T;I363V;N371H
Node_4356	Node_4359	0.1306277506083178		A63S;Y67F;I118T;V130I;R131I;K174S;A175K;S209A;P229V;L230M;I243L;S316A;I347L;L368F;H371Y;L397I;V408I;F418L;V426F;W436Y	A63S;Y67F;I118T;V130I;R131I;K174S;A175K;S209A;P229V;L230M;I243L;S316A;I347L;L368F;H371Y;L397I;V408I;F418L;V426F;W436Y
1213189	Node_4356	1.0597759616414426		I60M;S63L;H65Y;F67N;L69I;P72T;L77I;A78V;A82S;L84A;T85N;T87L;G92I;M94L;Y95I;F96L;Y99F;G107N;L110S;L113I;G114S;T118L;S120L;F126W;R127K;I129V;G133S;F168Y;S174T;K175I;Q177M;K178S;L180I;T181K;L182I;I185L;V188I;I189L;V192I;F194V;I196L;I198V;F202Q;F206L;H207N;S208A;A211V;T213E;V214I;C218G;Q219L;A223L;V229A;M230V;W233F;E234G;V235I;V241L;Y264W;H267Y;L269M;Q271K;G273T;R275K;G277E;Y280I;G281S;A287L;A290L;L2…	I60M;S63L;H65Y;F67N;L69I;P72T;L77I;A78V;A82S;L84A;T85N;T87L;G92I;M94L;Y95I;F96L;Y99F;G107N;L110S;L113I;G114S;T118L;S120L;F126W;R127K;I129V;G133S;F168Y;S174T;K175I;Q177M;K178S;L180I;T181K;L182I;I185L;V188I;I189L;V192I;F194V;I196L;I198V;F202Q;F206L;H207N;S208A;A211V;T213E;V214I;C218G;Q219L;A223L;V229A;M230V;W233F;E234G;V235I;V241L;Y264W;H267Y;L269M;Q271K;G273T;R275K;G277E;Y280I;G281S;A287L;A290L;L2…
78898	Node_4356	0.3506147667441838		K55T;Q97N;S120F;G133S;H171S;K178Q;I198L;A211S;Q219V;Y264L;S268G;G277F;I294L;Y309I;G318S;A327T;L353I;Y371F;L374V;F376L;F405V;L419V;S425F	K55T;Q97N;S120F;G133S;H171S;K178Q;I198L;A211S;Q219V;Y264L;S268G;G277F;I294L;Y309I;G318S;A327T;L353I;Y371F;L374V;F376L;F405V;L419V;S425F
Node_4358	Node_4359	0.360826645057489		K54R;K55S;I60V;Y67F;P72A;L77I;T79V;A82S;T85V;T86V;Y95T;I118L;S121T;R127K;V130S;K174F;T181S;I185V;V192I;C218A;Q219H;P229T;I289V;I294V;G305A;I315F;F326M;L344I;I348V;A354T;N365S;A394Q;S439G	K54R;K55S;I60V;Y67F;P72A;L77I;T79V;A82S;T85V;T86V;Y95T;I118L;S121T;R127K;V130S;K174F;T181S;I185V;V192I;C218A;Q219H;P229T;I289V;I294V;G305A;I315F;F326M;L344I;I348V;A354T;N365S;A394Q;S439G
549293	Node_4358	0.001286148942832375
Node_4357	Node_4358	3.73628282234857E-6
35722	Node_4357	0.016224039721956855
64495	Node_4357	0.05855726892161605		I189V;I192V;S209A;A290V;A305G;I347L	I189V;I192V;S209A;A290V;A305G;I347L
Node_4523	Node_4524	0.10851277632267177		N53R;A78L;G92A;R131S;F168Y;H171N;T181N;L182M;A211S;C218S;V235I;G301A	N53R;A78L;G92A;R131S;F168Y;H171N;T181N;L182M;A211S;C218S;V235I;G301A
Node_4382	Node_4523	0.19709105610469446		L90I;H97N;V118T;S131T;Q169L;K174L;I185A;I243L;L282T;P312G;S316A;A327S;L353I;G357A;L358F;A395S;I424V	L90I;H97N;V118T;S131T;Q169L;K174L;I185A;I243L;L282T;P312G;S316A;A327S;L353I;G357A;L358F;A395S;I424V
Node_4367	Node_4382	0.04386309387797335		N48Q;N50S;K55Q;Y67F;E71T;T85I;S91A;L111V;L113I;T131A;Y168F;L174F;C323T;Y325F;N371H	N48Q;N50S;K55Q;Y67F;E71T;T85I;S91A;L111V;L113I;T131A;Y168F;L174F;C323T;Y325F;N371H
Node_4361	Node_4367	0.08060148880179946		F168L;S209A;I230L;T252S;T282I;I306L;N310E;V319A	F168L;S209A;I230L;T252S;T282I;I306L;N310E;V319A
741276	Node_4361	0.2379619844324645		K54A;A82S;V93A;Y99F;S117T;M182L;A201S;F202L;S211A;S218N;Q219A;F233Y;I241V;Q271E;M287I;A292S;I294F;A316T;S327A;I351L;N365S;F421Y;V426I	K54A;A82S;V93A;Y99F;S117T;M182L;A201S;F202L;S211A;S218N;Q219A;F233Y;I241V;Q271E;M287I;A292S;I294F;A316T;S327A;I351L;N365S;F421Y;V426I
Node_4360	Node_4361	0.6596345600675599		Q48R;L49K;S50V;K54S;Q55T;F60Y;Q62H;A63K;P66S;F67Y;T71D;P72I;L78V;T79C;I85S;A91S;A92S;M94C;Y99V;L110G;I113L;I116V;S120G;S121V;M122I;V130S;T167A;L169G;N171Y;A175D;K178R;G179S;A185V;I189V;V192I;I196V;F202Y;P222A;A223P;I225V;P232A;S248T;G250A;A251S;V253L;S268A;Q271N;G277S;I279L;L280I;I282F;M287V;I289L;V290A;I294T;A301G;L302F;G305A;Y309I;G312P;A316S;L344I;I353L;A354T;F358L;N365S;H367Q;S395A;I396A;V424I	Q48R;L49K;S50V;K54S;Q55T;F60Y;Q62H;A63K;P66S;F67Y;T71D;P72I;L78V;T79C;I85S;A91S;A92S;M94C;Y99V;L110G;I113L;I116V;S120G;S121V;M122I;V130S;T167A;L169G;N171Y;A175D;K178R;G179S;A185V;I189V;V192I;I196V;F202Y;P222A;A223P;I225V;P232A;S248T;G250A;A251S;V253L;S268A;Q271N;G277S;I279L;L280I;I282F;M287V;I289L;V290A;I294T;A301G;L302F;G305A;Y309I;G312P;A316S;L344I;I353L;A354T;F358L;N365S;H367Q;S395A;I396A;V424I
169999	Node_4360	0.026704870061636677		R48I;Y60F;L77I;Y320F	R48I;Y60F;L77I;Y320F
170000	Node_4360	0.01828199699323618		K49I;T87A;N274S	K49I;T87A;N274S
Node_4366	Node_4367	0.07054554665550064		K54Q;A63Y;A131T;N171D;I235L;V290I;A301I;L302C;L344I;I363M	K54Q;A63Y;A131T;N171D;I235L;V290I;A301I;L302C;L344I;I363M
76777	Node_4366	0.5507537668027173		M44L;L49A;S50Q;Q55N;L69M;P72S;L78F;A82S;I90M;A91G;A92S;V93I;M94I;Y99N;I113L;I116L;S120L;F174L;N181H;M182L;V184M;I189L;S190T;F202L;T213G;V214I;S218G;A223M;P229S;I241V;S248T;A265S;S268A;Q271N;G273K;L280S;T282L;M287L;I290L;I294V;I301V;Y309V;G312P;T314S;F326L;I344F;I348L;I351L;F352M;I353L;A357S;F358L;M363L;L368F;D370S;H371T;L374V;F376Y;E377G;A394S;W437Y;S439G	M44L;L49A;S50Q;Q55N;L69M;P72S;L78F;A82S;I90M;A91G;A92S;V93I;M94I;Y99N;I113L;I116L;S120L;F174L;N181H;M182L;V184M;I189L;S190T;F202L;T213G;V214I;S218G;A223M;P229S;I241V;S248T;A265S;S268A;Q271N;G273K;L280S;T282L;M287L;I290L;I294V;I301V;Y309V;G312P;T314S;F326L;I344F;I348L;I351L;F352M;I353L;A357S;F358L;M363L;L368F;D370S;H371T;L374V;F376Y;E377G;A394S;W437Y;S439G
Node_4365	Node_4366	0.0650479619837073		M44T;H65Q;I90S;S117T;S121A;A175V;L180I;N181T;P229T;L291F;I294L;N365S	M44T;H65Q;I90S;S117T;S121A;A175V;L180I;N181T;P229T;L291F;I294L;N365S
Node_4362	Node_4365	0.08153404465456127		Q54T;Y63F;I116A;S120A;T131A;F174I;V175L;I198V;S218A;A223V;L269V;I289L;I344V;I351L;V424I	Q54T;Y63F;I116A;S120A;T131A;F174I;V175L;I198V;S218A;A223V;L269V;I289L;I344V;I351L;V424I
5270	Node_4362	0.030408986718901278		Q271E;Y309L;Y320F	Q271E;Y309L;Y320F
72558	Node_4362	0.04468416249796418		Q48T;A201S;S211A;V223T;I241L;A265S;S268A;N274D;T282L;I290V;G312P;I353L;A357G;M363L;S395G	Q48T;A201S;S211A;V223T;I241L;A265S;S268A;N274D;T282L;I290V;G312P;I353L;A357G;M363L;S395G
Node_4364	Node_4365	0.022776969365322617		Q48T;A92T;I196V	Q48T;A92T;I196V
542766	Node_4364	0.17867537585264154		T44V;T48A;L49N;S50Y;R53K;Q54H;Q62P;M94I;V111L;I113L;S120G;V130I;F174Y;G183S;A185G;I189L;I198V;A223L;I241V;I289L;V319T;I347L;I348V;I351A;V426I	T44V;T48A;L49N;S50Y;R53K;Q54H;Q62P;M94I;V111L;I113L;S120G;V130I;F174Y;G183S;A185G;I189L;I198V;A223L;I241V;I289L;V319T;I347L;I348V;I351A;V426I
Node_4363	Node_4364	0.16133785056386502		T44S;S50R;R53A;Y63A;I116L;S120F;T131I;A185R;T213A;V214I;V253I;L280S;M287L;I290L;A357G;M363L;F376Y;S425T	T44S;S50R;R53A;Y63A;I116L;S120F;T131I;A185R;T213A;V214I;V253I;L280S;M287L;I290L;A357G;M363L;F376Y;S425T
117179	Node_4363	3.73628282234857E-6
43049	Node_4363	3.73628282234857E-6
Node_4381	Node_4382	0.03206324682575004		L49M;H65Y;T85S;S91G;S121A;N181T;I196L;I230L;E234A;S268A;D370N;L374I	L49M;H65Y;T85S;S91G;S121A;N181T;I196L;I230L;E234A;S268A;D370N;L374I
Node_4368	Node_4381	0.26621526250955063		M44I;M49T;K55Q;L69M;L86M;T87M;M94L;Y99I;I116L;S120F;M122F;V130T;N171D;A175T;I189V;S190T;V192A;F202Y;S211A;G277A;I289L;I306L;Y309A;S327A;A354G;F421Y;V426I	M44I;M49T;K55Q;L69M;L86M;T87M;M94L;Y99I;I116L;S120F;M122F;V130T;N171D;A175T;I189V;S190T;V192A;F202Y;S211A;G277A;I289L;I306L;Y309A;S327A;A354G;F421Y;V426I
5207	Node_4368	0.28718876866923343		N48T;T49A;N50P;K54H;Y67F;P72S;T79M;S80G;I90V;G91S;Y95W;G107S;T118V;T131I;T175I;A185S;L196I;P229T;I235V;Q271Y;I279L;L280I;T282V;M287L;I294V;A301L;L306F;S322T;L344V;I348V;I351L;F358A;N365A;N370S;N371D;A394S;L411R;F418C;L419M;Y421A;V424I;S425P;Y432L;W436Y;W437L;S439I;N440R	N48T;T49A;N50P;K54H;Y67F;P72S;T79M;S80G;I90V;G91S;Y95W;G107S;T118V;T131I;T175I;A185S;L196I;P229T;I235V;Q271Y;I279L;L280I;T282V;M287L;I294V;A301L;L306F;S322T;L344V;I348V;I351L;F358A;N365A;N370S;N371D;A394S;L411R;F418C;L419M;Y421A;V424I;S425P;Y432L;W436Y;W437L;S439I;N440R
82508	Node_4368	0.21284748856427835		N50L;R53K;A63P;P72V;L83V;V129I;Q219H;A223R;L230M;L238F;I241F;Q271R;T282C;I294L;L302C;G312T;V319R;Y325F;A327G;N365R;N371F	N50L;R53K;A63P;P72V;L83V;V129I;Q219H;A223R;L230M;L238F;I241F;Q271R;T282C;I294L;L302C;G312T;V319R;Y325F;A327G;N365R;N371F
Node_4380	Node_4381	0.17295401762362575		M49I;K54N;F60Y;Y65F;L77I;A82S;S85N;M94L;F96M;N97H;I116L;S117L;T131I;L174K;A175E;M182I;A185I;F194A;I198V;L216I;S218G;A223V;N231D;T252F;V253I;A265G;L280I;M287L;G305Y;Y309S;G318S;S322T;C323V;F326A;F330L;L344I;A357G;V424I	M49I;K54N;F60Y;Y65F;L77I;A82S;S85N;M94L;F96M;N97H;I116L;S117L;T131I;L174K;A175E;M182I;A185I;F194A;I198V;L216I;S218G;A223V;N231D;T252F;V253I;A265G;L280I;M287L;G305Y;Y309S;G318S;S322T;C323V;F326A;F330L;L344I;A357G;V424I
Node_4373	Node_4380	0.002440133422874145
Node_4370	Node_4373	0.1328785690171743		K55L;Y67F;P72Q;T79V;L110I;L111F;L116A;A121G;V129I;V130I;N171C;K174T;T213A;Q219I;V223Q;P229A;I241F;N274D;G312A;A316S;W436Y;S439G	K55L;Y67F;P72Q;T79V;L110I;L111F;L116A;A121G;V129I;V130I;N171C;K174T;T213A;Q219I;V223Q;P229A;I241F;N274D;G312A;A316S;W436Y;S439G
5308	Node_4370	0.2027403251749545		M44S;N48L;N54L;A63R;P74F;L94A;S120G;Y168F;T174I;T181I;I182L;V184F;I280F;N310E;T314S;V319I;T369S;N370T;I374V;A394S;S395G	M44S;N48L;N54L;A63R;P74F;L94A;S120G;Y168F;T174I;T181I;I182L;V184F;I280F;N310E;T314S;V319I;T369S;N370T;I374V;A394S;S395G
Node_4369	Node_4370	0.09372494423041752		M44L;Y60F;A63S;E71T;Q72I;Y95S;I110T;L117S;S120L;I131L;G133A;E175Q;I189V;A213S;I219V;D231S;P232A;A234G;A251S;F252T;Q271K;G277K;T282G;V290I;I306V;S309F;A312T;S316T;Y320F;V323T;N371S;F376Y;S425A	M44L;Y60F;A63S;E71T;Q72I;Y95S;I110T;L117S;S120L;I131L;G133A;E175Q;I189V;A213S;I219V;D231S;P232A;A234G;A251S;F252T;Q271K;G277K;T282G;V290I;I306V;S309F;A312T;S316T;Y320F;V323T;N371S;F376Y;S425A
5315	Node_4369	0.0785976429484797		L113V;I294V;A354T	L113V;I294V;A354T
575983	Node_4369	0.04742980443521531		S63N;F67Y;N85S;I90L;L196F;V214I;K277R;T312S	S63N;F67Y;N85S;I90L;L196F;V214I;K277R;T312S
Node_4372	Node_4373	0.062373704126102124		L116I;S211A;T314S;I348V;N370D;A394S;S395A;I424V	L116I;S211A;T314S;I348V;N370D;A394S;S395A;I424V
65672	Node_4372	0.49537430823109285		M44I;N48A;I49S;N50Q;N54G;Y60F;Y67F;P72Q;I77L;L78A;S82T;N85T;L86M;T87A;I90L;L94A;M96F;H97Q;Y99F;I116V;A121V;R127K;V129I;G133R;N171D;K174S;E175Q;K178S;L180I;T181S;I182L;V184F;I188V;I189L;F193M;V214I;Q219T;P229S;L230V;P232A;I253V;Y264W;Q271K;N274D;I280V;L287I;V290I;A301G;Y305A;I306F;S309M;N310E;G312P;I315F;Y320F;I344L;I353L;A354T;G357A;N365Q;L368Y;N371S;I374A;L411I;F421Y;V424I;S425F;W436V;G438A	M44I;N48A;I49S;N50Q;N54G;Y60F;Y67F;P72Q;I77L;L78A;S82T;N85T;L86M;T87A;I90L;L94A;M96F;H97Q;Y99F;I116V;A121V;R127K;V129I;G133R;N171D;K174S;E175Q;K178S;L180I;T181S;I182L;V184F;I188V;I189L;F193M;V214I;Q219T;P229S;L230V;P232A;I253V;Y264W;Q271K;N274D;I280V;L287I;V290I;A301G;Y305A;I306F;S309M;N310E;G312P;I315F;Y320F;I344L;I353L;A354T;G357A;N365Q;L368Y;N371S;I374A;L411I;F421Y;V424I;S425F;W436V;G438A
Node_4371	Node_4372	0.07873875778868492		I49V;N50T;N54T;N85T;G91S;Y99F;I116L;S120G;I131T;N171H;K174S;I185A;V214I;G218S;G265S;L287F;V290I;I294V;Y325F;I344L;A354V;F358L;I374L;F376Y	I49V;N50T;N54T;N85T;G91S;Y99F;I116L;S120G;I131T;N171H;K174S;I185A;V214I;G218S;G265S;L287F;V290I;I294V;Y325F;I344L;A354V;F358L;I374L;F376Y
36066	Node_4371	0.2778965123728506		M44L;N48D;K55D;A63V;Y67H;E71D;L84F;L86F;I90V;G133S;S174F;Q177K;V192I;F202Y;F206L;Q219S;V223L;I241L;L243V;Y264W;I280W;T282G;A301G;I306V;N310T;S314T;V346I;N365A;S425L	M44L;N48D;K55D;A63V;Y67H;E71D;L84F;L86F;I90V;G133S;S174F;Q177K;V192I;F202Y;F206L;Q219S;V223L;I241L;L243V;Y264W;I280W;T282G;A301G;I306V;N310T;S314T;V346I;N365A;S425L
456999	Node_4371	0.21509648806751705		M44K;V49I;K55Q;Y67F;S82A;M96F;L116I;T118V;A121G;V130I;L169E;E175F;K178R;V184F;I189V;L196V;T213V;P229A;L230V;D231N;P232A;A234E;I235L;F252T;I253V;G277A;I279L;T282L;V294A;L302C;Y305G;S309Y;A311T;G312S;I315M;L344V;I351L;I353L;V354L;I363L;T369S;N371S	M44K;V49I;K55Q;Y67F;S82A;M96F;L116I;T118V;A121G;V130I;L169E;E175F;K178R;V184F;I189V;L196V;T213V;P229A;L230V;D231N;P232A;A234E;I235L;F252T;I253V;G277A;I279L;T282L;V294A;L302C;Y305G;S309Y;A311T;G312S;I315M;L344V;I351L;I353L;V354L;I363L;T369S;N371S
Node_4379	Node_4380	0.1867626625342025		N48M;I49N;R53K;A63S;E71D;V130I;Q177K;T181M;T213A;Q271S;I280N;A354L;N370K;S425A;W436F	N48M;I49N;R53K;A63S;E71D;V130I;Q177K;T181M;T213A;Q271S;I280N;A354L;N370K;S425A;W436F
Node_4374	Node_4379	0.04703642377195146		M44K;S63Y;L110I;A121G;K178N;I182L;V214I;Q219S;V223M;S271A;V290I;N310E;I315M;S318G;T322S;N371K;S395A;I424V	M44K;S63Y;L110I;A121G;K178N;I182L;V214I;Q219S;V223M;S271A;V290I;N310E;I315M;S318G;T322S;N371K;S395A;I424V
5322	Node_4374	0.17565728646907525		N54I;Y60F;T79L;N85T;L86F;I90T;Y99F;I110V;I131S;G133A;Y168L;N171C;K174R;I185F;I189V;M223L;G277A;N280D;L291F;I294L;A301G;I306Y;V323A;I344L;I348V;K371S;I374Q;L397A;V424L;S439G;N440A	N54I;Y60F;T79L;N85T;L86F;I90T;Y99F;I110V;I131S;G133A;Y168L;N171C;K174R;I185F;I189V;M223L;G277A;N280D;L291F;I294L;A301G;I306Y;V323A;I344L;I348V;K371S;I374Q;L397A;V424L;S439G;N440A
5341	Node_4374	0.22298970073381022		K44H;M48T;N49K;N50I;K53I;K55Q;Y63H;P66S;Y67F;L94S;L113S;S120L;V129I;N171H;K174Q;V184I;V192I;A201C;G217N;G218A;M223A;I235V;I241V;L243V;Y264W;G265S;A271S;N274D;N280V;T282G;L287F;I290L;I306A;S309L;G312P;Y320F;V323T;Y325F;I353L;F358L;H367Q;K370T;I374F;F376L;F405M;F421Y;A425F;F436V;G438S;S439A	K44H;M48T;N49K;N50I;K53I;K55Q;Y63H;P66S;Y67F;L94S;L113S;S120L;V129I;N171H;K174Q;V184I;V192I;A201C;G217N;G218A;M223A;I235V;I241V;L243V;Y264W;G265S;A271S;N274D;N280V;T282G;L287F;I290L;I306A;S309L;G312P;Y320F;V323T;Y325F;I353L;F358L;H367Q;K370T;I374F;F376L;F405M;F421Y;A425F;F436V;G438S;S439A
Node_4378	Node_4379	0.07923535459666244		M44I;P72Q;T79I;L84F;L86M;T87A;I130N;Y168F;V184F;F202Y;Q219N;A234S;S271A;N274K;G277D;T282L;L302F;N310D;T314S;Y320F;L354I;L368I;N371Q;F376L;A394T	M44I;P72Q;T79I;L84F;L86M;T87A;I130N;Y168F;V184F;F202Y;Q219N;A234S;S271A;N274K;G277D;T282L;L302F;N310D;T314S;Y320F;L354I;L368I;N371Q;F376L;A394T
5334	Node_4378	0.40557823635694223		N49T;N50S;K53I;N54K;K55F;P66S;Y67A;D71Q;Q72H;I79V;M86L;A92T;Y95T;G107S;L110T;L111F;L116A;L117V;S120G;A121S;M122I;F126T;V129I;N130V;T167S;N171D;E175Q;K177Q;K178E;M181I;L196I;S209A;I216L;G218S;N219T;P232T;I235L;L238F;L243I;I253V;L269I;I270F;A271S;N280I;I289V;V290A;A301Y;Y305A;I306F;S309I;D310H;I315M;A316S;Y325F;I347M;I348L;I351L;I353L;I354F;G357S;I363Q;H367Q;I368T;Q371E;H373N;V408L;I424L;A425V;S439…	N49T;N50S;K53I;N54K;K55F;P66S;Y67A;D71Q;Q72H;I79V;M86L;A92T;Y95T;G107S;L110T;L111F;L116A;L117V;S120G;A121S;M122I;F126T;V129I;N130V;T167S;N171D;E175Q;K177Q;K178E;M181I;L196I;S209A;I216L;G218S;N219T;P232T;I235L;L238F;L243I;I253V;L269I;I270F;A271S;N280I;I289V;V290A;A301Y;Y305A;I306F;S309I;D310H;I315M;A316S;Y325F;I347M;I348L;I351L;I353L;I354F;G357S;I363Q;H367Q;I368T;Q371E;H373N;V408L;I424L;A425V;S439…
Node_4377	Node_4378	0.0827217334169222		M48T;F65H;N85Y;Y95S;A121V;L124F;I188V;L196I;A213S;I241F;G281S;L287I;A301M;S309T;G312D;I344F;H367N;T369N;H372G;V408I	M48T;F65H;N85Y;Y95S;A121V;L124F;I188V;L196I;A213S;I241F;G281S;L287I;A301M;S309T;G312D;I344F;H367N;T369N;H372G;V408I
38945	Node_4377	0.28298627767639734		N49G;N50L;K55M;Y60F;S63A;Q72N;I77F;L78S;S82T;H97Q;Y99F;L117T;S120G;I131T;F168L;M181V;I182L;I185L;F193M;I196L;S209A;I216L;V223L;P232S;A268T;A271G;N280T;L282I;V290I;I306F;T309V;D310H;S318G;G357M;I363Q;N365L;Y366F;N367Y;I374V;T394S;F421Y;I424M;A425T;F436V	N49G;N50L;K55M;Y60F;S63A;Q72N;I77F;L78S;S82T;H97Q;Y99F;L117T;S120G;I131T;F168L;M181V;I182L;I185L;F193M;I196L;S209A;I216L;V223L;P232S;A268T;A271G;N280T;L282I;V290I;I306F;T309V;D310H;S318G;G357M;I363Q;N365L;Y366F;N367Y;I374V;T394S;F421Y;I424M;A425T;F436V
Node_4376	Node_4377	0.08236815652249521		P66S;Y85F;F126L;R127G;K178N;L210I;S211V;N219Q;L269F;D277H;I294V;M301V;T309S;A311S;D312N;V323T;I348V;I368V;L376I;S395G	P66S;Y85F;F126L;R127G;K178N;L210I;S211V;N219Q;L269F;D277H;I294V;M301V;T309S;A311S;D312N;V323T;I348V;I368V;L376I;S395G
5353	Node_4376	0.1307980689946021		I44L;T48Q;N49L;N50I;S66T;S82T;S95Y;L116F;S120A;G127S;V129I;N130H;T167S;Q219Y;V223L;D231N;H277F;L282F;I287M;I289V;V301L;S309T;N312S;I354F;N369T;I374L	I44L;T48Q;N49L;N50I;S66T;S82T;S95Y;L116F;S120A;G127S;V129I;N130H;T167S;Q219Y;V223L;D231N;H277F;L282F;I287M;I289V;V301L;S309T;N312S;I354F;N369T;I374L
Node_4375	Node_4376	0.13538807038792472		T48I;N54S;Y60F;Y67F;I77F;M86S;M96I;Y99F;V121I;I131T;N171H;V214I;S234A;G265A;V290I;N312Q;S314T;I351L;I376V;I408V;I424V	T48I;N54S;Y60F;Y67F;I77F;M86S;M96I;Y99F;V121I;I131T;N171H;V214I;S234A;G265A;V290I;N312Q;S314T;I351L;I376V;I408V;I424V
153609	Node_4375	3.73628282234857E-6
221103	Node_4375	0.02056647395819793
Node_4522	Node_4523	0.13177962660529907		E71N;M94L;G114S;I189V;I196L;S209A;S218A;A223M;I279L	E71N;M94L;G114S;I189V;I196L;S209A;S218A;A223M;I279L
Node_4387	Node_4522	0.041866443577816756		N50K;R53K;M223K	N50K;R53K;M223K
Node_4384	Node_4387	0.7959214007802274		L49N;K50L;K54N;L69I;P72N;L78F;T79L;L84F;T85F;T87C;F96L;G107S;L110F;L111F;L113I;I116L;V118L;S121T;S131T;T167N;Q169L;N181K;M182I;V184F;I188L;V189I;V192T;F194L;A209S;V214I;Q219V;P229T;F233L;I241V;S248T;V253L;H267Y;Q271A;G277N;L280K;V290A;I294L;T300L;A301G;L302G;G305A;I306Y;Y309W;G318S;F330L;V346I;A354L;G357S;N365K;H367Q;D370N;A394C;V406C;F421Y;I424L;W436I	L49N;K50L;K54N;L69I;P72N;L78F;T79L;L84F;T85F;T87C;F96L;G107S;L110F;L111F;L113I;I116L;V118L;S121T;S131T;T167N;Q169L;N181K;M182I;V184F;I188L;V189I;V192T;F194L;A209S;V214I;Q219V;P229T;F233L;I241V;S248T;V253L;H267Y;Q271A;G277N;L280K;V290A;I294L;T300L;A301G;L302G;G305A;I306Y;Y309W;G318S;F330L;V346I;A354L;G357S;N365K;H367Q;D370N;A394C;V406C;F421Y;I424L;W436I
4897	Node_4384	0.6752421308080291		N49M;F60L;Q62P;A63H;H68Q;N71D;N72E;F78I;L79F;A82I;F84G;F85I;L86T;C87L;S91L;A92F;L94C;Y95F;L96N;Y99L;S107L;F110W;F111L;I113F;L116I;S117I;L118T;S120F;M122L;R127K;V129I;V130I;G133S;N171E;Q177R;G179N;L180I;I185Y;I189L;L196F;I198F;T213N;L216I;V219I;K223M;I225F;T229V;I230L;V241I;T248A;A251S;Y264S;S268N;L269F;I270K;A271L;N277K;L279I;K280R;G281Y;M287A;I289L;A290F;A292S;G301S;A305Y;Y306F;W309S;P312S;S316A…	N49M;F60L;Q62P;A63H;H68Q;N71D;N72E;F78I;L79F;A82I;F84G;F85I;L86T;C87L;S91L;A92F;L94C;Y95F;L96N;Y99L;S107L;F110W;F111L;I113F;L116I;S117I;L118T;S120F;M122L;R127K;V129I;V130I;G133S;N171E;Q177R;G179N;L180I;I185Y;I189L;L196F;I198F;T213N;L216I;V219I;K223M;I225F;T229V;I230L;V241I;T248A;A251S;Y264S;S268N;L269F;I270K;A271L;N277K;L279I;K280R;G281Y;M287A;I289L;A290F;A292S;G301S;A305Y;Y306F;W309S;P312S;S316A…
Node_4383	Node_4384	0.43698543505949733		N48M;K53S;L77F;L86N;V93T;S120A;V130S;G133A;Y168I;L169H;N171A;Q177T;I185M;L196A;I214F;N231D;I235V;T252S;G273K;A292S;S322A;C323S;I348V;F352L;R362N;K365T;N371T;L374N;A395G;L397Y	N48M;K53S;L77F;L86N;V93T;S120A;V130S;G133A;Y168I;L169H;N171A;Q177T;I185M;L196A;I214F;N231D;I235V;T252S;G273K;A292S;S322A;C323S;I348V;F352L;R362N;K365T;N371T;L374N;A395G;L397Y
4896	Node_4383	0.14361982054555436		N54T;A63G;N71S;N72A;A82V;S91A;S117G;V129M;K223V;K273R;L344I;S357A;L358T;Q367H;S425T;V426I	N54T;A63G;N71S;N72A;A82V;S91A;S117G;V129M;K223V;K273R;L344I;S357A;L358T;Q367H;S425T;V426I
4899	Node_4383	0.1549035690806046		M48L;L50I;S53F;Q62K;N86L;A92T;T93P;S130A;T131L;N167T;I168V;I182V;M185I;T192S;S197A;S209A;S211A;V219I;Y264F;K280L;M287I;S292A;L294A;G301L;T350S;I351A;L368I;G375I;V409I	M48L;L50I;S53F;Q62K;N86L;A92T;T93P;S130A;T131L;N167T;I168V;I182V;M185I;T192S;S197A;S209A;S211A;V219I;Y264F;K280L;M287I;S292A;L294A;G301L;T350S;I351A;L368I;G375I;V409I
Node_4386	Node_4387	0.31445892380453055		L49N;F60M;Q62Y;A63L;L78V;T79C;T85S;T87A;A92S;Y95M;H97Q;Y99S;L111F;I116L;S120G;L124F;T167S;Q169E;N171S;K174S;M182I;V189I;P229A;F233W;I235L;I241V;A251S;L280I;M287L;V290L;A311S;F376L	L49N;F60M;Q62Y;A63L;L78V;T79C;T85S;T87A;A92S;Y95M;H97Q;Y99S;L111F;I116L;S120G;L124F;T167S;Q169E;N171S;K174S;M182I;V189I;P229A;F233W;I235L;I241V;A251S;L280I;M287L;V290L;A311S;F376L
42068	Node_4386	0.308608754654683		N48M;K53E;K54Q;K55F;M60V;Y62A;P72S;A82S;M95L;G107T;L110W;M122V;V130I;S131A;A175S;K178T;L196V;S208C;T213A;A218M;I225L;I230V;S251G;I270L;N274Q;R275W;G277N;I289L;I294A;A301L;I306V;N310L;P312S;Y320F;A327S;I347L;I348V;T350A;A354S;L368F;T369N;N371K;A394S;V408I;V426I	N48M;K53E;K54Q;K55F;M60V;Y62A;P72S;A82S;M95L;G107T;L110W;M122V;V130I;S131A;A175S;K178T;L196V;S208C;T213A;A218M;I225L;I230V;S251G;I270L;N274Q;R275W;G277N;I289L;I294A;A301L;I306V;N310L;P312S;Y320F;A327S;I347L;I348V;T350A;A354S;L368F;T369N;N371K;A394S;V408I;V426I
Node_4385	Node_4386	0.1687698338670228		L69M;N71H;L77I;C79S;S99T;L113G;V130I;A175V;Q177V;V184M;L216I;A218G;Q271E;I280V;A301S;N310E;V319I;A354I;H367Q;A395G	L69M;N71H;L77I;C79S;S99T;L113G;V130I;A175V;Q177V;V184M;L216I;A218G;Q271E;I280V;A301S;N310E;V319I;A354I;H367Q;A395G
263815	Node_4385	0.12316435138613967		V78L;M122L;V129I;L180I;N181Y;I188L;V192A;F202Y;G218E;H267Y;L269F;E271G;L279F;L282M;I294L;S301G;Y309L;P312S;A327G;D370E;N371D;S425T	V78L;M122L;V129I;L180I;N181Y;I188L;V192A;F202Y;G218E;H267Y;L269F;E271G;L279F;L282M;I294L;S301G;Y309L;P312S;A327G;D370E;N371D;S425T
4754	Node_4385	0.16550919687884094		L63S;H71R;P72L;S79N;A87T;S92A;V93I;T99A;F124L;F126L;S131Y;T173S;V175I;V177A;N181R;I182V;I185V;I189V;I198V;S208N;T213A;I216V;Q219F;A229P;I230V;N231D;E234G;L235I;V241I;S248T;S251C;R275W;L279I;V280L;L287F;I294V;S301F;L302I;G305W;I306M;Y320F;L344A;I348V;I363V;D370S;N371H;H372R;I424V;S425A;V426I	L63S;H71R;P72L;S79N;A87T;S92A;V93I;T99A;F124L;F126L;S131Y;T173S;V175I;V177A;N181R;I182V;I185V;I189V;I198V;S208N;T213A;I216V;Q219F;A229P;I230V;N231D;E234G;L235I;V241I;S248T;S251C;R275W;L279I;V280L;L287F;I294V;S301F;L302I;G305W;I306M;Y320F;L344A;I348V;I363V;D370S;N371H;H372R;I424V;S425A;V426I
Node_4521	Node_4522	0.08084996441965082		N71S;A82S;Y95N;F96M;Q169L;K174L;S197A;P229A;I235L;L280Y;L302C;Y309S;A327G;I363M;A394S;F421Y	N71S;A82S;Y95N;F96M;Q169L;K174L;S197A;P229A;I235L;L280Y;L302C;Y309S;A327G;I363M;A394S;F421Y
Node_4442	Node_4521	0.4657758378721405		M44T;K54S;K55N;L78Y;L90T;A92G;N95S;Y99F;G107A;L113I;S114A;V118L;V130I;I185A;V192A;F193L;A251V;M287A;V290I;A301I;C302F;N310V;A311S;P312S;I351A;N365A;W436Y	M44T;K54S;K55N;L78Y;L90T;A92G;N95S;Y99F;G107A;L113I;S114A;V118L;V130I;I185A;V192A;F193L;A251V;M287A;V290I;A301I;C302F;N310V;A311S;P312S;I351A;N365A;W436Y
Node_4412	Node_4442	0.05698539809189439		N48Y	N48Y
5970	Node_4412	0.2183292735543142		M27L;N50V;Y78N;T90L;G92A;S95A;M96F;H97Q;A107G;L110N;I116L;S117T;S120L;V129I;V189A;Q219K;A229S;V253I;A265S;L282C;A287Y;S309T;V319T;I347M;I348V;L358F;D370E	M27L;N50V;Y78N;T90L;G92A;S95A;M96F;H97Q;A107G;L110N;I116L;S117T;S120L;V129I;V189A;Q219K;A229S;V253I;A265S;L282C;A287Y;S309T;V319T;I347M;I348V;L358F;D370E
Node_4411	Node_4412	0.060199414590138715		N50K;A63N;L84F;T85I;A107M;S117N;V129I;L174N;K178R;M182L;A185G;A201T;A209S;T213N;M363L;N371H;F376Y;A395G;V426I;S439Y	N50K;A63N;L84F;T85I;A107M;S117N;V129I;L174N;K178R;M182L;A185G;A201T;A209S;T213N;M363L;N371H;F376Y;A395G;V426I;S439Y
Node_4397	Node_4411	0.048683418856596265
Node_4389	Node_4397	0.03767461176180692		T44K;R53N;N63H;L69M;Y78F;I85V;S91T;M96L;M107I;L111F;I116F;L124F;N171D;N174Y;L180I;A197G;V214I;L216I;M223L;A229S;I243L;L282S;A287F;I290L;I294L;S309N;Y320F;Y325F;A351I;L368F;L374V;Y376L;L397F;V408L;I424G;I426M;Y439G	T44K;R53N;N63H;L69M;Y78F;I85V;S91T;M96L;M107I;L111F;I116F;L124F;N171D;N174Y;L180I;A197G;V214I;L216I;M223L;A229S;I243L;L282S;A287F;I290L;I294L;S309N;Y320F;Y325F;A351I;L368F;L374V;Y376L;L397F;V408L;I424G;I426M;Y439G
5037	Node_4389	0.22550182878305106		S54N;L77I;S95N;I107V;S120A;I129V;T201A;I216V;Q219M;P221T;L269V;I289V;L290I;L291F;F302C;N309D;V319I;L353I;A354V	S54N;L77I;S95N;I107V;S120A;I129V;T201A;I216V;Q219M;P221T;L269V;I289V;L290I;L291F;F302C;N309D;V319I;L353I;A354V
Node_4388	Node_4389	0.0017804769320420221
121759	Node_4388	0.24607858922223327		K50R;N53S;T79S;A114S;S120F;M122L;G133S;I180L;V184I;S211A;N213S;Q219I;I241V;S248A;V253I;Y264F;N274Y;I315L;G318S;A354T;L358Y	K50R;N53S;T79S;A114S;S120F;M122L;G133S;I180L;V184I;S211A;N213S;Q219I;I241V;S248A;V253I;Y264F;N274Y;I315L;G318S;A354T;L358Y
5501	Node_4388	0.17470660045041175		K44Q;F60R;H63F;Y67F;M69L;F78C;S82A;L83I;V85S;T87V;T90L;T91S;L96F;I107G;I113L;A114S;F116L;S120I;F124L;D171N;Y174F;A175V;G197A;I198F;S209A;I216L;A218G;L223M;S229G;L243I;A265S;Y280N;S282L;F287Y;I289V;L294I;F302L;I306V;N309T;F320Y;G321S;F325Y;L344F;I347L;I351A;V374L;F397L;L408V;G424I;M426V;G439Y	K44Q;F60R;H63F;Y67F;M69L;F78C;S82A;L83I;V85S;T87V;T90L;T91S;L96F;I107G;I113L;A114S;F116L;S120I;F124L;D171N;Y174F;A175V;G197A;I198F;S209A;I216L;A218G;L223M;S229G;L243I;A265S;Y280N;S282L;F287Y;I289V;L294I;F302L;I306V;N309T;F320Y;G321S;F325Y;L344F;I347L;I351A;V374L;F397L;L408V;G424I;M426V;G439Y
Node_4396	Node_4397	0.1610952467994135		T44S;Y48L;L49D;K50Q;S54T;N63S;L77F;T79N;S95T;L110I;S120W;S121C;V189A;M223L;N231D;A265S;I290L;I294V;G327S;L344F;I347L;A354S;A365G;F418I;I424V;S425C;Y436F	T44S;Y48L;L49D;K50Q;S54T;N63S;L77F;T79N;S95T;L110I;S120W;S121C;V189A;M223L;N231D;A265S;I290L;I294V;G327S;L344F;I347L;A354S;A365G;F418I;I424V;S425C;Y436F
Node_4391	Node_4396	0.03256501006329718
5551	Node_4391	0.008425044049857671
Node_4390	Node_4391	0.002316131039166488		V319I	V319I
34387	Node_4390	3.73628282234857E-6
523103	Node_4390	3.73628282234857E-6
Node_4395	Node_4396	0.005828968968042522
34391	Node_4395	0.01425452819492399		I301V	I301V
Node_4394	Node_4395	0.0032772268480264913
63402	Node_4394	0.023405676641526638		I306V	I306V
Node_4393	Node_4394	3.73628282234857E-6
119676	Node_4393	0.013217780427038235		I130V;L180I	I130V;L180I
Node_4392	Node_4393	0.016576127990187553
63405	Node_4392	0.024250050486852068		I130V;V319I	I130V;V319I
74035	Node_4392	0.043371419022895014		A189V;I306V;V424I	A189V;I306V;V424I
Node_4410	Node_4411	0.08314965421524838		T44I;L49I;K50P;R53K;Y67F;G92T;S95F;M107F;L111V;L118V;S120Y;S121T;V189I;A192V;L193F;L210I;N213S;I230V;V253I;L282T;I290L	T44I;L49I;K50P;R53K;Y67F;G92T;S95F;M107F;L111V;L118V;S120Y;S121T;V189I;A192V;L193F;L210I;N213S;I230V;V253I;L282T;I290L
37727	Node_4410	0.09041377414537075		I44V;S54K;N63H;L110F;A114S;I116L;N174Y;L196V;A229G;L290V;I301G;I306L;S309T	I44V;S54K;N63H;L110F;A114S;I116L;N174Y;L196V;A229G;L290V;I301G;I306L;S309T
Node_4409	Node_4410	0.061208365026223926		I49K;P50S;Y78F;S91A;I113V;T121V;I129V;R178K;T201A;S209A;M223L;A287V;I306V;G318S;I426V	I49K;P50S;Y78F;S91A;I113V;T121V;I129V;R178K;T201A;S209A;M223L;A287V;I306V;G318S;I426V
Node_4398	Node_4409	0.061042870807195136		A91T;V113L;I116F;I243L;I301L;I347M	A91T;V113L;I116F;I243L;I301L;I347M
36651	Node_4398	0.013591609421001377		V118L;V129I;G133A;I210V	V118L;V129I;G133A;I210V
60172	Node_4398	0.01115319437711526		L301F;S318G;L344I;I348V	L301F;S318G;L344I;I348V
Node_4408	Node_4409	0.025408127765722807		K49Q;S54R	K49Q;S54R
Node_4399	Node_4408	0.01671300763124764		I241V	I241V
5059	Node_4399	3.73628282234857E-6
5062	Node_4399	3.73628282234857E-6
Node_4407	Node_4408	0.005557955258550009
33178	Node_4407	0.02611147505926883		I44V;N174S;V214I;L290V;I301A;F302L;S309A	I44V;N174S;V214I;L290V;I301A;F302L;S309A
Node_4406	Node_4407	0.009369949714518279		A229G;I301F;S309T	A229G;I301F;S309T
Node_4401	Node_4406	0.02272637292047457		I44V;Q49K	I44V;Q49K
40384	Node_4401	3.73628282234857E-6
Node_4400	Node_4401	0.006356473986956532		I294V	I294V
5061	Node_4400	0.010686049080647774		A91S	A91S
5068	Node_4400	0.007525577492287451
Node_4405	Node_4406	0.005491794517339473
Node_4402	Node_4405	0.01767091255796288
162425	Node_4402	0.03774724423768001		M27V;V230I;I294V	M27V;V230I;I294V
40382	Node_4402	0.025652301917884347		A91V;V111I;I116L;L196V;F202Y;A218T;L290I;V408I	A91V;V111I;I116L;L196V;F202Y;A218T;L290I;V408I
Node_4404	Node_4405	0.01895973105416042		I44L;R54K;V214I;V287A;L290I	I44L;R54K;V214I;V287A;L290I
5057	Node_4404	0.011725948868176296		I116V;I241V;I290V;T309S;I347M	I116V;I241V;I290V;T309S;I347M
Node_4403	Node_4404	0.012197582162328741		M27V;V129I	M27V;V129I
36630	Node_4403	0.002107058422352341		K54R	K54R
746128	Node_4403	0.0031404257449622964
Node_4441	Node_4442	0.03761735258666942		Y67F;S80C;I241V;I306V;V319A;L353I;F376L	Y67F;S80C;I241V;I306V;V319A;L353I;F376L
1047171	Node_4441	0.17938810864528587		T44S;N55V;A63G;L77I;Y78L;T85D;L110W;I113L;S117L;L124F;L169I;A185S;V189I;F202Y;P232A;I243L;S248A;V253I;A265S;L282A;A287F;I290V;I294V;I301L;G305Y;S316T;A351M;L358F;M363L;D370E;L376M;S394G;Y421F;I424L	T44S;N55V;A63G;L77I;Y78L;T85D;L110W;I113L;S117L;L124F;L169I;A185S;V189I;F202Y;P232A;I243L;S248A;V253I;A265S;L282A;A287F;I290V;I294V;I301L;G305Y;S316T;A351M;L358F;M363L;D370E;L376M;S394G;Y421F;I424L
Node_4440	Node_4441	0.03179552187015446		N50T;L110F;I289V;Y320F;I347M;M363V;A395S	N50T;L110F;I289V;Y320F;I347M;M363V;A395S
Node_4413	Node_4440	0.18596728747213198		N48M;L49I;N55H;L77I;Y78N;S117A;G133S;L169Q;N171F;K178R;L180I;A185G;A201T;V214I;Q219K;M223L;I225V;A229S;V241I;V251F;L269I;A287L;I290T;I294F;I301V;F302L;G305A;V306A;G318S;A319S;L368C;V408I;Y421F;V426M	N48M;L49I;N55H;L77I;Y78N;S117A;G133S;L169Q;N171F;K178R;L180I;A185G;A201T;V214I;Q219K;M223L;I225V;A229S;V241I;V251F;L269I;A287L;I290T;I294F;I301V;F302L;G305A;V306A;G318S;A319S;L368C;V408I;Y421F;V426M
161997	Node_4413	0.005143734796513082		I243L	I243L
52884	Node_4413	0.005340545828921085		S268C	S268C
Node_4439	Node_4440	0.016210049035025972
Node_4416	Node_4439	0.04202550605962156		S82A;S95T;F126W;K178R;I294V;I301G;S309T;L368S;V426I	S82A;S95T;F126W;K178R;I294V;I301G;S309T;L368S;V426I
576137	Node_4416	0.02873663966962625		M27V;I113L;I116L;V306I;L344I;D370E;Y421F	M27V;I113L;I116L;V306I;L344I;D370E;Y421F
Node_4415	Node_4416	0.018908951925224547		Y78F;L124F;I290L	Y78F;L124F;I290L
101852	Node_4415	0.094263295776203		M27V;C80S;L94S;T95A;L111C;I113S;I116V;S117L;G301A;T309S;G327A;I353L;D370E;S395G;I424V	M27V;C80S;L94S;T95A;L111C;I113S;I116V;S117L;G301A;T309S;G327A;I353L;D370E;S395G;I424V
Node_4414	Node_4415	0.05659130098218249		N48I;S91T;L118V;A175S;V214I;I230V;Y280D;F302L;Q303D;G305S;L376M;S394A	N48I;S91T;L118V;A175S;V214I;I230V;Y280D;F302L;Q303D;G305S;L376M;S394A
40559	Node_4414	0.03565122362405075		G133V;L344V	G133V;L344V
5180	Node_4414	0.031248383966551007		A209L;S305I	A209L;S305I
Node_4438	Node_4439	0.13380933710689763		T50I;A63D;C80S;V93A;L111F;S117L;L118V;V129I;Y168F;M182L;A185I;S211T;A229P;I230V;V251A;Q271K;L282S;I301A;S322T;Y325F;I353L;G357A;V363I;L376F;S394G;S395G;I424V	T50I;A63D;C80S;V93A;L111F;S117L;L118V;V129I;Y168F;M182L;A185I;S211T;A229P;I230V;V251A;Q271K;L282S;I301A;S322T;Y325F;I353L;G357A;V363I;L376F;S394G;S395G;I424V
326628	Node_4438	0.18780673592319247		N48E;L49I;I50V;D63N;L77F;Y78N;L84F;T90I;S95A;F110V;I113S;I116L;S120F;L124F;I185H;V214I;M223A;Y264F;A265S;K271Q;N274K;V289I;A301G;F302L;G305A;V306L;A319V;I348V;T350S;A354S;A365S;F418V;V426M	N48E;L49I;I50V;D63N;L77F;Y78N;L84F;T90I;S95A;F110V;I113S;I116L;S120F;L124F;I185H;V214I;M223A;Y264F;A265S;K271Q;N274K;V289I;A301G;F302L;G305A;V306L;A319V;I348V;T350S;A354S;A365S;F418V;V426M
Node_4437	Node_4438	0.028227712847589067		T85S;V253I;N274D;I290L;S309N;L344F;M347I;A351I	T85S;V253I;N274D;I290L;S309N;L344F;M347I;A351I
Node_4419	Node_4437	0.024063020679869394		S85N;L374V;V424I	S85N;L374V;V424I
29908	Node_4419	0.2150813367047451		M27V;T44N;N48Q;L49E;L77F;Y78F;N85S;S91H;G92A;M96I;F111L;A114S;I116F;S120A;I129V;G133A;N171D;T173S;K178R;I185L;I198V;T211S;V214P;M223L;S248A;A251S;A265S;S268A;K271N;D274N;G277A;L279I;Y280L;S282G;A287F;L290I;I294V;A301F;V310E;F320Y;L353I;A354F;A365R;D370E;F376L;G395S;L397A;V408L;V409I;I424L;V426I	M27V;T44N;N48Q;L49E;L77F;Y78F;N85S;S91H;G92A;M96I;F111L;A114S;I116F;S120A;I129V;G133A;N171D;T173S;K178R;I185L;I198V;T211S;V214P;M223L;S248A;A251S;A265S;S268A;K271N;D274N;G277A;L279I;Y280L;S282G;A287F;L290I;I294V;A301F;V310E;F320Y;L353I;A354F;A365R;D370E;F376L;G395S;L397A;V408L;V409I;I424L;V426I
Node_4418	Node_4419	0.031770498481464224		F110L;V184I	F110L;V184I
209285	Node_4418	0.13426496758753162		Y78F;T87A;G92A;A107G;F111T;I113L;A114S;L124F;I129V;L182I;L210M;T211A;T213S;A218G;M223L;A265G;K271H;S282T;A301V;V306I;A354S;I363V;A365D;F376L;S425A	Y78F;T87A;G92A;A107G;F111T;I113L;A114S;L124F;I129V;L182I;L210M;T211A;T213S;A218G;M223L;A265G;K271H;S282T;A301V;V306I;A354S;I363V;A365D;F376L;S425A
Node_4417	Node_4418	0.07791098979825764		Y78N;S82C;S91T;A107I;F111Y;L117G;V118L;S121A;N171D;K178R;M223I;S268A;D274E;V289I;A301G;N309S;G327S;F344I	Y78N;S82C;S91T;A107I;F111Y;L117G;V118L;S121A;N171D;K178R;M223I;S268A;D274E;V289I;A301G;N309S;G327S;F344I
5141	Node_4417	0.0029005464726475573
5147	Node_4417	0.013680278077165348
Node_4436	Node_4437	0.03224796333697944
Node_4421	Node_4436	0.03974111335576295		T90L;V230I;V241I;I253V;S268A;F325Y;A357G	T90L;V230I;V241I;I253V;S268A;F325Y;A357G
27337	Node_4421	0.1151642991565894		M27V;I50V;N55Q;S82A;L84F;G92S;M96L;L117T;S120A;A287F;L290G;A301F;G327A;F344L;N371H;G394S	M27V;I50V;N55Q;S82A;L84F;G92S;M96L;L117T;S120A;A287F;L290G;A301F;G327A;F344L;N371H;G394S
Node_4420	Node_4421	0.07343191921840973		I50T;S91N;S95A;S131A;L196V;A265S;S282A;I294V;N309S;L353I;A354G;V426I	I50T;S91N;S95A;S131A;L196V;A265S;S282A;I294V;N309S;L353I;A354G;V426I
290576	Node_4420	0.04229224761631012		T79S;S85C;L86V;L90F;F110M;A114S;I116G;V118I;N181S;V184I;A192G;M223K;V253I;Y264W;L269I;A301G;G305A;S309T;F320Y;F344L;I351L;L374I	T79S;S85C;L86V;L90F;F110M;A114S;I116G;V118I;N181S;V184I;A192G;M223K;V253I;Y264W;L269I;A301G;G305A;S309T;F320Y;F344L;I351L;L374I
31870	Node_4420	0.020206246764825925		T44L;G92S;F111T;A114G;I116F;A192L;L193M;K271Q;L279I;L290V;T322S	T44L;G92S;F111T;A114G;I116F;A192L;L193M;K271Q;L279I;L290V;T322S
Node_4435	Node_4436	0.10454668630663819		L84F;S85T;T90V;S91N;A107S;F110V;L117T;S120T;L124F;S131A;F168Y;D274E;A287F;A301I;N309S;A319V;A354S;A365S;N371H;F376Y;G394A;V426M	L84F;S85T;T90V;S91N;A107S;F110V;L117T;S120T;L124F;S131A;F168Y;D274E;A287F;A301I;N309S;A319V;A354S;A365S;N371H;F376Y;G394A;V426M
Node_4426	Node_4435	0.053266628826627055		I113L;A114S;V118L;T120A;A192G;L196V;I301F	I113L;A114S;V118L;T120A;A192G;L196V;I301F
169388	Node_4426	0.010123595663402993		T85S;V110T;A131S	T85S;V110T;A131S
Node_4425	Node_4426	0.00923442899757457		S82A;L86V	S82A;L86V
Node_4422	Node_4425	0.013501057288642987		A175S;S425T	A175S;S425T
5518	Node_4422	3.73628282234857E-6
569362	Node_4422	3.73628282234857E-6
Node_4424	Node_4425	0.009656335482508991		T85A;F344L	T85A;F344L
5507	Node_4424	0.004994779509218076		M27I;V86L	M27I;V86L
Node_4423	Node_4424	0.004663211226497194
117187	Node_4423	0.00214657195175143
48490	Node_4423	0.007523349908730538
Node_4434	Node_4435	0.025923963004520524		I50T;V306I	I50T;V306I
5044	Node_4434	0.1258329004759313		T85I;G92A;V110M;F111V;I113M;A114G;I116F;T117L;V118L;V214I;A218S;I243L;E274D;L290I;I294V;I301L;S309N;V319A;T322S;S365A;L374V;A394T	T85I;G92A;V110M;F111V;I113M;A114G;I116F;T117L;V118L;V214I;A218S;I243L;E274D;L290I;I294V;I301L;S309N;V319A;T322S;S365A;L374V;A394T
Node_4433	Node_4434	0.1628161638818618		L49S;N55H;I116A;F124L;L196A;L279I;I301V;F344L;S354A;A357G	L49S;N55H;I116A;F124L;L196A;L279I;I301V;F344L;S354A;A357G
Node_4428	Node_4433	2.9772956340260034E-4
797268	Node_4428	0.0059608262680673554		S268A	S268A
Node_4427	Node_4428	0.2001914945951393		S49T;T50I;H55N;G92A;V110F;I113V;L124M;A131S;A196V;S282T;V301L;S309N;L344F;S365A;A394G	S49T;T50I;H55N;G92A;V110F;I113V;L124M;A131S;A196V;S282T;V301L;S309N;L344F;S365A;A394G
280754	Node_4427	0.0056933085783616106		A116T;T120V;L193C;L290I	A116T;T120V;L193C;L290I
5530	Node_4427	0.08449843775727416		V113L;V184I;F287L;T288S;E307V;I348V	V113L;V184I;F287L;T288S;E307V;I348V
Node_4432	Node_4433	3.73628282234857E-6
291364	Node_4432	0.05171001981510345		N48T;L182Y;I306V;V424L	N48T;L182Y;I306V;V424L
Node_4431	Node_4432	0.004167033656274964		S49L;S54N;T120A;L290I	S49L;S54N;T120A;L290I
Node_4429	Node_4431	3.73628282234857E-6
118266	Node_4429	0.01065140093525776		L353F	L353F
73501	Node_4429	0.01730408933295388		L49S;N54S;A120T;V301L;S309A	L49S;N54S;A120T;V301L;S309A
Node_4430	Node_4431	3.73628282234857E-6
176275	Node_4430	0.0021146518090822916
931006	Node_4430	0.004246541142127973		A116T	A116T
Node_4520	Node_4521	0.3963089657549028		A63V;Y67F;S71A;L77I;T79V;L84M;T85S;T87M;A92L;G107N;S117V;V129I;V130I;N171D;Q177R;M182I;V184F;I188V;V192I;L196M;L210M;V214I;A218G;Q219V;M223V;N231K;F233S;S248C;A265S;S268A;Q271E;G277N;Y280L;M287L;T300M;A301I;G305Y;C323V;I348M;T350I;F352M;G357S;H367Q;D370N;L374V;F376Y;S394T;A395S;S425V;V426F	A63V;Y67F;S71A;L77I;T79V;L84M;T85S;T87M;A92L;G107N;S117V;V129I;V130I;N171D;Q177R;M182I;V184F;I188V;V192I;L196M;L210M;V214I;A218G;Q219V;M223V;N231K;F233S;S248C;A265S;S268A;Q271E;G277N;Y280L;M287L;T300M;A301I;G305Y;C323V;I348M;T350I;F352M;G357S;H367Q;D370N;L374V;F376Y;S394T;A395S;S425V;V426F
Node_4454	Node_4520	0.5510676779261264		N50T;L83V;L86I;S91T;L94F;L110W;L111V;L113F;V118A;S120M;G133A;I192L;S211A;K231G;I243L;V253L;I270L;E271G;V290A;I294T;I306M;V319I;Y320F;V346I;A354S;N365T;S439T	N50T;L83V;L86I;S91T;L94F;L110W;L111V;L113F;V118A;S120M;G133A;I192L;S211A;K231G;I243L;V253L;I270L;E271G;V290A;I294T;I306M;V319I;Y320F;V346I;A354S;N365T;S439T
Node_4446	Node_4454	3.73628282234857E-6
4952	Node_4446	0.041385511129683625		R53L;Y99F;S121T;M196I;Y264W;M348I;S354G;M363I;W399Y	R53L;Y99F;S121T;M196I;Y264W;M348I;S354G;M363I;W399Y
Node_4445	Node_4446	1.0553911565159908		M44L;L49I;T50N;K54Q;K55N;F60Y;V63L;A71E;P72N;I77F;L78F;V83L;M84F;S85G;I86L;M87A;L90M;T91N;L92T;V93A;F94L;N95T;F113L;S114G;I116V;V117C;A118V;M120Y;I129V;I130V;S131A;A133G;D171N;K178N;L180I;I182L;L192A;F193L;M196I;A197G;F206G;M210I;A211S;I214V;G218A;V223M;S233T;E234D;C248S;A268Y;L270I;G271N;N277Q;L280F;I289M;A290V;T294S;I301V;M306I;S309T;N310T;P312S;S316A;I319V;F326L;L344M;I346V;I350V;T365N;L368S;V…	M44L;L49I;T50N;K54Q;K55N;F60Y;V63L;A71E;P72N;I77F;L78F;V83L;M84F;S85G;I86L;M87A;L90M;T91N;L92T;V93A;F94L;N95T;F113L;S114G;I116V;V117C;A118V;M120Y;I129V;I130V;S131A;A133G;D171N;K178N;L180I;I182L;L192A;F193L;M196I;A197G;F206G;M210I;A211S;I214V;G218A;V223M;S233T;E234D;C248S;A268Y;L270I;G271N;N277Q;L280F;I289M;A290V;T294S;I301V;M306I;S309T;N310T;P312S;S316A;I319V;F326L;L344M;I346V;I350V;T365N;L368S;V…
Node_4443	Node_4445	0.10518932897923775		V79T;M96S;V129I;I198M;I241M;V290L;S294A;V301M;I347M;L358F;F418M	V79T;M96S;V129I;I198M;I241M;V290L;S294A;V301M;I347M;L358F;F418M
1095183	Node_4443	0.13424566151568157		N50Y;T79S;N107S;I129M;L216M;M223V;I230M;M301L;I306M;V319I;G333A;V346I;M348I;I351M;M352F;N365S;S368T;N370S;N371S;T394L;S395A;L397I;L419T	N50Y;T79S;N107S;I129M;L216M;M223V;I230M;M301L;I306M;V319I;G333A;V346I;M348I;I351M;M352F;N365S;S368T;N370S;N371S;T394L;S395A;L397I;L419T
44077	Node_4443	0.14419659948450292		I49M;N50H;N55Q;F77I;F78L;L83M;G114S;V116I;C117N;S121M;M122L;V130I;A131S;I180M;I185M;V188M;A192C;L193M;I196L;I210L;S211N;A218G;M223L;I225M;D234E;Q277H;L287I;M289V;A294M;I315M;A316S;M344F;M347L;V350M;F358Y;Q367H;I374L;Y376F;E377H;W399Y;M418I;V424M;V425L;F426V	I49M;N50H;N55Q;F77I;F78L;L83M;G114S;V116I;C117N;S121M;M122L;V130I;A131S;I180M;I185M;V188M;A192C;L193M;I196L;I210L;S211N;A218G;M223L;I225M;D234E;Q277H;L287I;M289V;A294M;I315M;A316S;M344F;M347L;V350M;F358Y;Q367H;I374L;Y376F;E377H;W399Y;M418I;V424M;V425L;F426V
Node_4444	Node_4445	0.06081006737812051		N55A;L63A;N107S;V130I;N171H;I196F;V214I;V219M;G231Q;P232A;F280L;L287F;M300T;T309R;S312T;L326M;M344I;M348V;V350G;S357A;M363I;Q367H;N371T;I374L;E377H;V396A;W437Y	N55A;L63A;N107S;V130I;N171H;I196F;V214I;V219M;G231Q;P232A;F280L;L287F;M300T;T309R;S312T;L326M;M344I;M348V;V350G;S357A;M363I;Q367H;N371T;I374L;E377H;V396A;W437Y
1232584	Node_4444	0.3892511433695928		L69T;L83T;L86T;A93S;L94T;L113T;L124T;I130V;L169T;L174T;L182T;L186T;A192V;L193M;F196S;I214V;L216T;M219V;L235T;L237T;L238T;L243T;L244T;L245T;L253T;L269T;Q277H;L279T;L280T;L282T;M289T;L291T;I344L;L353T;S354A;L358T;I363V;N370D;T371S;L374T;T394V;L397T;L411T;L419T;F426V	L69T;L83T;L86T;A93S;L94T;L113T;L124T;I130V;L169T;L174T;L182T;L186T;A192V;L193M;F196S;I214V;L216T;M219V;L235T;L237T;L238T;L243T;L244T;L245T;L253T;L269T;Q277H;L279T;L280T;L282T;M289T;L291T;I344L;L353T;S354A;L358T;I363V;N370D;T371S;L374T;T394V;L397T;L411T;L419T;F426V
43963	Node_4444	0.01964815087173506		V118L;V188I;A192G;A201S;M289L;N365S;V425L	V118L;V188I;A192G;A201S;M289L;N365S;V425L
Node_4453	Node_4454	3.73628282234857E-6
Node_4449	Node_4453	0.07030611492168298		R53L;I116M;I129M;I198M;I230M;L238T;Y264W;W399Y;L419T	R53L;I116M;I129M;I198M;I230M;L238T;Y264W;W399Y;L419T
479092	Node_4449	0.0389777295837371		K55R;A71S;I77T;V93M;V111M;S121A;A290V	K55R;A71S;I77T;V93M;V111M;S121A;A290V
Node_4448	Node_4449	0.02231434377212468		I130M;I182M;I241M;I289M;I319M;I347M;I350M	I130M;I182M;I241M;I289M;I319M;I347M;I350M
444778	Node_4448	0.06109290864150049		K55R;I77M;L78M;A118T;S131A;A133G;A197G;T238L;T294A;S309T;N310Y;P312A;L368M	K55R;I77M;L78M;A118T;S131A;A133G;A197G;T238L;T294A;S309T;N310Y;P312A;L368M
Node_4447	Node_4448	0.022660032334291532		Y99F;M230V;I396M	Y99F;M230V;I396M
184778	Node_4447	0.019121611450475102		S121T;M129I;I214M;L282T;I301M;M347I;S354G	S121T;M129I;I214M;L282T;I301M;M347I;S354G
197054	Node_4447	0.019674021370457442		M44N;N48E;L49F;T50N;L53F;M130I;A290V	M44N;N48E;L49F;T50N;L53F;M130I;A290V
Node_4452	Node_4453	0.6097925723125377		L49R;F60L;L78F;V79T;S85N;T91S;F94L;M96S;W110I;V117T;A118V;M120Y;I129V;I130V;A175K;L192I;F193M;F202Y;A211S;L216I;G218A;L243I;L253I;L270I;L280Y;A290V;T294L;I301V;S309K;N310Y;I319V;F320Y;V323C;F326S;F330L;S357C;T365N;Q367H;L368F;S395T;T439S	L49R;F60L;L78F;V79T;S85N;T91S;F94L;M96S;W110I;V117T;A118V;M120Y;I129V;I130V;A175K;L192I;F193M;F202Y;A211S;L216I;G218A;L243I;L253I;L270I;L280Y;A290V;T294L;I301V;S309K;N310Y;I319V;F320Y;V323C;F326S;F330L;S357C;T365N;Q367H;L368F;S395T;T439S
Node_4450	Node_4452	0.7180729023601768		M44T;R49N;T50V;K54G;K55Y;L60I;V63L;A71G;V83L;I86L;M87A;V93G;N95T;V111I;F113L;I116F;R127K;V130I;S131A;A133S;L174I;K175A;R177K;I182Q;I185L;V189L;M193L;F194I;A197S;I198L;F206L;S211N;I214M;A218M;V219S;V223A;G231S;S233A;C248A;A251V;S265A;G271N;L282F;L287Y;T288S;I289T;V290L;A292I;M300V;V301I;Y305A;M306L;Y310F;P312S;I315L;C323T;Y325F;G327L;I346M;G349L;S354A;L358T;M363I;H367D;N371E;H372S;Y376A;W399L;F405…	M44T;R49N;T50V;K54G;K55Y;L60I;V63L;A71G;V83L;I86L;M87A;V93G;N95T;V111I;F113L;I116F;R127K;V130I;S131A;A133S;L174I;K175A;R177K;I182Q;I185L;V189L;M193L;F194I;A197S;I198L;F206L;S211N;I214M;A218M;V219S;V223A;G231S;S233A;C248A;A251V;S265A;G271N;L282F;L287Y;T288S;I289T;V290L;A292I;M300V;V301I;Y305A;M306L;Y310F;P312S;I315L;C323T;Y325F;G327L;I346M;G349L;S354A;L358T;M363I;H367D;N371E;H372S;Y376A;W399L;F405…
39397	Node_4450	0.2134905136183126		I111L;S114A;M122L;K178R;Y202F;M210L;A311S;S316T;I347M;I351L;E371T	I111L;S114A;M122L;K178R;Y202F;M210L;A311S;S316T;I347M;I351L;E371T
561895	Node_4450	0.34001584047635713		T44N;N48Y;N49S;Y55H;L63P;F67Y;I77M;N85D;L92I;N107S;I110G;F116A;T117A;I130V;T167A;D171N;I174Q;Q182L;M196A;M210V;E215D;M218L;S219A;A223K;A229V;A268S;N274D;L290G;I301V;C302L;A305G;K309R;S312G;I350T;A354V;I363V;G375F;A376G;T394A	T44N;N48Y;N49S;Y55H;L63P;F67Y;I77M;N85D;L92I;N107S;I110G;F116A;T117A;I130V;T167A;D171N;I174Q;Q182L;M196A;M210V;E215D;M218L;S219A;A223K;A229V;A268S;N274D;L290G;I301V;C302L;A305G;K309R;S312G;I350T;A354V;I363V;G375F;A376G;T394A
Node_4451	Node_4452	0.3878135731416876		M44I;T50A;R53L;K55Q;V63T;F67N;A71S;T79A;N85G;M87L;L90F;N95C;F113L;I116L;T117C;V118L;F126S;L174K;F184Y;V188I;I192V;A197G;A209S;V219M;G224D;S233L;C248S;G271A;R275H;N277G;L287I;I289V;V290L;L344M;I350T;M352F;N371Q;Y398L;F418L;I424V	M44I;T50A;R53L;K55Q;V63T;F67N;A71S;T79A;N85G;M87L;L90F;N95C;F113L;I116L;T117C;V118L;F126S;L174K;F184Y;V188I;I192V;A197G;A209S;V219M;G224D;S233L;C248S;G271A;R275H;N277G;L287I;I289V;V290L;L344M;I350T;M352F;N371Q;Y398L;F418L;I424V
45586	Node_4451	0.4717963038656282		N48L;K54S;T63A;S71T;S80A;M84G;I86V;L92I;L94M;V111I;L113V;S114N;S126G;V129I;V130I;Y168F;D171F;K178R;N181H;I185L;V192A;M196L;I198L;M210L;T213N;V223L;D224S;A271S;H275Y;L279F;G281S;L294I;M300T;V301I;M306F;K309R;P312T;F313Y;S316A;G318S;G327L;G333M;M344W;I347V;M348T;C357S;M363I;N365I;F368Y;N370S;V406L;F426L;S439T	N48L;K54S;T63A;S71T;S80A;M84G;I86V;L92I;L94M;V111I;L113V;S114N;S126G;V129I;V130I;Y168F;D171F;K178R;N181H;I185L;V192A;M196L;I198L;M210L;T213N;V223L;D224S;A271S;H275Y;L279F;G281S;L294I;M300T;V301I;M306F;K309R;P312T;F313Y;S316A;G318S;G327L;G333M;M344W;I347V;M348T;C357S;M363I;N365I;F368Y;N370S;V406L;F426L;S439T
49332	Node_4451	0.6158756672134874		L53M;Q55F;Q62Y;T63K;P66G;S71E;P74L;F78I;A79T;V83I;M84F;I86L;S91N;V93A;C95S;I110H;L116I;C117T;Y120L;M122V;S126T;S131I;A133G;D171Q;K174L;N181I;I182L;I188L;V189I;M196V;F206I;S211G;I214V;A218S;V223I;A229S;L238F;A268S;I270L;G273N;H275Y;L279V;Y280N;M300L;V301I;Y305F;M306I;P312T;Y325F;S326L;L330W;I346V;M348I;I351L;S354T;N370S;Q371T;T394C;L397F;F405V;L418V;V425L;W436F	L53M;Q55F;Q62Y;T63K;P66G;S71E;P74L;F78I;A79T;V83I;M84F;I86L;S91N;V93A;C95S;I110H;L116I;C117T;Y120L;M122V;S126T;S131I;A133G;D171Q;K174L;N181I;I182L;I188L;V189I;M196V;F206I;S211G;I214V;A218S;V223I;A229S;L238F;A268S;I270L;G273N;H275Y;L279V;Y280N;M300L;V301I;Y305F;M306I;P312T;Y325F;S326L;L330W;I346V;M348I;I351L;S354T;N370S;Q371T;T394C;L397F;F405V;L418V;V425L;W436F
Node_4519	Node_4520	0.09379280630986722		I130V;F193L;F202Y;C248S;M300V;I301V;F330L;S357C;V406L	I130V;F193L;F202Y;C248S;M300V;I301V;F330L;S357C;V406L
1247836	Node_4519	1.3728636859992485		M44K;L49M;N50K;R53T;K54N;K55L;F60Y;V63S;H65N;A71K;I77M;L78Y;V79L;S80V;S82G;M84F;S85G;L86F;M87L;S91N;V93T;L94M;N95M;Y99I;L110M;L113I;S114N;V117T;V118L;S120Y;S121I;M122G;F126S;V130M;S131G;G133A;D171E;L174S;A175K;R177S;K178E;I182M;I185L;V188L;V189M;S190T;I192L;L193M;F194W;M196F;A197G;I198M;H207Y;M210L;S211T;T213S;I214V;L216I;G218E;V219I;V223M;G224S;A229P;I230M;K231Q;P232A;S233T;E234D;L238F;I241L;I24…	M44K;L49M;N50K;R53T;K54N;K55L;F60Y;V63S;H65N;A71K;I77M;L78Y;V79L;S80V;S82G;M84F;S85G;L86F;M87L;S91N;V93T;L94M;N95M;Y99I;L110M;L113I;S114N;V117T;V118L;S120Y;S121I;M122G;F126S;V130M;S131G;G133A;D171E;L174S;A175K;R177S;K178E;I182M;I185L;V188L;V189M;S190T;I192L;L193M;F194W;M196F;A197G;I198M;H207Y;M210L;S211T;T213S;I214V;L216I;G218E;V219I;V223M;G224S;A229P;I230M;K231Q;P232A;S233T;E234D;L238F;I241L;I24…
Node_4518	Node_4519	0.13733406767678755		M44T;K54S;V63L;L78M;S82A;V93A;N95T;S131A;L174I;I185L;F194I;M196A;S233T;S248A;L280S;L287I;I289T;V290L;A292I;S309T;F326A;V346M;G349L;L358Y;Q367H;L368F;S395T;W399L;F405V;V409I	M44T;K54S;V63L;L78M;S82A;V93A;N95T;S131A;L174I;I185L;F194I;M196A;S233T;S248A;L280S;L287I;I289T;V290L;A292I;S309T;F326A;V346M;G349L;L358Y;Q367H;L368F;S395T;W399L;F405V;V409I
29833	Node_4518	1.7363696467542875		K55M;F60M;Q62L;L63A;F67Y;L69V;A71T;I77M;M78A;V79S;L83T;S85N;L86F;S91T;L92T;T95S;N107S;L113I;S114T;I116L;V118L;S120V;M122I;F126L;R127K;I129T;A131I;T167S;D171V;I174L;A175L;K178R;L180F;N181G;I182Y;L185N;V189L;I192V;F206L;S211N;G218L;V219Q;P221A;V223L;G224D;A229K;I230V;K231E;P232A;T233M;I243L;A248S;Y264L;A268K;L269W;E271N;N274D;R275Y;L279T;S280I;G281A;L282M;I292V;I294V;C302F;Y305V;I306V;T309I;N310T;P…	K55M;F60M;Q62L;L63A;F67Y;L69V;A71T;I77M;M78A;V79S;L83T;S85N;L86F;S91T;L92T;T95S;N107S;L113I;S114T;I116L;V118L;S120V;M122I;F126L;R127K;I129T;A131I;T167S;D171V;I174L;A175L;K178R;L180F;N181G;I182Y;L185N;V189L;I192V;F206L;S211N;G218L;V219Q;P221A;V223L;G224D;A229K;I230V;K231E;P232A;T233M;I243L;A248S;Y264L;A268K;L269W;E271N;N274D;R275Y;L279T;S280I;G281A;L282M;I292V;I294V;C302F;Y305V;I306V;T309I;N310T;P…
Node_4517	Node_4518	0.10992889173973001		M87A;A93G;I198L;P312T	M87A;A93G;I198L;P312T
Node_4482	Node_4517	0.4690797072666221		L49N;N50V;S54G;K55Y;F60I;A71G;M78F;V79T;A82S;S85N;M96A;L110F;L111I;V117T;S120Y;R127K;V130I;G133S;R177K;I182Q;A197S;F206L;M210L;S211N;I214M;L216I;G218M;V219S;V223M;K231S;T233A;A251V;V253I;S265A;E271N;S280Y;L282F;I287Y;I294L;V301I;Y305I;I306L;T309S;N310Y;T312G;V323T;Y325F;A326S;G327L;L344I;I350V;A354V;Y358T;M363V;H367D;N371T;H372S;Y376A;L419I;V425I;F426V	L49N;N50V;S54G;K55Y;F60I;A71G;M78F;V79T;A82S;S85N;M96A;L110F;L111I;V117T;S120Y;R127K;V130I;G133S;R177K;I182Q;A197S;F206L;M210L;S211N;I214M;L216I;G218M;V219S;V223M;K231S;T233A;A251V;V253I;S265A;E271N;S280Y;L282F;I287Y;I294L;V301I;Y305I;I306L;T309S;N310Y;T312G;V323T;Y325F;A326S;G327L;L344I;I350V;A354V;Y358T;M363V;H367D;N371T;H372S;Y376A;L419I;V425I;F426V
36911	Node_4482	0.11613228281530678		N49S;V50I;I77L;S82C;L92I;T95N;N107S;F110Y;I116F;T117N;V118L;I129V;I130V;I174K;K178N;N181T;L185Y;A196V;A209S;S219A;M223A;A229P;A233S;Y264M;A265G;N277D;Y287F;L290F;C302L;I305G;S309I;Y310F;G312P;S316A;V354A;T371V;G375F;I396V;I409L	N49S;V50I;I77L;S82C;L92I;T95N;N107S;F110Y;I116F;T117N;V118L;I129V;I130V;I174K;K178N;N181T;L185Y;A196V;A209S;S219A;M223A;A229P;A233S;Y264M;A265G;N277D;Y287F;L290F;C302L;I305G;S309I;Y310F;G312P;S316A;V354A;T371V;G375F;I396V;I409L
Node_4481	Node_4482	0.04075769649271353		K178R;T288S	K178R;T288S
Node_4456	Node_4481	0.02764359849569663		A196S;Y310F;S326A	A196S;Y310F;S326A
4929	Node_4456	0.07243013329883738		L113I;I301F	L113I;I301F
Node_4455	Node_4456	0.1417723567957955		I77M;I111M;I116M;I130M;I192M;I194M;Y202F;I216M;M223A;I225M;I241M;I305G;F310Y;I344L;V350I;V354A;I409M;I419M	I77M;I111M;I116M;I130M;I192M;I194M;Y202F;I216M;M223A;I225M;I241M;I305G;F310Y;I344L;V350I;V354A;I409M;I419M
4920	Node_4455	0.20721636956209835		T44K;Y55F;I60M;A96S;F110M;M111L;S114A;M116F;V118M;I174M;S196M;L210I;S219A;M225N;I243M;Y310F;A311S;G312S;I315L;A326S;L344M;L349T;I350M;V363I;I396M	T44K;Y55F;I60M;A96S;F110M;M111L;S114A;M116F;V118M;I174M;S196M;L210I;S219A;M225N;I243M;Y310F;A311S;G312S;I315L;A326S;L344M;L349T;I350M;V363I;I396M
4959	Node_4455	0.20912052637161607		V50T;I174V;N181M;L186M;M214V;P232A;I253M;I270M;I292M;I301M;C302F;S309T;S316T;I347M;I351M;I424M;S439A	V50T;I174V;N181M;L186M;M214V;P232A;I253M;I270M;I292M;I301M;C302F;S309T;S316T;I347M;I351M;I424M;S439A
Node_4480	Node_4481	0.1754022916422597		I60L;N85D;T117C;E215D;I216L;M223V;A229V;C302F;I305F;S309K;F325Y;I344L;V350T;V354I	I60L;N85D;T117C;E215D;I216L;M223V;A229V;C302F;I305F;S309K;F325Y;I344L;V350T;V354I
36914	Node_4480	0.3163637408079053		V50M;L69T;I77M;L83T;L92T;L94T;L113T;L124T;I130M;R178K;L180T;L185T;L186T;V189I;I192M;L193T;I194M;L237T;I243M;L279I;L290M;I301T;L306F;Y310F;S316T;L330T;L349T;I351M;I354V;L399T;L406T	V50M;L69T;I77M;L83T;L92T;L94T;L113T;L124T;I130M;R178K;L180T;L185T;L186T;V189I;I192M;L193T;I194M;L237T;I243M;L279I;L290M;I301T;L306F;Y310F;S316T;L330T;L349T;I351M;I354V;L399T;L406T
Node_4479	Node_4480	0.0036678247343939602
Node_4462	Node_4479	0.020465232079666426		F110Y;I301V;K309R	F110Y;I301V;K309R
497107	Node_4462	0.15985654613749598		N49S;I77V;S80A;A96S;N107S;Y110A;C117S;L216I;V223L;I253V;S288T;L290I;V301G;N365D;N370D;T371N	N49S;I77V;S80A;A96S;N107S;Y110A;C117S;L216I;V223L;I253V;S288T;L290I;V301G;N365D;N370D;T371N
Node_4461	Node_4462	0.0238646225921975		S316T	S316T
Node_4457	Node_4461	0.015598455593958671
497108	Node_4457	0.10391149030420513		L60T;A96F;L180I;I230M;V301M;R309K;I351M;L397T;L399T;L406T	L60T;A96F;L180I;I230M;V301M;R309K;I351M;L397T;L399T;L406T
497109	Node_4457	0.011846554862031804
Node_4460	Node_4461	0.04920893218448669		L92I;T95N;C117T;L210V	L92I;T95N;C117T;L210V
Node_4458	Node_4460	0.00483079471779432
1198502	Node_4458	0.0038103603355642145
273372	Node_4458	0.026166204937043233		G71N;S80A;V301M	G71N;S80A;V301M
Node_4459	Node_4460	0.005031312289364466		G93A	G93A
273371	Node_4459	3.73628282234857E-6
5480	Node_4459	0.019031613657541396		L90F;A96S;V301M;R309K;I354V	L90F;A96S;V301M;R309K;I354V
Node_4478	Node_4479	0.017718773233410024		F110P;I301F;F305Y	F110P;I301F;F305Y
497110	Node_4478	0.18353910575601826		T44Q;N49K;L60I;D85N;A96S;I116T;C117I;V118I;L180I;L185I;L216I;A248V;V251I;L269I;N277D;Y287F;L290I;Y325F;N370T;V405I;V408I	T44Q;N49K;L60I;D85N;A96S;I116T;C117I;V118I;L180I;L185I;L216I;A248V;V251I;L269I;N277D;Y287F;L290I;Y325F;N370T;V405I;V408I
Node_4477	Node_4478	0.021742290344028088		N107S;V229T;I253V;S288T;I315L	N107S;V229T;I253V;S288T;I315L
Node_4464	Node_4477	0.07810183444362412		L210M;T229A;I243V;S316T	L210M;T229A;I243V;S316T
561986	Node_4464	0.24636219157778502		V50M;I77M;F78Y;A96S;I111M;I116L;V118M;I130M;I174M;L180I;H207A;S219T;I225M;L238T;I292M;L315M;N370S;I396M;I409M;I419M;I424M;I425M	V50M;I77M;F78Y;A96S;I111M;I116L;V118M;I130M;I174M;L180I;H207A;S219T;I225M;L238T;I292M;L315M;N370S;I396M;I409M;I419M;I424M;I425M
Node_4463	Node_4464	0.09304372159242921		V50I;L60I;C117T;I129V;I130V;S133A;I174L;M214V;D215E;V223A;I241V;N277H	V50I;L60I;C117T;I129V;I130V;S133A;I174L;M214V;D215E;V223A;I241V;N277H
391825	Node_4463	0.031526721774395486		L94F;S219A;N274H	L94F;S219A;N274H
391826	Node_4463	0.024930990337264494		S107G;T117V;T213S;K309N;T358S	S107G;T117V;T213S;K309N;T358S
Node_4476	Node_4477	0.053736368245190645		S114A;C117A;S219Q;L290I;F301Y;K309S	S114A;C117A;S219Q;L290I;F301Y;K309S
Node_4465	Node_4476	0.04944795540686058		L210V;A311S	L210V;A311S
271359	Node_4465	0.19020013682596001		N49G;A114S;I116L;I129V;D215E;N274H;Y280A;I290V;V319I;I354A;I424V	N49G;A114S;I116L;I129V;D215E;N274H;Y280A;I290V;V319I;I354A;I424V
434039	Node_4465	0.07368607790966591		M27I;T44S;N49Q;V50T;F78Y;D85A;S91T;L92I;G93A;T95S;S107A;I111T;A117M;L180I;N274H;S316A;V408I	M27I;T44S;N49Q;V50T;F78Y;D85A;S91T;L92I;G93A;T95S;S107A;I111T;A117M;L180I;N274H;S316A;V408I
Node_4475	Node_4476	0.015778379948890735		Y325F	Y325F
5476	Node_4475	0.04233052891514621		I174L;I354M	I174L;I354M
Node_4474	Node_4475	0.026686224891602366		V50I;V189L;N277H	V50I;V189L;N277H
5479	Node_4474	0.1283003480370238		L60I;I116L;T167S;L216I;V223I;Y305F;S309R;L315I;T358S;V408I	L60I;I116L;T167S;L216I;V223I;Y305F;S309R;L315I;T358S;V408I
Node_4473	Node_4474	0.03979689093709265		L180I;T229V;N271E	L180I;T229V;N271E
Node_4468	Node_4473	0.02761548156880037		V118I;D215E;A311S	V118I;D215E;A311S
434046	Node_4468	0.07047137742568406		L113V;I116L;A117T;L189V;L216I;H277N;S309T	L113V;I116L;A117T;L189V;L216I;H277N;S309T
Node_4467	Node_4468	0.03549972949720964
694444	Node_4467	0.04986371679771432		I50V;A114S;I116L;A117C;I174L;V229T	I50V;A114S;I116L;A117C;I174L;V229T
Node_4466	Node_4467	0.12687085424044225		L69T;L90T;I118M;I174L;I194M;I225M;I290M;I292M;S311A;Y320F;I347M;I351M;I354M;I396M;I409M;I419M;I424M;I425M	L69T;L90T;I118M;I174L;I194M;I225M;I290M;I292M;S311A;Y320F;I347M;I351M;I354M;I396M;I409M;I419M;I424M;I425M
536035	Node_4466	0.23768807399156908		I50V;I111M;I116T;A117S;M118V;I129M;I130M;I180L;I192M;L206T;V229T;I230M;L269T;L353T	I50V;I111M;I116T;A117S;M118V;I129M;I130M;I180L;I192M;L206T;V229T;I230M;L269T;L353T
5486	Node_4466	0.07556796061913572		I77M;E215D;I243M;M290L	I77M;E215D;I243M;M290L
Node_4472	Node_4473	0.015307639264251311
5482	Node_4472	0.026842490583590062		I180L;I290L;Y320F;I354M	I180L;I290L;Y320F;I354M
Node_4471	Node_4472	0.006011855697514056
52253	Node_4471	0.02257877258812955		A117T	A117T
Node_4470	Node_4471	0.062315723961072315		T95S;S107N;P110I;A117V;V251I;E271Q;I290L;S309C;A311S;I354M	T95S;S107N;P110I;A117V;V251I;E271Q;I290L;S309C;A311S;I354M
148634	Node_4470	0.141388847210893		L90T;L92T;I111M;A114S;T167S;I194M;L216M;V223I;I225M;I230M;C309S;I347M;I351M;T371N;I409M;I424M;I425M	L90T;L92T;I111M;A114S;T167S;I194M;L216M;V223I;I225M;I230M;C309S;I347M;I351M;T371N;I409M;I424M;I425M
Node_4469	Node_4470	0.029102361621666125		D215E;V223A;N274H	D215E;V223A;N274H
434042	Node_4469	0.014144428586476581		I174L;M354I	I174L;M354I
434044	Node_4469	0.003761921458334797
Node_4516	Node_4517	0.06158224783514334		H65F;V130I;L290W;V301I;G333F;I347V;V408I;S439C	H65F;V130I;L290W;V301I;G333F;I347V;V408I;S439C
Node_4496	Node_4516	0.0804407381738368		L110W;I130V;L269I;I301V;G375N	L110W;I130V;L269I;I301V;G375N
Node_4487	Node_4496	0.2336199806564127		N48I;L49K;K55N;V79I;S91T;S114A;I116S;S121T;M122I;F126T;A131I;K178R;L185M;V189I;A197S;S211G;G218A;V219T;A229S;Y264W;S265A;I270L;E271Y;G273K;N274D;N277G;S280L;W290I;V301L;Y305V;I306C;N310F;S316A;G318S;G327A;L344I;I350A;I351L;A354M;N365F;N371T;V374L;Y376L	N48I;L49K;K55N;V79I;S91T;S114A;I116S;S121T;M122I;F126T;A131I;K178R;L185M;V189I;A197S;S211G;G218A;V219T;A229S;Y264W;S265A;I270L;E271Y;G273K;N274D;N277G;S280L;W290I;V301L;Y305V;I306C;N310F;S316A;G318S;G327A;L344I;I350A;I351L;A354M;N365F;N371T;V374L;Y376L
Node_4484	Node_4487	0.08347817889198933		T44S;M84L;L86F;A87M;L92F;N107S;M185L;I189G;A196V;L216I;Y271S;V305I;L351M;M354S;F365L;N370S	T44S;M84L;L86F;A87M;L92F;N107S;M185L;I189G;A196V;L216I;Y271S;V305I;L351M;M354S;F365L;N370S
36015	Node_4484	0.13725611696235215		N50S;F60L;G93A;S120A;I131V;I182L;I192V;L193F;I294L	N50S;F60L;G93A;S120A;I131V;I182L;I192V;L193F;I294L
Node_4483	Node_4484	0.2497014223180595		N50T;L69E;M78L;T95M;D171G;S190T;L193M;A201G;G211N;T213S;A218C;A248S;H267E;A268S;I269V;K273R;D274N;I290L;Y308F;T309N;F310S;A316T;V323I;A327T;A350S;M351L;S354A;L365F;S370A;L374V;L419I	N50T;L69E;M78L;T95M;D171G;S190T;L193M;A201G;G211N;T213S;A218C;A248S;H267E;A268S;I269V;K273R;D274N;I290L;Y308F;T309N;F310S;A316T;V323I;A327T;A350S;M351L;S354A;L365F;S370A;L374V;L419I
13368	Node_4483	0.13379080832484758		I48T;T50V;P72A;L90M;S116G;V118L;I122L;I129V;G171A;L186F;G189F;I192L;I194V;M210I;E215V;I216L;T219A;L280W;I287V;I305V;C306L;N309S;S310G;A311S;S350G;L351F;A354M;H367Q	I48T;T50V;P72A;L90M;S116G;V118L;I122L;I129V;G171A;L186F;G189F;I192L;I194V;M210I;E215V;I216L;T219A;L280W;I287V;I305V;C306L;N309S;S310G;A311S;S350G;L351F;A354M;H367Q
5007	Node_4483	0.1409245533242219		K49E;N55K;F67S;A71N;L78Y;I79M;A82S;F86L;M87G;F92L;M95L;V130I;R177K;L186I;V196I;S197A;T219Q;G277N;T314N;V347I;Y358T;F365V;V405I	K49E;N55K;F67S;A71N;L78Y;I79M;A82S;F86L;M87G;F92L;M95L;V130I;R177K;L186I;V196I;S197A;T219Q;G277N;T314N;V347I;Y358T;F365V;V405I
Node_4486	Node_4487	0.11899086381162229		S54Q;P72F;I77L;M78L;A82S;V117I;T252S;C306L;V405I;C439S	S54Q;P72F;I77L;M78L;A82S;V117I;T252S;C306L;V405I;C439S
1378263	Node_4486	0.07045564590773352		F60L;S116G;I117L;T121S;I189L;D274N;G277A;L280V;I290A;A316S;I344L;M354L	F60L;S116G;I117L;T121S;I189L;D274N;G277A;L280V;I290A;A316S;I344L;M354L
Node_4485	Node_4486	0.062300030240604154		A71S;A114S;S116T;I287L;I294V	A71S;A114S;S116T;I287L;I294V
369265	Node_4485	0.009269731258848805		T116I;M185I;L280F;M354I	T116I;M185I;L280F;M354I
870730	Node_4485	0.08233878764071646		I117T;S120A;I131T;I189V;I192M;G211S;T219S;V223A;I290M;L397T	I117T;S120A;I131T;I189V;I192M;G211S;T219S;V223A;I290M;L397T
Node_4495	Node_4496	3.73628282234857E-6
4922	Node_4495	0.304009364146711		T44R;N48I;L49Q;S54E;K55N;F60L;A71T;P72N;I77L;M78T;V79T;S91T;S114A;I116S;V117L;M122I;F126V;I129V;A131I;L185M;V189L;A201S;S211G;L216I;G218C;V219Q;A229S;Y264W;S265A;A268S;I270L;E271Y;G273K;N274D;N277G;S280V;W290L;I294L;V301G;Y305V;I306L;N310W;S316A;G318S;Y320F;V323I;L344I;I351V;N365F;N370S;V374L;N375G;Y376L	T44R;N48I;L49Q;S54E;K55N;F60L;A71T;P72N;I77L;M78T;V79T;S91T;S114A;I116S;V117L;M122I;F126V;I129V;A131I;L185M;V189L;A201S;S211G;L216I;G218C;V219Q;A229S;Y264W;S265A;A268S;I270L;E271Y;G273K;N274D;N277G;S280V;W290L;I294L;V301G;Y305V;I306L;N310W;S316A;G318S;Y320F;V323I;L344I;I351V;N365F;N370S;V374L;N375G;Y376L
Node_4494	Node_4495	0.28943330926838173		N48H;N50E;K55R;F60H;A71S;M78A;N107G;W110V;L113S;V117L;S120Y;V130I;I174L;I182Y;A197G;L198I;T213A;K231S;P232A;V253I;I269T;S280N;T289L;Y325F;N370T;N371T;I408V;F426M;C439A	N48H;N50E;K55R;F60H;A71S;M78A;N107G;W110V;L113S;V117L;S120Y;V130I;I174L;I182Y;A197G;L198I;T213A;K231S;P232A;V253I;I269T;S280N;T289L;Y325F;N370T;N371T;I408V;F426M;C439A
Node_4489	Node_4494	0.026856401328768886		S71Q;L185I;I287V	S71Q;L185I;I287V
4903	Node_4489	0.029562436600636836		I116F;Y120F;G218A;V223I;I253V;N280S;V301A;Y305F;A311S;S316A;F325Y;A354S	I116F;Y120F;G218A;V223I;I253V;N280S;V301A;Y305F;A311S;S316A;F325Y;A354S
Node_4488	Node_4489	0.012700747505880296		M84L;L90I;V189L;A213T;V347I	M84L;L90I;V189L;A213T;V347I
51918	Node_4488	0.027030953779550188		R55Q;V79I;I185L;T213S;G218S;I347G	R55Q;V79I;I185L;T213S;G218S;I347G
907738	Node_4488	0.015672590020507537		L111F;V405I;V408I	L111F;V405I;V408I
Node_4493	Node_4494	0.03585868129599161		L124M;L216I;T312P;V347G;T371G	L124M;L216I;T312P;V347G;T371G
Node_4490	Node_4493	0.02486566909558359		S85A;V301I;A354S;V405I;V408I	S85A;V301I;A354S;V405I;V408I
36038	Node_4490	0.020380431962728172		S71T;I116F;N277H	S71T;I116F;N277H
49330	Node_4490	0.025285827593097446		V223I;I315L	V223I;I315L
Node_4492	Node_4493	0.01367817511655165		S113T;S231G;N277H	S113T;S231G;N277H
1156965	Node_4492	0.0380714711511576		A78T;L86F;N365Q	A78T;L86F;N365Q
Node_4491	Node_4492	0.03163399865666385		R55K;M124L;I216L;P312T;M426F	R55K;M124L;I216L;P312T;M426F
1378264	Node_4491	0.02372409494996864		V118L;S211A;G218N;I287V	V118L;S211A;G218N;I287V
599730	Node_4491	0.020770321193363455		S71A;L111F;I116A;A354S	S71A;L111F;I116A;A354S
Node_4515	Node_4516	0.16839444249098123		N48H;L63Q;M78V;M84L;G93A;I116L;G133A;L180I;I182L;I192V;T213D;I230V;K231Q;I350A;F368L;N370S;N371S;L397I;C439V	N48H;L63Q;M78V;M84L;G93A;I116L;G133A;L180I;I182L;I192V;T213D;I230V;K231Q;I350A;F368L;N370S;N371S;L397I;C439V
Node_4497	Node_4515	0.30148725870322735		T44L;A71T;V79T;A82S;S85G;A87T;S91T;L94F;Y99I;L110P;S121T;I130V;A133T;I174L;L185T;A197S;E215T;A251T;V253I;A268G;T289F;I301L;A311T;T312S;Y325F;A350T;A354G;C357N;S371T;I396T;F418A;V425C	T44L;A71T;V79T;A82S;S85G;A87T;S91T;L94F;Y99I;L110P;S121T;I130V;A133T;I174L;L185T;A197S;E215T;A251T;V253I;A268G;T289F;I301L;A311T;T312S;Y325F;A350T;A354G;C357N;S371T;I396T;F418A;V425C
33169	Node_4497	0.046304964478472196		H48Y;S120L;G218N;N277H;I294T;T309S;S316T;V319I	H48Y;S120L;G218N;N277H;I294T;T309S;S316T;V319I
566037	Node_4497	0.02886155170146313		N50Q;K55R;A93T;N107T;A131S;V219T	N50Q;K55R;A93T;N107T;A131S;V219T
Node_4514	Node_4515	0.047179378470597		N50E;F60H;L111V;S114A;M122A;I301T;I351V	N50E;F60H;L111V;S114A;M122A;I301T;I351V
Node_4502	Node_4514	0.02637452723711109		K55R;D213N;C357N	K55R;D213N;C357N
28985	Node_4502	0.13519345255010295		L84M;N107H;V111I;A114S;V117T;S120L;V192I;A248S;V253I;A268G;I270V;E271G;T289F;S316T;V351A;A354G;M363L;S370A;S371T;I396V;I397L;L399C;V405I	L84M;N107H;V111I;A114S;V117T;S120L;V192I;A248S;V253I;A268G;I270V;E271G;T289F;S316T;V351A;A354G;M363L;S370A;S371T;I396V;I397L;L399C;V405I
Node_4501	Node_4502	0.03362654443251432		L116F;V118L;N213T	L116F;V118L;N213T
4934	Node_4501	0.043982850809151736		A82S;T95A;A197G;E271Q;N277D;T301I;V351T;M363L;I396V	A82S;T95A;A197G;E271Q;N277D;T301I;V351T;M363L;I396V
Node_4500	Node_4501	0.051598496219134864		N107D;S120C;I214F;T309I;V347A;I397L	N107D;S120C;I214F;T309I;V347A;I397L
381046	Node_4500	0.01526693125924979		R55K;H60Y;Y168F;V405I	R55K;H60Y;Y168F;V405I
Node_4499	Node_4500	0.013554533641885287		V78L;L118T;V425I	V78L;L118T;V425I
679534	Node_4499	0.003638159228766546		T312A;V405I	T312A;V405I
Node_4498	Node_4499	0.008033372317954424
1072105	Node_4498	0.020273297886363315		A82S;A197G;T312G;I425V	A82S;A197G;T312G;I425V
300276	Node_4498	0.010266974311926847		D107N;L397V	D107N;L397V
Node_4513	Node_4514	0.04898878431102861		A71M;A122S;V189L;I214V;E215T;G218A;V219C;E271Q;I408V	A71M;A122S;V189L;I214V;E215T;G218A;V219C;E271Q;I408V
36033	Node_4513	0.20242442352999784		M27L;T44N;H48Y;L49M;M71N;A82S;A93G;N107E;S120G;S122G;I174A;L182I;A196S;A201S;T301I;Y325F;V351I;M363L;S370N	M27L;T44N;H48Y;L49M;M71N;A82S;A93G;N107E;S120G;S122G;I174A;L182I;A196S;A201S;T301I;Y325F;V351I;M363L;S370N
Node_4512	Node_4513	0.044984905366778696		L69M;S120L;L124F;I129V;A197G;A248S;V253I;Q271N;N277K;L399C	L69M;S120L;L124F;I129V;A197G;A248S;V253I;Q271N;N277K;L399C
Node_4505	Node_4512	0.030362842820819032
51660	Node_4505	0.24647773436535012		M71Q;L84M;A87M;T95A;N107S;L110P;V111T;A114S;L116V;L120F;L182M;V192I;A218G;C219T;A229P;I253M;S265A;N271A;N274S;K277N;S280K;I287V;W290L;T301L;S316T;S322T;V351I;L353F;A354M;Y358T;M363V;L368S;Y376F;C399G;Y421F;V425A	M71Q;L84M;A87M;T95A;N107S;L110P;V111T;A114S;L116V;L120F;L182M;V192I;A218G;C219T;A229P;I253M;S265A;N271A;N274S;K277N;S280K;I287V;W290L;T301L;S316T;S322T;V351I;L353F;A354M;Y358T;M363V;L368S;Y376F;C399G;Y421F;V425A
Node_4504	Node_4505	0.0990235273145111		K55R;F65Y;F67Y;M71L;I77M;V78L;V79L;A93G;S121T;V214I;N271C;G273R;T289I;T312A;A354I;N365T;H367Q;S371T;Y376F;I397L;V408I	K55R;F65Y;F67Y;M71L;I77M;V78L;V79L;A93G;S121T;V214I;N271C;G273R;T289I;T312A;A354I;N365T;H367Q;S371T;Y376F;I397L;V408I
51657	Node_4504	0.04059591107631877		A82S;L110C;A114G;V118T;A131T;L182M;C219S;T301S;A312T;S316T;S322T	A82S;L110C;A114G;V118T;A131T;L182M;C219S;T301S;A312T;S316T;S322T
Node_4503	Node_4504	4.0616769975615187E-4
51914	Node_4503	0.3458974276736512		R55K;H60Y;Y65H;Y67F;L71A;M77I;L78I;L79V;L84M;N107D;V118L;T121S;A131N;I174V;L186F;A196S;I214V;A218G;I253M;Y264W;S265G;L269M;C271G;R273G;N274D;K277A;S280L;G281S;I289T;W290L;T301A;V347C;A350I;L353F;I354M;Y358C;M363I;T365N;S370R;F376L;I396V;L397I;C399A;V405T;I408V;I424V	R55K;H60Y;Y65H;Y67F;L71A;M77I;L78I;L79V;L84M;N107D;V118L;T121S;A131N;I174V;L186F;A196S;I214V;A218G;I253M;Y264W;S265G;L269M;C271G;R273G;N274D;K277A;S280L;G281S;I289T;W290L;T301A;V347C;A350I;L353F;I354M;Y358C;M363I;T365N;S370R;F376L;I396V;L397I;C399A;V405T;I408V;I424V
5478	Node_4503	0.02592313725048302		A87T;T215V;C219S;L368F	A87T;T215V;C219S;L368F
Node_4511	Node_4512	0.02562157683088211		L116F;V118L;S371G	L116F;V118L;S371G
Node_4506	Node_4511	0.056340313095595715		H60Y;I77L;V78M;A82S;L120C;G273K;N274D;G438A	H60Y;I77L;V78M;A82S;L120C;G273K;N274D;G438A
27288	Node_4506	0.18618201177622906		L83I;L94F;Y99F;L110I;V111L;A114S;C120L;A131S;G197S;V214I;T215I;C219Q;K277N;S280M;W290I;T301S;T309I;T312M;S322T;A354M;C357N;V425I	L83I;L94F;Y99F;L110I;V111L;A114S;C120L;A131S;G197S;V214I;T215I;C219Q;K277N;S280M;W290I;T301S;T309I;T312M;S322T;A354M;C357N;V425I
27293	Node_4506	0.18984524882773768		H48Q;Y60F;F65Y;F67Y;A87T;A93G;S122A;V129M;D171N;L182T;A196M;A201V;S208M;C219V;V223M;V230I;Q231K;T289F;S316A;A326T;L344I;V347I;A350I;A354G;G371D;I396V;I397L;V439T	H48Q;Y60F;F65Y;F67Y;A87T;A93G;S122A;V129M;D171N;L182T;A196M;A201V;S208M;C219V;V223M;V230I;Q231K;T289F;S316A;A326T;L344I;V347I;A350I;A354G;G371D;I396V;I397L;V439T
Node_4510	Node_4511	0.11363794578098198		K55R;F65H;L92T;L110M;L120T;F124L;V129I;I130V;A131S;I174M;L186M;I253V;N271A;T289F;T312A;V351A;A354G;C357N;S370A;C399T;I424V;F426Y	K55R;F65H;L92T;L110M;L120T;F124L;V129I;I130V;A131S;I174M;L186M;I253V;N271A;T289F;T312A;V351A;A354G;C357N;S370A;C399T;I424V;F426Y
27292	Node_4510	0.026076184255102133		D171E;M174I;A218S;T301S;V319I;M363L	D171E;M174I;A218S;T301S;V319I;M363L
Node_4509	Node_4510	0.016173692710374353
27291	Node_4509	0.0036270294277254652
Node_4508	Node_4509	0.008253041208506423		S131A;Y426F	S131A;Y426F
559292	Node_4508	0.00360081019185202
Node_4507	Node_4508	0.0021300357193629288		V425T	V425T
1294331	Node_4507	0.005584086788871962
721032	Node_4507	0.007769089405967257
Node_8698	Node_8699	0.254217035252224
Node_4548	Node_8698	0.35300771167685974		Q63Y;L77Y;T78I;M85F;M86I;M94V;N99S;N107Q;L113M;G133A;P175V;K178Q;I185L;I189L;T213N;C219V;T223Q;Q234S;S268A;E271C;N274K;R275K;T314A;A316S;N365Y;Y366H;H367Q;N370R;N371H;A396S	Q63Y;L77Y;T78I;M85F;M86I;M94V;N99S;N107Q;L113M;G133A;P175V;K178Q;I185L;I189L;T213N;C219V;T223Q;Q234S;S268A;E271C;N274K;R275K;T314A;A316S;N365Y;Y366H;H367Q;N370R;N371H;A396S
Node_4533	Node_4548	0.21875070544408232		Q62V;L110V;I118L;H171L;L210I;C271S;L287A	Q62V;L110V;I118L;H171L;L210I;C271S;L287A
1143167	Node_4533	0.04713397250564513		I78V;M174I;V214I;I290V;G301A;I347L	I78V;M174I;V214I;I290V;G301A;I347L
Node_4532	Node_4533	0.022733075515190947		M354A	M354A
1291152	Node_4532	0.0410532208633354		S73R;I426L	S73R;I426L
Node_4531	Node_4532	0.006862539793954362
132414	Node_4531	0.04442952932061468		M174V;K177I;I210L;N213T;G301A	M174V;K177I;I210L;N213T;G301A
Node_4530	Node_4531	6.279097792362936E-4
1163374	Node_4530	0.019123158732328217		I210L;N213T;I426M	I210L;N213T;I426M
Node_4529	Node_4530	0.014099771282221507		I78V;V214I;A287I	I78V;V214I;A287I
856778	Node_4529	0.07989167904826694		S73R;V110I;F196L;I210V;N213T;I287V;I290L;A305G;I348V;L419V;Y421S;I426V;W436L;W437L;G438V;S439R	S73R;V110I;F196L;I210V;N213T;I287V;I290L;A305G;I348V;L419V;Y421S;I426V;W436L;W437L;G438V;S439R
Node_4528	Node_4529	0.024692488582902714
1326985	Node_4528	0.15692700091003592		I86M;T87A;V90A;S92G;V94A;S99G;V110L;L111F;M113V;I116V;T121I;L171Q;T173P;M174I;V175F;L185F;I210L;V219I;Q223L;P229S;P232A;F233S;A241I;G250A;T252A;H267N;I279F;N280D;I287M;V289A;I290L;G301K;A305T;A311T;P312F;V319I;S322A;T350A;A354I;L363A;Y365C;H366S;T369I;R370C;H371A;L374F;I424V;I426L	I86M;T87A;V90A;S92G;V94A;S99G;V110L;L111F;M113V;I116V;T121I;L171Q;T173P;M174I;V175F;L185F;I210L;V219I;Q223L;P229S;P232A;F233S;A241I;G250A;T252A;H267N;I279F;N280D;I287M;V289A;I290L;G301K;A305T;A311T;P312F;V319I;S322A;T350A;A354I;L363A;Y365C;H366S;T369I;R370C;H371A;L374F;I424V;I426L
6116	Node_4528	0.038023241346825734		I290V;L344M	I290V;L344M
Node_4547	Node_4548	0.36890492956954274		T60M;D71E;Y77F;I78V;L84F;I86L;V90I;Y95F;S99G;Q107F;L110F;M113L;I116L;T117V;L120G;T121V;R127Q;A133S;T173S;M174L;V175I;L180I;N213A;A218V;I225V;P229A;L269I;K274A;I279Q;N280L;V289L;I290L;I315L;M354F;L358F;Y365S;H366N;H371R;H372Q;L374V;I424L	T60M;D71E;Y77F;I78V;L84F;I86L;V90I;Y95F;S99G;Q107F;L110F;M113L;I116L;T117V;L120G;T121V;R127Q;A133S;T173S;M174L;V175I;L180I;N213A;A218V;I225V;P229A;L269I;K274A;I279Q;N280L;V289L;I290L;I315L;M354F;L358F;Y365S;H366N;H371R;H372Q;L374V;I424L
Node_4538	Node_4547	0.16460945280767053		Y63F;P66S;A83S;L86I;I90V;S92A;I118V;L185I;V192I;A213V;V225I;I270L;A274L;G281A;L290F;I294M;M306F;A314T;S322A	Y63F;P66S;A83S;L86I;I90V;S92A;I118V;L185I;V192I;A213V;V225I;I270L;A274L;G281A;L290F;I294M;M306F;A314T;S322A
928217	Node_4538	0.04388669617928651
Node_4537	Node_4538	0.017058159646339603		L280F	L280F
Node_4534	Node_4537	0.005845791935984578
367768	Node_4534	0.002206729695847395
46731	Node_4534	3.73628282234857E-6
Node_4536	Node_4537	0.010988210288967506
50429	Node_4536	0.0036276877283219202
Node_4535	Node_4536	0.004289293980452806
446912	Node_4535	0.004449492097918182		A265T	A265T
51070	Node_4535	3.73628282234857E-6
Node_4546	Node_4547	0.06754083327472465		G301S	G301S
1036011	Node_4546	0.06370308104506997		V117I;V214I;V219M;S365F;R371C;S439A	V117I;V214I;V219M;S365F;R371C;S439A
Node_4545	Node_4546	0.002798415805179895		I270V	I270V
213639	Node_4545	0.2940793762043669		Y67F;P72F;I90V;F96L;F110L;L116V;V129I;I175V;A213V;Q223K;V225I;A229V;N231S;S234R;L238I;S248T;A251V;W264I;C271S;A274D;G281A;L287W;L289I;L290F;L291F;I294Y;S301I;M306A;E310Q;S322A;T323I;L344F;F354L;F358L;N366D;R370S;R371C;S396C;L424I;I426V	Y67F;P72F;I90V;F96L;F110L;L116V;V129I;I175V;A213V;Q223K;V225I;A229V;N231S;S234R;L238I;S248T;A251V;W264I;C271S;A274D;G281A;L287W;L289I;L290F;L291F;I294Y;S301I;M306A;E310Q;S322A;T323I;L344F;F354L;F358L;N366D;R370S;R371C;S396C;L424I;I426V
Node_4544	Node_4545	0.011979096544330254		I118M	I118M
388629	Node_4544	0.04973131239134898		G120A;L287V;L290V;S301G;M306F	G120A;L287V;L290V;S301G;M306F
Node_4543	Node_4544	0.04128836631584218		Q62R;V70A;V78L;G82A;S92L;V94S;F107Q;I294V;M306I;I347L	Q62R;V70A;V78L;G82A;S92L;V94S;F107Q;I294V;M306I;I347L
Node_4539	Node_4543	0.012925857856821491
214982	Node_4539	0.016362160265018775		V253A	V253A
242718	Node_4539	0.012259763697934734
Node_4542	Node_4543	0.017837067726990712		I180L	I180L
1136245	Node_4542	0.016158419409084822
Node_4541	Node_4542	0.05526033709926613
48499	Node_4541	3.73628282234857E-6
Node_4540	Node_4541	0.0011511300788874794
48498	Node_4540	3.73628282234857E-6
48500	Node_4540	3.73628282234857E-6
Node_8697	Node_8698	0.5575250520946248		K54M;S55M;P72Q;V90T;S92L;Y95W;T117L;V124Q;M174S;K177S;K181R;I189T;S197A;S248A;A251V;I270M;N280Q;G281A;I294Y;G301A;M354L;L363Q;N365K;T369S;L374F;I424V	K54M;S55M;P72Q;V90T;S92L;Y95W;T117L;V124Q;M174S;K177S;K181R;I189T;S197A;S248A;A251V;I270M;N280Q;G281A;I294Y;G301A;M354L;L363Q;N365K;T369S;L374F;I424V
Node_8168	Node_8697	0.14306919546756547
Node_4582	Node_8168	0.1799770999059666		G133A;S177N	G133A;S177N
Node_4549	Node_4582	0.21979573730245436		M86T;T90V;L111M;I130V;A133S;F168Y;H171C;N177G;L230I;M270L;E271A;G273A;I290L;A305I;M306F;E310Q;S318A;Y366F;Y421F;C425S	M86T;T90V;L111M;I130V;A133S;F168Y;H171C;N177G;L230I;M270L;E271A;G273A;I290L;A305I;M306F;E310Q;S318A;Y366F;Y421F;C425S
10224	Node_4549	0.39205151086821094		Q63R;Y67F;G82A;M85F;L92I;V93M;M94V;N107T;M111T;L113F;I116V;L117M;I118V;Q169E;C171Q;P175E;K178S;Y182W;V214I;A218T;L269I;L270I;L287I;N370E;V424I	Q63R;Y67F;G82A;M85F;L92I;V93M;M94V;N107T;M111T;L113F;I116V;L117M;I118V;Q169E;C171Q;P175E;K178S;Y182W;V214I;A218T;L269I;L270I;L287I;N370E;V424I
35080	Node_4549	0.2519488445079397		L69I;T78A;M85L;M94L;L120I;V130A;S174V;K178V;Y182E;Q234H;I279T;L290T;I305L;Y309G;I315L;V319A;T350S;T351S;L354T;K365R	L69I;T78A;M85L;M94L;L120I;V130A;S174V;K178V;Y182E;Q234H;I279T;L290T;I305L;Y309G;I315L;V319A;T350S;T351S;L354T;K365R
Node_4581	Node_4582	0.21963207749506758		Q62H;T90S;M94L;N107S;I118L;Q124N;A218V;Q234L;A248S;L269I;M270L;M306W;E310D;Q363L;K365N	Q62H;T90S;M94L;N107S;I118L;Q124N;A218V;Q234L;A248S;L269I;M270L;M306W;E310D;Q363L;K365N
Node_4552	Node_4581	0.3394880210236415		T60N;L77I;T78M;G79A;A80S;M85I;S90I;N99F;L110V;L111V;I116C;L117S;L120F;T121V;M122S;N124F;A133S;S174C;P175S;N177G;K178T;I185V;T223S;N231D;A265S;G273N;R275W;E277D;I279V;A281G;L287F;I290L;A301L;A316S;S318G;L358F;N365V;N371S;C425S	T60N;L77I;T78M;G79A;A80S;M85I;S90I;N99F;L110V;L111V;I116C;L117S;L120F;T121V;M122S;N124F;A133S;S174C;P175S;N177G;K178T;I185V;T223S;N231D;A265S;G273N;R275W;E277D;I279V;A281G;L287F;I290L;A301L;A316S;S318G;L358F;N365V;N371S;C425S
710152	Node_4552	0.23148750929045897		N60S;H62Y;P66S;D71E;I85T;M86V;I90L;L94V;H171C;S175A;T178S;V214S;E215D;I225V;L290F;Y309F;A311S	N60S;H62Y;P66S;D71E;I85T;M86V;I90L;L94V;H171C;S175A;T178S;V214S;E215D;I225V;L290F;Y309F;A311S
Node_4551	Node_4552	0.09412899869931564		M78I;M86S;F120I;T178V;Y182F;V253I;L270I;D277N;L354F	M78I;M86S;F120I;T178V;Y182F;V253I;L270I;D277N;L354F
329963	Node_4551	0.14506557879396656		I77L;I90V;C116S;I120V;C174Y;T213V;V214A;D231N;S248C;W275M;F354S;V365G;S371Y	I77L;I90V;C116S;I120V;C174Y;T213V;V214A;D231N;S248C;W275M;F354S;V365G;S371Y
Node_4550	Node_4551	0.05913174031965257		H171N;C174N;T213A;N273K;L301I;G318S;F358L;V424I	H171N;C174N;T213A;N273K;L301I;G318S;F358L;V424I
105859	Node_4550	0.16136341004788748		Y67F;L69M;Q72S;I78V;I90L;H97N;C116F;N174S;G177S;V185I;A213S;P229T;I269L;N277S;G281A;T314N;S322C;L363M;V365F	Y67F;L69M;Q72S;I78V;I90L;H97N;C116F;N174S;G177S;V185I;A213S;P229T;I269L;N277S;G281A;T314N;S322C;L363M;V365F
73431	Node_4550	0.11788181129754084		V93A;S107G;I120F;S223F;V235I;I270L;N277G;I301G;I347M;S371L;V406L	V93A;S107G;I120F;S223F;V235I;I270L;N277G;I301G;I347M;S371L;V406L
Node_4580	Node_4581	0.11527027077192774		S174L;L193C;Y309F	S174L;L193C;Y309F
Node_4560	Node_4580	0.016333814112560855		L230I	L230I
35052	Node_4560	1.423140557978581		M55F;T60Q;Y67F;L69M;Q72R;L77I;T78F;G79S;A80S;G82R;A83G;L84V;M85A;M86H;T87N;G91S;V93I;L94C;H97Q;N99D;S107N;L110T;L111A;L113T;I116V;L117T;T121V;M122T;N124L;I130V;Q169L;H171M;L174T;P175N;N177T;K178T;R181K;Y182I;M184F;I185L;T189V;V192I;C193M;F196L;A197S;S209A;A211T;V214A;L216I;V218M;C219S;T223S;F233W;L234S;V243I;V251A;T252S;V253L;A265S;S268A;I269L;L270R;E271D;G273K;N274E;R275G;E277D;I279L;Q280N;L287I…	M55F;T60Q;Y67F;L69M;Q72R;L77I;T78F;G79S;A80S;G82R;A83G;L84V;M85A;M86H;T87N;G91S;V93I;L94C;H97Q;N99D;S107N;L110T;L111A;L113T;I116V;L117T;T121V;M122T;N124L;I130V;Q169L;H171M;L174T;P175N;N177T;K178T;R181K;Y182I;M184F;I185L;T189V;V192I;C193M;F196L;A197S;S209A;A211T;V214A;L216I;V218M;C219S;T223S;F233W;L234S;V243I;V251A;T252S;V253L;A265S;S268A;I269L;L270R;E271D;G273K;N274E;R275G;E277D;I279L;Q280N;L287I…
Node_4559	Node_4560	0.14531790692484417		G82S;V93I;L111F;M122I;H171Y;C219S;E271S;A311S;I347L;N365T;Y366F;V424I	G82S;V93I;L111F;M122I;H171Y;C219S;E271S;A311S;I347L;N365T;Y366F;V424I
Node_4554	Node_4559	0.09253679535688734		V129I;Y171F;P175S;N177S;A281S;A301I;T351A;L354A;T365S;N371H;A396S	V129I;Y171F;P175S;N177S;A281S;A301I;T351A;L354A;T365S;N371H;A396S
7602	Node_4554	0.06649422497487548		S107N;I116V;I185V;T223A;A241T;T300S;T328K;R362Y;L363T;F366I;S369Q;N370S;H371S	S107N;I116V;I185V;T223A;A241T;T300S;T328K;R362Y;L363T;F366I;S369Q;N370S;H371S
Node_4553	Node_4554	0.014050852228228258
194597	Node_4553	0.07353008349057392		L344F;N370S	L344F;N370S
7612	Node_4553	0.02665025792090047		I116V;K178N;F194L;V214I;I290F;S365N	I116V;K178N;F194L;V214I;I290F;S365N
Node_4558	Node_4559	0.04439728637283585
Node_4555	Node_4558	0.01702138734604211		S107T	S107T
60560	Node_4555	0.09508863213768483		A83G;I122T;I185L;V214I;I290F;T300S;L354I	A83G;I122T;I185L;V214I;I290F;T300S;L354I
60585	Node_4555	0.12651046561074197		L84F;N99S;L113A;I116V;L120I;I130V;Y171F;P175V;K178N;Y182H;S219C;G273K;A281G;I290L;T351S	L84F;N99S;L113A;I116V;L120I;I130V;Y171F;P175V;K178N;Y182H;S219C;G273K;A281G;I290L;T351S
Node_4557	Node_4558	0.0447818765066013		F111L;L113A;Y171S;K178T;F309Y;L358F	F111L;L113A;Y171S;K178T;F309Y;L358F
7594	Node_4557	0.06930506781556985		I122V;S271T;G273Q;A281G;A301G;T323S;L354F;Y432C	I122V;S271T;G273Q;A281G;A301G;T323S;L354F;Y432C
Node_4556	Node_4557	0.10163230511313526		T60A;I116L;V214I;S271A;V289I;I290A;T365F;I424V	T60A;I116L;V214I;S271A;V289I;I290A;T365F;I424V
133434	Node_4556	0.02930700966074993		V192I	V192I
339859	Node_4556	0.02213927056635034		H62Q;Q63S;A301T	H62Q;Q63S;A301T
Node_4579	Node_4580	0.04454371018781693		L113I;P175I;K178N;L216I;C219S;V253I;F309L;L354I;Y366H;N371H	L113I;P175I;K178N;L216I;C219S;V253I;F309L;L354I;Y366H;N371H
Node_4568	Node_4579	0.18037513658890594		Y67F;G79A;M85I;L94I;N99G;L117V;L118T;M122S;N177I;L270I;G273N;I290T;I354A	Y67F;G79A;M85I;L94I;N99G;L117V;L118T;M122S;N177I;L270I;G273N;I290T;I354A
28833	Node_4568	0.20172860257985226		V93I;S107T;L110I;L111F;V214I;T290L;A301S;A354G;H371Y;I426V	V93I;S107T;L110I;L111F;V214I;T290L;A301S;A354G;H371Y;I426V
Node_4567	Node_4568	0.0426749965581916		I94V;V117A;L120V;N124S;I175V;S219T;T350S;L358F	I94V;V117A;L120V;N124S;I175V;S219T;T350S;L358F
Node_4561	Node_4567	0.05785780758538571		M86L;L92T;L111A;T118L;L309I	M86L;L92T;L111A;T118L;L309I
269548	Node_4561	0.04343563748450414		I113L	I113L
72674	Node_4561	0.08176328219528638		F67L;S107N;A111V;L118I;V120L;I130V;V175I;T213S;I279V;T290A;F358L;N365S;F374L	F67L;S107N;A111V;L118I;V120L;I130V;V175I;T213S;I279V;T290A;F358L;N365S;F374L
Node_4566	Node_4567	0.029651330349353945		S122A	S122A
Node_4562	Node_4566	0.06543751134198032		T78I;I113L;V120I;T121C;T213S;T290A;A301G	T78I;I113L;V120I;T121C;T213S;T290A;A301G
566292	Node_4562	0.007646867763677102		L411M	L411M
871532	Node_4562	0.006550271719462252
Node_4565	Node_4566	0.08160527809113723		S107T;L111F;I116L;I130V;T219S;P229A;V251A;I279V;T290I;S350T;N365S	S107T;L111F;I116L;I130V;T219S;P229A;V251A;I279V;T290I;S350T;N365S
307972	Node_4565	5.77576865925374E-4
Node_4564	Node_4565	0.0021399306616047037		V175I	V175I
683134	Node_4564	0.014468387015885617		S268I;A354P;I426L	S268I;A354P;I426L
Node_4563	Node_4564	0.012700367955864154
7689	Node_4563	0.006427988707887277		I290V	I290V
7690	Node_4563	0.006118658649465409		I113V;L116I	I113V;L116I
Node_4578	Node_4579	0.18028033985765		T60A;G82S;A83G;I116V;L120T;V129I;H171S;L174A;N177E;T213S;S219T;A265S;E271A;I290S;A301V;L309I;A311S;N365S;N370T	T60A;G82S;A83G;I116V;L120T;V129I;H171S;L174A;N177E;T213S;S219T;A265S;E271A;I290S;A301V;L309I;A311S;N365S;N370T
39384	Node_4578	0.05301367096284004		C357R	C357R
Node_4577	Node_4578	0.041156940475966776		N99Q;I113V;V116L;S290A;V301I;I354M;S365G	N99Q;I113V;V116L;S290A;V301I;I354M;S365G
1043166	Node_4577	0.020783349556341767		I279L;M354L	I279L;M354L
Node_4576	Node_4577	0.013265835391623427		T219A;S311A	T219A;S311A
Node_4570	Node_4576	0.0012304000150507445
7678	Node_4570	0.009855396826379854		I279L	I279L
Node_4569	Node_4570	0.03726105821859014		T120I;I130V;A219T;M354L	T120I;I130V;A219T;M354L
240836	Node_4569	0.029547172220315446		L116F;I120L;T223S	L116F;I120L;T223S
53479	Node_4569	0.053618946805790046		Q99N;F168Y;V214I;T219S;N274H;A290T;L344F;G365S	Q99N;F168Y;V214I;T219S;N274H;A290T;L344F;G365S
Node_4575	Node_4576	0.004113648125512975
Node_4571	Node_4575	0.0020917165444212385
1328066	Node_4571	0.004387560722768522
7666	Node_4571	0.009483547827989006
Node_4574	Node_4575	0.014131188821204387		I301A;H366R	I301A;H366R
7650	Node_4574	0.016320827884505194		V113I;I279L	V113I;I279L
Node_4573	Node_4574	0.0061041921009999086		V214I	V214I
7667	Node_4573	0.00999935029365661
Node_4572	Node_4573	0.003558660209588913
7670	Node_4572	0.0037673785036167846
7671	Node_4572	0.0025190185611670634		V113I	V113I
Node_8167	Node_8168	0.13122629816973713		M55A;T60H;Q63T;Q72P;G82A;N107S;L193F;F196L;I290L;S318G;T350S;L354M;S369T;N370S	M55A;T60H;Q63T;Q72P;G82A;N107S;L193F;F196L;I290L;S318G;T350S;L354M;S369T;N370S
Node_4590	Node_8167	0.5402293230578833		M54T;A55G;H60Y;Y67W;D71E;T78V;A80G;L84F;M85T;M86L;T90V;I118V;L120M;I130V;G133A;H171C;P175Y;S177I;K178A;Y182R;I185V;T189I;A218V;C219T;T223V;P232A;Q234A;A248S;S268A;L287F;L290M;A301G;M306W;M354L;K365L;F368Y;N371S	M54T;A55G;H60Y;Y67W;D71E;T78V;A80G;L84F;M85T;M86L;T90V;I118V;L120M;I130V;G133A;H171C;P175Y;S177I;K178A;Y182R;I185V;T189I;A218V;C219T;T223V;P232A;Q234A;A248S;S268A;L287F;L290M;A301G;M306W;M354L;K365L;F368Y;N371S
Node_4584	Node_4590	0.08467771533495357		I189L;E271D;V319I	I189L;E271D;V319I
426587	Node_4584	0.05714976279727547		L77F;L92M;V93I;M120V;T300S	L77F;L92M;V93I;M120V;T300S
Node_4583	Node_4584	0.03355525874242008		V223T;M270L;M290I	V223T;M270L;M290I
223987	Node_4583	0.0352132785179014		L189V;G301A;L365S	L189V;G301A;L365S
426588	Node_4583	0.0540107000058681		L113V;V118M;I177M;L216V;T223A	L113V;V118M;I177M;L216V;T223A
Node_4589	Node_4590	0.035541395128043426		T54A;T63V;I116M;V130I;N274K;L365F	T54A;T63V;I116M;V130I;N274K;L365F
Node_4585	Node_4589	0.05098066698614618		L77I;L269I	L77I;L269I
1355229	Node_4585	0.0611231568719116		N99S;M120I;M270L;M290T	N99S;M120I;M270L;M290T
231028	Node_4585	0.0573474727742694		A82G;M116V;C171S;A178S;I225V;A281S	A82G;M116V;C171S;A178S;I225V;A281S
Node_4588	Node_4589	0.030175107173396946		I177L	I177L
Node_4586	Node_4588	0.06336037914738492		A54T;V63P;L111M;M116V;L117M;V118I;M120A;A178S;I189V;I225V;A281S;F287I;G318S;L354M	A54T;V63P;L111M;M116V;L117M;V118I;M120A;A178S;I189V;I225V;A281S;F287I;G318S;L354M
7739	Node_4586	0.0010957708767052301
7740	Node_4586	0.004113760096892096
Node_4587	Node_4588	0.07875794758367402		M120V;G301A;L354I;F365V	M120V;G301A;L354I;F365V
373177	Node_4587	0.004125915640867441
7741	Node_4587	3.73628282234857E-6
Node_8166	Node_8167	0.19330323704586128		T63A;P66A;L69M;T90S;V93A;I118M;V129I;S174P;S177Q;A197G;F206Y;V214P;N231D;Q234E;K365Q;C425S	T63A;P66A;L69M;T90S;V93A;I118M;V129I;S174P;S177Q;A197G;F206Y;V214P;N231D;Q234E;K365Q;C425S
Node_4591	Node_8166	0.8717687287527782		A55T;H60K;A63M;Y67F;D71N;A82S;L84F;M86L;N99H;L111I;G114S;I130T;P175T;G179S;T189I;F193C;L196F;A201T;E215D;A218M;C219M;T223K;V235I;V243I;A248G;G273N;E277D;Q280I;A281S;V289I;A301S;Y309F;E310N;A311S;P312S;T314N;A316S;G318N;V319T;L344A;S350T;T351L;M354L;Q365M;Y366F;N371S;Y421F;V424I	A55T;H60K;A63M;Y67F;D71N;A82S;L84F;M86L;N99H;L111I;G114S;I130T;P175T;G179S;T189I;F193C;L196F;A201T;E215D;A218M;C219M;T223K;V235I;V243I;A248G;G273N;E277D;Q280I;A281S;V289I;A301S;Y309F;E310N;A311S;P312S;T314N;A316S;G318N;V319T;L344A;S350T;T351L;M354L;Q365M;Y366F;N371S;Y421F;V424I
7764	Node_4591	0.14502464005500654		A66S;L77F;I116L;F168L;M219L;D231N;F233Y;I347M;M365L	A66S;L77F;I116L;F168L;M219L;D231N;F233Y;I347M;M365L
7769	Node_4591	0.18880140945204102		P174S;T175L;I189V;A211S;T213S;I225V;T252S;N273K;N274T;R275H;I279V;L287I;L290I;S301L;A305G;S312T;T319A;A344G;L354T	P174S;T175L;I189V;A211S;T213S;I225V;T252S;N273K;N274T;R275H;I279V;L287I;L290I;S301L;A305G;S312T;T319A;A344G;L354T
Node_8165	Node_8166	0.19388400687440197		M85L;M94I;A218G	M85L;M94I;A218G
Node_4704	Node_8165	0.03350226408377719		M118L;L290I	M118L;L290I
Node_4598	Node_4704	0.19863751959202258		A55T;P72Q;L113I;I116L;I129V;G133S;Y182W;G218N;D231N;V243I;V253I;N274S;I279T;A301L;A316S;S350T;N371M	A55T;P72Q;L113I;I116L;I129V;G133S;Y182W;G218N;D231N;V243I;V253I;N274S;I279T;A301L;A316S;S350T;N371M
Node_4593	Node_4598	0.06189060210125604		T173S;P174L;M354A;Y366F	T173S;P174L;M354A;Y366F
7867	Node_4593	0.0019849068448898103
Node_4592	Node_4593	0.0011872360368040877
765184	Node_4592	3.73628282234857E-6
7868	Node_4592	0.0021275394282644685
Node_4597	Node_4598	0.02996414352268244		M122V;F193L	M122V;F193L
Node_4594	Node_4597	0.04928283145060931		T55A;A66P;I113T;L116I;I185V;L196F;I290L;Y366F	T55A;A66P;I113T;L116I;I185V;L196F;I290L;Y366F
134994	Node_4594	0.026659739622962687		P174I;I225V;M371T	P174I;I225V;M371T
765186	Node_4594	0.01595850960819329
Node_4596	Node_4597	0.018564082324353106		I94T;N231D	I94T;N231D
334987	Node_4596	0.051082022935242354		I113L;V122M;L180M;E234N;S274T;V319I;M354L	I113L;V122M;L180M;E234N;S274T;V319I;M354L
Node_4595	Node_4596	0.01718336008816287
765187	Node_4595	0.025092092164815272
7871	Node_4595	0.01974085760806904		I113L;V192I	I113L;V192I
Node_4703	Node_4704	0.06709430104945234		N99H;N371E	N99H;N371E
Node_4635	Node_4703	0.0275885033590496		L269I;S322T	L269I;S322T
Node_4608	Node_4635	0.04562975916796087		S107T;Q365L;Y366F	S107T;Q365L;Y366F
1072481	Node_4608	0.06077582842655017		P175S;V251I;M354I	P175S;V251I;M354I
Node_4607	Node_4608	0.03879796274162404		M122V;I129V;I290M	M122V;I129V;I290M
Node_4599	Node_4607	0.01647318003992448		S208A;M290L;M354L	S208A;M290L;M354L
386614	Node_4599	0.01579543732226951		T189M;N274D	T189M;N274D
7782	Node_4599	0.016795602667025403		Y67F;N274S	Y67F;N274S
Node_4606	Node_4607	0.014219661816261038		M86L;T189V	M86L;T189V
Node_4600	Node_4606	0.009238136312187954		C357S	C357S
30478	Node_4600	0.01737579441123859
491014	Node_4600	0.0370318227863553		I116A;S208A;S268T	I116A;S208A;S268T
Node_4605	Node_4606	0.0013982179082284506
Node_4602	Node_4605	0.005880566314592819
1213598	Node_4602	0.011729659664478174		V189L;A311T;C357S	V189L;A311T;C357S
Node_4601	Node_4602	3.73628282234857E-6
195326	Node_4601	0.01216493508772991		N274G	N274G
255564	Node_4601	0.018493433045436155		V189L;V289T;C357S	V189L;V289T;C357S
Node_4604	Node_4605	0.005497250707528325		M290T	M290T
1352416	Node_4604	0.022389110180450415		A55T;V189M;I269M;A305T	A55T;V189M;I269M;A305T
Node_4603	Node_4604	0.013831460984773326		I116A;M354L	I116A;M354L
1188028	Node_4603	0.01904832339741893
432798	Node_4603	0.04072613823007455		R127W;V189M;E234G;A241T;I269T;A311T	R127W;V189M;E234G;A241T;I269T;A311T
Node_4634	Node_4635	0.018618699767442973		P174L;V289I;V319I	P174L;V289I;V319I
1213697	Node_4634	0.17960802772361234		A66P;P72Q;S107K;L118M;I129V;T189L;D231N;E234D;I290L;P312S;T314S;M354T;E371K	A66P;P72Q;S107K;L118M;I129V;T189L;D231N;E234D;I290L;P312S;T314S;M354T;E371K
Node_4633	Node_4634	0.012271409862305144
Node_4613	Node_4633	0.017930016910364603
Node_4610	Node_4613	0.009681885394582137		I129V	I129V
195290	Node_4610	0.036859852886294515		I116L;C219Y;T223K;L287F;M354A	I116L;C219Y;T223K;L287F;M354A
Node_4609	Node_4610	0.020648173373425706		I116M;I290T;Y309H;P312S	I116M;I290T;Y309H;P312S
495876	Node_4609	0.016373326690912553
685728	Node_4609	0.02790959850668838		V192I;E371K;V424I	V192I;E371K;V424I
Node_4612	Node_4613	3.73628282234857E-6		M354L	M354L
540279	Node_4612	0.09453646494465659		L113M;I116V;I129V;L174P;N274S;I290M;V424I	L113M;I116V;I129V;L174P;N274S;I290M;V424I
Node_4611	Node_4612	0.034139830814339994		A301M	A301M
195330	Node_4611	0.02375754249159115		A265T;T351M	A265T;T351M
42863	Node_4611	0.018269070474759317		L174S;I290L	L174S;I290L
Node_4632	Node_4633	0.06045505411790867		I116L;L174Q;T351S;M354L;E371Q	I116L;L174Q;T351S;M354L;E371Q
Node_4617	Node_4632	0.010333456973197416		L118M	L118M
Node_4614	Node_4617	0.018145751026984056
195321	Node_4614	0.07482794910233255		A63T;A93V;M118L;M122I;I129V;Q174L;I269V;I290T;A301T;I315M;G318S;I319V;I347M	A63T;A93V;M118L;M122I;I129V;Q174L;I269V;I290T;A301T;I315M;G318S;I319V;I347M
495854	Node_4614	0.06299905787475432		A55T;M122V	A55T;M122V
Node_4616	Node_4617	0.004010545484641368
420948	Node_4616	0.07528383597093737		M86T;I94V;L196I;D231N;Q365L;Y366F	M86T;I94V;L196I;D231N;Q365L;Y366F
Node_4615	Node_4616	0.026647986492549774		S107T;I129V;I290T;Y309H;P312S	S107T;I129V;I290T;Y309H;P312S
1579276	Node_4615	0.01219690230924099		N274H	N274H
495868	Node_4615	0.020771923567095014		T167X;M184X;E234X;I319V;V346X	T167X;M184X;E234X;I319V;V346X
Node_4631	Node_4632	0.013515460553679075		S107T;L196I	S107T;L196I
Node_4619	Node_4631	0.0012189664774462027
86373	Node_4619	0.09681583080799017		Q174K;T223I;I290T;G318S	Q174K;T223I;I290T;G318S
Node_4618	Node_4619	0.0021962018847308607		I129V	I129V
651724	Node_4618	0.04912504436369056		E234Q;I279T;S351L;L354S	E234Q;I279T;S351L;L354S
86377	Node_4618	0.029735963204018404		A66P;I225V	A66P;I225V
Node_4630	Node_4631	3.73628282234857E-6
651721	Node_4630	0.03194330905815665		A66P	A66P
Node_4629	Node_4630	0.011252672999950097
1053764	Node_4629	0.053632685986569686		I94T;T223V;I225V;D231N;S351T;L358F	I94T;T223V;I225V;D231N;S351T;L358F
Node_4628	Node_4629	0.00747474754431374		I279T	I279T
Node_4622	Node_4628	0.006274439022178453
651723	Node_4622	0.019107592879621153		I196L;N274D	I196L;N274D
Node_4621	Node_4622	0.005366345796266239		D231N	D231N
195299	Node_4621	0.037491630339659965		I94M;I129V;I196L;I225V	I94M;I129V;I196L;I225V
Node_4620	Node_4621	0.011395034948673808
31902	Node_4620	0.0028391148858849862
497146	Node_4620	0.011466586990273758		S268G	S268G
Node_4627	Node_4628	0.001467287365844033
1452449	Node_4627	0.029655395609277612		I94V;S351L	I94V;S351L
Node_4626	Node_4627	0.05023631700616065		I129V;S351T;L354M	I129V;S351T;L354M
Node_4623	Node_4626	0.01343726847157078		V192I	V192I
1160813	Node_4623	0.021902244619039998
1577495	Node_4623	0.0297489408922992		T223A;S268G;T279I;I290M	T223A;S268G;T279I;I290M
Node_4625	Node_4626	0.010048974802930403		I225V;Q371K	I225V;Q371K
495860	Node_4625	0.017273500506417717		I94V	I94V
Node_4624	Node_4625	0.008717622244513775		I196L	I196L
195307	Node_4624	0.020694653262459475		T107N;D231N;A265T	T107N;D231N;A265T
86363	Node_4624	0.02974261272172084
Node_4702	Node_4703	0.019836692538066723
Node_4647	Node_4702	0.003080019526581408
Node_4639	Node_4647	0.048958535643032826		P174L;E271Q;P312S;M354I	P174L;E271Q;P312S;M354I
27585	Node_4639	0.06607278226490558		M122T;L174I;T189M;A265T;A301I;E371K	M122T;L174I;T189M;A265T;A301I;E371K
Node_4638	Node_4639	0.03480265296987175		A63T;G318S	A63T;G318S
7857	Node_4638	0.03968956251165235		L180F;T252S	L180F;T252S
Node_4637	Node_4638	0.032416752958545694		T63M;A305T;I354T	T63M;A305T;I354T
212740	Node_4637	0.02547850641657342
Node_4636	Node_4637	0.001863845644440926
303931	Node_4636	0.03716450136209541		I116A;L230P;G273N;A311T	I116A;L230P;G273N;A311T
94987	Node_4636	0.0199643372373165		A55V;V251I;E371K	A55V;V251I;E371K
Node_4646	Node_4647	0.023354158983877712
Node_4641	Node_4646	0.07680561965663069		I116T;C219F;T223A;E271Q;I290A;M354V;E371Q	I116T;C219F;T223A;E271Q;I290A;M354V;E371Q
661037	Node_4641	0.011888391711823706
Node_4640	Node_4641	0.018466022373523433		A55T;I94V;Q271G;N274D;A290T;V354T	A55T;I94V;Q271G;N274D;A290T;V354T
495881	Node_4640	0.003081562108811547
55142	Node_4640	0.027594538433562025
Node_4645	Node_4646	0.004671794791191229		I94V	I94V
55135	Node_4645	0.08035537478203837		T78S;I129V;G133S;P174Q;N274S;I290A	T78S;I129V;G133S;P174Q;N274S;I290A
Node_4644	Node_4645	0.016808865028983173
305516	Node_4644	0.04859817557603047		I129V;A265T;I290V	I129V;A265T;I290V
Node_4643	Node_4644	0.012081023707852669		I116T;I290L	I116T;I290L
662068	Node_4643	0.01826677954921086		T189M	T189M
Node_4642	Node_4643	0.004671809272438835
436291	Node_4642	0.007531764136296252
7797	Node_4642	0.016730950139401957		A394R	A394R
Node_4701	Node_4702	0.02891669328010229		I116T;V289I;S322T;F325Y;M354A	I116T;V289I;S322T;F325Y;M354A
Node_4648	Node_4701	0.033007575668436234		A63T;T189V;V251I;I290T;V319I	A63T;T189V;V251I;I290T;V319I
1213687	Node_4648	0.017096759821966706
7792	Node_4648	0.0244782241194904		I129V;V192I;E377G	I129V;V192I;E377G
Node_4700	Node_4701	0.01319529047610067
Node_4654	Node_4700	0.02577502913286987		Y67F	Y67F
582428	Node_4654	0.04162463241932585		A265T	A265T
Node_4653	Node_4654	0.02165849741693789		S107T	S107T
Node_4650	Node_4653	0.011731354227679078		T116I;A301S	T116I;A301S
378071	Node_4650	0.061320769586599454		L113M;D231N;A265T;A354T	L113M;D231N;A265T;A354T
Node_4649	Node_4650	0.007230310723198624
259920	Node_4649	0.014753756475283028
496405	Node_4649	0.047015148947158504		T107M;I225V;A265T;S301F;G318S	T107M;I225V;A265T;S301F;G318S
Node_4652	Node_4653	0.037025827228286075		T116A;L269I;I290M	T116A;L269I;I290M
586796	Node_4652	0.017529017306077834		A63T	A63T
Node_4651	Node_4652	0.0031992679939722665
137246	Node_4651	0.006258604828284303
36176	Node_4651	0.018403166284642402		E271K;A301T	E271K;A301T
Node_4699	Node_4700	0.008103333154726155
Node_4663	Node_4699	0.019850053544552663		A265T	A265T
57987	Node_4663	0.0719817137273721		T116I;A301S;M306V	T116I;A301S;M306V
Node_4662	Node_4663	0.012931998907658676		Y325F	Y325F
Node_4655	Node_4662	0.005168775582508779
30501	Node_4655	0.04624167409289903		T116V;L287I;V319I	T116V;L287I;V319I
57985	Node_4655	0.04892667517843774		I94V;H99N;T116I;T189M;A211S;A301T;P312S;A354T	I94V;H99N;T116I;T189M;A211S;A301T;P312S;A354T
Node_4661	Node_4662	0.00850359461352593
57991	Node_4661	0.025561278367844283		A63T	A63T
Node_4660	Node_4661	0.005536846826529615
Node_4656	Node_4660	0.002382552500272575
57979	Node_4656	0.01894808380332048
57980	Node_4656	0.015459489410966823		I290L	I290L
Node_4659	Node_4660	0.016781901467172053		T265A;A354T	T265A;A354T
57982	Node_4659	0.04015108935325596
Node_4658	Node_4659	0.017769553402926973		L230M;T354M;E371Q	L230M;T354M;E371Q
38578	Node_4658	0.015785539650001502		M230I;S268G	M230I;S268G
Node_4657	Node_4658	0.008096262215583346		I290L	I290L
13397	Node_4657	0.041219043477740414		A265T;L290F;V319I;Q371K	A265T;L290F;V319I;Q371K
57983	Node_4657	0.022356617472624053		H207Q	H207Q
Node_4698	Node_4699	0.022179438929334206
Node_4664	Node_4698	0.03821161302616567		T189V;Y325F	T189V;Y325F
232419	Node_4664	0.022609707227416988		H171C;N274D	H171C;N274D
7830	Node_4664	0.03255026589693747		A66P;S268G;Q365L	A66P;S268G;Q365L
Node_4697	Node_4698	0.02012918833688502		A301S	A301S
172663	Node_4697	0.04715206210537505		I94V;T189L;A265T	I94V;T189L;A265T
Node_4696	Node_4697	0.014813888387894136
Node_4666	Node_4696	0.0012744570990366549
376633	Node_4666	0.025021632209296294
Node_4665	Node_4666	0.01149835433964877		I289M	I289M
79736	Node_4665	0.01795957917802314		I129V	I129V
89020	Node_4665	0.024170711782663938		T116I;I290L	T116I;I290L
Node_4695	Node_4696	0.011336642712371801
376647	Node_4695	0.049653648710640694		P175S;T189V;E271K;V319I	P175S;T189V;E271K;V319I
Node_4694	Node_4695	0.004336445089656849		I129V	I129V
Node_4667	Node_4694	0.008144639833506497		T116I	T116I
1053780	Node_4667	0.09253319341165023		V129I;A265T;S301C;V319I	V129I;A265T;S301C;V319I
7819	Node_4667	0.03569253536651888		I94V	I94V
Node_4693	Node_4694	0.0031584901117763875
Node_4669	Node_4693	0.006491975480636114
195335	Node_4669	0.017077955858361853
Node_4668	Node_4669	0.008043848506632069
7823	Node_4668	0.01049775189601724		T116I	T116I
7824	Node_4668	0.01058187522029384
Node_4692	Node_4693	0.004758321993574292
7815	Node_4692	0.028004193275798412		L111I;T116I;V129I;T189A	L111I;T116I;V129I;T189A
Node_4691	Node_4692	0.0023827867886299734
Node_4678	Node_4691	0.018173071195525085		Y309H;P312S;V319I	Y309H;P312S;V319I
Node_4670	Node_4678	0.0028129882931085585
1213693	Node_4670	0.00573667355584335		Y366E;F368I;T369L;S370R;E371R	Y366E;F368I;T369L;S370R;E371R
496092	Node_4670	0.003323426309547148
Node_4677	Node_4678	0.0035983515708657636
Node_4671	Node_4677	0.00933120553744564		I94V	I94V
1739091	Node_4671	3.73628282234857E-6
1739092	Node_4671	3.73628282234857E-6
Node_4676	Node_4677	0.0028542522833180438		V129I	V129I
Node_4672	Node_4676	0.005358950692950978
496093	Node_4672	0.008802060845335599		I129V	I129V
571825	Node_4672	0.008386010412131816
Node_4675	Node_4676	0.006760736097431904
1213682	Node_4675	0.0032614938721209677
Node_4674	Node_4675	0.0010704270627667736
1739090	Node_4674	0.0022136260139369464		P222X	P222X
Node_4673	Node_4674	3.73628282234857E-6
1213683	Node_4673	3.73628282234857E-6
1739093	Node_4673	3.73628282234857E-6
Node_4690	Node_4691	9.241681519925447E-4
496413	Node_4690	0.014272107804493343
Node_4689	Node_4690	3.73628282234857E-6
Node_4682	Node_4689	3.73628282234857E-6
263686	Node_4682	0.006543114525512731		V129I	V129I
Node_4681	Node_4682	0.0010839810854303383
Node_4679	Node_4681	0.0010807572724802438
398260	Node_4679	0.0066436778615174726		V129I	V129I
46612	Node_4679	0.0032637181550633034
Node_4680	Node_4681	3.73628282234857E-6
443756	Node_4680	0.005444972049694461
7808	Node_4680	0.007614566086953129		V129I;I289F	V129I;I289F
Node_4688	Node_4689	3.73628282234857E-6
443759	Node_4688	0.012059310602265014
Node_4687	Node_4688	0.0021596449282862092
Node_4684	Node_4687	0.0012594034654260606
280671	Node_4684	0.005283266335693223		T223A	T223A
Node_4683	Node_4684	0.0010851059620900637
1443565	Node_4683	0.007533269986032449
263685	Node_4683	0.00794913011918488
Node_4686	Node_4687	0.0010917352366476391
303932	Node_4686	0.005474601399709354
Node_4685	Node_4686	0.0032504022555472686
302049	Node_4685	0.010994386430880031		V129I	V129I
7807	Node_4685	0.0032861473105685476		A265T	A265T
Node_8164	Node_8165	0.015288286341905237
Node_6380	Node_8164	0.003462686066968703
Node_4705	Node_6380	0.20138018104765323		L77I;M86V;I94V;L111I;L113M;I116T;M118L;G133S;P174L;C219L;V251I;N274Q;A281S;L287I;A311S;V319A;M354I	L77I;M86V;I94V;L111I;L113M;I116T;M118L;G133S;P174L;C219L;V251I;N274Q;A281S;L287I;A311S;V319A;M354I
106881	Node_4705	0.01898298486313322		A248S;E271Q;A301T;T351M	A248S;E271Q;A301T;T351M
7897	Node_4705	0.02685522824333932		V94A;G179S;M306T	V94A;G179S;M306T
Node_6379	Node_6380	0.024289042813501964
Node_4708	Node_6379	0.14859778269230814		N99H;L113M;M118T;I129V;F193L;L196F;L287F;A395S	N99H;L113M;M118T;I129V;F193L;L196F;L287F;A395S
7883	Node_4708	0.17322338940098989		S90T;I94V;I116T;T167S;P174Q;E215Q;A281S;A301L;M354T	S90T;I94V;I116T;T167S;P174Q;E215Q;A281S;A301L;M354T
Node_4707	Node_4708	0.09835843471266846		Y67F;S107T;M113I;I130V;P174A;I279T;G318S;S322A;M354L	Y67F;S107T;M113I;I130V;P174A;I279T;G318S;S322A;M354L
7886	Node_4707	0.04377314813033336		I113V;F287L	I113V;F287L
Node_4706	Node_4707	0.018630156595223955
27779	Node_4706	0.020333009173165596		F67S;V70G;F418C	F67S;V70G;F418C
7888	Node_4706	0.0010976880165766514		R275H	R275H
Node_6378	Node_6379	0.0689225012830345		I94M;L117I;V289I	I94M;L117I;V289I
Node_4922	Node_6378	0.024152631126733427		M86L;G218E;L269I;E271Q;A281S;Y366F	M86L;G218E;L269I;E271Q;A281S;Y366F
Node_4740	Node_4922	0.07205869884180013		L85M;L110I;L113M;I117V;M118L;P174Q;H207R;S208A;P214I;L290M;A301L;V319I;Q365M	L85M;L110I;L113M;I117V;M118L;P174Q;H207R;S208A;P214I;L290M;A301L;V319I;Q365M
194408	Node_4740	0.1984086520379925		P72Q;N99H;I110V;M113I;I116A;I129V;C219H;T223A;I225V;I269L;G273N;I279V;I289V;M306A;Y309H;M365L	P72Q;N99H;I110V;M113I;I116A;I129V;C219H;T223A;I225V;I269L;G273N;I279V;I289V;M306A;Y309H;M365L
Node_4739	Node_4740	0.02302737602615908		Q271S;A316S;F366Y;N371K	Q271S;A316S;F366Y;N371K
Node_4712	Node_4739	0.08685119845078632		A63S;Y67F;I116V;V117I;G133S;M290L;M306T;Y366F;K371Q	A63S;Y67F;I116V;V117I;G133S;M290L;M306T;Y366F;K371Q
Node_4709	Node_4712	0.041141884758687366		D71N;N99D;S107T;V116M;I214V;C219S;I225V;G273A;I319V;M354A	D71N;N99D;S107T;V116M;I214V;C219S;I225V;G273A;I319V;M354A
1415582	Node_4709	0.10055044661647267		I117V;L120Q;S190W;L287F;I289V;L301A;M365L;Q371D	I117V;L120Q;S190W;L287F;I289V;L301A;M365L;Q371D
262585	Node_4709	0.10240884167904256		M113V;M116L;I129V;T223A;S271A;L301F;T351S	M113V;M116L;I129V;T223A;S271A;L301F;T351S
Node_4711	Node_4712	0.009577897629871551		S271L	S271L
406260	Node_4711	0.05782665110407476		L86M;M113L;L196F;G273A;L290I;L301I;M354I;Q371H	L86M;M113L;L196F;G273A;L290I;L301I;M354I;Q371H
Node_4710	Node_4711	0.0884114243787177
194415	Node_4710	0.07179831177214699		M113A;V116L;I130T;V192I;C219Y;A265T;P312T	M113A;V116L;I130T;V192I;C219Y;A265T;P312T
8453	Node_4710	0.06314287783827945		M94T;M113I;G114S;I117V;Y294D;T306M;P312S;M354T	M94T;M113I;G114S;I117V;Y294D;T306M;P312S;M354T
Node_4738	Node_4739	0.01716120467254815		M85L	M85L
Node_4713	Node_4738	0.056407753479084215		M365K	M365K
1043697	Node_4713	0.14424363352885328		H60Q;L86M;M94L;I110A;L111M;I116T;V117T;Q174H;V192I;A208S;C219S;V253I;I269L;N274H;L282I;L301F;M306T;T314S;L353I;K365Q	H60Q;L86M;M94L;I110A;L111M;I116T;V117T;Q174H;V192I;A208S;C219S;V253I;I269L;N274H;L282I;L301F;M306T;T314S;L353I;K365Q
261001	Node_4713	0.1913650090579807		A63S;D71N;I116S;V117A;L118I;G133A;F168Y;Q174L;P175Q;I214V;C219Y;G273N;N274S;I279V;S281A;M290L;G318S;S350T;M354L;K371Q	A63S;D71N;I116S;V117A;L118I;G133A;F168Y;Q174L;P175Q;I214V;C219Y;G273N;N274S;I279V;S281A;M290L;G318S;S350T;M354L;K371Q
Node_4737	Node_4738	0.01282172768461417		M113L;Q174L;Q280H;L301I	M113L;Q174L;Q280H;L301I
Node_4716	Node_4737	0.03320323874979014
928324	Node_4716	0.15062299200657442		I116V;I130T;P175L;P229S;I289V;M290I;M306T;V326M;F368Y	I116V;I130T;P175L;P229S;I289V;M290I;M306T;V326M;F368Y
Node_4715	Node_4716	0.012535028407392361
118254	Node_4715	0.16450330498340485		S90L;A93V;L113T;I130V;I185V;I214V;I225V;S271A;N274D;E277G;I279T;I301A;A311T;T314S;M354I;K371Q	S90L;A93V;L113T;I130V;I185V;I214V;I225V;S271A;N274D;E277G;I279T;I301A;A311T;T314S;M354I;K371Q
Node_4714	Node_4715	0.027806356135057077		L86M;L111M;L174S;S271H;M354I	L86M;L111M;L174S;S271H;M354I
102246	Node_4714	0.11824410549196972		H60Q;P175I;C219Y;M290I;I301M;Y309F;I354L;M365L;Y366F	H60Q;P175I;C219Y;M290I;I301M;Y309F;I354L;M365L;Y366F
260983	Node_4714	0.1471931382780087		M94V;M111A;S174N;I214L;H271Y;I289V;M290L;M306T;Q363L;S370L;Y421F	M94V;M111A;S174N;I214L;H271Y;I289V;M290L;M306T;Q363L;S370L;Y421F
Node_4736	Node_4737	0.016593034737357862		I116M;G133A;P175T;G273N;S281A;I301A;M354I	I116M;G133A;P175T;G273N;S281A;I301A;M354I
Node_4722	Node_4736	0.08357821008205302		L85M;M116T;T175V;I185V;T189V;S271M;Y309F;M365L	L85M;M116T;T175V;I185V;T189V;S271M;Y309F;M365L
Node_4718	Node_4722	0.02823118589099867		M271L;N273G;E277D;H280N	M271L;N273G;E277D;H280N
420416	Node_4718	0.16108475652548582		A63S;M94V;N99Q;A133S;V185I;A211T;I225V;I279T;M290L;A301I;M306T;F309L;T314S;I354L;S370M	A63S;M94V;N99Q;A133S;V185I;A211T;I225V;I279T;M290L;A301I;M306T;F309L;T314S;I354L;S370M
Node_4717	Node_4718	0.09541415060257928		I129V;F168Y;L174R;I214V;I279T;L287V;M290V;I354A;C357S;Y366F	I129V;F168Y;L174R;I214V;I279T;L287V;M290V;I354A;C357S;Y366F
1415581	Node_4717	0.10075284011458094		A63T;L84F;G114A;T116I;V117L;R174K;L271S;T279I;A281S;V290L;I319V	A63T;L84F;G114A;T116I;V117L;R174K;L271S;T279I;A281S;V290L;I319V
8456	Node_4717	0.0874727382903331		I130V	I130V
Node_4721	Node_4722	0.046844634514745354		L174T;F368Y	L174T;F368Y
543905	Node_4721	0.11940430614441169		T174M;V189I;V192I;I225V;N273K;L287M;M290I;M306T;F309L;I347L;I354T;K371N	T174M;V189I;V192I;I225V;N273K;L287M;M290I;M306T;F309L;I347L;I354T;K371N
Node_4720	Node_4721	0.03464700184892883		M290T	M290T
543901	Node_4720	0.05165572046808048		N99S;T116M;I130T;V175I;K178Q;M271V;I289V;T314A;I354V	N99S;T116M;I130T;V175I;K178Q;M271V;I289V;T314A;I354V
Node_4719	Node_4720	0.018472811241633552		G114A;T116P;M271T;T290A;I347L	G114A;T116P;M271T;T290A;I347L
1415575	Node_4719	0.07072664493676134		L113I;T174A;V175I;I269L;A290S;T300S;A301L;I319V	L113I;T174A;V175I;I269L;A290S;T300S;A301L;I319V
356198	Node_4719	0.07218112872367283		A55T;V117L;V189I;V192I;S268T;F309L	A55T;V117L;V189I;V192I;S268T;F309L
Node_4735	Node_4736	0.02961917842373269		L86M;L111M	L86M;L111M
Node_4726	Node_4735	0.030679061859149627		K178Q	K178Q
Node_4723	Node_4726	0.023390895503624894
1035548	Node_4723	0.07457431146766082		N99G;S107M;M111L;A133S;L174I;S271T;N273S;Y309F;S370Q	N99G;S107M;M111L;A133S;L174I;S271T;N273S;Y309F;S370Q
194526	Node_4723	0.10162121150090535		A66T;A93I;M111L;M116T;Q178R;I185V;C219Y;D231N;I269L;S271I;M290L;A301V;A311S	A66T;A93I;M111L;M116T;Q178R;I185V;C219Y;D231N;I269L;S271I;M290L;A301V;A311S
Node_4725	Node_4726	0.026358890114660385
420423	Node_4725	0.06812148774866074		A66T;M116T;T175I;I354S	A66T;M116T;T175I;I354S
Node_4724	Node_4725	0.014845996330035268		L174I;S271V	L174I;S271V
441557	Node_4724	0.03979173933324715		I354A	I354A
8450	Node_4724	0.05092304967270307		A66P;I129V;C219S;V271L;M290L;A301T;I354L	A66P;I129V;C219S;V271L;M290L;A301T;I354L
Node_4734	Node_4735	0.006459992752685147		I130V	I130V
Node_4729	Node_4734	0.023332225683729696
260995	Node_4729	0.23731549782293254		A63M;Y67F;D71N;N99A;S107N;M116T;T175I;K178Q;T213L;I214C;C219S;D231N;S271N;N273H;I279T;H280Q;M290I;A301L;T314A;S316A;I319V;I347L;K371E	A63M;Y67F;D71N;N99A;S107N;M116T;T175I;K178Q;T213L;I214C;C219S;D231N;S271N;N273H;I279T;H280Q;M290I;A301L;T314A;S316A;I319V;I347L;K371E
Node_4728	Node_4729	0.018854423188009863		M111L;A133S;M306T	M111L;A133S;M306T
260982	Node_4728	0.1370919609197283		A66T;M86L;N99G;S107L;M116I;V117I;I129V;T175L;N273D;H280Q;M290V;A311T;G318S;T351S;I354V;K371N	A66T;M86L;N99G;S107L;M116I;V117I;I129V;T175L;N273D;H280Q;M290V;A311T;G318S;T351S;I354V;K371N
Node_4727	Node_4728	0.061474913760523026		A55T;D71N;W95M;I110L;M116T;L118M;L174M	A55T;D71N;W95M;I110L;M116T;L118M;L174M
118251	Node_4727	0.08380227021430316		H60N;N99Q;T116S;M174T;T175P;I214V;I225V;N273D;H280Y;I354T;M365L	H60N;N99Q;T116S;M174T;T175P;I214V;I225V;N273D;H280Y;I354T;M365L
449092	Node_4727	0.13394008633405008		N99G;L113M;V117I;M118T;L196M;C219Y;N274K;H280N;I289V;A311T;S370L	N99G;L113M;V117I;M118T;L196M;C219Y;N274K;H280N;I289V;A311T;S370L
Node_4733	Node_4734	0.017659447336600787		T314S	T314S
Node_4730	Node_4733	0.03579082317971129
320579	Node_4730	0.12643626572884756		P72Q;I129V;T175D;G179S;C219Y;S271L;M290I;S314A;L344A;I354S;M365L	P72Q;I129V;T175D;G179S;C219Y;S271L;M290I;S314A;L344A;I354S;M365L
320582	Node_4730	0.13735240937839502		A133S;H171Q;L174T;T175V;T213A;D231N;N274A;I279T;I354L;M365T	A133S;H171Q;L174T;T175V;T213A;D231N;N274A;I279T;I354L;M365T
Node_4732	Node_4733	0.09161521605789275		A63T;A66T;N99S;I110L;L113I;M116L;L120M;V130I;L174A;N273G;M290I;A301M	A63T;A66T;N99S;I110L;L113I;M116L;L120M;V130I;L174A;N273G;M290I;A301M
650642	Node_4732	0.09985202803507452		G114S;A133S;S271T;L287M;I289V;I290A;M301V;E310D;S370L	G114S;A133S;S271T;L287M;I289V;I290A;M301V;E310D;S370L
Node_4731	Node_4732	0.01739226842959506		N274S;M365K	N274S;M365K
1415579	Node_4731	0.0873154968647452		V70L;D71N;I129Y;A174L;I185V;C219Y;T223A;I225V;S271V	V70L;D71N;I129Y;A174L;I185V;C219Y;T223A;I225V;S271V
1415580	Node_4731	0.06733384716724808		M301L;I319V;K371N	M301L;I319V;K371N
Node_4921	Node_4922	0.03979537859419782		H207N;T351L	H207N;T351L
Node_4824	Node_4921	0.07242013619583283		N99G;L111M;L290I;M354L;Q365N	N99G;L111M;L290I;M354L;Q365N
Node_4772	Node_4824	0.03385012606002007		L110I;L120M;P174T;N274D;L287F;N371Y	L110I;L120M;P174T;N274D;L287F;N371Y
Node_4741	Node_4772	0.20770036040142434		A55T;L77I;G99E;M111L;L113I;I130V;L196F;P214I;L216M;T223I;I269M;I279L;S281A;I290A;A305V;S350T;L351M;L358M;N365Y;S370M;Y371I	A55T;L77I;G99E;M111L;L113I;I130V;L196F;P214I;L216M;T223I;I269M;I279L;S281A;I290A;A305V;S350T;L351M;L358M;N365Y;S370M;Y371I
141262	Node_4741	0.021667486426213155		I110V;V409I	I110V;V409I
166789	Node_4741	0.025628468997338557		A93M;I129V;V253I;V305I	A93M;I129V;V253I;V305I
Node_4771	Node_4772	0.031145288566984855		I117V;A301M	I117V;A301M
Node_4742	Node_4771	0.10474811117592853		Y67F;T174L;F193L;L196F;T223M;I225V;P229T;A265S;E277G;F287L;L354A;L358F;N365K;S370L	Y67F;T174L;F193L;L196F;T223M;I225V;P229T;A265S;E277G;F287L;L354A;L358F;N365K;S370L
113382	Node_4742	0.007433475679576628
1248184	Node_4742	3.73628282234857E-6
Node_4770	Node_4771	0.021523598030598754		L86M;M301L;F366Y	L86M;M301L;F366Y
Node_4754	Node_4770	0.012446015995497443
Node_4743	Node_4754	0.03573729181028481		M86L;I116V;T174S;P175L;A265T;D274N	M86L;I116V;T174S;P175L;A265T;D274N
284022	Node_4743	0.012303595613218457		F405L	F405L
391643	Node_4743	0.008930536231931642
Node_4753	Node_4754	0.004473977228217011
252291	Node_4753	0.03084405676716513		A63T;I130V;T174I;P175S;D274N;Y309F;Y371F	A63T;I130V;T174I;P175S;D274N;Y309F;Y371F
Node_4752	Node_4753	0.007790594065980512
324339	Node_4752	0.01849835211821586		I116V;D274G	I116V;D274G
Node_4751	Node_4752	0.013755121515212148		I130V;T174I	I130V;T174I
Node_4745	Node_4751	0.005647463462533641		I290M	I290M
113393	Node_4745	0.008372497362862785
Node_4744	Node_4745	0.009587191947597804		Y371F	Y371F
113391	Node_4744	0.011328568971575546		A265T	A265T
586894	Node_4744	0.005647749104834494
Node_4750	Node_4751	0.002182580616189116
294368	Node_4750	0.012877606845792162		I116V	I116V
Node_4749	Node_4750	0.00619069616851777
Node_4746	Node_4749	0.001638785013207871		P175L	P175L
244216	Node_4746	0.021615997164768207		V319I;Q363P	V319I;Q363P
244217	Node_4746	0.012602633360678218		F287L	F287L
Node_4748	Node_4749	0.01956924434014224
429345	Node_4748	0.009418124535395145
Node_4747	Node_4748	0.005571596530709825		I174T;Y371H	I174T;Y371H
288313	Node_4747	0.002099722690540136		A396T	A396T
412855	Node_4747	3.73628282234857E-6
Node_4769	Node_4770	0.007879803395591217
Node_4757	Node_4769	0.006413469539927425
288317	Node_4757	0.06112793236162991		Y67F;T174S;T223A;S249P;I279T;L301I;V319I	Y67F;T174S;T223A;S249P;I279T;L301I;V319I
Node_4756	Node_4757	0.009260286590040814
113097	Node_4756	0.035461494844178126		L196F;T223M;I289V;L301I;A311T;P312H;N365S	L196F;T223M;I289V;L301I;A311T;P312H;N365S
Node_4755	Node_4756	0.010977571410235315		Y67F;I130V;T174V	Y67F;I130V;T174V
324332	Node_4755	0.02733935344181047
363225	Node_4755	0.055666357646088654		M94I;V174I;T223A;D274S;I279V;L301F	M94I;V174I;T223A;D274S;I279V;L301F
Node_4768	Node_4769	0.0047037476887244484		Y371H	Y371H
Node_4758	Node_4768	0.03164635751423236
288315	Node_4758	0.0199883840383506		W264R	W264R
476251	Node_4758	0.009615397465813065		I130V;I290M;N365S	I130V;I290M;N365S
Node_4767	Node_4768	0.0057502352099403214
Node_4761	Node_4767	0.017580673458874208		A63S;V117I;T223I;L301F	A63S;V117I;T223I;L301F
156990	Node_4761	0.03967469705310064		I269M;V424G	I269M;V424G
Node_4760	Node_4761	0.00919772528738189		T174I;H371Y	T174I;H371Y
156987	Node_4760	0.02501488944955622
Node_4759	Node_4760	0.003482905210733061		I117V;I130V;I223T	I117V;I130V;I223T
156988	Node_4759	0.020008346062039013		D274N	D274N
156989	Node_4759	0.01679572157400293
Node_4766	Node_4767	0.003954752244998344		I130V;D274N	I130V;D274N
Node_4762	Node_4766	0.038696291177828426		G273S;I289V;L301I;S370L	G273S;I289V;L301I;S370L
156992	Node_4762	0.023996667395361774
245147	Node_4762	0.04182183762917512		T174S;T223A;S273N;I315L	T174S;T223A;S273N;I315L
Node_4765	Node_4766	0.029420884894876917
581055	Node_4765	0.06031076708890772		A63M;V117T;T174I;I279T;I289V	A63M;V117T;T174I;I279T;I289V
Node_4764	Node_4765	0.025122072762693414		T174P;L301T	T174P;L301T
365029	Node_4764	0.045492452568309985		M122T;T189M;A265T;V319I;H371C	M122T;T189M;A265T;V319I;H371C
Node_4763	Node_4764	0.026786327462232785		M111L;V117I;I279T;N365D	M111L;V117I;I279T;N365D
1075769	Node_4763	0.01862101020284378
157107	Node_4763	0.018922422090300334		A265S;V319I	A265S;V319I
Node_4823	Node_4824	0.016023678108833553
Node_4781	Node_4823	0.09098297262330789		I116M;M118T;P174L;G273N;N274D;I289V;I290L;A301L;L354S	I116M;M118T;P174L;G273N;N274D;I289V;I290L;A301L;L354S
511044	Node_4781	0.022423880850379937		L120M;S268N	L120M;S268N
Node_4780	Node_4781	0.009991015151364191		F366Y	F366Y
Node_4775	Node_4780	0.004929814465500308
8298	Node_4775	0.018399143097829786
Node_4774	Node_4775	0.010100095242428131		Y366F	Y366F
8304	Node_4774	0.008103923070215515		N371D	N371D
Node_4773	Node_4774	0.002457620681511321
238860	Node_4773	0.004037653564209221
436160	Node_4773	0.022779653489228707		A93V;E215G;V251I;Q280E	A93V;E215G;V251I;Q280E
Node_4779	Node_4780	0.0019955431635536097
43116	Node_4779	0.005094835970485193
Node_4778	Node_4779	0.002366999089933645
43107	Node_4778	0.014925982320663125		N365S	N365S
Node_4777	Node_4778	0.0020692418646497913
282261	Node_4777	0.0052421354839374025
Node_4776	Node_4777	3.73628282234857E-6
282260	Node_4776	0.009459147696714468		I117V	I117V
8296	Node_4776	0.002119271228741189
Node_4822	Node_4823	0.010563821720852627
Node_4797	Node_4822	0.03268515196997147		I116V;L354S;N365K	I116V;L354S;N365K
297010	Node_4797	0.10368590605426872		I130V;P174T;L196F;A241V;N274A;L287F;A301L;S350T	I130V;P174T;L196F;A241V;N274A;L287F;A301L;S350T
Node_4796	Node_4797	0.016298071748454768
Node_4787	Node_4796	0.00985005453472602		I130V;V319I	I130V;V319I
168684	Node_4787	0.048615791179390556		I117V;S354A;V424I	I117V;S354A;V424I
Node_4786	Node_4787	0.03561172986027393		M111L;V116A	M111L;V116A
385653	Node_4786	0.07904007142342713		L77F;L85S;A93T;S107L;V130M;T189I;L196I;T223A;E277G;I290T;S354F;N371D	L77F;L85S;A93T;S107L;V130M;T189I;L196I;T223A;E277G;I290T;S354F;N371D
Node_4785	Node_4786	0.010847963513790157
385678	Node_4785	0.0216714654514865		M118T;A265T	M118T;A265T
Node_4784	Node_4785	0.0036348553769418126
356254	Node_4784	0.006274255240417234		N274S	N274S
Node_4783	Node_4784	0.0033540118908791197
385676	Node_4783	0.018742397946211627		A116T;N371S	A116T;N371S
Node_4782	Node_4783	0.004703774543174873
129885	Node_4782	0.021024521892626446		I129V;N274S;L287I;N371S	I129V;N274S;L287I;N371S
164973	Node_4782	0.013075132635625535
Node_4795	Node_4796	0.008567116782096108
Node_4788	Node_4795	0.06953185217652191		V116I;I129V;P174L;I225V;V319I;I347M;S354L	V116I;I129V;P174L;I225V;V319I;I347M;S354L
1042256	Node_4788	0.01979834457843328		I279T;L287M	I279T;L287M
164972	Node_4788	0.019448219185238744		M94V	M94V
Node_4794	Node_4795	0.02885794683707004		N274D	N274D
Node_4789	Node_4794	0.01713267284301244		T223A;I290V;L351M	T223A;I290V;L351M
171367	Node_4789	0.012296509098169773
8328	Node_4789	0.011997067844303108		A301T	A301T
Node_4793	Node_4794	0.01064565256704401
8327	Node_4793	0.010709309928592653
Node_4792	Node_4793	0.0014911503930657743
8325	Node_4792	0.010071085435466833		A265T	A265T
Node_4791	Node_4792	0.0011808128187471034
8323	Node_4791	0.01820485747692888		I129V;M306I	I129V;M306I
Node_4790	Node_4791	0.005289529457950704		K365N	K365N
385668	Node_4790	0.009853373671606915		S370L	S370L
8326	Node_4790	0.021648450539269205		P174S;A265T;N365S	P174S;A265T;N365S
Node_4821	Node_4822	0.020793550812393584
Node_4798	Node_4821	0.014291414559051861		T223A;Q271H;A301I;L354T	T223A;Q271H;A301I;L354T
221568	Node_4798	0.2013391217709393		G99N;I116L;F193L;L196I;N274T;I279T;I289V;I290A;V319I;F366Y;S370L;V424I	G99N;I116L;F193L;L196I;N274T;I279T;I289V;I290A;V319I;F366Y;S370L;V424I
324346	Node_4798	0.13154801170468344		M111L;M118T;I129V;I130V;P174L;P214L;L216I;G273K;L287M;I301L	M111L;M118T;I129V;I130V;P174L;P214L;L216I;G273K;L287M;I301L
Node_4820	Node_4821	0.023761689046049188		Y67F;T314S	Y67F;T314S
291264	Node_4820	0.23932090658963373		A55T;D71N;A93T;S107V;L113M;I116M;F168L;P175I;C219Y;T223I;I225V;A265S;I269M;R275K;I279T;A301M;Y309F;N365Q;S370L	A55T;D71N;A93T;S107V;L113M;I116M;F168L;P175I;C219Y;T223I;I225V;A265S;I269M;R275K;I279T;A301M;Y309F;N365Q;S370L
Node_4819	Node_4820	0.03744624443357694		I130V;G133S;F193L;L196F	I130V;G133S;F193L;L196F
Node_4807	Node_4819	0.017991039435923964		P174I;Q271M;S314A	P174I;Q271M;S314A
Node_4800	Node_4807	0.01917240561316678		L351I	L351I
46761	Node_4800	0.09342951950088597		I174T;C219Y;I225V;M271V;I289V;I290M;A301V;M306T;A311T;P312S;N371D	I174T;C219Y;I225V;M271V;I289V;I290M;A301V;M306T;A311T;P312S;N371D
Node_4799	Node_4800	0.16732968697825074		A55T;S90A;S107H;I117L;I174L;G179N;L193F;F196G;Y206F;S208F;A211S;D231N;N274A;I279A;I289V;I290S;A314T;A327T;V409I	A55T;S90A;S107H;I117L;I174L;G179N;L193F;F196G;Y206F;S208F;A211S;D231N;N274A;I279A;I289V;I290S;A314T;A327T;V409I
141976	Node_4799	0.1487287724358514		A66T;A90T;M94I;Y182C;T223M;M271A;A279N;V289F;A301V;M306L;I351T;L358M	A66T;A90T;M94I;Y182C;T223M;M271A;A279N;V289F;A301V;M306L;I351T;L358M
154587	Node_4799	0.1321517632703766		G99K;M111V;V130I;S133G;I269M;I426M	G99K;M111V;V130I;S133G;I269M;I426M
Node_4806	Node_4807	0.015548746919056724		G273N	G273N
52110	Node_4806	0.05950547412169924		G99E;I117V;I129V;T223M;M271A	G99E;I117V;I129V;T223M;M271A
Node_4805	Node_4806	0.010559999446126444		A55T	A55T
Node_4801	Node_4805	0.04722770967468893		D71N;S107Y;I225V	D71N;S107Y;I225V
52100	Node_4801	0.09863726679551083		G99E;I174T;C219S;P229T;I290L;M306A;I315V	G99E;I174T;C219S;P229T;I290L;M306A;I315V
52108	Node_4801	0.13166991667627262		L86I;M94T;I116V;I129V;S133G;Y182C;T189A;G197A;S208Y;A211S;D231N;M270T;A301M;M306T;A314S;N371S	L86I;M94T;I116V;I129V;S133G;Y182C;T189A;G197A;S208Y;A211S;D231N;M270T;A301M;M306T;A314S;N371S
Node_4804	Node_4805	0.0033124765098194947
Node_4802	Node_4804	0.021940803708877833		V192I;A305T	V192I;A305T
57550	Node_4802	0.23933743833942547		T55A;A93T;S107I;I116T;I117L;I174P;Y182H;C219S;T223I;A241T;S268N;M271F;A311T;A314T;L358F;N365K;F418L;V424I	T55A;A93T;S107I;I116T;I117L;I174P;Y182H;C219S;T223I;A241T;S268N;M271F;A311T;A314T;L358F;N365K;F418L;V424I
57553	Node_4802	0.1273330296063009		D71N;S107F;I116F;L120M;I129V;A211S;P214F;C219S;V253I;N273K;I290M	D71N;S107F;I116F;L120M;I129V;A211S;P214F;C219S;V253I;N273K;I290M
Node_4803	Node_4804	0.03435660376673441
154579	Node_4803	0.10245540087222518		G99E;S133G;I174M;T189M;V192I;T213V;T223A;A265T;N273S;I290M;N365K	G99E;S133G;I174M;T189M;V192I;T213V;T223A;A265T;N273S;I290M;N365K
154580	Node_4803	0.05954952663158533		D71N;I117T;T189S;T223A;M271A;N273G;E277D;I279S;Q280H;I289V;I290V;A301T;N371S;V424I	D71N;I117T;T189S;T223A;M271A;N273G;E277D;I279S;Q280H;I289V;I290V;A301T;N371S;V424I
Node_4818	Node_4819	0.01413992900502169		A265T;Q271E	A265T;Q271E
Node_4810	Node_4818	0.01874940248169849		S107M;C219S;N274D;L351M	S107M;C219S;N274D;L351M
291265	Node_4810	0.13211802765541564		I117V;P174Q;P214F;S219T;T223I;I290T;N371G	I117V;P174Q;P214F;S219T;T223I;I290T;N371G
Node_4809	Node_4810	0.03589842625758573
57547	Node_4809	0.10882248905117552		M111I;L113A;I117L;I129V;P174I;Q177X;R275W;I279A;I289V;S314A;H345X;M351L;N371T;Y421F	M111I;L113A;I117L;I129V;P174I;Q177X;R275W;I279A;I289V;S314A;H345X;M351L;N371T;Y421F
Node_4808	Node_4809	0.04666102371334653		M107T;L113M;S133G;A301V	M107T;L113M;S133G;A301V
159185	Node_4808	0.04867771150183767		T107S;M111V;T223V;T265A;D274E;V301I;L358F;N365D	T107S;M111V;T223V;T265A;D274E;V301I;L358F;N365D
458151	Node_4808	0.02636590300213775		M113T;L120M;S219A;D274H	M113T;L120M;S219A;D274H
Node_4817	Node_4818	0.015867690929422404
Node_4812	Node_4817	0.019830773644179768		S107M;P174T;S370P	S107M;P174T;S370P
107992	Node_4812	0.19696688169987303		M107L;V130I;S133G;F196L;T223I;T265A;I279M;S281A;I290V;D317E;N365S;N371S	M107L;V130I;S133G;F196L;T223I;T265A;I279M;S281A;I290V;D317E;N365S;N371S
Node_4811	Node_4812	0.012409956816386566		I116V;S314A	I116V;S314A
291261	Node_4811	0.09603965275985962		L113M;I117V;T223A;N274S	L113M;I117V;T223A;N274S
291262	Node_4811	0.20946400331639004		A55T;D71N;L77I;M94V;M107H;K178N;L193M;L216V;C219N;R275Y;I279T;I289V;I290L;A301L;A305V;A316S;P370S	A55T;D71N;L77I;M94V;M107H;K178N;L193M;L216V;C219N;R275Y;I279T;I289V;I290L;A301L;A305V;A316S;P370S
Node_4816	Node_4817	0.03786334803200959		A93M;V130I;R275H;I279T;A301V;S314T	A93M;V130I;R275H;I279T;A301V;S314T
134758	Node_4816	0.08934320131059224		I117V;I129V;T265A;I269L;E271H;I289V;Y309F	I117V;I129V;T265A;I269L;E271H;I289V;Y309F
Node_4815	Node_4816	0.058083731540445		A55T;I185V;N274H;V301L;L351S;V424I	A55T;I185V;N274H;V301L;L351S;V424I
134762	Node_4815	0.040896518426		P174L;H275Y;I289V	P174L;H275Y;I289V
Node_4814	Node_4815	0.011938255950954922
291263	Node_4814	0.042269573937760735		T223M;H274Q;N371S	T223M;H274Q;N371S
Node_4813	Node_4814	0.03133822305701503		I129V	I129V
134760	Node_4813	0.014538023690120605
505961	Node_4813	0.017321060151680147		T223A;T265A;I289V	T223A;T265A;I289V
Node_4920	Node_4921	0.039768176728814546		I129V;L196I;D231N;M354L;N371K	I129V;L196I;D231N;M354L;N371K
Node_4825	Node_4920	0.10647050692105735		D71N;N99Q;M118T;P214L;L354T;K371Q;V424I	D71N;N99Q;M118T;P214L;L354T;K371Q;V424I
118230	Node_4825	0.08595915298526087		I117T;V129I;T223A;I225V;Q271H;I279A;T354A;L358F;S370I;V409G	I117T;V129I;T223A;I225V;Q271H;I279A;T354A;L358F;S370I;V409G
51644	Node_4825	0.09607815028203312		L113S;I117L;I130V;T189M;A211S;A265T;L290I;F366S	L113S;I117L;I130V;T189M;A211S;A265T;L290I;F366S
Node_4919	Node_4920	0.020458870949205496
Node_4839	Node_4919	0.013860983632375107
Node_4831	Node_4839	0.021132798673748666		N99G;I117T;Q271H	N99G;I117T;Q271H
43566	Node_4831	0.0375253992361928		L86M	L86M
Node_4830	Node_4831	0.021764161219522085		P214Y;F366Y	P214Y;F366Y
Node_4826	Node_4830	0.017585156070717426		L111M;T223A;H271C;L290M	L111M;T223A;H271C;L290M
191480	Node_4826	0.08504999782021833		P174Q;A211S;Y214L;L216I;C219I;C271R;N274G;M290T	P174Q;A211S;Y214L;L216I;C219I;C271R;N274G;M290T
864177	Node_4826	0.1408688323363659		M94V;G99N;L113M;I116V;Y214H;Y366S	M94V;G99N;L113M;I116V;Y214H;Y366S
Node_4829	Node_4830	0.017150724310736342		L354S	L354S
8364	Node_4829	0.026845895342319067		V129I;L358F	V129I;L358F
Node_4828	Node_4829	0.015688671090557674		N274D	N274D
8354	Node_4828	0.026497024365295236		I116V;I196V;S354F	I116V;I196V;S354F
Node_4827	Node_4828	0.018655492715892084
288556	Node_4827	3.73628282234857E-6
8355	Node_4827	0.06355864128600372
Node_4838	Node_4839	0.011895661108485011		L354A	L354A
Node_4832	Node_4838	0.014365139647137443		N99E;I117T;N274D	N99E;I117T;N274D
171366	Node_4832	0.06747205815888019		L290I;K371Q;F376I	L290I;K371Q;F376I
97956	Node_4832	0.08424145115472255		I116F;V129I;I196V;T223A;M306V;F366Y	I116F;V129I;I196V;T223A;M306V;F366Y
Node_4837	Node_4838	0.06911311454529227		P214L;T223A	P214L;T223A
8346	Node_4837	0.01193615402981776		M94T;L290I	M94T;L290I
Node_4836	Node_4837	0.004855449911156118
8348	Node_4836	0.014099802998649703		Q271T	Q271T
Node_4835	Node_4836	0.014247659698465637		V319I;F366Y	V319I;F366Y
161274	Node_4835	0.007144652454961949
Node_4834	Node_4835	0.002690912763966122		A354G	A354G
414352	Node_4834	3.73628282234857E-6
Node_4833	Node_4834	0.0010502056933110553
356193	Node_4833	0.01323343200517124		I319V	I319V
414351	Node_4833	0.00987724308250071		L120M	L120M
Node_4918	Node_4919	0.035117045603949855		L110I;I130V;S208A;L216V	L110I;I130V;S208A;L216V
Node_4843	Node_4918	0.06936780485456398		N99Q;S107K;G133A;F168Y;Q271E;A301V;Q363L;Q365L;S370T;V424I	N99Q;S107K;G133A;F168Y;Q271E;A301V;Q363L;Q365L;S370T;V424I
1005956	Node_4843	0.20087066804315368		A55T;A63M;A66S;D71N;L86M;L92M;L113I;L120A;V130I;P175L;T189S;I279L;I289V;V301I;M306L;L351M;L354S	A55T;A63M;A66S;D71N;L86M;L92M;L113I;L120A;V130I;P175L;T189S;I279L;I289V;V301I;M306L;L351M;L354S
Node_4842	Node_4843	0.025641750035355106
61616	Node_4842	0.10965483218912268		M94L;I110V;I117V;A208S;V301L;M306L;V319I;K371G	M94L;I110V;I117V;A208S;V301L;M306L;V319I;K371G
Node_4841	Node_4842	0.04421764145584204		P174S;T223A;I289V;L290I;F366Y	P174S;T223A;I289V;L290I;F366Y
265032	Node_4841	0.400253159465713		M94L;Q99N;I117L;Y168F;S174I;Y182F;A211S;T213A;P214V;E218Q;C219L;R275H;I279L;V319I;S322T;L354F;L365F;K371A	M94L;Q99N;I117L;Y168F;S174I;Y182F;A211S;T213A;P214V;E218Q;C219L;R275H;I279L;V319I;S322T;L354F;L365F;K371A
Node_4840	Node_4841	0.04762581828500532		V216I;Y366H	V216I;Y366H
265040	Node_4840	0.16131031731264633		D71E;M118L;V129I;A211S;R275H;I279L;I290V;K371T;I424V	D71E;M118L;V129I;A211S;R275H;I279L;I290V;K371T;I424V
265047	Node_4840	0.24429816664567694		A55T;M94L;I110V;I116V;I117V;M118T;L120F;P175L;I185L;I196L;Y206F;P214M;A223T;S268N;E271Q;V289I;V301L;S350T;L354S;T370S;K371N	A55T;M94L;I110V;I116V;I117V;M118T;L120F;P175L;I185L;I196L;Y206F;P214M;A223T;S268N;E271Q;V289I;V301L;S350T;L354S;T370S;K371N
Node_4917	Node_4918	0.16034560054742647		Y67F;L84F;I117L;T252S;N274D;S281A;L290I;V319I;Q365N;K371Q	Y67F;L84F;I117L;T252S;N274D;S281A;L290I;V319I;Q365N;K371Q
Node_4858	Node_4917	0.01827711370236106		S90T	S90T
Node_4845	Node_4858	0.02644869888318482
8425	Node_4845	0.37109895277327026		A63M;A66P;D71N;L77I;F84L;I110T;L113M;I116T;V130I;F168L;V192I;I196L;V216I;N231S;G273S;D274N;I290T;A301T;G318S;S322T;N365L;F366Y;Q371E;V424I	A63M;A66P;D71N;L77I;F84L;I110T;L113M;I116T;V130I;F168L;V192I;I196L;V216I;N231S;G273S;D274N;I290T;A301T;G318S;S322T;N365L;F366Y;Q371E;V424I
Node_4844	Node_4845	0.04280684977096927		I269L;E277N;I279T;N365K;S370D	I269L;E277N;I279T;N365K;S370D
288789	Node_4844	0.1422547902855133		T90S;V129I;F168Y;C219S;N277G;I290L;L354S	T90S;V129I;F168Y;C219S;N277G;I290L;L354S
655848	Node_4844	0.11320151931113508		I116V;Q169L;P214H;T223A;V253I;A265S;A301I;L354F	I116V;Q169L;P214H;T223A;V253I;A265S;A301I;L354F
Node_4857	Node_4858	0.013510338363240034		P214H;S370T	P214H;S370T
143568	Node_4857	0.25883291621175836		V130I;G133A;I196F;V216I;T223M;N231D;Q271A;D274S;E277D;L287I;I290L;L354M;N365L;F366Y;Q371E;V424I	V130I;G133A;I196F;V216I;T223M;N231D;Q271A;D274S;E277D;L287I;I290L;L354M;N365L;F366Y;Q371E;V424I
Node_4856	Node_4857	0.05760108789450537		L85M;I116T;V129I;P174T;H214Y;A281S;I290T	L85M;I116T;V129I;P174T;H214Y;A281S;I290T
Node_4849	Node_4856	0.06241046557354472		S107T;T116S;T174I;T213S;V216I	S107T;T116S;T174I;T213S;V216I
Node_4846	Node_4849	0.01723370397570297		I315L	I315L
167933	Node_4846	0.01663909790852506		S213T;Y214F;F366Y;Q371H	S213T;Y214F;F366Y;Q371H
317325	Node_4846	0.014623191083482154		P229A	P229A
Node_4848	Node_4849	0.016512944280300493		S116A;T290A	S116A;T290A
666683	Node_4848	0.014731593044386359		T223S	T223S
Node_4847	Node_4848	0.011668327636079303		L113S;A116V;I129V;D274N;F366Y	L113S;A116V;I129V;D274N;F366Y
1088778	Node_4847	0.007412124838558472
109175	Node_4847	0.0023168618215138577		A290V	A290V
Node_4855	Node_4856	0.020061760412989346		I129V;Y214F;D274N;T370A	I129V;Y214F;D274N;T370A
288794	Node_4855	0.06465991725683375		A63T;S107T;L111M;V129I;N274A;A301V;L351M	A63T;S107T;L111M;V129I;N274A;A301V;L351M
Node_4854	Node_4855	0.056478668507259626		N99G;T223A;S252T;T290V	N99G;T223A;S252T;T290V
Node_4850	Node_4854	0.012227168925830359		T174I;V290I;N365S	T174I;V290I;N365S
103435	Node_4850	0.023774397441058054		T116M;I196V;A223T;A301T	T116M;I196V;A223T;A301T
30335	Node_4850	0.023580031730847884
Node_4853	Node_4854	0.013343967854375223
103437	Node_4853	0.0032860930710052433
Node_4852	Node_4853	0.0010833827297638081
30331	Node_4852	0.0010925576326698237
Node_4851	Node_4852	0.0035542816170994335
113378	Node_4851	0.016733221450982452		I196V;V290I	I196V;V290I
8387	Node_4851	0.014052413297016592
Node_4916	Node_4917	0.03455770140520079		L113M;I116T;E277G;A301L	L113M;I116T;E277G;A301L
Node_4868	Node_4916	0.006096262985982689		V216I	V216I
Node_4861	Node_4868	0.03533233477985817
111096	Node_4861	0.15460747285756885		A55T;F67Y;I110T;M113T;T116I;V130I;G133A;V192I;I196L;T223A;G273A;D274N;G277N;L287F;I290L;I319V;N365Y;S370F;V408I;Y421F	A55T;F67Y;I110T;M113T;T116I;V130I;G133A;V192I;I196L;T223A;G273A;D274N;G277N;L287F;I290L;I319V;N365Y;S370F;V408I;Y421F
Node_4860	Node_4861	0.030916208125094574		A63T;D71N	A63T;D71N
476017	Node_4860	0.34284478710091193		T63M;A66V;A82S;M94I;H97N;S107N;I110L;M113L;T116M;G133S;P174M;R181Q;A208S;A211S;P214V;T223S;G273K;D274N;R275Q;G277E;I279V;M306T;Y309F;A311T;P312S;I319V;N365M;F366L;S370P;Q371K	T63M;A66V;A82S;M94I;H97N;S107N;I110L;M113L;T116M;G133S;P174M;R181Q;A208S;A211S;P214V;T223S;G273K;D274N;R275Q;G277E;I279V;M306T;Y309F;A311T;P312S;I319V;N365M;F366L;S370P;Q371K
Node_4859	Node_4860	0.05231026412292467
1283716	Node_4859	0.2654409110620313		A55T;F67Y;M94T;I110L;V129M;V130T;P174T;K178N;I196L;P214L;I216T;T223M;A281S;M306L;Y309L;N365V;F366Y;Q371H	A55T;F67Y;M94T;I110L;V129M;V130T;P174T;K178N;I196L;P214L;I216T;T223M;A281S;M306L;Y309L;N365V;F366Y;Q371H
83971	Node_4859	0.3956356596392259		M94L;S107T;V130I;Y182F;I196M;P214H;T223A;V253I;I269L;Q271E;G273A;G277N;Q280N;L301I;T314S;L354F;N365R;Q371N;Y421F;V424I	M94L;S107T;V130I;Y182F;I196M;P214H;T223A;V253I;I269L;Q271E;G273A;G277N;Q280N;L301I;T314S;L354F;N365R;Q371N;Y421F;V424I
Node_4867	Node_4868	0.06275435397666496		S107T;I110L;L111M;A211S	S107T;I110L;L111M;A211S
Node_4863	Node_4867	0.029412474236887316		E215D;I290L;L301V;S350T	E215D;I290L;L301V;S350T
167934	Node_4863	0.023422719358886936
Node_4862	Node_4863	0.021081696557878754		T116A	T116A
113380	Node_4862	0.011133288302503073		V301I	V301I
1231732	Node_4862	0.008660776686205325
Node_4866	Node_4867	0.04162284486814179		F67Y;M113L;T116I;N231D;L351V	F67Y;M113L;T116I;N231D;L351V
143527	Node_4866	0.021394756243212326		T223A;A281S;I290V;L354F	T223A;A281S;I290V;L354F
Node_4865	Node_4866	0.012794752469560829
143526	Node_4865	0.028783032184955336		I116L;I196V;L354F	I116L;I196V;L354F
Node_4864	Node_4865	0.010432213059537078
143525	Node_4864	0.02060614426654485		A281S	A281S
387933	Node_4864	0.039962800154298886		L110I;I116L;T223A;L301M;V351I;N365S	L110I;I116L;T223A;L301M;V351I;N365S
Node_4915	Node_4916	0.0421526172629289		N365F	N365F
Node_4869	Node_4915	0.05093688534720938		D71N;I110T;L301I;S350T;F368L	D71N;I110T;L301I;S350T;F368L
111290	Node_4869	0.1974111669917636		T78M;M94A;M113L;T116I;M118T;E218Q;T223S;Q271L;I279A;A281S;I290F;Q363H;S370D;S439Y	T78M;M94A;M113L;T116I;M118T;E218Q;T223S;Q271L;I279A;A281S;I290F;Q363H;S370D;S439Y
191197	Node_4869	0.15123219123382847		S90C;T116S;I196L;P214A;G273S;G277S;I301A;S322T;F365L;S370T	S90C;T116S;I196L;P214A;G273S;G277S;I301A;S322T;F365L;S370T
Node_4914	Node_4915	0.0092786993498536		M94A;S107T;G273A;S322T	M94A;S107T;G273A;S322T
Node_4883	Node_4914	0.030516039627903634		T78M;T116A;D274N	T78M;T116A;D274N
1582976	Node_4883	0.5771650539468394		A63T;A66P;D71N;L85M;L86M;A94S;I110L;M113L;M118T;G133S;G179S;Y182F;I185L;I196L;A211S;E215Q;V216S;C219S;F233I;E234G;V243I;A265S;M270I;N274H;G277S;I290L;L301T;A305M;M306F;A311T;P312S;A316S;T322S;F365L;S370T;Q371N;H373Y;Y421F;V424I	A63T;A66P;D71N;L85M;L86M;A94S;I110L;M113L;M118T;G133S;G179S;Y182F;I185L;I196L;A211S;E215Q;V216S;C219S;F233I;E234G;V243I;A265S;M270I;N274H;G277S;I290L;L301T;A305M;M306F;A311T;P312S;A316S;T322S;F365L;S370T;Q371N;H373Y;Y421F;V424I
Node_4882	Node_4883	0.007622455517007774
146711	Node_4882	0.2654336893505461		A63T;L77I;M78L;A82T;L86M;A94I;T107S;M113L;A116I;L117M;P174I;I185V;C219S;T223S;G277E;I279L;L287I;I290M;L301F;M306V;Y309F;A311T;P312S;G318S;L354S;F365L;F366S;S370T;Q371L	A63T;L77I;M78L;A82T;L86M;A94I;T107S;M113L;A116I;L117M;P174I;I185V;C219S;T223S;G277E;I279L;L287I;I290M;L301F;M306V;Y309F;A311T;P312S;G318S;L354S;F365L;F366S;S370T;Q371L
Node_4881	Node_4882	0.04445830696397226		S73N;I110V;M113F;G114A;L117S;M118T	S73N;I110V;M113F;G114A;L117S;M118T
Node_4874	Node_4881	0.06312606656407777		A93I;S117T;Y182F;S252T;L351A	A93I;S117T;Y182F;S252T;L351A
Node_4871	Node_4874	0.10602442084969016		Q177H;C219S;G277E;L287A;M306I	Q177H;C219S;G277E;L287A;M306I
111367	Node_4871	0.07463982988439953		A116I;I185V;T223S;A273G;A281S;A351V	A116I;I185V;T223S;A273G;A281S;A351V
Node_4870	Node_4871	0.06491079373748547		I290A	I290A
110108	Node_4870	0.008701717063641621		N231K	N231K
429310	Node_4870	0.001079020799407234
Node_4873	Node_4874	0.028651112483956163		A55T	A55T
143416	Node_4873	0.11881612369195928		V110L;A116I;V129I;A211V;V216I;G277S;I290L;A351I	V110L;A116I;V129I;A211V;V216I;G277S;I290L;A351I
Node_4872	Node_4873	0.037052646830357916		G318S	G318S
103373	Node_4872	0.02387323253566462		A116I;V129I;A351L	A116I;V129I;A351L
110072	Node_4872	0.03103941705814664
Node_4880	Node_4881	0.026508803702606908
613120	Node_4880	0.1534772945185736		D71E;V110I;F113L;G133S;F168Y;F193L;I196F;A211V;V216T;A273T;I290T;T314S;L351I;F365Y	D71E;V110I;F113L;G133S;F168Y;F193L;I196F;A211V;V216T;A273T;I290T;T314S;L351I;F365Y
Node_4879	Node_4880	0.0467886274820485		L301A;L358F	L301A;L358F
Node_4876	Node_4879	0.01839635142018928		P174L	P174L
586025	Node_4876	0.02569777126800042
Node_4875	Node_4876	0.014644390880099886		A116V;I196V;I279T	A116V;I196V;I279T
120498	Node_4875	0.02779120750270331		A273S;A301I;M306L	A273S;A301I;M306L
125878	Node_4875	0.03474395243521005
Node_4878	Node_4879	0.023324499185547548		V129I	V129I
342822	Node_4878	0.028664261856986853		N274D	N274D
Node_4877	Node_4878	0.011017820806698428		I196F	I196F
109965	Node_4877	0.019233729182817128		P174L	P174L
120502	Node_4877	0.014596020652412705
Node_4913	Node_4914	0.0867807587318044		L230F;V235I;I279L;L287I;I289V;I290T;L351I;L354I	L230F;V235I;I279L;L287I;I289V;I290T;L351I;L354I
121168	Node_4913	0.11833343118221766		T107V;L111M;M118L;V130I;G133S;T173S;R275H;T290S;L301F;I354M;F366S;S370P;V408I	T107V;L111M;M118L;V130I;G133S;T173S;R275H;T290S;L301F;I354M;F366S;S370P;V408I
Node_4912	Node_4913	0.018484541978590282
Node_4886	Node_4912	0.12118187141356983		A63T;A82T;L86I;L120M;F233L;M306A;I351M;V408I	A63T;A82T;L86I;L120M;F233L;M306A;I351M;V408I
310659	Node_4886	0.06564360838013804		I86V;T116A;G133S;V216I;C219S;T223A;I269L;A273T;D274N;G277E;T290I;M351L;I354V;S370P	I86V;T116A;G133S;V216I;C219S;T223A;I269L;A273T;D274N;G277E;T290I;M351L;I354V;S370P
Node_4885	Node_4886	0.032544177671066744		D71N;T116S;M120V;P174T;Y309C	D71N;T116S;M120V;P174T;Y309C
121156	Node_4885	0.08734187386153941		I110V;T174M;G183S;L279I;I315V;I354T;C357T;Q371Y	I110V;T174M;G183S;L279I;I315V;I354T;C357T;Q371Y
Node_4884	Node_4885	0.022687912996185947		I86M;M113A;T223M	I86M;M113A;T223M
110116	Node_4884	0.1475705233957893		A55T;T63A;P72Q;M86L;T87A;A94T;S116G;V120A;V129I;T189A;I196L;C219S;L233T;E234D;V253I;D274N;A305T;C309Y;I354T;V409I;V424I	A55T;T63A;P72Q;M86L;T87A;A94T;S116G;V120A;V129I;T189A;I196L;C219S;L233T;E234D;V253I;D274N;A305T;C309Y;I354T;V409I;V424I
448114	Node_4884	0.12477451188998588		N99G;I110T;S116I;R127L;V130T;I196F;C219S;I269M;A273D;I287T;T290I;M351L	N99G;I110T;S116I;R127L;V130T;I196F;C219S;I269M;A273D;I287T;T290I;M351L
Node_4911	Node_4912	0.015789476766412222
Node_4891	Node_4911	0.018304439630554205		L86V;M113L	L86V;M113L
8400	Node_4891	0.01104794347256137
Node_4890	Node_4891	0.008585279514642748		I196V;E215D	I196V;E215D
45438	Node_4890	0.02566449198846869
Node_4889	Node_4890	0.039564224352992096		D71N;L85S;N99D;I110V;T116I	D71N;L85S;N99D;I110V;T116I
359667	Node_4889	0.08127978360346311		V86L;G114S;M118L;T121A;V129I;V130I;P174L;V196I;P214S;D274N;A305V;S370A	V86L;G114S;M118L;T121A;V129I;V130I;P174L;V196I;P214S;D274N;A305V;S370A
Node_4888	Node_4889	0.018184413890317434		T290S;F365L	T290S;F365L
71582	Node_4888	0.024877653397430918		I351V;Q371H	I351V;Q371H
Node_4887	Node_4888	0.006214364902157015		L301F	L301F
113383	Node_4887	0.016072214263667138
1457152	Node_4887	0.002720319012416475		V196I	V196I
Node_4910	Node_4911	0.00849379196950984		I351V	I351V
Node_4892	Node_4910	0.05523658152509721		K178T;F365L;Q371H	K178T;F365L;Q371H
110109	Node_4892	0.006482083055347231
120495	Node_4892	0.013014362006366539
Node_4909	Node_4910	0.01927590694599076
Node_4895	Node_4909	0.023519237941942238		M113T	M113T
Node_4893	Node_4895	0.10579330301342872		T116I;M118T;G133A;I196F;A273S;G277A;T290A;V351A;L358F	T116I;M118T;G133A;I196F;A273S;G277A;T290A;V351A;L358F
110104	Node_4893	0.007840503886053295
120494	Node_4893	0.017756442056197228		A211T	A211T
Node_4894	Node_4895	0.06473534804472886		I196L;T223A;T290I;V351M;F365L	I196L;T223A;T290I;V351M;F365L
167930	Node_4894	0.0313833741650055		T113A;I287V	T113A;I287V
318551	Node_4894	0.004923997804090128
Node_4908	Node_4909	0.008038366952034528		L358F	L358F
Node_4897	Node_4908	0.01676357491413132
512019	Node_4897	0.0012561196617531173
Node_4896	Node_4897	0.003586020246761135
109178	Node_4896	0.010214600149731225		A55G;L77W;T78P;G79L;A80P	A55G;L77W;T78P;G79L;A80P
8409	Node_4896	0.005186026705654811
Node_4907	Node_4908	0.013750256237182215		T107N	T107N
44326	Node_4907	0.03918057590822651		A94V;I110V;G133S;I287V;F358L	A94V;I110V;G133S;I287V;F358L
Node_4906	Node_4907	0.009552341490028853		N231S;V351I	N231S;V351I
143642	Node_4906	0.023420224368570917		M113A	M113A
Node_4905	Node_4906	0.00394427595348344
70701	Node_4905	0.008649831622028776
Node_4904	Node_4905	0.0043527792376481045
69489	Node_4904	0.007689798423708677
Node_4903	Node_4904	0.002177470673196908		I196V	I196V
1604133	Node_4903	0.012083420297719492		V130I	V130I
Node_4902	Node_4903	3.73628282234857E-6
73493	Node_4902	0.002185394572324523
Node_4901	Node_4902	0.0010875359129762512
1680885	Node_4901	0.001096382479689089
Node_4900	Node_4901	0.0010784134926599465
Node_4898	Node_4900	0.00438745393171842		M113T;V196I	M113T;V196I
1680880	Node_4898	0.005513153210637381
1680881	Node_4898	0.0032819545237028204
Node_4899	Node_4900	0.0010973363987182173
1680883	Node_4899	0.0010861852409050734
1680884	Node_4899	3.73628282234857E-6
Node_6377	Node_6378	0.04273982254123268		D231N;Q365K	D231N;Q365K
Node_5574	Node_6377	0.011788059769528568
Node_5483	Node_5574	0.05695920284094304		A63T;I130V;G133S;E277Q	A63T;I130V;G133S;E277Q
Node_5419	Node_5483	0.052934172914478446		A66S;A93I;I117S;T121V;C219Q;Q280H;V424I	A66S;A93I;I117S;T121V;C219Q;Q280H;V424I
Node_5409	Node_5419	0.2371921356756009		T63A;L77I;T78F;M86T;I116L;P175T;V192A;Y206F;F233L;V243I;L269I;M270T;Y309H;T314S;T351S;M354T;Q363L;Y366F;V409I;I424M;S425T	T63A;L77I;T78F;M86T;I116L;P175T;V192A;Y206F;F233L;V243I;L269I;M270T;Y309H;T314S;T351S;M354T;Q363L;Y366F;V409I;I424M;S425T
Node_5397	Node_5409	0.020556638568869794		A211V	A211V
Node_5315	Node_5397	0.017945995044584613		H309Y;T354S	H309Y;T354S
Node_5311	Node_5315	0.0015964569714678894
Node_5227	Node_5311	0.001882468513436924
Node_5224	Node_5227	0.0018259779503078117
Node_5195	Node_5224	0.004409875440133284
Node_4970	Node_5195	0.008648977032287798
Node_4963	Node_4970	0.0036446290106407356		R275Q	R275Q
Node_4959	Node_4963	0.011673646350220843		M306T;V408I	M306T;V408I
Node_4928	Node_4959	0.04697309338155206		I93A	I93A
Node_4923	Node_4928	0.005970048189972855
48279	Node_4923	0.11027999201047292		M94I;V130I;V211A;T223M;A305M;T306M;S354T	M94I;V130I;V211A;T223M;A305M;T306M;S354T
433629	Node_4923	0.06710514681208207		F78L;M94V;N99H;M118L;V121I;T175A;G273S;Y309F;S354L;M424T	F78L;M94V;N99H;M118L;V121I;T175A;G273S;Y309F;S354L;M424T
Node_4927	Node_4928	3.73628282234857E-6
Node_4925	Node_4927	0.02870003789096894		N99H;V130I;G273A;N371H;M424T	N99H;V130I;G273A;N371H;M424T
Node_4924	Node_4925	0.055086831942829394		Y67F;S107H;S117A;V121T;L233M;T270M;I279T;S370P;T425S	Y67F;S107H;S117A;V121T;L233M;T270M;I279T;S370P;T425S
126857	Node_4924	0.03105482987803632		Y309H;S354T;H371R;T424S	Y309H;S354T;H371R;T424S
57242	Node_4924	0.011378496527999871		T87A	T87A
56267	Node_4925	0.08421872926936119		F78L;A93T;M94V;M118I;V121I;V211A;Q277H;L287I;A311T;S354L	F78L;A93T;M94V;M118I;V121I;V211A;Q277H;L287I;A311T;S354L
Node_4926	Node_4927	0.0045528557868137875
126827	Node_4926	0.048867577053497056		F78L;N99H;V121I;S133G;T175V;G273A;S354L;N371H;M424T	F78L;N99H;V121I;S133G;T175V;G273A;S354L;N371H;M424T
126859	Node_4926	0.06103077676214013		A93I;L233M;Q275R;L287M;I408V	A93I;L233M;Q275R;L287M;I408V
Node_4958	Node_4959	0.04956574593999402		M118I;V211A;G218S;H280Q	M118I;V211A;G218S;H280Q
Node_4953	Node_4958	0.01449074181148182		A192V;A301I;S354L;S370P	A192V;A301I;S354L;S370P
Node_4952	Node_4953	3.73628282234857E-6
Node_4949	Node_4952	0.0022789850923207455
Node_4947	Node_4949	0.004603367641270333
Node_4944	Node_4947	0.009191900215253112		L116T;S218N;G318S;I347M;M424L	L116T;S218N;G318S;I347M;M424L
Node_4940	Node_4944	0.009215249834838528
Node_4939	Node_4940	0.029690170908321087		S133G;N274G	S133G;N274G
Node_4938	Node_4939	0.006949901001371051		I225V;I279T;I408V	I225V;I279T;I408V
Node_4937	Node_4938	0.003680748767260321
Node_4933	Node_4937	0.015671015379792208		I243V;N371G	I243V;N371G
Node_4932	Node_4933	0.005263303574905053
Node_4930	Node_4932	3.73628282234857E-6
Node_4929	Node_4930	0.00890351883522686
303304	Node_4929	0.013714020146131775
9226	Node_4929	0.018052942300889274		I185V;T425A	I185V;T425A
57237	Node_4930	0.02501200640903588		T116A;T175M;G274D	T116A;T175M;G274D
Node_4931	Node_4932	0.023377664076160706		T116V;L196I;V225I;V243I;T279I;I301A	T116V;L196I;V225I;V243I;T279I;I301A
178893	Node_4931	0.006459108275006993
178894	Node_4931	0.005902742559922993		G371D	G371D
178890	Node_4933	0.026097771081756906		V225I	V225I
Node_4936	Node_4937	3.73628282234857E-6
Node_4935	Node_4936	0.0010645162897314191
Node_4934	Node_4935	0.01918125379638392		I93A;V253I;S318G;L358F;N371S	I93A;V253I;S318G;L358F;N371S
1238232	Node_4934	0.004092477653996
867385	Node_4934	0.0048933780939207205
1176404	Node_4935	0.030062216789799475		T116V;T175M;I243V;G274S;T279A;I301T;A305T;T306M;Y309H	T116V;T175M;I243V;G274S;T279A;I301T;A305T;T306M;Y309H
1358780	Node_4936	0.047171870350958545		A63T;N99S;I118T;T223A;G274N;T279I;I301T;P312S;A316T	A63T;N99S;I118T;T223A;G274N;T279I;I301T;P312S;A316T
869457	Node_4938	0.026574907245208595		V253I;S318G;N371S	V253I;S318G;N371S
311900	Node_4939	0.035529785121946884		I118T;E234D;N371G;L424M	I118T;E234D;N371G;L424M
69957	Node_4940	0.06587210045967168		F78L;V192I;T223A;V251I;T270I;I279T;A281S;I301A;A311T;P312S	F78L;V192I;T223A;V251I;T270I;I279T;A281S;I301A;A311T;P312S
Node_4943	Node_4944	0.005751285617573849		N218S;L354M	N218S;L354M
Node_4941	Node_4943	0.014922286010255466
151761	Node_4941	0.047846317418181815		P174L;S218N;A265T;G273A;Q275R;C357S	P174L;S218N;A265T;G273A;Q275R;C357S
57247	Node_4941	0.08400913086018792		I93A;S107T;T116L;G179S;T270L;N274S;I301A;S318G;M347I;M354S;T425S	I93A;S107T;T116L;G179S;T270L;N274S;I301A;S318G;M347I;M354S;T425S
Node_4942	Node_4943	0.01127539865392164		L287I;A311T;P312S	L287I;A311T;P312S
176066	Node_4942	0.026397445723316617		I93T;T223A;I225V;T425S	I93T;T223A;I225V;T425S
671079	Node_4942	0.06533557008442002		S66P;A82S;I118T;P174L;I279T;I301A;A305M;T306M;Y309H;S351T;M354I	S66P;A82S;I118T;P174L;I279T;I301A;A305M;T306M;Y309H;S351T;M354I
Node_4946	Node_4947	0.004304843829845352
Node_4945	Node_4946	0.023472029045472857		S133G;V192A;A211V;S218G;L287M;I301A	S133G;V192A;A211V;S218G;L287M;I301A
176057	Node_4945	0.04768305575172267		I77L;I408V	I77L;I408V
57251	Node_4945	0.04101415834862641		I118M;L354S;P370S;N371S	I118M;L354S;P370S;N371S
678581	Node_4946	0.0759284595004992		S66P;F78L;I93T;I118T;I129V;V192L;T270M;N274D;Q277P;I289T;S351T;P370Q;N371K	S66P;F78L;I93T;I118T;I129V;V192L;T270M;N274D;Q277P;I289T;S351T;P370Q;N371K
Node_4948	Node_4949	0.012054612974992674		L116T	L116T
176024	Node_4948	0.037556330117412356		I118M;L120M;P174L;L196M;I289V	I118M;L120M;P174L;L196M;I289V
504069	Node_4948	0.03945677813023413		I279T;I301A;V319I;K365Q	I279T;I301A;V319I;K365Q
Node_4951	Node_4952	0.008476513421880496		S66T;P174L;A281S;I289V	S66T;P174L;A281S;I289V
Node_4950	Node_4951	0.011504775048159253
57434	Node_4950	0.025779351411446452		I118M;A211T;A265T;G318S;L354M	I118M;A211T;A265T;G318S;L354M
60468	Node_4950	0.08151475272375004		T66P;N99S;S133G;V251I;I279T;S281A;V289I;I301A;Y309H;V319I	T66P;N99S;S133G;V251I;I279T;S281A;V289I;I301A;Y309H;V319I
176022	Node_4951	0.02703060952950234		T223A;P370S	T223A;P370S
13146	Node_4953	0.04351725881346077		I118T;S133G;P174L;G179S;I279T;I289V;I301V;S351T	I118T;S133G;P174L;G179S;I279T;I289V;I301V;S351T
Node_4957	Node_4958	0.018158298670264608
Node_4956	Node_4957	0.008486945185444218
Node_4955	Node_4956	0.022194639424465402		S268G;A301G;G318S	S268G;A301G;G318S
Node_4954	Node_4955	0.02695897308360982		N99S;I118V;I185V	N99S;I118V;I185V
314228	Node_4954	3.73628282234857E-6
986099	Node_4954	3.73628282234857E-6
986098	Node_4955	0.035515116637747764		I118T;S218N;L230M;N231D	I118T;S218N;L230M;N231D
136504	Node_4956	0.06930041078117727		T270M;I279T;P312S	T270M;I279T;P312S
13180	Node_4957	0.028561141393876992		I93T;T223A;S370A	I93T;T223A;S370A
Node_4962	Node_4963	0.040817077424455415		I93T;A265T;H280Q;Y309H;G318S;S354T	I93T;A265T;H280Q;Y309H;G318S;S354T
Node_4961	Node_4962	0.023640216570192125		S117A;S133G	S117A;S133G
Node_4960	Node_4961	0.0161549506423904
175834	Node_4960	0.01734693934264962
978109	Node_4960	0.017603833351814282		T93A;I185V	T93A;I185V
175843	Node_4961	0.048417685083776744		M118T;I185A;A192V;T223A;T265A;A301I	M118T;I185A;A192V;T223A;T265A;A301I
155086	Node_4962	0.035931232865084886		V211A;A311T;P312S;T354A	V211A;A311T;P312S;T354A
Node_4969	Node_4970	0.02713309559224807		V211A	V211A
Node_4967	Node_4969	0.0035784357337193726
Node_4965	Node_4967	0.009291969381211334		S107T;M306T	S107T;M306T
Node_4964	Node_4965	0.009971399239327262		F78L;G273S;H280Q	F78L;G273S;H280Q
115700	Node_4964	0.03286391147027234		L233M;S354L;F366Y;V408I	L233M;S354L;F366Y;V408I
8932	Node_4964	0.022151302973640354
869458	Node_4965	0.04218611242635445		I289V;F324L	I289V;F324L
Node_4966	Node_4967	0.004909408019960339
115703	Node_4966	0.029712222181356815		I93T;S107T	I93T;S107T
135631	Node_4966	0.0263176186228745		N99S;P174L;S370P;N371S	N99S;P174L;S370P;N371S
Node_4968	Node_4969	0.005140078119809527		N371D	N371D
262124	Node_4968	0.01125780644812026		M306T;F366Y	M306T;F366Y
915434	Node_4968	0.03465555200418353		A55T;A265T	A55T;A265T
Node_5194	Node_5195	0.008250265704616554		H280Q	H280Q
Node_5190	Node_5194	0.007046607569859427
Node_5183	Node_5190	0.010273235728234565		V130I;L233M;F366Y	V130I;L233M;F366Y
Node_5181	Node_5183	0.013775071805074382		V211A;I289V;S354L;T425S	V211A;I289V;S354L;T425S
Node_5175	Node_5181	0.026834666419454204
Node_5171	Node_5175	0.07082503361120027		I93V;L113M;L116T;I185V;T223V;G273A;S351T;I409V;M424I	I93V;L113M;L116T;I185V;T223V;G273A;S351T;I409V;M424I
Node_5170	Node_5171	0.03292867065286584		V93T;M118T	V93T;M118T
Node_5169	Node_5170	0.013310758232072863
Node_5168	Node_5169	0.006396410099205078		M113I;T116L;I130V	M113I;T116L;I130V
Node_5154	Node_5168	0.007913152592075274		F78L	F78L
Node_5131	Node_5154	0.017424560787314018
Node_5101	Node_5131	0.009904687761956426
Node_5065	Node_5101	0.004269502333521529
Node_5055	Node_5065	3.73628282234857E-6
Node_5053	Node_5055	0.025566823881908125		I113L;V185A	I113L;V185A
Node_5048	Node_5053	0.007581398834395389
Node_5037	Node_5048	0.017901115856085635
Node_5034	Node_5037	0.004186934214961517
Node_5014	Node_5034	0.001153766147106312
Node_5003	Node_5014	0.005673478681175311
Node_5001	Node_5003	0.015674545097474575
Node_4989	Node_5001	0.0023947582343850104		V130I	V130I
Node_4986	Node_4989	0.0033659539917279073		Q280H	Q280H
Node_4984	Node_4986	0.001207611296417006
Node_4979	Node_4984	0.002677298195766621
Node_4977	Node_4979	0.007813183525849933
Node_4976	Node_4977	0.00283028036381669		N274S;S370P	N274S;S370P
Node_4973	Node_4976	0.0034834490506572445
Node_4971	Node_4973	3.73628282234857E-6
36253	Node_4971	0.013397541973247154		F418L	F418L
54771	Node_4971	0.0074730125048379885		V319I;N371S	V319I;N371S
Node_4972	Node_4973	3.73628282234857E-6		V319I	V319I
160760	Node_4972	0.006363760048857385		N371S	N371S
54559	Node_4972	0.008823252967590631		I129V	I129V
Node_4975	Node_4976	0.0013232486629850583
Node_4974	Node_4975	0.001090405824169668
163845	Node_4974	0.009681085652727928
285237	Node_4974	0.011289364209387788		T175A;S274N;V319I;P370S	T175A;S274N;V319I;P370S
64802	Node_4975	0.004144932843129309		I130V	I130V
54769	Node_4977	0.007017027631904018		I130V;H280Q	I130V;H280Q
Node_4978	Node_4979	0.007709000038274895		N274K	N274K
37609	Node_4978	0.008740164500074617
670343	Node_4978	0.012427674418888127		L116I	L116I
Node_4983	Node_4984	0.0067871963848232806
Node_4981	Node_4983	0.0048742238028719525
Node_4980	Node_4981	3.73628282234857E-6
175930	Node_4980	0.014619838435918287		H280Q;N371G	H280Q;N371G
175933	Node_4980	0.01864570073445393		A55T;T175S;N274S;L354S;S370P;N371S	A55T;T175S;N274S;L354S;S370P;N371S
179411	Node_4981	0.01463144399148988		A55T;L85M;Y366F	A55T;L85M;Y366F
Node_4982	Node_4983	0.007783270415754759		L116V	L116V
175947	Node_4982	0.015496258327707428		A82S	A82S
37607	Node_4982	0.010969993918881857
Node_4985	Node_4986	0.005886870774749115
30427	Node_4985	0.015445935310351579		A305G;V319I	A305G;V319I
372289	Node_4985	0.03019858663197125		I129V;A185V;N274K;S370P	I129V;A185V;N274K;S370P
Node_4988	Node_4989	0.0024874851783266		V319I;N371G	V319I;N371G
Node_4987	Node_4988	0.014567882637349405
357699	Node_4987	0.0022095397814633497
571888	Node_4987	0.0033233787959341963		I279M	I279M
385245	Node_4988	0.03785409389018653		T86V;L116I;E234D	T86V;L116I;E234D
Node_5000	Node_5001	0.003518929147879369		N371G	N371G
Node_4999	Node_5000	0.013348979185975825		E234D	E234D
Node_4997	Node_4999	0.006128672041012981		A185V	A185V
Node_4995	Node_4997	0.0011431351633342936
Node_4994	Node_4995	3.73628282234857E-6
Node_4991	Node_4994	0.002194915303678068
Node_4990	Node_4991	0.001087924381164387
1523895	Node_4990	0.00330679053380139		L116I	L116I
64804	Node_4990	0.001100901967136948
509921	Node_4991	0.0033249216786713914
Node_4993	Node_4994	3.73628282234857E-6
Node_4992	Node_4993	0.002204942784359108
283637	Node_4992	0.004413067254942381		V130I	V130I
591142	Node_4992	0.0022107593135662854
1523893	Node_4993	0.007698262577828124		L116I;I129V;V319I	L116I;I129V;V319I
64813	Node_4995	0.009970841121682098		T93A;V130I	T93A;V130I
Node_4996	Node_4997	0.004386829473744578		A301T	A301T
64801	Node_4996	0.0021941690755872883
64815	Node_4996	0.0010954628798927474
Node_4998	Node_4999	0.003777225416691409		V319I	V319I
64806	Node_4998	0.009877623966062028		N274S;Q280H;S370P;G371N	N274S;Q280H;S370P;G371N
64811	Node_4998	0.01575560709539853		P229T;N231D	P229T;N231D
589913	Node_5000	0.01878914985830065
Node_5002	Node_5003	0.01895779153544681		N274S;Q280H;T351I;S370P	N274S;Q280H;T351I;S370P
36255	Node_5002	0.002266487451922429		E234D;A395V	E234D;A395V
37598	Node_5002	0.003255220695316502
Node_5013	Node_5014	0.003124859792529994
Node_5012	Node_5013	0.009111111942397127
Node_5011	Node_5012	0.02772363284315567		A82S;L116I	A82S;L116I
Node_5008	Node_5011	3.73628282234857E-6
Node_5007	Node_5008	0.0012240742643596925
Node_5005	Node_5007	0.0016157213812030254
Node_5004	Node_5005	0.002141389771487814
267980	Node_5004	0.008155342189516168
504295	Node_5004	0.015105461071281176
267979	Node_5005	0.007043934953956686
Node_5006	Node_5007	0.0358233494848732		I116L;S314T	I116L;S314T
260902	Node_5006	0.00948772556887053
504299	Node_5006	0.023251090235248413		L84F;T86V	L84F;T86V
74588	Node_5008	0.0022069113250846218
Node_5010	Node_5011	3.73628282234857E-6
Node_5009	Node_5010	0.0011076059879829763
125294	Node_5009	0.002207050201276601
36250	Node_5009	0.004400982564820352		I116T;A185V	I116T;A185V
433632	Node_5010	0.009909467383348369
84782	Node_5012	0.020941070290660068		V319I	V319I
98964	Node_5013	0.042934567986922974		L85M;L116I;I129V;V130I;A185V;F418L	L85M;L116I;I129V;V130I;A185V;F418L
Node_5033	Node_5034	0.01742804802032018
Node_5032	Node_5033	0.005075000579234282		V319I	V319I
Node_5031	Node_5032	0.004772445864517792
Node_5030	Node_5031	0.0022860741196740896
Node_5029	Node_5030	0.009809831958768174		L84F;I319V	L84F;I319V
Node_5022	Node_5029	8.822775457929432E-4
Node_5021	Node_5022	0.003309411817807036
Node_5018	Node_5021	3.73628282234857E-6
Node_5016	Node_5018	0.0028549097587352067		V319I	V319I
Node_5015	Node_5016	0.008979543905248627
1235644	Node_5015	3.73628282234857E-6
555143	Node_5015	3.73628282234857E-6
555144	Node_5016	0.00679718866906125		T175A	T175A
Node_5017	Node_5018	0.005795729228206339
555234	Node_5017	0.0023620567638991796
993346	Node_5017	0.00433031194833284
Node_5020	Node_5021	0.002432995625007331
Node_5019	Node_5020	0.004418320935850236
84849	Node_5019	0.006018718990613056
84850	Node_5019	0.006019723279937095		V319I	V319I
109390	Node_5020	0.0019255745728218837
84841	Node_5022	0.009944430732447839
Node_5028	Node_5029	0.0011043135485897559
Node_5026	Node_5028	0.0037879646438933683
Node_5024	Node_5026	0.004527975687337923		F418L	F418L
Node_5023	Node_5024	0.011698797793573123
84819	Node_5023	0.023059619102488407
84831	Node_5023	0.04065925558713048		A82S;F84L;V319I;T351I	A82S;F84L;V319I;T351I
84803	Node_5024	0.025067721240984615		F374L	F374L
Node_5025	Node_5026	0.004217213306333166		V319I	V319I
84795	Node_5025	0.010153616909912467
84812	Node_5025	0.013543287310947434
Node_5027	Node_5028	3.73628282234857E-6
84833	Node_5027	0.0311772685335814		F84L	F84L
84835	Node_5027	0.005319805448795227
504886	Node_5030	0.020912529404493077
84839	Node_5031	0.01286622261890454		S117L	S117L
84817	Node_5032	0.006677185419351696
39638	Node_5033	0.002086427946770224
Node_5036	Node_5037	0.016441355905550025
Node_5035	Node_5036	0.016701649544328786		T86V;S117A;T175M;A185V;S425F	T86V;S117A;T175M;A185V;S425F
45807	Node_5035	0.0020521160105247374
56325	Node_5035	0.0024604311469012497		M175V;N371S	M175V;N371S
1108006	Node_5036	0.040962040548991475		A82S;T86M;Q280H;V319I	A82S;T86M;Q280H;V319I
Node_5047	Node_5048	3.73628282234857E-6
Node_5045	Node_5047	0.01508736601407151		L116I;S117T	L116I;S117T
Node_5042	Node_5045	0.012789878144962843		E234D;N274K	E234D;N274K
Node_5040	Node_5042	0.0010743298642391771		L354F	L354F
Node_5039	Node_5040	0.0029524974032893755
Node_5038	Node_5039	0.011533114820063322
356903	Node_5038	0.01763281731142784		L78F;D234E	L78F;D234E
356906	Node_5038	0.005815477036223763		F354L	F354L
221976	Node_5039	0.01610734613432361		T86I;T93M	T86I;T93M
356909	Node_5040	0.009694934761960454		L78F;I116V;D234E;S370P;N371T	L78F;I116V;D234E;S370P;N371T
Node_5041	Node_5042	0.001681071470350502
1477527	Node_5041	0.0025203313748527684		W436G	W436G
667180	Node_5041	0.008529880295854013		I116V	I116V
Node_5044	Node_5045	0.007270575966120101
Node_5043	Node_5044	0.00945642486655022
48849	Node_5043	0.013582563715668534		N274K	N274K
9160	Node_5043	0.005860818372020045		T270P	T270P
150914	Node_5044	0.04293317334833261		A82S;I116L;T117S;S314T	A82S;I116L;T117S;S314T
Node_5046	Node_5047	0.005732844670450266
187444	Node_5046	0.01959166315596302		L116T;S117C;A185T	L116T;S117C;A185T
267976	Node_5046	0.03830318829162001		L113M;E234D;Y366F;S370P	L113M;E234D;Y366F;S370P
Node_5052	Node_5053	0.007036542008876081		E234D;Q280H	E234D;Q280H
Node_5051	Node_5052	0.007538622267361551
Node_5050	Node_5051	0.009045395638951017
Node_5049	Node_5050	0.011507347054952054		L113M;S370P	L113M;S370P
40157	Node_5049	0.034377341119246695
414892	Node_5049	0.008753971765208118		T175V;A327S	T175V;A327S
59729	Node_5050	0.01767545874567948		Y366F	Y366F
81927	Node_5051	0.06725079038418469		T87A;L113M;L116I;N231D;N274S;S370P;N371S	T87A;L113M;L116I;N231D;N274S;S370P;N371S
1302145	Node_5052	0.07414036140739391		L78F;L85F;L116V;S117T;A185T;P229T;N231D;T270M;I279M	L78F;L85F;L116V;S117T;A185T;P229T;N231D;T270M;I279M
Node_5054	Node_5055	0.009259172259255512		L116I;Q280H;I424V	L116I;Q280H;I424V
1763895	Node_5054	0.0577077300967515		I116T;T175A;E234D;V319I;A327S;S370P;N371K	I116T;T175A;E234D;V319I;A327S;S370P;N371K
88112	Node_5054	0.06105551812404376		L78F;I113A;V185I;N274S;L290I;A301G	L78F;I113A;V185I;N274S;L290I;A301G
Node_5064	Node_5065	0.009636572450689633
Node_5060	Node_5064	0.03404404352103167		I113L;V185A	I113L;V185A
Node_5059	Node_5060	0.0163912601866527		V319I	V319I
Node_5058	Node_5059	0.009360679667564455		S370P;N371T	S370P;N371T
Node_5057	Node_5058	0.02251027869392608
Node_5056	Node_5057	0.014169375271167108		I319V	I319V
1226197	Node_5056	0.0014039607717819486
548489	Node_5056	0.0018929285329386037		Y67F	Y67F
1226199	Node_5057	0.010376397856629818
62165	Node_5058	0.034290439942376884		A185V;E234D;A301G	A185V;E234D;A301G
58209	Node_5059	0.02795504879681656		A305G	A305G
241750	Node_5060	0.045016853312304254		L78M;L116V;P229T	L78M;L116V;P229T
Node_5063	Node_5064	0.024308985814356917		S107T;I113M	S107T;I113M
Node_5062	Node_5063	0.042672511737004114		V130I;N231D;E234D;A301G	V130I;N231D;E234D;A301G
Node_5061	Node_5062	0.02556164251637306		M113I;V185A;T351I	M113I;V185A;T351I
141853	Node_5061	0.027578101400161596		H60R;I113T;N274S;Q280L	H60R;I113T;N274S;Q280L
257485	Node_5061	0.03044021566627398		M94V	M94V
109454	Node_5062	0.03225830269515039		N274S;Q280W	N274S;Q280W
50250	Node_5063	0.06088126406698935		L78F;L116T;S350T	L78F;L116T;S350T
Node_5100	Node_5101	0.013501549789898516		S107T;N274R;Q280H	S107T;N274R;Q280H
Node_5088	Node_5100	0.007250605642351659
Node_5084	Node_5088	0.00399633579817422
Node_5077	Node_5084	0.023702970393672567		L78F;N231D;V289I;A305G;S370P;S425T	L78F;N231D;V289I;A305G;S370P;S425T
Node_5073	Node_5077	0.017565128378718535		A301G;G318S;I424M	A301G;G318S;I424M
Node_5071	Node_5073	0.0040134674211121804
Node_5070	Node_5071	0.012987008054829642
Node_5069	Node_5070	0.013986627365375134
Node_5067	Node_5069	0.021805000851704316		H280Y	H280Y
Node_5066	Node_5067	0.007753494067476625
238859	Node_5066	0.011215622442787412		D231N;G305A;P370S	D231N;G305A;P370S
520177	Node_5066	0.016961675113601915		F78L;M94V;T270M	F78L;M94V;T270M
201312	Node_5067	0.027544538097115056		Y280F;P370S;M424T	Y280F;P370S;M424T
Node_5068	Node_5069	0.007188676603463814		A55T	A55T
201311	Node_5068	0.02611194860207209		D71N;T107S;V185I;V253I;T270M;T425S	D71N;T107S;V185I;V253I;T270M;T425S
520168	Node_5068	0.03396890005095881		F78L;S90T;I113V;E234D	F78L;S90T;I113V;E234D
238855	Node_5070	0.03194171207898297		T107S;I129V;V185I;D231N;L354T	T107S;I129V;V185I;D231N;L354T
520161	Node_5071	0.03673897731864839		L116S;V185I;D231N;V251I;T270M	L116S;V185I;D231N;V251I;T270M
Node_5072	Node_5073	0.035376831438456754		T107S;E234D;V251I	T107S;E234D;V251I
201335	Node_5072	0.020667342822599896		F78L;V409A	F78L;V409A
36275	Node_5072	0.008583488899731614
Node_5076	Node_5077	0.01823438721966257		A55T;T86V;V185I;E234D	A55T;T86V;V185I;E234D
Node_5074	Node_5076	0.0014205966006572827
181636	Node_5074	0.02567263928975942		A301G;I424T	A301G;I424T
932028	Node_5074	0.08390079015474382		V86T;T107S;I113T;S117T;D231N;D234E;H280Y;G318S;S350T	V86T;T107S;I113T;S117T;D231N;D234E;H280Y;G318S;S350T
Node_5075	Node_5076	0.02564648246110205		T107V;L116T;R274L;H280F;L290M	T107V;L116T;R274L;H280F;L290M
135981	Node_5075	0.0065084045568418545		T55A;V107L;N371S	T55A;V107L;N371S
43581	Node_5075	0.003533984807460625		N99Q;A192V	N99Q;A192V
Node_5083	Node_5084	0.0017265990310855201
Node_5082	Node_5083	0.008069019104376665		H280Y	H280Y
Node_5080	Node_5082	0.007387742841865139
Node_5078	Node_5080	0.037364582727244036		T107S;L116T;Y280F	T107S;L116T;Y280F
216226	Node_5078	0.048914387267941846		V185M;N231D;A265T	V185M;N231D;A265T
48155	Node_5078	0.04274247894601688		N99H;I113M;I129V;L354S;S425A	N99H;I113M;I129V;L354S;S425A
Node_5079	Node_5080	0.01241135314803507		R274N	R274N
343932	Node_5079	0.06587302803840123		T87A;M94V;T175A;V185A;N231D;E234D;Y280Q;T351I;C357G;N371G;I424V	T87A;M94V;T175A;V185A;N231D;E234D;Y280Q;T351I;C357G;N371G;I424V
73321	Node_5079	0.06487229711521515		S66P;L78F;N99H;I113M;L116I;S117T;T175P;T189A;L196F;V319I;A327T	S66P;L78F;N99H;I113M;L116I;S117T;T175P;T189A;L196F;V319I;A327T
Node_5081	Node_5082	0.02072925145368538		A301G	A301G
69942	Node_5081	0.042859629196621556		L78F;T270M;Y294F;S370P;F418L	L78F;T270M;Y294F;S370P;F418L
980226	Node_5081	0.05984786767688411		M69I;T87A;L116T;T189M;N231D;E234D;Y280F;A327S;S350T;S425A	M69I;T87A;L116T;T189M;N231D;E234D;Y280F;A327S;S350T;S425A
48156	Node_5083	0.059838276140226236		L78F;T87A;I113M;I129V;V130I;T175A;R274H	L78F;T87A;I113M;I129V;V130I;T175A;R274H
Node_5087	Node_5088	0.03635199816241149		V185I;V223T;I424V	V185I;V223T;I424V
Node_5086	Node_5087	0.008162719510459777		T86M;T107S	T86M;T107S
Node_5085	Node_5086	0.02739136941688389		I113L;I185V;S370P	I113L;I185V;S370P
125283	Node_5085	3.73628282234857E-6
493818	Node_5085	0.004405278812078497		V176G;Q177P;K178E	V176G;Q177P;K178E
241766	Node_5086	0.024463624794016644		P229T;H280Y;V289A	P229T;H280Y;V289A
241747	Node_5087	0.026236031060976276		L116T	L116T
Node_5099	Node_5100	0.004882963037509204		N231D;I424V	N231D;I424V
Node_5098	Node_5099	0.022406062425894744		I113A;E234D	I113A;E234D
Node_5097	Node_5098	0.017964710860546376
Node_5096	Node_5097	0.018868853555232625		T107S;S370P	T107S;S370P
Node_5095	Node_5096	0.003684893725354334
Node_5092	Node_5095	0.013332441487917608
Node_5091	Node_5092	0.0033611574742642217
Node_5090	Node_5091	0.008439532049792144
Node_5089	Node_5090	0.0021943305027018038
173221	Node_5089	0.020289996457493544
173222	Node_5089	0.0056300528428833005
173223	Node_5090	0.00797849208355762
173224	Node_5091	0.004681089761597868
173225	Node_5092	0.0036084553378731956
Node_5094	Node_5095	0.009263962468203707
Node_5093	Node_5094	0.004474856263162936		A113T	A113T
173226	Node_5093	0.02127058530123597
173228	Node_5093	0.007351627092975841
173227	Node_5094	0.015996366017513287		T86I;A316T	T86I;A316T
72873	Node_5096	0.010947325318189281		L78F	L78F
72875	Node_5097	0.021890819537555534		S117A;V185A	S117A;V185A
317158	Node_5098	0.027380954183521135		T107L;L116I;V185A;A273S;Y366F;V424I	T107L;L116I;V185A;A273S;Y366F;V424I
56436	Node_5099	0.04645813959941402		N99R;S117T;T189A;L196F;E271A;R274L;H280Q;N371G	N99R;S117T;T189A;L196F;E271A;R274L;H280Q;N371G
Node_5130	Node_5131	0.018646976937194984		L116T	L116T
Node_5123	Node_5130	0.013356624180271887		N231D;E234D;A301G;Y366F	N231D;E234D;A301G;Y366F
Node_5115	Node_5123	0.003004941617013096
Node_5108	Node_5115	0.0013031398704209322		T116I	T116I
Node_5107	Node_5108	0.035685965297823814		I113M;I116L;V185I;D234E;T252S;G301A;I424V	I113M;I116L;V185I;D234E;T252S;G301A;I424V
Node_5106	Node_5107	0.010459731011915583		D231N;F366Y	D231N;F366Y
Node_5105	Node_5106	0.011955809560719895		Y67F;L78F	Y67F;L78F
Node_5103	Node_5105	3.73628282234857E-6
Node_5102	Node_5103	0.008143684380982247
156542	Node_5102	0.00758901692907638		N231D	N231D
9157	Node_5102	0.008183692946321614		M113T;I129V	M113T;I129V
352469	Node_5103	0.01644224240340651
Node_5104	Node_5105	0.0077238826014543365
48890	Node_5104	0.003174324036210466		S107T	S107T
48891	Node_5104	0.00694050503276905		M113T;N274S	M113T;N274S
245590	Node_5106	0.02868657714240391		M113T;S117T;V130I;N274S;V319I;S370P	M113T;S117T;V130I;N274S;V319I;S370P
981581	Node_5107	0.06971816663681675		A82S;T86M;V130I;S133G;T175A;P214H;Y309H;S370T	A82S;T86M;V130I;S133G;T175A;P214H;Y309H;S370T
181119	Node_5108	0.03661926095598542
Node_5114	Node_5115	3.73628282234857E-6
Node_5111	Node_5114	0.008078202149233006
Node_5109	Node_5111	0.0024114686481724094
369970	Node_5109	0.027751645614827444		F366H	F366H
59894	Node_5109	0.01697601500598925		S370P;N371T	S370P;N371T
Node_5110	Node_5111	0.009632270783374166		T116I	T116I
125286	Node_5110	0.021068320875010642		F366Y	F366Y
358814	Node_5110	0.02108733479070239		N371G	N371G
Node_5113	Node_5114	0.08227585352575138		L78F;T87A;N99K;S107T;N274R;Q280Y;G301A;F366Y	L78F;T87A;N99K;S107T;N274R;Q280Y;G301A;F366Y
Node_5112	Node_5113	0.021735368523009408		M306L;S350T	M306L;S350T
1071652	Node_5112	0.014904515054922437		F78L;A87T;Y294C;G318S	F78L;A87T;Y294C;G318S
201374	Node_5112	0.016032544607377124		D234E;Y280F;S370P	D234E;Y280F;S370P
337173	Node_5113	0.019356769744558376		T116I;V130I;D234E;A305G;L354F	T116I;V130I;D234E;A305G;L354F
Node_5122	Node_5123	0.0036369810509049054
Node_5120	Node_5122	0.02450874991416193		L78F;N99H;T175L;G301A;G318S	L78F;N99H;T175L;G301A;G318S
Node_5117	Node_5120	0.003746424584514818		N274S	N274S
Node_5116	Node_5117	0.005288504288860684
127946	Node_5116	0.03039221529440546		S274K;F376X;V408I	S274K;F376X;V408I
9187	Node_5116	0.011887320451574831		S268A	S268A
9188	Node_5117	0.007895110886584289		F78L	F78L
Node_5119	Node_5120	0.0018936075590487052
Node_5118	Node_5119	0.0033329525747823165		S107T	S107T
1562130	Node_5118	0.006783578084513595
411519	Node_5118	0.011224331720910634
311356	Node_5119	0.008986082560740035
Node_5121	Node_5122	0.010084312717371993
1364862	Node_5121	0.023103557190254226		A241T;S425F	A241T;S425F
229100	Node_5121	0.024093873957175542		N99S;I315V	N99S;I315V
Node_5129	Node_5130	0.012617477547444553		Q280H;S314T	Q280H;S314T
Node_5128	Node_5129	0.019732685744524706		V185A	V185A
Node_5126	Node_5128	0.0022069819003327257		A55T	A55T
Node_5124	Node_5126	0.0032674608049124143
36269	Node_5124	0.004384358188592069		A265V;H280Q	A265V;H280Q
451428	Node_5124	0.012282334197510123		S117C	S117C
Node_5125	Node_5126	0.0077684527109347845
381110	Node_5125	0.03417744794991443		N274K;I424V	N274K;I424V
9172	Node_5125	0.010587525169904046		H280Q	H280Q
Node_5127	Node_5128	3.73628282234857E-6
279927	Node_5127	0.011240096938587105		T86I;W200R;F418L	T86I;W200R;F418L
451382	Node_5127	0.007770642509056133		V251A;A327T	V251A;A327T
116992	Node_5129	0.03381225533995506		S117C;V130I;N274R	S117C;V130I;N274R
Node_5153	Node_5154	3.73628282234857E-6
Node_5149	Node_5153	0.022323023645021492		E234D;T270M;S370P;I424M;S425T	E234D;T270M;S370P;I424M;S425T
Node_5146	Node_5149	0.0033272368307668
Node_5144	Node_5146	0.0017784815296123834
Node_5143	Node_5144	0.02506280983334874		A55T;L116T;Q280H;N371K	A55T;L116T;Q280H;N371K
Node_5140	Node_5143	0.008109464162787001
Node_5136	Node_5140	0.008214652902128354		V130I	V130I
Node_5135	Node_5136	0.016353177526760684		I113M;A301G	I113M;A301G
Node_5134	Node_5135	0.011051262154017718
Node_5133	Node_5134	0.003853190548131512
Node_5132	Node_5133	0.018264591760851673		M94V	M94V
36249	Node_5132	0.0067671417421873055
701737	Node_5132	0.008752555688907364
932674	Node_5133	0.0033415229859647456
85066	Node_5134	0.0016886785647006457
134902	Node_5135	0.0355256728243592		M113T	M113T
371917	Node_5136	0.023084571930714885		S107L;H280Q	S107L;H280Q
Node_5139	Node_5140	0.004049010763836992
Node_5138	Node_5139	0.008753138951087936
Node_5137	Node_5138	0.008740663347232227		S107T	S107T
193059	Node_5137	0.026213168406392172		N231D;H280Q;A301G	N231D;H280Q;A301G
257846	Node_5137	0.028900945749617588		I113V	I113V
34924	Node_5138	0.032367762719427366		H280Q;Y366F	H280Q;Y366F
56783	Node_5139	0.031912387634796535		N231D	N231D
Node_5142	Node_5143	0.0057456633463793105
Node_5141	Node_5142	0.025039056740934394
56789	Node_5141	0.008862958121016602
56790	Node_5141	0.006072480439598777
56796	Node_5142	0.0405393703162319		S107T;Y366F	S107T;Y366F
409288	Node_5144	0.0823574411096056		T93A;I113M;D234E;A265T;N274S;Q280F;L287I;V289I;G318S;P370T;N371G;M424L;T425S	T93A;I113M;D234E;A265T;N274S;Q280F;L287I;V289I;G318S;P370T;N371G;M424L;T425S
Node_5145	Node_5146	0.012250145131892936
254642	Node_5145	0.04915323196994067		M69I;L78F;S208P;D234E;Y366F	M69I;L78F;S208P;D234E;Y366F
28733	Node_5145	0.0577352016357902		A55T;N99H;S117A;M270T;L290M;S350T	A55T;N99H;S117A;M270T;L290M;S350T
Node_5148	Node_5149	0.009988788496735663
Node_5147	Node_5148	0.06244774097710994		Y67F;L116T;T175M;N231D;S268G;N274K;N371K	Y67F;L116T;T175M;N231D;S268G;N274K;N371K
276764	Node_5147	0.0033388755871422726		S107T	S107T
337178	Node_5147	0.008740948884598613		A248T	A248T
46906	Node_5148	0.04187333025880793		T93A;S107T;I113T;M270T;Q280H;V289I;G318S;Y366F;P370T	T93A;S107T;I113T;M270T;Q280H;V289I;G318S;Y366F;P370T
Node_5152	Node_5153	0.009120834007147994		A55T;N274K	A55T;N274K
Node_5151	Node_5152	0.06184513736939437		T93V;V185I;K274R;Q280F	T93V;V185I;K274R;Q280F
Node_5150	Node_5151	0.0029498771255643476
762613	Node_5150	3.73628282234857E-6
762617	Node_5150	0.002193215010750805
762568	Node_5151	0.01380693729617052		I113V;N231D	I113V;N231D
192213	Node_5152	0.045160735265931964		L78F;T118M;N231D;Q280H;A301G;I424V	L78F;T118M;N231D;Q280H;A301G;I424V
Node_5167	Node_5168	0.004733380885583729		I424M	I424M
Node_5163	Node_5167	0.012904520649919735		A301G	A301G
Node_5158	Node_5163	0.016011605318083814		M424V	M424V
Node_5156	Node_5158	0.0054409776123190276		I113M	I113M
Node_5155	Node_5156	0.004460993793743337
242120	Node_5155	0.009929448503858216		L354S	L354S
256038	Node_5155	0.012292365194477661		T86M	T86M
369484	Node_5156	0.00740304329260103
Node_5157	Node_5158	0.005697522369654729		L354S	L354S
665151	Node_5157	0.014440277128165008
665152	Node_5157	0.005704604681161657		Y366F	Y366F
Node_5162	Node_5163	0.04951486981253147		A55T;F78L;T93A;N99H;I113L;N231D;E234D;L287I;S314T;Y366F;S370P;N371T	A55T;F78L;T93A;N99H;I113L;N231D;E234D;L287I;S314T;Y366F;S370P;N371T
Node_5160	Node_5162	0.00489960624523757
Node_5159	Node_5160	0.050816693374176755		T87A;F96L;L113I;G218C;N274K;A327S;F366Y	T87A;F96L;L113I;G218C;N274K;A327S;F366Y
665142	Node_5159	3.73628282234857E-6
665143	Node_5159	0.0010864246882595348
44318	Node_5160	0.014387908238892688
Node_5161	Node_5162	0.014628594374029679		A265T	A265T
175139	Node_5161	0.01838043738220589
665158	Node_5161	0.004039262532335577		L116V	L116V
Node_5166	Node_5167	0.005720949600565319		E234D	E234D
Node_5165	Node_5166	0.002535376462469457		V130I	V130I
Node_5164	Node_5165	0.03556457262705341		A55T;Y67F;L116T;S117C;V185I;S425T	A55T;Y67F;L116T;S117C;V185I;S425T
266351	Node_5164	0.036751694378128974		N99R	N99R
266374	Node_5164	0.02744091462186678		V223T;N231D;N274S;T323I	V223T;N231D;N274S;T323I
366454	Node_5165	0.06223505138995887		F78L;A82S;A327S;M424V	F78L;A82S;A327S;M424V
381039	Node_5166	0.03614135255817268		S107T;T270M;G318S;S370P;N371K;S425T	S107T;T270M;G318S;S370P;N371K;S425T
175006	Node_5169	0.04273779529294457		A55T;N99H;T175A;E234D;S370P;N371K;I424V	A55T;N99H;T175A;E234D;S370P;N371K;I424V
874461	Node_5170	0.03720346226172327		A55T;A82S;M113L;V185I;V223A	A55T;A82S;M113L;V185I;V223A
47692	Node_5171	0.06822096528247804		F78L;Y366F	F78L;Y366F
Node_5174	Node_5175	0.019355160436292547		A55T;T223M;I279T;L287M;G318S	A55T;T223M;I279T;L287M;G318S
Node_5172	Node_5174	0.02377044913936415		Y67F;L358F	Y67F;L358F
123379	Node_5172	0.05856398151052423		M69L;F78T;T175L;G218S;N274H;S351T;S425A	M69L;F78T;T175L;G218S;N274H;S351T;S425A
183540	Node_5172	0.04487432950930284		I93T;I130V;A211V;V289I;S318G;Y366F;S425T	I93T;I130V;A211V;V289I;S318G;Y366F;S425T
Node_5173	Node_5174	0.026726846033375853		R275Q;M306T	R275Q;M306T
397308	Node_5173	0.06301349761448788		I93T;S107T;G273S	I93T;S107T;G273S
81930	Node_5173	0.09152883781029389		I77L;L113M;G114X;L116T;S117C;P174L;I185A;G218S;M223T;V253I;A265T;Q280H;M287L;A301I;A311T;S322A	I77L;L113M;G114X;L116T;S117C;P174L;I185A;G218S;M223T;V253I;A265T;Q280H;M287L;A301I;A311T;S322A
Node_5180	Node_5181	0.06000130242430811		I77L;S133G;E234D;A241T;R275Q;I279T;Y309H;Y366F	I77L;S133G;E234D;A241T;R275Q;I279T;Y309H;Y366F
Node_5179	Node_5180	0.00967370618824195		I130V;N274H;S425T	I130V;N274H;S425T
Node_5178	Node_5179	0.005371941808630637		M118T	M118T
Node_5176	Node_5178	0.007102628584270507		T189A	T189A
190676	Node_5176	0.015728462446005263		L290F	L290F
689266	Node_5176	0.02442798844669311		S370P;M424I;T425S	S370P;M424I;T425S
Node_5177	Node_5178	0.015850244700092622		L116I;S351L	L116I;S351L
347507	Node_5177	0.016605673346125217		H274Y	H274Y
472775	Node_5177	0.007811252647745208
472795	Node_5179	0.03474646624055873		F78L;T223V;A301I;P312S;L354I;S370P;N371S	F78L;T223V;A301I;P312S;L354I;S370P;N371S
304640	Node_5180	0.021533424527207985		T189A;V319I	T189A;V319I
Node_5182	Node_5183	0.036191141660041365		I93V;Q277H;Q280H	I93V;Q277H;Q280H
8895	Node_5182	0.01766694634437566		I129V	I129V
8897	Node_5182	0.02344658438510502		N99S;M118L;S354T	N99S;M118L;S354T
Node_5189	Node_5190	0.01572566025820135		S133G;Y309H;P312S;S354L	S133G;Y309H;P312S;S354L
Node_5188	Node_5189	0.03523337319041849		I77L;T86M;S117T;M118T;V211A;V251I;G273A;G318S;S370P	I77L;T86M;S117T;M118T;V211A;V251I;G273A;G318S;S370P
Node_5187	Node_5188	0.02671238371464711
Node_5186	Node_5187	0.012884984973072118		A192V	A192V
Node_5185	Node_5186	0.007103047760171039
Node_5184	Node_5185	0.007829522133639268		M94L;S318G;I409V	M94L;S318G;I409V
118200	Node_5184	0.02756999880196678		M86T;T223A;N274D;S312P;N371S	M86T;T223A;N274D;S312P;N371S
137523	Node_5184	0.012491431485725643
51359	Node_5185	0.02525548197711191		Q169H;L230M;N274D;F366Y;P370S	Q169H;L230M;N274D;F366Y;P370S
381861	Node_5186	0.034059895946217875		L116I;G133A;G218S	L116I;G133A;G218S
345728	Node_5187	0.05411982067331398		M69L;M86T;I93V;F96L;T117A;I129V;V253I;A273N;L290I;A301T;M306A;A311T;P370T	M69L;M86T;I93V;F96L;T117A;I129V;V253I;A273N;L290I;A301T;M306A;A311T;P370T
390975	Node_5188	0.07692880440035957		Y67F;I93T;I129V;V130I;I243V;Q280H;L287T;A305T;S312P	Y67F;I93T;I129V;V130I;I243V;Q280H;L287T;A305T;S312P
59419	Node_5189	0.07557772087892395		D71N;A301L	D71N;A301L
Node_5193	Node_5194	0.005746752260084451
Node_5192	Node_5193	0.025997287235889604		V408I	V408I
Node_5191	Node_5192	0.01738137190199826		L116I;L290I	L116I;L290I
433634	Node_5191	0.034532758544631476		I116T;N231D;G318S	I116T;N231D;G318S
497867	Node_5191	0.02588882277344016		Q277S;M306T	Q277S;M306T
325335	Node_5192	0.044842608707474634		L113M;G273S;Y309H;S354T	L113M;G273S;Y309H;S354T
188341	Node_5193	0.08130855302577605		L113T;L233M;G273A;M306T;V319I;T425S	L113T;L233M;G273A;M306T;V319I;T425S
Node_5223	Node_5224	0.005207262534040168		G273S	G273S
Node_5218	Node_5223	0.006534468693806465
Node_5214	Node_5218	0.0038506425690548493
Node_5210	Node_5214	0.009353052312865349		S273G	S273G
Node_5205	Node_5210	0.010736114169377933		L287M	L287M
Node_5202	Node_5205	0.004051134479969745
Node_5201	Node_5202	0.011868668943873442		M287L;F366Y	M287L;F366Y
Node_5200	Node_5201	0.0010462777342017248
Node_5198	Node_5200	3.73628282234857E-6
Node_5196	Node_5198	0.0042589950930423
179808	Node_5196	0.006469229036291878
37036	Node_5196	0.0029935248740768487
Node_5197	Node_5198	0.0021506236617546675
119608	Node_5197	0.06713183271545235		L113V;T223M;G273S;Y366F	L113V;T223M;G273S;Y366F
328044	Node_5197	0.0058218368747304395
Node_5199	Node_5200	0.0011059972000425685
1192867	Node_5199	0.006860035857384262
328046	Node_5199	0.008209922074826674
1132478	Node_5201	0.027689592554145173		L116F;T223A;I225T;S268N;G273S	L116F;T223A;I225T;S268N;G273S
507597	Node_5202	0.018065840360926642		L233M;M306T	L233M;M306T
Node_5204	Node_5205	0.00308121976476011
Node_5203	Node_5204	0.02087922278934605		S133G	S133G
28708	Node_5203	0.004669148304970604
28710	Node_5203	0.004817501406074615		M118T	M118T
395889	Node_5204	0.0279916274580124		I225V;G273S	I225V;G273S
Node_5209	Node_5210	0.009099922329367531
Node_5207	Node_5209	0.009688124717963119
Node_5206	Node_5207	0.010331206273579028		S133G;T223M	S133G;T223M
425635	Node_5206	0.015502379496064424
54971	Node_5206	0.008797519768451797		N99S	N99S
100826	Node_5207	0.029452304806093635		L116I;T223A;I279T;L358F	L116I;T223A;I279T;L358F
Node_5208	Node_5209	0.048917740814394435		P174L;L233M;I279T;H280Q	P174L;L233M;I279T;H280Q
118786	Node_5208	0.004751391200651431		N274D	N274D
54508	Node_5208	0.006907815294480037
Node_5213	Node_5214	0.014170474486380613		F366Y	F366Y
Node_5212	Node_5213	0.004081611416928915
Node_5211	Node_5212	0.013351439358505615		S273A;M306T	S273A;M306T
100859	Node_5211	0.010518865259781929		S133G	S133G
261961	Node_5211	0.028243809387392512		T306A;P312S;S370P	T306A;P312S;S370P
171275	Node_5212	0.018167356691486464
185689	Node_5213	0.0372375474228957		L113M;V130I;S133G;A192T;A265T;A301V	L113M;V130I;S133G;A192T;A265T;A301V
Node_5217	Node_5218	0.008677321565387744		I279T	I279T
Node_5215	Node_5217	0.02499406776861136
435638	Node_5215	0.00112567972853735
9217	Node_5215	3.73628282234857E-6
Node_5216	Node_5217	0.027772231012279137		S133G;S354L	S133G;S354L
37040	Node_5216	0.015969025004669735		S273G;H280Q	S273G;H280Q
85097	Node_5216	0.01618554920046864
Node_5222	Node_5223	0.00501513833911272		L113I	L113I
Node_5221	Node_5222	0.018216985408285768		A305M	A305M
Node_5220	Node_5221	0.018751263152167026		S273G	S273G
Node_5219	Node_5220	0.003410452069705172
54020	Node_5219	0.0023874730145020556
54021	Node_5219	0.003258304621117298
54023	Node_5220	0.003524731225954155
54026	Node_5221	0.02788583134233157		L287M;M306T	L287M;M306T
37064	Node_5222	0.07112282064893564		N99S;V211A;T223M;T270M;R275Q;H280Q;L290I;A301T;Y309H	N99S;V211A;T223M;T270M;R275Q;H280Q;L290I;A301T;Y309H
Node_5226	Node_5227	0.04173355442314628		G218S;T223M;I279T;S322A;S370P	G218S;T223M;I279T;S322A;S370P
Node_5225	Node_5226	0.009486824795471836		V211A;G273S	V211A;G273S
100828	Node_5225	0.006192370245276271
342690	Node_5225	0.008885863724317185		H280Q	H280Q
345573	Node_5226	0.013264586749848225		N371S	N371S
Node_5310	Node_5311	0.005877450751652291
Node_5286	Node_5310	0.0032619176456810234		V211A	V211A
Node_5261	Node_5286	0.003159132848077023
Node_5257	Node_5261	3.73628282234857E-6
Node_5256	Node_5257	0.006785243194121017		Y309H	Y309H
Node_5241	Node_5256	0.030937876863432176		V121I;T175P;A211V;Q219H	V121I;T175P;A211V;Q219H
Node_5239	Node_5241	0.006532611066133392
Node_5237	Node_5239	0.003458581918624257
Node_5232	Node_5237	1.498300022875468E-4
Node_5231	Node_5232	0.0011232082510058991
Node_5229	Node_5231	0.0011690484191510708
Node_5228	Node_5229	0.003349765121001123
40817	Node_5228	0.0034551813964051508
40818	Node_5228	0.006729406949022645
9117	Node_5229	0.010169226720229836		A265T	A265T
Node_5230	Node_5231	0.0010945849096394501
40819	Node_5230	0.025184956549248322		P175S;S190F;F193L;N274D	P175S;S190F;F193L;N274D
40820	Node_5230	0.007924472261761425
40816	Node_5232	0.004508827725734887
Node_5236	Node_5237	0.002234262985991971
Node_5235	Node_5236	0.0021172005365365674
Node_5234	Node_5235	0.001118545963201054
Node_5233	Node_5234	3.73628282234857E-6
34922	Node_5233	0.005633701709807524
9118	Node_5233	0.013641847965184882		T223A	T223A
9116	Node_5234	0.006757541516601548		H171R;P175S;N371S	H171R;P175S;N371S
9115	Node_5235	0.010248204416992293
30415	Node_5236	0.010394122781889188
Node_5238	Node_5239	0.002458003698571277
1171711	Node_5238	0.002949894016886671
9111	Node_5238	0.007255609983278667
Node_5240	Node_5241	0.01763188106712153
30414	Node_5240	0.006166654199697975
925459	Node_5240	0.007479032252264268
Node_5255	Node_5256	0.010484948603838631		L233M;H280Q;P312S;S354L;S370P	L233M;H280Q;P312S;S354L;S370P
Node_5254	Node_5255	0.042630523204037846		I185A;V251I;T270S;G318S;T425S	I185A;V251I;T270S;G318S;T425S
Node_5253	Node_5254	0.025345896826079666		L116I;M122T;V130I;M233L;E271N;N274S	L116I;M122T;V130I;M233L;E271N;N274S
Node_5251	Node_5253	0.00938760163814785		L85F;T175P;A311T;P370S	L85F;T175P;A311T;P370S
Node_5247	Node_5251	0.003537997337208871
Node_5245	Node_5247	0.009281240211732652		M94L	M94L
Node_5244	Node_5245	0.005915940984305099		N231D;N371D	N231D;N371D
Node_5243	Node_5244	0.007301985377085378		L111V;P175T	L111V;P175T
Node_5242	Node_5243	0.012921236742133278
261959	Node_5242	0.0240389146020487
592172	Node_5242	0.017751565847328985		L94M;V111L;I116L;T175P;D231N;A265T;N271I	L94M;V111L;I116L;T175P;D231N;A265T;N271I
261967	Node_5243	0.029228874528081407		F206L;N271S;S274N;C357A;L358C	F206L;N271S;S274N;C357A;L358C
547198	Node_5244	0.04051134825012856		I93V;I116T;I225V;E234D;S274A;L290M;S351T	I93V;I116T;I225V;E234D;S274A;L290M;S351T
548806	Node_5245	0.06901265161612975		F85L;I93T;I116T;T122I;P175L;N271I;S274N;S370P	F85L;I93T;I116T;T122I;P175L;N271I;S274N;S370P
Node_5246	Node_5247	0.02761137488350722		I116L;A265T;N271I	I116L;A265T;N271I
9121	Node_5246	0.01700545472869856		I130V;S370P	I130V;S370P
9123	Node_5246	0.035989250623585885
Node_5250	Node_5251	0.01343222037858218		N271D	N271D
Node_5249	Node_5250	0.014319997291929554		S274A;T311A	S274A;T311A
Node_5248	Node_5249	0.007847808522115723		I116V;N371D	I116V;N371D
54499	Node_5248	0.004022351142206158
547194	Node_5248	0.018990653883521978		I129V;A265T	I129V;A265T
1150654	Node_5249	0.01547555124332917		I129V;F193L	I129V;F193L
1294523	Node_5250	0.026835724012513617		I130V;E215A;N239S	I130V;E215A;N239S
Node_5252	Node_5253	0.049229043813158416		S117T;A265T;S268A	S117T;A265T;S268A
171406	Node_5252	0.0015958967456668376
439704	Node_5252	0.01845825362005897		A185T;S274N	A185T;S274N
54369	Node_5254	0.09604299754204891		I93V;N99H;V121I;N274T;L287M;I289V;A311T;P370Q	I93V;N99H;V121I;N274T;L287M;I289V;A311T;P370Q
54386	Node_5255	0.11804643001047489		F78L;A82T;M94L;L111V;V130I;V251A;T270M;R275Q;I279T;L287T;L290I;K365N;V408I	F78L;A82T;M94L;L111V;V130I;V251A;T270M;R275Q;I279T;L287T;L290I;K365N;V408I
73107	Node_5257	0.05649272847206544		S133G;T175M;G218S;G273S;I279T	S133G;T175M;G218S;G273S;I279T
Node_5260	Node_5261	0.016943898496152573
Node_5259	Node_5260	0.022914644479421604		A211V	A211V
Node_5258	Node_5259	0.03461619799801777		S117A;V121I;S133G;V408I	S117A;V121I;S133G;V408I
497866	Node_5258	0.017747682909696232		V130I	V130I
78197	Node_5258	0.02381325902300819		I129V	I129V
8947	Node_5259	0.11126605884033881		M94T;E271N;G273S;N274A;A305M;M306T;S350T;S354T;F366Y;N371D;M424I;T425S	M94T;E271N;G273S;N274A;A305M;M306T;S350T;S354T;F366Y;N371D;M424I;T425S
57439	Node_5260	0.13820775672683702		P72Q;F78S;T86L;I93T;L116V;M118T;I185V;A192V;H280Q;L287T;M306T;G318S;S354A;T425S	P72Q;F78S;T86L;I93T;L116V;M118T;I185V;A192V;H280Q;L287T;M306T;G318S;S354A;T425S
Node_5285	Node_5286	0.0030844687662203835
Node_5280	Node_5285	0.005157407287347887
Node_5273	Node_5280	0.016272870723855908
Node_5272	Node_5273	0.024945499444093716		T270M;K365N	T270M;K365N
Node_5268	Node_5272	6.167876252046244E-4
Node_5266	Node_5268	0.013307925354966948
Node_5263	Node_5266	0.012601365281786018		S354L	S354L
Node_5262	Node_5263	0.009513974064385696		L287T;M306T	L287T;M306T
211598	Node_5262	0.038464538743985734		I185V;V326I	I185V;V326I
8957	Node_5262	0.038430347839211836		L113M;G273S;A301V;E310D;L354F;N371T	L113M;G273S;A301V;E310D;L354F;N371T
387810	Node_5263	0.03128169607267848		T223A;G273S;Y309H;G318S	T223A;G273S;Y309H;G318S
Node_5265	Node_5266	0.015419278421609837		G273R	G273R
Node_5264	Node_5265	0.0016051445416627533
115122	Node_5264	0.004614072431770171
30397	Node_5264	0.004608766289525974		M94T;S117A;G329D	M94T;S117A;G329D
115229	Node_5265	0.006446228873915453		N371S	N371S
Node_5267	Node_5268	0.008632422499934423		N371S	N371S
208451	Node_5267	0.039291033852330653		I129V;T175A;A265T;G273A	I129V;T175A;A265T;G273A
8959	Node_5267	0.08363434029924337		V326I	V326I
Node_5271	Node_5272	0.022211569870116833		L113M;T223A;A265T;E310D;G318S	L113M;T223A;A265T;E310D;G318S
Node_5269	Node_5271	0.011204251078833627
252784	Node_5269	0.012330273632459266		A201T;T265A;N365S	A201T;T265A;N365S
8962	Node_5269	0.009426701242834368		I279T	I279T
Node_5270	Node_5271	0.013385220031088748
214438	Node_5270	0.007081895937476055
307441	Node_5270	0.006558737399036105		A223T	A223T
56262	Node_5273	0.09478685056400121		L116I;P174L;T175P;I185V;A192V;A211V;T223M;L233M;G273S;Q277H;A316S;G318S;V326I;S350T;F366Y	L116I;P174L;T175P;I185V;A192V;A211V;T223M;L233M;G273S;Q277H;A316S;G318S;V326I;S350T;F366Y
Node_5279	Node_5280	0.029657627754507632		V130I;L230M;H280Q	V130I;L230M;H280Q
Node_5278	Node_5279	0.07849689609192087		S66P;Y67F;F78S;I93A;L116I;T175P;A192V;L233M;G318S;K365N;S370P	S66P;Y67F;F78S;I93A;L116I;T175P;A192V;L233M;G318S;K365N;S370P
Node_5277	Node_5278	0.009773400442856234		N99K;S133G;A301I	N99K;S133G;A301I
Node_5276	Node_5277	0.011320811141004106		N371S	N371S
Node_5275	Node_5276	0.014792652455793583
Node_5274	Node_5275	0.005837801143172851		I116L;P174L;A265T	I116L;P174L;A265T
120794	Node_5274	3.73628282234857E-6
345164	Node_5274	0.002228120925276322
8954	Node_5275	0.00429324400467314
8953	Node_5276	0.01748813911103263		V253I;N274S;I289V	V253I;N274S;I289V
56350	Node_5277	0.02457364879520272		P174L;V253D;N274A;I301M;P370L	P174L;V253D;N274A;I301M;P370L
100819	Node_5278	0.050395278998306224		H68C;V70L;D71N;S73N;S107T;L110P;P174L;N274A;I289V;T300K;V326I;S354L	H68C;V70L;D71N;S73N;S107T;L110P;P174L;N274A;I289V;T300K;V326I;S354L
56335	Node_5279	0.07045030423936842		A82T;G273S;V408I	A82T;G273S;V408I
Node_5284	Node_5285	0.028321839530608607		V408I;S439A	V408I;S439A
Node_5283	Node_5284	0.0028172518663996
Node_5282	Node_5283	0.013473980295398225		G273S	G273S
Node_5281	Node_5282	0.005223956173860159
79626	Node_5281	0.018423137189975246
92683	Node_5281	0.016683319077860078		S370P	S370P
37083	Node_5282	0.01929059491662071		A301T	A301T
9233	Node_5283	0.02736317634504879		S370P	S370P
9238	Node_5284	0.030750179046871755		N99S;I348M	N99S;I348M
Node_5309	Node_5310	0.003511748464031975		G273S	G273S
Node_5302	Node_5309	0.022630990170385112		I93A;V408I	I93A;V408I
Node_5296	Node_5302	0.0038160243524865893
Node_5294	Node_5296	0.0027247275943189605
Node_5291	Node_5294	0.004405140320634062
Node_5290	Node_5291	0.009603230894019403
Node_5289	Node_5290	0.007452969192225602
Node_5288	Node_5289	0.0019377733239477567
Node_5287	Node_5288	0.006859946043945984
188380	Node_5287	0.008430988693335896
670346	Node_5287	0.015427442216088078
188382	Node_5288	0.02324586777843861		I129T;N371D	I129T;N371D
592150	Node_5289	0.010448791996487496		W200R	W200R
188376	Node_5290	0.03293935070199176		M94T;L113M;I188T;H332Y;S354L	M94T;L113M;I188T;H332Y;S354L
8901	Node_5291	0.03756762476170616		S273G	S273G
Node_5293	Node_5294	0.017147297708236822		T223M	T223M
Node_5292	Node_5293	3.73628282234857E-6
188379	Node_5292	0.005047285719819277
458089	Node_5292	0.009636133866110187		H172R	H172R
887049	Node_5293	0.011890261526870569		T87A;W410R	T87A;W410R
Node_5295	Node_5296	0.007276666162802447		S273G	S273G
188375	Node_5295	0.03630972985350405		T87A;S133G;A301G;M306A;Y309H;F313L	T87A;S133G;A301G;M306A;Y309H;F313L
433628	Node_5295	0.02411590449095678		I129N;F168L;T175A;I279T	I129N;F168L;T175A;I279T
Node_5301	Node_5302	0.008153738203321706
Node_5300	Node_5301	3.73628282234857E-6
Node_5299	Node_5300	0.001238293532642262
Node_5298	Node_5299	0.0027549649348198547
Node_5297	Node_5298	0.00620375061567477
1481669	Node_5297	0.010057862964956343		N371D	N371D
585464	Node_5297	0.032603160682595264		T223A;H267R;Q303R;A395S	T223A;H267R;Q303R;A395S
30390	Node_5298	0.02365957363999015		H97Y;M122T;S322T	H97Y;M122T;S322T
390973	Node_5299	0.03096327615237645		T223A;M306T	T223A;M306T
188373	Node_5300	0.025734008219927714		M122I;F202Y;M306T;T328A;S354L	M122I;F202Y;M306T;T328A;S354L
110668	Node_5301	0.012033079099394548		L233P	L233P
Node_5308	Node_5309	0.0039870910569189105		M306T	M306T
Node_5306	Node_5308	0.014847119672530598
Node_5304	Node_5306	0.004071960224305278
Node_5303	Node_5304	0.00254485098307758
128390	Node_5303	0.018850663003371883		L116F;S273G	L116F;S273G
335483	Node_5303	0.024239535145843028		T306M;M424K	T306M;M424K
100858	Node_5304	0.01881455610618232		I129V;I185V;S273G;E310K	I129V;I185V;S273G;E310K
Node_5305	Node_5306	0.00720632360815361
257867	Node_5305	0.0011058376625294073
259913	Node_5305	0.004482805893653939
Node_5307	Node_5308	0.010344598202294822
9209	Node_5307	0.06296621727062936		F78S	F78S
97097	Node_5307	0.07522096765296042		A192V;V211A;G218A;L233M;S273G;H280Q;I347L;N371S;T425S	A192V;V211A;G218A;L233M;S273G;H280Q;I347L;N371S;T425S
Node_5314	Node_5315	0.0022265440706774864
Node_5313	Node_5314	0.03658805643175184
Node_5312	Node_5313	0.012081637772319048		L233M	L233M
52775	Node_5312	0.005928814925427505
8928	Node_5312	0.006648398424618577		G273S	G273S
36241	Node_5313	0.029399095146471474		N99S;S117T;N231S	N99S;S117T;N231S
43455	Node_5314	0.04386281996807784		V211A;G273S;I289V;M306T	V211A;G273S;I289V;M306T
Node_5396	Node_5397	0.02436493056836744		I129V;G318S	I129V;G318S
Node_5371	Node_5396	0.011238330495297797
Node_5370	Node_5371	0.014746888575286833
Node_5368	Node_5370	0.036215183786394184		L113M;V211A;P312S	L113M;V211A;P312S
Node_5366	Node_5368	0.00949742529868409		T425S;I426M	T425S;I426M
Node_5364	Node_5366	0.02685393429578621		L290I;V408I	L290I;V408I
Node_5360	Node_5364	0.003747365347731714
Node_5343	Node_5360	3.73628282234857E-6
Node_5333	Node_5343	3.73628282234857E-6
Node_5328	Node_5333	0.017634455151673792		T354S	T354S
Node_5324	Node_5328	0.004458841569676129
Node_5322	Node_5324	0.0018901324707081308
Node_5320	Node_5322	0.0037428214494734705
Node_5318	Node_5320	0.004748186173026669
Node_5316	Node_5318	0.0033669660589294853
242522	Node_5316	0.002232715270199169
30408	Node_5316	0.0011344181165587352
Node_5317	Node_5318	0.0033947963589380857
9096	Node_5317	3.73628282234857E-6
9097	Node_5317	3.73628282234857E-6
Node_5319	Node_5320	0.008712547869336956
9044	Node_5319	0.013413179841934152		M113V;L116F;M118I;V130I;S354L	M113V;L116F;M118I;V130I;S354L
9046	Node_5319	0.0027106128290271783
Node_5321	Node_5322	0.008673463077473745
9054	Node_5321	0.01351817787828615		A82T;L230M	A82T;L230M
9055	Node_5321	0.011750512272302225
Node_5323	Node_5324	0.006551947697362284
9088	Node_5323	0.0011080223599247326
9089	Node_5323	3.73628282234857E-6
Node_5327	Node_5328	3.73628282234857E-6
Node_5326	Node_5327	0.004716601695508462
Node_5325	Node_5326	0.011036811688205375
9063	Node_5325	3.73628282234857E-6
9064	Node_5325	0.0022262545107027626
9066	Node_5326	0.01432328207953629		T223A;I290V	T223A;I290V
265498	Node_5327	0.010647717777734591		S354L	S354L
Node_5332	Node_5333	0.0013238645116314465
Node_5330	Node_5332	0.007852190873512348
Node_5329	Node_5330	0.014869158402975709		M113T;V130I;M426I	M113T;V130I;M426I
30407	Node_5329	0.003328664311755074
9071	Node_5329	0.0022597019954731434
9061	Node_5330	0.02559369860119788		M113A	M113A
[truncated: 6,700 more rows]
