# Supplementary material for: Episodic evolution of coadapted sets of amino acid sites in mitochondrial proteins
Source: PLoS Genet. 2021 Jan 25;17(1):e1008711. doi: 10.1371/journal.pgen.1008711 (PMC7861529; doi:10.1371/journal.pgen.1008711)
Supplement: S1 Data — (ZIP) [file pgen.1008711.s025.zip › data/tree/CYTB.einsi.mega.G10.no_gaps.xparr]

child	parent	length
Node_8699
Node_4527	Node_8699	0.254217035252224		P25K;R27L;V37A;G39S;I41V;V42I;L44S;A46L;M53L;I72V;F73T;A82P;D83S;D95E;L108I;L138V;I140L;M153K;M155P;E158L;V159L;N161S;L166I;T170M;Y208W;K211Q;Q215E;W225F;V226I;I262V;V269M;C273A;D277H;I285L;N288S;D290N;M291V;K293R;I306V;V309F;V313L;M314V;S317G;L318F;F339Y;L343M;L344M;D346H;E348D;F350Y;H362S;Q364V;F372P;A373F;S379A;V388I;V398I;F416L;L417A;L418M;H422D;F430I;M433A;S441M;Q442K;I443F;A444F;F455L;L456F…	P25K;R27L;V37A;G39S;I41V;V42I;L44S;A46L;M53L;I72V;F73T;A82P;D83S;D95E;L108I;L138V;I140L;M153K;M155P;E158L;V159L;N161S;L166I;T170M;Y208W;K211Q;Q215E;W225F;V226I;I262V;V269M;C273A;D277H;I285L;N288S;D290N;M291V;K293R;I306V;V309F;V313L;M314V;S317G;L318F;F339Y;L343M;L344M;D346H;E348D;F350Y;H362S;Q364V;F372P;A373F;S379A;V388I;V398I;F416L;L417A;L418M;H422D;F430I;M433A;S441M;Q442K;I443F;A444F;F455L;L456F…
82268	Node_4527	1.7173784125928253		S29R;A37V;S39D;S48A;S51T;F56T;L62V;C63I;I68V;V69I;V84T;D85L;L86Y;C137V;I142M;Y148F;K153R;K154P;L158M;V165I;L169I;A172G;L203V;I206L;I209L;E215Y;S235A;A264M;V268A;M269L;I272L;A273S;H277Y;G286S;I287L;S288M;S289G;V294L;P295R;Y300F;Y302S;F309V;V310W;F311L;L313I;V314L;C316G;F318V;Y339F;I351Q;P352M;V361H;L384V;G385L;I388V;F391L;A393M;M418L;L421F;S428T;I430L;G432L;F435P;R436T;M441L;F444G;L455I;V458A;I477…	S29R;A37V;S39D;S48A;S51T;F56T;L62V;C63I;I68V;V69I;V84T;D85L;L86Y;C137V;I142M;Y148F;K153R;K154P;L158M;V165I;L169I;A172G;L203V;I206L;I209L;E215Y;S235A;A264M;V268A;M269L;I272L;A273S;H277Y;G286S;I287L;S288M;S289G;V294L;P295R;Y300F;Y302S;F309V;V310W;F311L;L313I;V314L;C316G;F318V;Y339F;I351Q;P352M;V361H;L384V;G385L;I388V;F391L;A393M;M418L;L421F;S428T;I430L;G432L;F435P;R436T;M441L;F444G;L455I;V458A;I477…
Node_4526	Node_4527	0.14134164231438773		I36L;A90V;L168I;Q276E;C316S;P481H;E497T;A502C	I36L;A90V;L168I;Q276E;C316S;P481H;E497T;A502C
Node_4351	Node_4526	0.5058157099377616		S51T;T81A;V84T;D85S;N103F;L111A;L140I;G143A;G149N;K153T;F167Y;W208Y;Q211T;D212P;I226V;V262I;A267V;M269V;V294L;Y300F;V314I;L315F;S316F;M343L;N382S;A389G;A393G;S394A;I395L;M418L;D422E;R429K;T434G;L440V;I473L;W476Y;I477C;A479G;V487A;I498L;G499S;Q500R;A504T;F505Y;V512I;V518I;I524L;T527L;M529H;L536C	S51T;T81A;V84T;D85S;N103F;L111A;L140I;G143A;G149N;K153T;F167Y;W208Y;Q211T;D212P;I226V;V262I;A267V;M269V;V294L;Y300F;V314I;L315F;S316F;M343L;N382S;A389G;A393G;S394A;I395L;M418L;D422E;R429K;T434G;L440V;I473L;W476Y;I477C;A479G;V487A;I498L;G499S;Q500R;A504T;F505Y;V512I;V518I;I524L;T527L;M529H;L536C
28583	Node_4351	0.07516030301688265		K25R;L26F;V41L;I142M;Y148F;P212A;N290K;A340Q;I430V;T504A;A508M;I512V;K531R;N545R;Q547D	K25R;L26F;V41L;I142M;Y148F;P212A;N290K;A340Q;I430V;T504A;A508M;I512V;K531R;N545R;Q547D
4808	Node_4351	0.07545044015785181		S83A;F318I;I388L;E488D;C536L	S83A;F318I;I388L;E488D;C536L
Node_4525	Node_4526	0.151878933653688		V32L;F40Y;L46Q;V90I;C137F;K154A;V162I;I168L;F191L;Y302F;G317I;M344L;L356M;V358Q;V361A;F370L;G385L;W420L;I430V;A433S;F472L;H523I;K531D;N545A;Q547T	V32L;F40Y;L46Q;V90I;C137F;K154A;V162I;I168L;F191L;Y302F;G317I;M344L;L356M;V358Q;V361A;F370L;G385L;W420L;I430V;A433S;F472L;H523I;K531D;N545A;Q547T
Node_4355	Node_4525	0.32112086020955427		S29A;S34A;V41L;Q46A;L62T;I66L;V69I;T81I;I90C;Y104N;R144K;G145A;K153R;L169V;M171V;A172I;Q211T;D237S;Y257F;V268I;E276Q;H277N;L285M;I287V;V291L;Y339F;A340L;M343T;F391L;L416F;A417T;G432S;T434A;L440F;K442R;L455S;V487P;E489P;V512I;I513L;V517L;V518I;I523L;M529S;K548L;K550S;K551N;K554S;N555Y	S29A;S34A;V41L;Q46A;L62T;I66L;V69I;T81I;I90C;Y104N;R144K;G145A;K153R;L169V;M171V;A172I;Q211T;D237S;Y257F;V268I;E276Q;H277N;L285M;I287V;V291L;Y339F;A340L;M343T;F391L;L416F;A417T;G432S;T434A;L440F;K442R;L455S;V487P;E489P;V512I;I513L;V517L;V518I;I523L;M529S;K548L;K550S;K551N;K554S;N555Y
Node_4352	Node_4355	0.2973410919381042		A34V;S51T;L53I;T62S;I81L;V84I;L86A;G130V;I136L;Y151F;W186F;I209L;F233Y;S237G;F253Y;A264L;A265M;A267V;V287I;N290S;F296L;F373Y;N382S;L391I;A393G;S433C;F443L;F444L;S455G;M475T;A479S;I501A;T503S;A504T;A508S;I512L;L513F;K549G;N551D;K552H	A34V;S51T;L53I;T62S;I81L;V84I;L86A;G130V;I136L;Y151F;W186F;I209L;F233Y;S237G;F253Y;A264L;A265M;A267V;V287I;N290S;F296L;F373Y;N382S;L391I;A393G;S433C;F443L;F444L;S455G;M475T;A479S;I501A;T503S;A504T;A508S;I512L;L513F;K549G;N551D;K552H
44941	Node_4352	0.003240788746050044
4874	Node_4352	3.73628282234857E-6
Node_4354	Node_4355	0.23346368151531918		L27V;A29R;I50L;V65A;P82G;C90S;N104S;A128S;S132G;L140I;I142M;G143A;V171I;L191Y;N242T;I268F;G279A;N290K;H297Y;T301V;V314I;L340F;T343A;Y350S;A361I;W367F;I388V;T417L;M418L;L420F;D422E;T423S;I473L;Q480N;T497L;I498L;I501L;A545G;L548F;K549R;N551S;S553N;S554T;Y555P	L27V;A29R;I50L;V65A;P82G;C90S;N104S;A128S;S132G;L140I;I142M;G143A;V171I;L191Y;N242T;I268F;G279A;N290K;H297Y;T301V;V314I;L340F;T343A;Y350S;A361I;W367F;I388V;T417L;M418L;L420F;D422E;T423S;I473L;Q480N;T497L;I498L;I501L;A545G;L548F;K549R;N551S;S553N;S554T;Y555P
658196	Node_4354	0.08522781598486227		V310A;F495Y	V310A;F495Y
Node_4353	Node_4354	0.08271275995606511		L33I;A37V;S39N;L53I;G132A;Y151F;L291M;L305I;S394A;L396F;F420Y;F443I;S455L;V457A;F548I;R549N;S550P	L33I;A37V;S39N;L53I;G132A;Y151F;L291M;L305I;S394A;L396F;F420Y;F443I;S455L;V457A;F548I;R549N;S550P
4876	Node_4353	3.73628282234857E-6
588596	Node_4353	3.73628282234857E-6
Node_4524	Node_4525	0.04724143940187076		S83N;L107M;L168I;V291T;F308I;A379S;T434Q;T497E;C502A	S83N;L107M;L168I;V291T;F308I;A379S;T434Q;T497E;C502A
Node_4359	Node_4524	0.039783408418224406
Node_4356	Node_4359	0.1306277506083178		A37V;Q46S;L62V;L140I;G143A;R144K;L158M;V165I;I168L;M171I;A172I;A174G;W186Y;L203M;Q211N;A267V;V268I;T291V;V294I;I308L;L313F;L315F;I317Y;Y339F;A340N;H346E;M356L;Q358V;A361T;W367F;A389G;F391V;S394A;L420F;V430I;G432S;S433M;M475G;Q480N;V487A;E489S;I496V;I501V;A502S;A504V;A508S;N555Y	A37V;Q46S;L62V;L140I;G143A;R144K;L158M;V165I;I168L;M171I;A172I;A174G;W186Y;L203M;Q211N;A267V;V268I;T291V;V294I;I308L;L313F;L315F;I317Y;Y339F;A340N;H346E;M356L;Q358V;A361T;W367F;A389G;F391V;S394A;L420F;V430I;G432S;S433M;M475G;Q480N;V487A;E489S;I496V;I501V;A502S;A504V;A508S;N555Y
1213189	Node_4356	1.0597759616414426		H30N;L32V;S34T;V37F;S39D;V41I;I42V;S46A;V62I;L64F;V65I;V69I;T73F;V84I;I90L;V92I;Y104N;W106Y;M107I;L111M;S132G;F137C;L146I;K153R;A154K;M158F;S161T;L168F;T173I;Y186F;M203C;N211T;E215N;G232N;F233Y;D237S;L241I;M269L;A273G;E276Q;H277N;R293K;Y300F;T301S;F302Y;L305Y;L308F;V310S;F313L;V314I;S316F;N340T;M343L;G345V;A353G;S362A;A375T;L399F;A417I;M418L;L421V;T423I;R429N;I430V;M433T;R436K;M441F;F443L;W454Y;L…	H30N;L32V;S34T;V37F;S39D;V41I;I42V;S46A;V62I;L64F;V65I;V69I;T73F;V84I;I90L;V92I;Y104N;W106Y;M107I;L111M;S132G;F137C;L146I;K153R;A154K;M158F;S161T;L168F;T173I;Y186F;M203C;N211T;E215N;G232N;F233Y;D237S;L241I;M269L;A273G;E276Q;H277N;R293K;Y300F;T301S;F302Y;L305Y;L308F;V310S;F313L;V314I;S316F;N340T;M343L;G345V;A353G;S362A;A375T;L399F;A417I;M418L;L421V;T423I;R429N;I430V;M433T;R436K;M441F;F443L;W454Y;L…
78898	Node_4356	0.3506147667441838		M20L;S29T;L32F;F56Y;C63V;V69A;T81V;N83H;L111F;S132A;V138I;I142M;M170L;L191F;L213F;I226L;D237G;A239P;V262I;S288T;P295R;V314L;S316A;M343F;L344F;P347S;T361I;N382H;M418T;L440I;V458A;A487P;F495L;M529F;A545G;K549T;K550T	M20L;S29T;L32F;F56Y;C63V;V69A;T81V;N83H;L111F;S132A;V138I;I142M;M170L;L191F;L213F;I226L;D237G;A239P;V262I;S288T;P295R;V314L;S316A;M343F;L344F;P347S;T361I;N382H;M418T;L440I;V458A;A487P;F495L;M529F;A545G;K549T;K550T
Node_4358	Node_4359	0.360826645057489		P31S;I50L;S51N;L53A;G61A;V84I;G130T;I136L;L159V;V165I;F167L;Q211K;V262I;A267S;V268L;L274K;H275E;H277N;S288T;S289A;R293M;P295Y;F296L;T301V;G307T;V310L;S316A;I317L;V319L;M343K;N382D;L385G;A393G;I395L;L420V;Q434A;F443L;F444A;F456L;N459D;M475L;I477C;A479G;E497T;I498L;I501F;A508G;Y509W;V512I;V517A;T547A;K548E;K550N;K552N;S553A;K554S;N555D	P31S;I50L;S51N;L53A;G61A;V84I;G130T;I136L;L159V;V165I;F167L;Q211K;V262I;A267S;V268L;L274K;H275E;H277N;S288T;S289A;R293M;P295Y;F296L;T301V;G307T;V310L;S316A;I317L;V319L;M343K;N382D;L385G;A393G;I395L;L420V;Q434A;F443L;F444A;F456L;N459D;M475L;I477C;A479G;E497T;I498L;I501F;A508G;Y509W;V512I;V517A;T547A;K548E;K550N;K552N;S553A;K554S;N555D
549293	Node_4358	0.001286148942832375		E548D;K549E;N552T;D555T	E548D;K549E;N552T;D555T
Node_4357	Node_4358	3.73628282234857E-6
35722	Node_4357	0.016224039721956855		H79N;T173I;A174F;F175W;L176K;G177L;K551N;A553L;S554I	H79N;T173I;A174F;F175W;L176K;G177L;K551N;A553L;S554I
64495	Node_4357	0.05855726892161605		S31P;L32F;V65G;A154S;V159P;S267A;L268V;I272L;K274L;E275H;N277H;N282S;T291A;M293R;V294L;L296M;V301T;V420L;T423L;L443F;A444F;G479S;A504T;G508S;A517V;G522S;I523V;M529I;A547T;K549N;N550K;K551S	S31P;L32F;V65G;A154S;V159P;S267A;L268V;I272L;K274L;E275H;N277H;N282S;T291A;M293R;V294L;L296M;V301T;V420L;T423L;L443F;A444F;G479S;A504T;G508S;A517V;G522S;I523V;M529I;A547T;K549N;N550K;K551S
Node_4523	Node_4524	0.10851277632267177		K25R;V41I;M107L;G130T;W186Y;D237N;N282S;I287V;V294L;G307T;M343V;P347S;V430I;A479S	K25R;V41I;M107L;G130T;W186Y;D237N;N282S;I287V;V294L;G307T;M343V;P347S;V430I;A479S
Node_4382	Node_4523	0.19709105610469446		S48A;L53M;L62M;L107M;A154S;V165I;F167L;I168V;L213F;Y300F;V310L;I317V;I395L;L420I;F444A;L455I;N459D;L472F;F495Y;I496V;Y509W;I513V;L536I	S48A;L53M;L62M;L107M;A154S;V165I;F167L;I168V;L213F;Y300F;V310L;I317V;I395L;L420I;F444A;L455I;N459D;L472F;F495Y;I496V;Y509W;I513V;L536I
Node_4367	Node_4382	0.04386309387797335		L32I;S34G;M107L;V268A;I272L;S289G;L310V;K442R;I455L;K551E	L32I;S34G;M107L;V268A;I272L;S289G;L310V;K442R;I455L;K551E
Node_4361	Node_4367	0.08060148880179946		M62V;T130V;S161A;V262I;V310L;V343I;L421M;I430V;V458S;I473V;W476Y;V496I;E497T;I498V;I523V;K548E	M62V;T130V;S161A;V262I;V310L;V343I;L421M;I430V;V458S;I473V;W476Y;V496I;E497T;I498V;I523V;K548E
741276	Node_4361	0.2379619844324645		I41M;N49S;I50L;V65I;V72I;V84I;N103H;K153R;Q211T;E215Q;W227G;V287L;F312L;S316G;F318M;I343Y;A361P;I388L;M421V;F443W;D459N;Y495F;Q500A;A502S;V512I;I524V;M529L;K549S;E551S	I41M;N49S;I50L;V65I;V72I;V84I;N103H;K153R;Q211T;E215Q;W227G;V287L;F312L;S316G;F318M;I343Y;A361P;I388L;M421V;F443W;D459N;Y495F;Q500A;A502S;V512I;I524V;M529L;K549S;E551S
Node_4360	Node_4361	0.6596345600675599		L26N;L27F;S29T;A37V;I42G;A48S;M53I;V62C;V65I;V69I;N83S;L86M;M98I;N103E;L159V;V168I;L169V;M170I;M171I;L176I;M189I;L203I;Q211G;F213L;N237S;L255I;Y257F;L258V;M269I;A273T;S288T;T291A;F296I;H297A;T301I;L310I;S316A;V317I;F320M;L344I;M356I;M390I;M418I;I420V;T423M;M441N;A444I;L455V;F456L;F472V;I477L;E489Q;T497I;I501V;F505L;L511V;V513L;V518T;G522S;V523I;M529I;I536L;A545N;T547D;K550G;K552S	L26N;L27F;S29T;A37V;I42G;A48S;M53I;V62C;V65I;V69I;N83S;L86M;M98I;N103E;L159V;V168I;L169V;M170I;M171I;L176I;M189I;L203I;Q211G;F213L;N237S;L255I;Y257F;L258V;M269I;A273T;S288T;T291A;F296I;H297A;T301I;L310I;S316A;V317I;F320M;L344I;M356I;M390I;M418I;I420V;T423M;M441N;A444I;L455V;F456L;F472V;I477L;E489Q;T497I;I501V;F505L;L511V;V513L;V518T;G522S;V523I;M529I;I536L;A545N;T547D;K550G;K552S
169999	Node_4360	0.026704870061636677		N26D;D85E;I317T;M423R;L440I;I497L;V501I;A504V;V517L;E548D	N26D;D85E;I317T;M423R;L440I;I497L;V501I;A504V;V517L;E548D
170000	Node_4360	0.01828199699323618		M86I;L263I;I343L;A504G;E548V;K549G;G550I	M86I;L263I;I343L;A504G;E548V;K549G;G550I
Node_4366	Node_4367	0.07054554665550064		V69L;T73F;L159P;I226V;F312L;A340M;V343A	V69L;T73F;L159P;I226V;F312L;A340M;V343A
76777	Node_4366	0.5507537668027173		L26I;H30N;P31A;S44N;Q46E;V72I;T81C;I90A;L107A;I108V;L111V;I136L;V138M;L140F;I142V;M170T;Y257F;V262I;A267S;A273T;L274I;V287I;T301V;F309V;V310L;V314I;Y339F;M340Y;A361P;N382S;L384I;L385V;A393G;S433N;M441S;A444T;F472L;I473L;M475L;S479A;V487P;E489Y;V496S;E497D;Q500S;I501Y;A504I;A508V;W509Y;L511F;V512A;V517G;I524L;T547V;K548S	L26I;H30N;P31A;S44N;Q46E;V72I;T81C;I90A;L107A;I108V;L111V;I136L;V138M;L140F;I142V;M170T;Y257F;V262I;A267S;A273T;L274I;V287I;T301V;F309V;V310L;V314I;Y339F;M340Y;A361P;N382S;L384I;L385V;A393G;S433N;M441S;A444T;F472L;I473L;M475L;S479A;V487P;E489Y;V496S;E497D;Q500S;I501Y;A504I;A508V;W509Y;L511F;V512A;V517G;I524L;T547V;K548S
Node_4365	Node_4366	0.0650479619837073		S29T;I41L;I42V;M62V;N83S;T173I;V314A;L385I;A393M;L455T;E489S;L511I;V518I;K548N	S29T;I41L;I42V;M62V;N83S;T173I;V314A;L385I;A393M;L455T;E489S;L511I;V518I;K548N
Node_4362	Node_4365	0.08153404465456127		A48S;V65I;P159L;L344M;N382S;I388L;V458A;W476F;Q500A;I501A;T547L;N548S;K550E;K552S;Q555H	A48S;V65I;P159L;L344M;N382S;I388L;V458A;W476F;Q500A;I501A;T547L;N548S;K550E;K552S;Q555H
5270	Node_4362	0.030408986718901278		V42I;V317L;A417G;A444S;D459C;F505Y;I511L;V517A;S548T;K549E;E551T;S554F	V42I;V317L;A417G;A444S;D459C;F505Y;I511L;V517A;S548T;K549E;E551T;S554F
72558	Node_4362	0.04468416249796418		A37L;V62A;I65G;I165A;V168I;I308V;A417L;I430V;S433N;L440F;M441A;T455L;A508G;V512I;I518T;K549N;S552V;H555V	A37L;V62A;I65G;I165A;V168I;I308V;A417L;I430V;S433N;L440F;M441A;T455L;A508G;V512I;I518T;K549N;S552V;H555V
Node_4364	Node_4365	0.022776969365322617		I50L;V62A;I90V;A273T;T455I;A502C	I50L;V62A;I90V;A273T;T455I;A502C
542766	Node_4364	0.17867537585264154		V65I;G143A;S154R;N237S;A267V;V287L;V317A;I385L;A417L;L440F;F443L;F456L;V457A;V458I;W476F;F505L;A508G;V513I;V517L;I523V;A545N;T547L;K550L;E551L;K552F;S553Y;S554I	V65I;G143A;S154R;N237S;A267V;V287L;V317A;I385L;A417L;L440F;F443L;F456L;V457A;V458I;W476F;F505L;A508G;V513I;V517L;I523V;A545N;T547L;K550L;E551L;K552F;S553Y;S554I
Node_4363	Node_4364	0.16133785056386502		T29K;Y40F;A62L;A75R;I108L;A268R;L271M;L274I;L294I;T301I;L312F;L315I;V317I;A343V;A361P;I385A;I388L;M393G;S433N;M441S;F443I;A444V;I455T;D459N;I473L;I477L;V496T;Q500M;I501V;I511V;V513I;V517R;I518T;N548Q;K550N;E551S;S553L	T29K;Y40F;A62L;A75R;I108L;A268R;L271M;L274I;L294I;T301I;L312F;L315I;V317I;A343V;A361P;I385A;I388L;M393G;S433N;M441S;F443I;A444V;I455T;D459N;I473L;I477L;V496T;Q500M;I501V;I511V;V513I;V517R;I518T;N548Q;K550N;E551S;S553L
117179	Node_4363	3.73628282234857E-6
43049	Node_4363	3.73628282234857E-6
Node_4381	Node_4382	0.03206324682575004		I42V;V262I;E276T;F296M;V513I	I42V;V262I;E276T;F296M;V513I
Node_4368	Node_4381	0.26621526250955063		H30N;L36I;A48S;G61A;M62T;V65G;T73I;L159P;A172G;L202M;E215Q;I226V;V268I;L271M;I272M;A273T;T291A;L294V;T301M;S316A;V317I;F318I;A361P;I388V;A389G;F391L;I420V;T423V;I455V;V458T;V487A;Y495F;E497T;Q500S;F505I;A508G;I513L;V518I;I523M	H30N;L36I;A48S;G61A;M62T;V65G;T73I;L159P;A172G;L202M;E215Q;I226V;V268I;L271M;I272M;A273T;T291A;L294V;T301M;S316A;V317I;F318I;A361P;I388V;A389G;F391L;I420V;T423V;I455V;V458T;V487A;Y495F;E497T;Q500S;F505I;A508G;I513L;V518I;I523M
5207	Node_4368	0.28718876866923343		L26V;L27I;P31A;V42C;S48I;M53A;T62L;I66T;V69L;V84I;L111I;G143A;Y148F;I162V;Q211T;V214T;I268L;M269V;M272L;L285E;V287I;D292E;R293K;V294A;M301I;F309I;L313I;V314A;A316T;I317A;I318L;F320M;V343M;A375T;A393G;V420L;S428G;I430T;S433N;Q434V;F435H;M441T;K442R;T458G;D459N;I473L;I498V;S500A;I505V;L511V;V517I;I524L;L528S;M529L;I536G;A545S;T547S;K548N;K549R;K550T	L26V;L27I;P31A;V42C;S48I;M53A;T62L;I66T;V69L;V84I;L111I;G143A;Y148F;I162V;Q211T;V214T;I268L;M269V;M272L;L285E;V287I;D292E;R293K;V294A;M301I;F309I;L313I;V314A;A316T;I317A;I318L;F320M;V343M;A375T;A393G;V420L;S428G;I430T;S433N;Q434V;F435H;M441T;K442R;T458G;D459N;I473L;I498V;S500A;I505V;L511V;V517I;I524L;L528S;M529L;I536G;A545S;T547S;K548N;K549R;K550T
82508	Node_4368	0.21284748856427835		L26F;P31K;L33R;A37I;L146M;M269L;T276V;H277N;A291V;F300Y;V306I;A340L;L344M;F373Y;V423R;S433A;A444S;I473F;W476Y;I498L;A502R;V512I;G522A;M523F;M529R;A545R;K548R;K549E;K550N	L26F;P31K;L33R;A37I;L146M;M269L;T276V;H277N;A291V;F300Y;V306I;A340L;L344M;F373Y;V423R;S433A;A444S;I473F;W476Y;I498L;A502R;V512I;G522A;M523F;M529R;A545R;K548R;K549E;K550N
Node_4380	Node_4381	0.17295401762362575		P31V;S34R;A37V;M53L;M62L;V69L;T73F;I90N;Y104N;M107A;L111T;T130V;L140A;G143A;V168I;W208V;I209F;F225L;N237S;I262V;M269A;S282N;L285N;T291G;L294Y;P295A;V317I;A340Y;A393G;A417I;I420L;L421T;S433N;I455F;V487P;S553K	P31V;S34R;A37V;M53L;M62L;V69L;T73F;I90N;Y104N;M107A;L111T;T130V;L140A;G143A;V168I;W208V;I209F;F225L;N237S;I262V;M269A;S282N;L285N;T291G;L294Y;P295A;V317I;A340Y;A393G;A417I;I420L;L421T;S433N;I455F;V487P;S553K
Node_4373	Node_4380	0.002440133422874145		K552N	K552N
Node_4370	Node_4373	0.1328785690171743		L62T;I66L;V72I;T81Q;L86F;I108V;L169V;F213L;V262L;A267V;V287I;F318M;V343F;M418L;T423L;I430V;E488T;L528F;K548E	L62T;I66L;V72I;T81Q;L86F;I108V;L169V;F213L;V262L;A267V;V287I;F318M;V343F;M418L;T423L;I430V;E488T;L528F;K548E
5308	Node_4370	0.2027403251749545		L27F;S29K;L36I;V37I;Q46E;N49S;I50L;Q81C;F86M;G149S;S161A;A174G;Y186M;I206V;A264V;V268I;S288E;N290T;G291T;A295S;F300L;K303N;F312L;V314I;F343L;A361S;V430I;N433A;Q434K;L440I;F443M;F472A;S479A;Q480E;T488A;E489T;I501F;V512I;V517A;I523L;I524F;T527S;F528T;M529L;T547L;E548D;K550N;K551N	L27F;S29K;L36I;V37I;Q46E;N49S;I50L;Q81C;F86M;G149S;S161A;A174G;Y186M;I206V;A264V;V268I;S288E;N290T;G291T;A295S;F300L;K303N;F312L;V314I;F343L;A361S;V430I;N433A;Q434K;L440I;F443M;F472A;S479A;Q480E;T488A;E489T;I501F;V512I;V517A;I523L;I524F;T527S;F528T;M529L;T547L;E548D;K550N;K551N
Node_4369	Node_4370	0.09372494423041752		I41M;N83H;L420Y;I536L;K549T	I41M;N83H;L420Y;I536L;K549T
5315	Node_4369	0.0785976429484797		M20V;L26N;H30Q;V31I;M41L;Q46E;F56L;T62L;V108I;R144K;M171I;A172G;S289G;N290S;M296F;T301V;I388L;S394A;L399F;T421S;N433S;Q434S;T488N;E489S;A508S;I523L	M20V;L26N;H30Q;V31I;M41L;Q46E;F56L;T62L;V108I;R144K;M171I;A172G;S289G;N290S;M296F;T301V;I388L;S394A;L399F;T421S;N433S;Q434S;T488N;E489S;A508S;I523L
575983	Node_4369	0.04742980443521531		V42I;I50L;V65I;S237G;I272L;S288G;I308L;L310F;R436K;L440F;F472I;E497T;V512I;V517A;V518I	V42I;I50L;V65I;S237G;I272L;S288G;I308L;L310F;R436K;L440F;F472I;E497T;V512I;V517A;V518I
Node_4372	Node_4373	0.062373704126102124		V31P;L32I;L62M;L159P;I168V;V208W;F209I;L225F;I226V;N282S;N285L;V287I;G291V;Y294L;F312L;G393A;A444F;F455V;D459N;I501V;F505L;V512I;K549T;N552S;K553N	V31P;L32I;L62M;L159P;I168V;V208W;F209I;L225F;I226V;N282S;N285L;V287I;G291V;Y294L;F312L;G393A;A444F;F455V;D459N;I501V;F505L;V512I;K549T;N552S;K553N
65672	Node_4372	0.49537430823109285		L26I;S29Q;H30N;A48T;G61A;M62L;V65G;H79R;P82A;N83H;N90D;V92I;H96S;N103S;N104Y;I108L;G149N;L158A;V183C;P185V;Q211N;S237G;V268I;A269V;L271M;I272L;A273T;R293K;L294I;T301I;F309Y;F318I;F320T;Y339Q;V343L;L344M;Q358V;N382S;L385F;S394A;L399Y;I417V;L420I;T421A;M441N;F456L;N459T;F472G;M475F;E488V;Y495F;E497T;A504T;A508S;L511I;V517L;T527S;M529F;T547L;K548L;T549A;K551E;S552G	L26I;S29Q;H30N;A48T;G61A;M62L;V65G;H79R;P82A;N83H;N90D;V92I;H96S;N103S;N104Y;I108L;G149N;L158A;V183C;P185V;Q211N;S237G;V268I;A269V;L271M;I272L;A273T;R293K;L294I;T301I;F309Y;F318I;F320T;Y339Q;V343L;L344M;Q358V;N382S;L385F;S394A;L399Y;I417V;L420I;T421A;M441N;F456L;N459T;F472G;M475F;E488V;Y495F;E497T;A504T;A508S;L511I;V517L;T527S;M529F;T547L;K548L;T549A;K551E;S552G
Node_4371	Node_4372	0.07873875778868492		R34G;V37L;V72I;N90A;A267V;T276Q;S289G;A295S;M296F;V314T;F373Y;T421V;V458A;E489S;I524V;I536L;T547V;K548T;N553S	R34G;V37L;V72I;N90A;A267V;T276Q;S289G;A295S;M296F;V314T;F373Y;T421V;V458A;E489S;I524V;I536L;T547V;K548T;N553S
36066	Node_4371	0.2778965123728506		S29T;G34S;M62L;V65I;N104M;T111A;V130T;A140L;K153R;V262I;A269G;I272L;A273T;V291L;S295P;F309I;L310F;L312I;T314S;I317V;V319I;A361P;N382D;I388V;I417A;V421L;N433S;L440I;F444S;F453X;S489T;V496S;A502S;A504L;V518T;V524L;T548P;T549V	S29T;G34S;M62L;V65I;N104M;T111A;V130T;A140L;K153R;V262I;A269G;I272L;A273T;V291L;S295P;F309I;L310F;L312I;T314S;I317V;V319I;A361P;N382D;I388V;I417A;V421L;N433S;L440I;F444S;F453X;S489T;V496S;A502S;A504L;V518T;V524L;T548P;T549V
456999	Node_4371	0.21509648806751705		I41M;L53M;I72A;T81C;N83S;L86M;A90I;V268A;A269M;L271F;Q276E;Y299F;I308V;Y340M;Q358S;I388L;L420I;E488N;Y495F;I498V;L511V;V547L;T549S;K550H;K551D	I41M;L53M;I72A;T81C;N83S;L86M;A90I;V268A;A269M;L271F;Q276E;Y299F;I308V;Y340M;Q358S;I388L;L420I;E488N;Y495F;I498V;L511V;V547L;T549S;K550H;K551D
Node_4379	Node_4380	0.1867626625342025		V72C;A107I;T173I;F213I;T301I;L310A;Q358V;M418L;F443L;K549E	V72C;A107I;T173I;F213I;T301I;L310A;Q358V;M418L;F443L;K549E
Node_4374	Node_4379	0.04703642377195146		L26I;S29T;L36F;G61A;C72A;L159V;V262L;S288T;F318M;N354D;T421V;T527S;M529F;I536V;K548E;K551S;K552N;K553I	L26I;S29T;L36F;G61A;C72A;L159V;V262L;S288T;F318M;N354D;T421V;T527S;M529F;I536V;K548E;K551S;K552N;K553I
5322	Node_4374	0.17565728646907525		W54R;V65G;L69V;T81Q;I108V;F135L;I136Y;F137L;V138C;A140S;I142V;M171I;V268I;L271M;H277E;I308F;M318I;V343L;I388V;L396V;L399F;T423V;L440A;E488N;E489S;A508S;V518I;V536L;A545T;T547L;E548S;K550G;S551A;N552I;I553L;N554T;N555D	W54R;V65G;L69V;T81Q;I108V;F135L;I136Y;F137L;V138C;A140S;I142V;M171I;V268I;L271M;H277E;I308F;M318I;V343L;I388V;L396V;L399F;T423V;L440A;E488N;E489S;A508S;V518I;V536L;A545T;T547L;E548S;K550G;S551A;N552I;I553L;N554T;N555D
5341	Node_4374	0.22298970073381022		S51T;L62T;V84I;L86F;I107L;A143G;G149S;S237G;T276E;N290S;I301V;Y339F;N433S;Q434T;L443I;F455S;F456I;V457I;F472L;Y495F;E497T;I501L;A504G;I513L;V517F;V518I;I523L;I524L;E549T;K550N;N555T	S51T;L62T;V84I;L86F;I107L;A143G;G149S;S237G;T276E;N290S;I301V;Y339F;N433S;Q434T;L443I;F455S;F456I;V457I;F472L;Y495F;E497T;I501L;A504G;I513L;V517F;V518I;I523L;I524L;E549T;K550N;N555T
Node_4378	Node_4379	0.07923535459666244		H30N;I41L;N83H;L258I;T276I;S289A;V343A;T423I;F472I;E488D;E489S;V496L;I523L;K551E	H30N;I41L;N83H;L258I;T276I;S289A;V343A;T423I;F472I;E488D;E489S;V496L;I523L;K551E
5334	Node_4378	0.40557823635694223		V31S;A48G;I50L;L53M;G61A;L62V;P82A;I107L;A140C;Y151F;S154E;L159T;Y186F;L203M;F209Y;V262L;L271M;I276V;N282G;V287L;S288N;N290G;G291D;Y294F;A295P;F312L;F320C;Y339F;I417V;I423L;I430V;A444S;S479A;Q480E;D488A;I498V;L511V;V512F;V517A;I524F;L528M;M529A;A545N;T547K;K548L	V31S;A48G;I50L;L53M;G61A;L62V;P82A;I107L;A140C;Y151F;S154E;L159T;Y186F;L203M;F209Y;V262L;L271M;I276V;N282G;V287L;S288N;N290G;G291D;Y294F;A295P;F312L;F320C;Y339F;I417V;I423L;I430V;A444S;S479A;Q480E;D488A;I498V;L511V;V512F;V517A;I524F;L528M;M529A;A545N;T547K;K548L
Node_4377	Node_4378	0.0827217334169222		S29N;H297Y;V517L	S29N;H297Y;V517L
38945	Node_4377	0.28298627767639734		L26I;N29D;L32I;L36I;V37L;I50L;S51T;I66L;H83N;L86M;N103Q;N104S;I136T;V138L;A140I;I142V;R144K;G149N;A174G;Y186F;A267V;L271F;I272M;S288T;N290H;G291A;A295P;Y299F;I308V;Y339F;A343L;N354D;A361V;I388L;S394A;L399F;L440A;L443I;A444L;V457I;I472L;M475F;D488A;S489T;L511I;V518T;I524V;M529L;A545S;E549D;E551S	L26I;N29D;L32I;L36I;V37L;I50L;S51T;I66L;H83N;L86M;N103Q;N104S;I136T;V138L;A140I;I142V;R144K;G149N;A174G;Y186F;A267V;L271F;I272M;S288T;N290H;G291A;A295P;Y299F;I308V;Y339F;A343L;N354D;A361V;I388L;S394A;L399F;L440A;L443I;A444L;V457I;I472L;M475F;D488A;S489T;L511I;V518T;I524V;M529L;A545S;E549D;E551S
Node_4376	Node_4377	0.08236815652249521		Q46E;T111I;N290G;M296F;I388V;I430V;G432S;I501F;A502S;V512I;M529L;T547L;E551N	Q46E;T111I;N290G;M296F;I388V;I430V;G432S;I501F;A502S;V512I;M529L;T547L;E551N
5353	Node_4376	0.1307980689946021		L32I;Y40F;L62V;V65I;I66L;S91F;V92F;E95L;H96M;I107M;A140S;I142V;G149S;S154N;A267V;S288Q;A289G;A295S;I423L;V430T;L440A;I512L;L517F;L523I;I524G;L529F;I536V;E549T;K552I	L32I;Y40F;L62V;V65I;I66L;S91F;V92F;E95L;H96M;I107M;A140S;I142V;G149S;S154N;A267V;S288Q;A289G;A295S;I423L;V430T;L440A;I512L;L517F;L523I;I524G;L529F;I536V;E549T;K552I
Node_4375	Node_4376	0.13538807038792472		L26F;L36I;V37Y;L41I;T70S;L86F;I111V;I136L;A143G;K153R;M171I;A174G;S237N;V262L;V287I;G290A;Y294L;L420I;N433T;L443F;F455L;I472V;I473V;M475L;S489Y;E497Q;F505Y;A508S;W509H;L511F;V518I;I536L;A545T;K548I;K550N;N551E;K553N;N554S	L26F;L36I;V37Y;L41I;T70S;L86F;I111V;I136L;A143G;K153R;M171I;A174G;S237N;V262L;V287I;G290A;Y294L;L420I;N433T;L443F;F455L;I472V;I473V;M475L;S489Y;E497Q;F505Y;A508S;W509H;L511F;V518I;I536L;A545T;K548I;K550N;N551E;K553N;N554S
153609	Node_4375	3.73628282234857E-6
221103	Node_4375	0.02056647395819793		S51T;V183K;L184H;P185S;Y186P;G187K;Q188W;M189F;S190N;W192S;G193V;F233L;A289G;S508A	S51T;V183K;L184H;P185S;Y186P;G187K;Q188W;M189F;S190N;W192S;G193V;F233L;A289G;S508A
Node_4522	Node_4523	0.13177962660529907		L26I;I41M;L159V;S289G;A417V;T423L;M441S;L455I;V458A;A504V	L26I;I41M;L159V;S289G;A417V;T423L;M441S;L455I;V458A;A504V
Node_4387	Node_4522	0.041866443577816756		I90L;K153R;I168L;M171I;A172I;S288T;L294I;V310L;A361P;E497T;I501Y	I90L;K153R;I168L;M171I;A172I;S288T;L294I;V310L;A361P;E497T;I501Y
Node_4384	Node_4387	0.7959214007802274		R25K;S39N;S44A;Q46E;L53F;G61A;L62C;C63V;V72I;T73L;H79F;V84M;T130G;V138L;V159T;M170T;V183T;Y186N;G187S;L191F;W208F;I226L;L263I;E276T;H277N;T291M;F296M;H297N;T301L;F302I;L310I;L313I;I317Y;F318M;A340N;G345S;H346D;Y350A;N354D;Q358K;P361M;A393L;L416F;V417L;M418L;L423F;S433N;R436Q;S441G;I455C;L472I;S479A;Q480K;I496V;Q500T;V512I;I513L;V518Y;G522S;A545N;T547Q	R25K;S39N;S44A;Q46E;L53F;G61A;L62C;C63V;V72I;T73L;H79F;V84M;T130G;V138L;V159T;M170T;V183T;Y186N;G187S;L191F;W208F;I226L;L263I;E276T;H277N;T291M;F296M;H297N;T301L;F302I;L310I;L313I;I317Y;F318M;A340N;G345S;H346D;Y350A;N354D;Q358K;P361M;A393L;L416F;V417L;M418L;L423F;S433N;R436Q;S441G;I455C;L472I;S479A;Q480K;I496V;Q500T;V512I;I513L;V518Y;G522S;A545N;T547Q
4897	Node_4384	0.6752421308080291		I26N;K28R;S29K;H30F;L33V;S34N;A37F;S51N;C62T;V65G;V69L;T70S;L73F;N83H;M84F;D101E;L111M;N129T;I136A;G143A;Y147F;A154R;S161T;V164T;V165A;L168F;I172L;M189T;F191Y;L203V;A205S;Q211H;S235N;V262I;A264S;V268I;L271M;V287I;M291L;N297S;Y299H;I310L;V314I;L315F;Y317I;M318I;V319I;N340F;N342T;V343I;S347A;I351V;L385F;L393F;S394A;L396F;L417F;S428N;R429Y;Q434K;L440I;F443L;F444L;V457I;A458S;I473L;W476F;E489I;F495Y;…	I26N;K28R;S29K;H30F;L33V;S34N;A37F;S51N;C62T;V65G;V69L;T70S;L73F;N83H;M84F;D101E;L111M;N129T;I136A;G143A;Y147F;A154R;S161T;V164T;V165A;L168F;I172L;M189T;F191Y;L203V;A205S;Q211H;S235N;V262I;A264S;V268I;L271M;V287I;M291L;N297S;Y299H;I310L;V314I;L315F;Y317I;M318I;V319I;N340F;N342T;V343I;S347A;I351V;L385F;L393F;S394A;L396F;L417F;S428N;R429Y;Q434K;L440I;F443L;F444L;V457I;A458S;I473L;W476F;E489I;F495Y;…
Node_4383	Node_4384	0.43698543505949733		H30N;L32F;S34A;M76C;T81I;H96R;M98V;W106F;I108L;Y110A;L158M;S161N;V165I;T183C;N186A;S187N;I206V;Q211D;E215Q;F225L;N237S;A239P;L259M;A267S;G289A;V306I;F312L;V314A;L315I;S316N;N342Y;V343G;L344F;S345M;D346E;S347P;N349C;I351L;M356L;S379A;K383F;L384Q;I388V;F391L;I398V;F416L;R429A;Q436N;L440M;N459D;I472C;M475A;A479G;K480S;V487P;E489N;P494V;V496I;T500A;V504I;A508S;L511F;S522T;I524L;E525G;M529I;Q547L;K548…	H30N;L32F;S34A;M76C;T81I;H96R;M98V;W106F;I108L;Y110A;L158M;S161N;V165I;T183C;N186A;S187N;I206V;Q211D;E215Q;F225L;N237S;A239P;L259M;A267S;G289A;V306I;F312L;V314A;L315I;S316N;N342Y;V343G;L344F;S345M;D346E;S347P;N349C;I351L;M356L;S379A;K383F;L384Q;I388V;F391L;I398V;F416L;R429A;Q436N;L440M;N459D;I472C;M475A;A479G;K480S;V487P;E489N;P494V;V496I;T500A;V504I;A508S;L511F;S522T;I524L;E525G;M529I;Q547L;K548…
4896	Node_4383	0.14361982054555436		T70I;L111F;R153K;A154Y;Q215H;A314G;V319A;V388I;Q434S;M440F;C455T;C472V;Y501I;R549S;S550I;K552R	T70I;L111F;R153K;A154Y;Q215H;A314G;V319A;V388I;Q434S;M440F;C455T;C472V;Y501I;R549S;S550I;K552R
4899	Node_4383	0.1549035690806046		I26F;I66V;I81V;P82A;N83S;L90A;V98G;V268I;I294L;Y300F;I313L;F373Y;I504A;S508I;N545G;S548P;K551N	I26F;I66V;I81V;P82A;N83S;L90A;V98G;V268I;I294L;Y300F;I313L;F373Y;I504A;S508I;N545G;S548P;K551N
Node_4386	Node_4387	0.31445892380453055		S29I;L36I;A37L;S48T;F56Y;V65I;T81I;N83S;V84I;A128S;I136L;G143A;L146I;A154T;Y186F;Q211E;E215N;N238H;A267V;M269A;T291V;T301S;I308V;V314A;I317Y;P352M;Q358S;P381S;I388V;F391L;L416F;M418L;Q434V;A458T;I473L;W476Y;V504I;A508S;I513V;T547L;S553F	S29I;L36I;A37L;S48T;F56Y;V65I;T81I;N83S;V84I;A128S;I136L;G143A;L146I;A154T;Y186F;Q211E;E215N;N238H;A267V;M269A;T291V;T301S;I308V;V314A;I317Y;P352M;Q358S;P381S;I388V;F391L;L416F;M418L;Q434V;A458T;I473L;W476Y;V504I;A508S;I513V;T547L;S553F
42068	Node_4386	0.308608754654683		M41L;T48A;V69I;R99W;L111I;L140I;R144W;L169I;I172V;L203M;E211N;L213I;R243W;A264L;A273S;E276V;V291S;I294L;Y300F;F312L;Y317F;S358A;R378W;L385F;S394A;L421V;R429W;R431W;V434A;L472F;Y476F;I477V;I496V;I498L;I504F;S508F;V517L;M529V;K548I;K549P;K552V;K554L	M41L;T48A;V69I;R99W;L111I;L140I;R144W;L169I;I172V;L203M;E211N;L213I;R243W;A264L;A273S;E276V;V291S;I294L;Y300F;F312L;Y317F;S358A;R378W;L385F;S394A;L421V;R429W;R431W;V434A;L472F;Y476F;I477V;I496V;I498L;I504F;S508F;V517L;M529V;K548I;K549P;K552V;K554L
Node_4385	Node_4386	0.1687698338670228		L27I;I29V;I50L;L62V;I65T;V72I;T154H;V262L;A265G;V268I;L313I;A340N;N382D;V417L;I477L;F495Y;L511I;V512F;V513I;V518I;G522A;M529A;K548E	L27I;I29V;I50L;L62V;I65T;V72I;T154H;V262L;A265G;V268I;L313I;A340N;N382D;V417L;I477L;F495Y;L511I;V512F;V513I;V518I;G522A;M529A;K548E
263815	Node_4385	0.12316435138613967		L32F;L37F;L158M;V165L;E211S;S282G;V287I;F416W;L420V;L440I;F444L;Q500K;A529S	L32F;L37F;L158M;V165L;E211S;S282G;V287I;F416W;L420V;L440I;F444L;Q500K;A529S
4754	Node_4385	0.16550919687884094		S39H;T48V;T65C;I209M;N215H;A264S;L285I;T288S;V291L;I294V;F312L;A314I;L391I;I398V;Q500R;A502G;I504L;F505L;I511V;V517I;I523V;E548T	S39H;T48V;T65C;I209M;N215H;A264S;L285I;T288S;V291L;I294V;F312L;A314I;L391I;I398V;Q500R;A502G;I504L;F505L;I511V;V517I;I523V;E548T
Node_4521	Node_4522	0.08084996441965082		I90N;L213I;S254A;T301I;S394A;L421T;I477L;A508S;G522S	I90N;L213I;S254A;T301I;S394A;L421T;I477L;A508S;G522S
Node_4442	Node_4521	0.4657758378721405		S34K;A37V;M41L;G61A;D85L;L86E;Y104N;A128S;F133A;I136F;F137L;S161T;V164T;L203M;Y257F;L258V;V268L;E276D;H277T;S282G;T291Y;H297A;Y300F;V306I;V310I;L313I;Y339F;A340M;H346D;D348E;I351V;P352M;A361P;S362A;A393S;L420F;I430L;S433I;F443I;F444A;W454Y;W476Q;S479A;Q480K;E489S;I498F;A502S;F505L;Y509H;V512I;V517L;I523L;T527S;K550N;S553T	S34K;A37V;M41L;G61A;D85L;L86E;Y104N;A128S;F133A;I136F;F137L;S161T;V164T;L203M;Y257F;L258V;V268L;E276D;H277T;S282G;T291Y;H297A;Y300F;V306I;V310I;L313I;Y339F;A340M;H346D;D348E;I351V;P352M;A361P;S362A;A393S;L420F;I430L;S433I;F443I;F444A;W454Y;W476Q;S479A;Q480K;E489S;I498F;A502S;F505L;Y509H;V512I;V517L;I523L;T527S;K550N;S553T
Node_4412	Node_4442	0.05698539809189439		R429K	R429K
5970	Node_4412	0.2183292735543142		K34R;L36M;V65I;V69I;A75G;N90D;I108V;Y291I;L294I;F300Y;I310L;V314G;S393A;I398A;M418L;T421S;I433L;Y454F;V504A;H509Y;L511V;L517F;V518I;S522T;L523V;I524L;K548S;K549E;N550I;K551E;K552T;K554G	K34R;L36M;V65I;V69I;A75G;N90D;I108V;Y291I;L294I;F300Y;I310L;V314G;S393A;I398A;M418L;T421S;I433L;Y454F;V504A;H509Y;L511V;L517F;V518I;S522T;L523V;I524L;K548S;K549E;N550I;K551E;K552T;K554G
Node_4411	Node_4412	0.060199414590138715		V159T;L169V;V287I;V343A	V159T;L169V;V287I;V343A
Node_4397	Node_4411	0.048683418856596265		V65G;N90D;V92I;A154S;V165I;A254S;F312M;I313F;L423K;V504I	V65G;N90D;V92I;A154S;V165I;A254S;F312M;I313F;L423K;V504I
Node_4389	Node_4397	0.03767461176180692		L274F;T547I	L274F;T547I
5037	Node_4389	0.22550182878305106		S29N;H30R;K34N;L36I;V37L;A61G;T161S;I166M;F167L;I209V;I226L;A297S;V314I;I317G;A343F;V417I;F420I;K423I;I443L;Q476I;S489A;F498L;F510Y;M529T;A545V	S29N;H30R;K34N;L36I;V37L;A61G;T161S;I166M;F167L;I209V;I226L;A297S;V314I;I317G;A343F;V417I;F420I;K423I;I443L;Q476I;S489A;F498L;F510Y;M529T;A545V
Node_4388	Node_4389	0.0017804769320420221
121759	Node_4388	0.24607858922223327		I26N;S29L;H30R;K34N;L36I;V37L;V69L;V72I;T73F;I108V;S128A;V169I;V258L;V262I;T277I;M312C;V314I;I317L;V319I;A362Q;V417I;L430F;I433M;A458S;L472I;M475L;Q476I;F498L;H509Y;F510Y;I512F;V518I;I524L;M529T;D531E;A545T;K549N;N550K;K551I	I26N;S29L;H30R;K34N;L36I;V37L;V69L;V72I;T73F;I108V;S128A;V169I;V258L;V262I;T277I;M312C;V314I;I317L;V319I;A362Q;V417I;L430F;I433M;A458S;L472I;M475L;Q476I;F498L;H509Y;F510Y;I512F;V518I;I524L;M529T;D531E;A545T;K549N;N550K;K551I
5501	Node_4388	0.17470660045041175		L27F;A61V;G65A;T81S;I92V;I142V;L146I;S154A;T161V;F167L;V169A;A172G;I209V;E215Y;I226K;G228S;G232N;F233R;F274M;I287V;F300Y;I306V;I310L;M312I;A343V;S347C;M352P;P361S;L384A;I388V;A389C;F391L;S393A;L399I;V417T;M418L;F420Y;T421L;K429E;S489E;E497V;I501L;L517V;V518I;S527T;D531N;L536I;A545G;I547L;K548N;K549H;N550S	L27F;A61V;G65A;T81S;I92V;I142V;L146I;S154A;T161V;F167L;V169A;A172G;I209V;E215Y;I226K;G228S;G232N;F233R;F274M;I287V;F300Y;I306V;I310L;M312I;A343V;S347C;M352P;P361S;L384A;I388V;A389C;F391L;S393A;L399I;V417T;M418L;F420Y;T421L;K429E;S489E;E497V;I501L;L517V;V518I;S527T;D531N;L536I;A545G;I547L;K548N;K549H;N550S
Node_4396	Node_4397	0.1610952467994135		L27F;L41I;S48T;I50L;E86D;S128A;L146I;K153Q;S154G;T161S;M203L;I213L;V258L;V262I;A267V;G282S;I301L;I306V;I310L;F313L;V314I;S347C;N382D;L384T;I388V;S393G;V417A;M418L;F420Y;T421L;I443V;V457I;S489D;E497V;H509Y;L511I;V518L;S527E;M529L;T553K	L27F;L41I;S48T;I50L;E86D;S128A;L146I;K153Q;S154G;T161S;M203L;I213L;V258L;V262I;A267V;G282S;I301L;I306V;I310L;F313L;V314I;S347C;N382D;L384T;I388V;S393G;V417A;M418L;F420Y;T421L;I443V;V457I;S489D;E497V;H509Y;L511I;V518L;S527E;M529L;T553K
Node_4391	Node_4396	0.03256501006329718		T81S;N83S;V84I;L85T;I142M;S161N;T164V;M171I;A172V;Y186F;F257Y;I314S;P361A;F391L;L416M;L430I;I433M;R436K;V443I;I473V;Q476I;V497I;I504T;L518F;L523I;I524L;E525D;E527I;L529F;L536I;K551N;K552E;K553I;K554V;N555T	T81S;N83S;V84I;L85T;I142M;S161N;T164V;M171I;A172V;Y186F;F257Y;I314S;P361A;F391L;L416M;L430I;I433M;R436K;V443I;I473V;Q476I;V497I;I504T;L518F;L523I;I524L;E525D;E527I;L529F;L536I;K551N;K552E;K553I;K554V;N555T
5551	Node_4391	0.008425044049857671		P155S;I165V;S314G;K429N;L524F;T555N	P155S;I165V;S314G;K429N;L524F;T555N
Node_4390	Node_4391	0.002316131039166488		A545G	A545G
34387	Node_4390	3.73628282234857E-6
523103	Node_4390	3.73628282234857E-6
Node_4395	Node_4396	0.005828968968042522		V169A;T384A;L385V;A389L;K429I;K548N;K549Y;N550S;K552N	V169A;T384A;L385V;A389L;K429I;K548N;K549Y;N550S;K552N
34391	Node_4395	0.01425452819492399		A128S;M171V;F300Y;L399I;F435Y;I457V;I473V;I501L;L536I;K551S;K554T;N555L	A128S;M171V;F300Y;L399I;F435Y;I457V;I473V;I501L;L536I;K551S;K554T;N555L
Node_4394	Node_4395	0.0032772268480264913		A174G;P361A;L528I	A174G;P361A;L528I
63402	Node_4394	0.023405676641526638		N83S;L85A;I92V;I262V;I314V;I398V;I473L;F510Y;A545G;K554Y	N83S;L85A;I92V;I262V;I314V;I398V;I473L;F510Y;A545G;K554Y
Node_4393	Node_4394	3.73628282234857E-6
119676	Node_4393	0.013217780427038235		V497I;L523S;N552K;K554L;N555I	V497I;L523S;N552K;K554L;N555I
Node_4392	Node_4393	0.016576127990187553		V69I;A361P;D382N;I455V;Y509H;L518I;E527N;I528L;L529I;Y549N;K553E;N555K	V69I;A361P;D382N;I455V;Y509H;L518I;E527N;I528L;L529I;Y549N;K553E;N555K
63405	Node_4392	0.024250050486852068		V84I;L85A;I92V;T164V;G289S;F318L;I511F;I512V;S522T;D531N;S550F;E553D	V84I;L85A;I92V;T164V;G289S;F318L;I511F;I512V;S522T;D531N;S550F;E553D
74035	Node_4392	0.043371419022895014		K34R;T48S;L50I;D86E;Q153K;G154A;M171I;A172V;L203M;I287L;F300Y;L301I;V385A;F391L;Y420S;I429V;V455A;L472I;I473V;V497I;I504M;S508A;L536I;T547I;N549K;S550N;N552T;K554E	K34R;T48S;L50I;D86E;Q153K;G154A;M171I;A172V;L203M;I287L;F300Y;L301I;V385A;F391L;Y420S;I429V;V455A;L472I;I473V;V497I;I504M;S508A;L536I;T547I;N549K;S550N;N552T;K554E
Node_4410	Node_4411	0.08314965421524838		N83S;S128A;T161I;F167L;L274Y;F420I;I443V;I512V;M529V;D531E	N83S;S128A;T161I;F167L;L274Y;F420I;I443V;I512V;M529V;D531E
37727	Node_4410	0.09041377414537075		L27F;K34R;L41V;Q46T;I50L;V65I;L85A;I142V;L146I;T164S;V165I;I226L;A267V;L268I;A273S;D276E;G289S;F300Y;I310L;I313F;I317L;L399I;L430Y;I433L;I455V;L523F;S527T;A545I;N550S	L27F;K34R;L41V;Q46T;I50L;V65I;L85A;I142V;L146I;T164S;V165I;I226L;A267V;L268I;A273S;D276E;G289S;F300Y;I310L;I313F;I317L;L399I;L430Y;I433L;I455V;L523F;S527T;A545I;N550S
Node_4409	Node_4410	0.061208365026223926		S48A;A154S;V258L;I306V;S393A;I398A;L416M;I433V;I473V;L477I;S489T;S508A;L511F;L517V	S48A;A154S;V258L;I306V;S393A;I398A;L416M;I433V;I473V;L477I;S489T;S508A;L511F;L517V
Node_4398	Node_4409	0.061042870807195136		K34R;S44A;Q46T;L62I;V65I;L85A;V169I;A267V;T277V;G289A;I301L;I310L;V417A;I420L;V443I;Y454F;F498V;V512I;L523I	K34R;S44A;Q46T;L62I;V65I;L85A;V169I;A267V;T277V;G289A;I301L;I310L;V417A;I420L;V443I;Y454F;F498V;V512I;L523I
36651	Node_4398	0.013591609421001377		L53F;F460L;V504I	L53F;F460L;V504I
60172	Node_4398	0.01115319437711526		M352V	M352V
Node_4408	Node_4409	0.025408127765722807		I108V;I161A;Y274M	I108V;I161A;Y274M
Node_4399	Node_4408	0.01671300763124764		V37L;S39G;H509Y	V37L;S39G;H509Y
5059	Node_4399	3.73628282234857E-6
5062	Node_4399	3.73628282234857E-6
Node_4407	Node_4408	0.005557955258550009		L36I;V65G	L36I;V65G
33178	Node_4407	0.02611147505926883		V37L;A48S;A61G;A128S;A267V;L268I;I301V;I455V;V473I;A545T	V37L;A48S;A61G;A128S;A267V;L268I;I301V;I455V;V473I;A545T
Node_4406	Node_4407	0.009369949714518279		L41M	L41M
Node_4401	Node_4406	0.02272637292047457		A393S;F498L	A393S;F498L
40384	Node_4401	3.73628282234857E-6
Node_4400	Node_4401	0.006356473986956532
5061	Node_4400	0.010686049080647774		R144G	R144G
5068	Node_4400	0.007525577492287451
Node_4405	Node_4406	0.005491794517339473		M41I;I50L;A128S	M41I;I50L;A128S
Node_4402	Node_4405	0.01767091255796288		L85S;V306I;V473I;L505I;H509Y	L85S;V306I;V473I;L505I;H509Y
162425	Node_4402	0.03774724423768001		S154T;F233L;S235Y;V236T;N237D;N238E;A239P;T240Q;L241C;N242G;R243D;G289A;A444V;V504I;S527T;A545G;S551F	S154T;F233L;S235Y;V236T;N237D;N238E;A239P;T240Q;L241C;N242G;R243D;G289A;A444V;V504I;S527T;A545G;S551F
40382	Node_4402	0.025652301917884347		V69I;S154A;V165I;I287L;L430F;I477L;I501V;V518I;A545N;T547V;K548A;K549N;N550T	V69I;S154A;V165I;I287L;L430F;I477L;I501V;V518I;A545N;T547V;K548A;K549N;N550T
Node_4404	Node_4405	0.01895973105416042		I41V;A267V;L268I;I301V;I317V;I477L	I41V;A267V;L268I;I301V;I317V;I477L
5057	Node_4404	0.011725948868176296
Node_4403	Node_4404	0.012197582162328741		L50I;A61G;G65I;I308V;V443I	L50I;A61G;G65I;I308V;V443I
36630	Node_4403	0.002107058422352341
746128	Node_4403	0.0031404257449622964		L523I	L523I
Node_4441	Node_4442	0.03761735258666942		L27F;I50L;L62F;T81N;N83S;I209V;F312I;L430S;M529V;K551N	L27F;I50L;L62F;T81N;N83S;I209V;F312I;L430S;M529V;K551N
1047171	Node_4441	0.17938810864528587		F27W;L33F;K34S;S39G;A61G;L85S;I142V;V159T;V165I;F167L;I168V;M203L;I226V;A267V;I310L;L399I;L416M;V417I;F420I;S428G;I433L;A444T;I473V;S527T;L536M;A545H;T547L;K548N;K549N;N550T;K552N;T553V	F27W;L33F;K34S;S39G;A61G;L85S;I142V;V159T;V165I;F167L;I168V;M203L;I226V;A267V;I310L;L399I;L416M;V417I;F420I;S428G;I433L;A444T;I473V;S527T;L536M;A545H;T547L;K548N;K549N;N550T;K552N;T553V
Node_4440	Node_4441	0.03179552187015446		K153R;I317V;V417A;V529I	K153R;I317V;V417A;V529I
Node_4413	Node_4440	0.18596728747213198		M20V;L41V;A61S;V65I;N81S;S83T;V84I;L85S;M171I;A273V;T277R;I313L;V314G;V343I;L396V;I443A;Y454F;A458G;V518I;I524L;D531E;T547S;N551T;K552N;K554Q	M20V;L41V;A61S;V65I;N81S;S83T;V84I;L85S;M171I;A273V;T277R;I313L;V314G;V343I;L396V;I443A;Y454F;A458G;V518I;I524L;D531E;T547S;N551T;K552N;K554Q
161997	Node_4413	0.005143734796513082
52884	Node_4413	0.005340545828921085		I166L;Q554N	I166L;Q554N
Node_4439	Node_4440	0.016210049035025972		F62V;I301L;A545S	F62V;I301L;A545S
Node_4416	Node_4439	0.04202550605962156		L41M;I226L;T277S;V314I;V457I;L505I;S508A;N550K	L41M;I226L;T277S;V314I;V457I;L505I;S508A;N550K
576137	Node_4416	0.02873663966962625		I26V;V69I;I168L;A174G;I312M;I455V;M475A;S545N;T547I;K549S;K552L	I26V;V69I;I168L;A174G;I312M;I455V;M475A;S545N;T547I;K549S;K552L
Node_4415	Node_4416	0.018908951925224547		M171I;A172V;V209I;I310L;F391L;Q476V;L517F;I524L;D531E	M171I;A172V;V209I;I310L;F391L;Q476V;L517F;I524L;D531E
101852	Node_4415	0.094263295776203		V37I;M41I;S48A;V62F;V65A;A267V;I306V;I313L;M352V;I398M;A417T;T421A;S428G;S430T;I443M;K550A;N551R;K552N	V37I;M41I;S48A;V62F;V65A;A267V;I306V;I313L;M352V;I398M;A417T;T421A;S428G;S430T;I443M;K550A;N551R;K552N
Node_4414	Node_4415	0.05659130098218249		V69I;L137I;T164V;I206V;V287I;P295A;V317I;E348D;V351I;F495Y;V518I;I529V;S545A;T547V;K548P;K554T	V69I;L137I;T164V;I206V;V287I;P295A;V317I;E348D;V351I;F495Y;V518I;I529V;S545A;T547V;K548P;K554T
40559	Node_4414	0.03565122362405075		V92Q;E95S;H96L;G177V;F225T;L226D;P548L;K549T;N551E;T553P;T554S	V92Q;E95S;H96L;G177V;F225T;L226D;P548L;K549T;N551E;T553P;T554S
5180	Node_4414	0.031248383966551007		M352W;A545G;V547L;K549E;K550S;K552S;T553V;R555G	M352W;A545G;V547L;K549E;K550S;K552S;T553V;R555G
Node_4438	Node_4439	0.13380933710689763		F27L;P45S;L50I;I108V;L146M;T161A;F167L;M203I;V209I;G282S;I313F;V317M;L399I;L416M;A417I;M418L;S428G;R431K;I433L;I455V;S527T;I529V	F27L;P45S;L50I;I108V;L146M;T161A;F167L;M203I;V209I;G282S;I313F;V317M;L399I;L416M;A417I;M418L;S428G;R431K;I433L;I455V;S527T;I529V
326628	Node_4438	0.18780673592319247		K34R;Q46E;I66V;S83N;V92I;M146I;A154S;L169V;V183F;L184S;A195G;T196Y;V197I;I213V;F225S;I226K;G228N;M317L;V343Y;I398A;I417L;F420V;T421A;L423I;S441N;I473V;V504I;S508A;L511V;I512F;L517F;I524L;V529I;T547F;K548Q;K549Q;N550D;N551L;K552G;T553S;K554T	K34R;Q46E;I66V;S83N;V92I;M146I;A154S;L169V;V183F;L184S;A195G;T196Y;V197I;I213V;F225S;I226K;G228N;M317L;V343Y;I398A;I417L;F420V;T421A;L423I;S441N;I473V;V504I;S508A;L511V;I512F;L517F;I524L;V529I;T547F;K548Q;K549Q;N550D;N551L;K552G;T553S;K554T
Node_4437	Node_4438	0.028227712847589067		S44A;A172G;A267V;L294I;F300Y;V351I;F420I;H509Y;L517V;N551S	S44A;A172G;A267V;L294I;F300Y;V351I;F420I;H509Y;L517V;N551S
Node_4419	Node_4437	0.024063020679869394		N81S;I417T;A458V;F498L	N81S;I417T;A458V;F498L
29908	Node_4419	0.2150813367047451		L27V;S29N;H30N;P31S;L32I;V65G;V69I;V84I;G143A;M146I;A154S;V159T;A161T;T164V;V165I;L167F;M171I;T173V;A174G;A254S;S282G;V287I;S288A;N290T;I294V;M317F;V343A;E348D;P361A;A389T;S393A;I398V;I399L;M416L;I420F;K431R;L433F;I443L;V455L;V457G;N459I;L472I;I473T;M475G;Q476R;K480V;S489D;E497L;L498M;S502Y;T503A;V504T;L505A;S508G;V517I;V518I;L523I;I524L;V529I;T547I;K549N;N550K	L27V;S29N;H30N;P31S;L32I;V65G;V69I;V84I;G143A;M146I;A154S;V159T;A161T;T164V;V165I;L167F;M171I;T173V;A174G;A254S;S282G;V287I;S288A;N290T;I294V;M317F;V343A;E348D;P361A;A389T;S393A;I398V;I399L;M416L;I420F;K431R;L433F;I443L;V455L;V457G;N459I;L472I;I473T;M475G;Q476R;K480V;S489D;E497L;L498M;S502Y;T503A;V504T;L505A;S508G;V517I;V518I;L523I;I524L;V529I;T547I;K549N;N550K
Node_4418	Node_4419	0.031770498481464224		V65I;S83N;V92I;V262I;P295T;M317S;I398A;T417L;I443F;Y454W;Q476K;K480C;I501L;V504I;L511I;V518I;T547Y	V65I;S83N;V92I;V262I;P295T;M317S;I398A;T417L;I443F;Y454W;Q476K;K480C;I501L;V504I;L511I;V518I;T547Y
209285	Node_4418	0.13426496758753162		L32F;A61V;M146I;I162V;F257Y;V258L;V287I;V343Y;S347P;I351V;P361A;I420V;V457A;S489T;I504A;S508G;Y547F;K548G;K549A;N550I;K552P;K554N	L32F;A61V;M146I;I162V;F257Y;V258L;V287I;V343Y;S347P;I351V;P361A;I420V;V457A;S489T;I504A;S508G;Y547F;K548G;K549A;N550I;K552P;K554N
Node_4417	Node_4418	0.07791098979825764		I26L;V62C;G172A;F313Y;V455A;L501F;L505F;I512F;I518L;S545N;K548L	I26L;V62C;G172A;F313Y;V455A;L501F;L505F;I512F;I518L;S545N;K548L
5141	Node_4417	0.0029005464726475573
5147	Node_4417	0.013680278077165348		Y369F	Y369F
Node_4436	Node_4437	0.03224796333697944		V108I;A161V;L169V;S288P;N290Y;E348D;M416L;R429K;L523I;S551T;T553S	V108I;A161V;L169V;S288P;N290Y;E348D;M416L;R429K;L523I;S551T;T553S
Node_4421	Node_4436	0.03974111335576295		A44H;S48T;L85A;V314G;I417T;I420Y	A44H;S48T;L85A;V314G;I417T;I420Y
27337	Node_4421	0.1151642991565894		L27F;L32F;S39A;S51N;L53M;A61G;V92I;V159A;I162L;V165I;L167F;M171V;G172V;I206V;D276E;S280A;M317L;F391L;S393A;T417A;Y420L;T421V;I443V;Y454W;V455I;I523V;I524T;T527I;D531V;K548N;K549N;N550S;T551F;K552R;S553G;K554R	L27F;L32F;S39A;S51N;L53M;A61G;V92I;V159A;I162L;V165I;L167F;M171V;G172V;I206V;D276E;S280A;M317L;F391L;S393A;T417A;Y420L;T421V;I443V;Y454W;V455I;I523V;I524T;T527I;D531V;K548N;K549N;N550S;T551F;K552R;S553G;K554R
Node_4420	Node_4421	0.07343191921840973		V37A;H44T;V65G;V84I;I142V;V165I;I168V;V169A;T173I;A174G;I226V;P288S;Y290N;I312V;M317L;P361A;I388L;K429E;L433Y;I443A;A444F;F498L;I512V;V517S;I523L;L528A;V529K;D531Y;L536I;K548C;N550Y;T551N;S553I;K554Y	V37A;H44T;V65G;V84I;I142V;V165I;I168V;V169A;T173I;A174G;I226V;P288S;Y290N;I312V;M317L;P361A;I388L;K429E;L433Y;I443A;A444F;F498L;I512V;V517S;I523L;L528A;V529K;D531Y;L536I;K548C;N550Y;T551N;S553I;K554Y
290576	Node_4420	0.04229224761631012		T164A;G187S;F225V;I310M;S517F;C548T	T164A;G187S;F225V;I310M;S517F;C548T
31870	Node_4420	0.020206246764825925		S430T;V504I;S508A;I536V;K549R;Y550F;N551R	S430T;V504I;S508A;I536V;K549R;Y550F;N551R
Node_4435	Node_4436	0.10454668630663819		V159A;I420K;S430T	V159A;I420K;S430T
Node_4426	Node_4435	0.053266628826627055		S29N;V37A;S39G;A61L;I108V;M146I;G149A;A159T;V165I;M171I;G172V;A174G;I206V;V262I;L271M;G289V;I294M;F296M;Y300F;S316G;F391L;S393A;K429L;V455I;V457L;A458V;I473M;F498I;I501L;V504A;Y509H;I512F;V517A;I524L;S545E;T547L;K548Q;K549N;K554I	S29N;V37A;S39G;A61L;I108V;M146I;G149A;A159T;V165I;M171I;G172V;A174G;I206V;V262I;L271M;G289V;I294M;F296M;Y300F;S316G;F391L;S393A;K429L;V455I;V457L;A458V;I473M;F498I;I501L;V504A;Y509H;I512F;V517A;I524L;S545E;T547L;K548Q;K549N;K554I
169388	Node_4426	0.010123595663402993		A444V;V458I	A444V;V458I
Node_4425	Node_4426	0.00923442899757457		M317I;T421A;T551A;S553N	M317I;T421A;T551A;S553N
Node_4422	Node_4425	0.013501057288642987		V62L;I443A;I455V;M473I;L477I	V62L;I443A;I455V;M473I;L477I
5518	Node_4422	3.73628282234857E-6
569362	Node_4422	3.73628282234857E-6
Node_4424	Node_4425	0.009656335482508991		I417L;I455L	I417L;I455L
5507	Node_4424	0.004994779509218076
Node_4423	Node_4424	0.004663211226497194
117187	Node_4423	0.00214657195175143
48490	Node_4423	0.007523349908730538
Node_4434	Node_4435	0.025923963004520524		V37L;A44H;S51N;V65G;V169L;L268I;L274V;D276E;S280A;P361A;V455I;V517A;T547Q;S553R	V37L;A44H;S51N;V65G;V169L;L268I;L274V;D276E;S280A;P361A;V455I;V517A;T547Q;S553R
5044	Node_4434	0.1258329004759313		K34R;I68L;V69A;V92I;N103E;M146L;V161A;I168V;M171I;F257Y;V258L;A264V;M269A;M352P;K420I;L440F;A444I;F498L;V504I;I512V;I513L;A517L;V518S;S522A;L528I;V529M;D531E;L536I;S545Q;Q547E;K548N;N550T;T551I;K552N	K34R;I68L;V69A;V92I;N103E;M146L;V161A;I168V;M171I;F257Y;V258L;A264V;M269A;M352P;K420I;L440F;A444I;F498L;V504I;I512V;I513L;A517L;V518S;S522A;L528I;V529M;D531E;L536I;S545Q;Q547E;K548N;N550T;T551I;K552N
Node_4433	Node_4434	0.1628161638818618		S39A;L41I;S48T;A61G;V62L;V69I;L85A;M146F;A154S;V161I;I162L;T164V;V165I;T173I;A174G;V287T;G289A;I310L;I312M;V314G;M317I;D348E;S393A;A394S;I395L;L396V;I399L;L416M;I417V;K429I;I455L;A458T;I473L;M475L;V504A;S508A;F510Y;A517G;I524L;V529I;K549G;N550K;K552Q;R553K;K554V	S39A;L41I;S48T;A61G;V62L;V69I;L85A;M146F;A154S;V161I;I162L;T164V;V165I;T173I;A174G;V287T;G289A;I310L;I312M;V314G;M317I;D348E;S393A;A394S;I395L;L396V;I399L;L416M;I417V;K429I;I455L;A458T;I473L;M475L;V504A;S508A;F510Y;A517G;I524L;V529I;K549G;N550K;K552Q;R553K;K554V
Node_4428	Node_4433	2.9772956340260034E-4
797268	Node_4428	0.0059608262680673554		M352V;V518I	M352V;V518I
Node_4427	Node_4428	0.2001914945951393		L32F;L37F;I41L;T48S;I108V;I142M;F146L;S154A;I161V;L162I;V164A;I173T;V267A;I268L;T287V;A289G;I294V;Y300F;L310I;M312F;G314V;I317M;I388V;I398A;L399I;M416L;V417A;K420F;I429R;K431R;A444L;L455V;V457L;T458A;L473I;L475Q;Y509H;Y510F;L511F;I513L;G517V;I523V;S545Y;K548I;G549N;K550N;T551K;Q552S;K553R	L32F;L37F;I41L;T48S;I108V;I142M;F146L;S154A;I161V;L162I;V164A;I173T;V267A;I268L;T287V;A289G;I294V;Y300F;L310I;M312F;G314V;I317M;I388V;I398A;L399I;M416L;V417A;K420F;I429R;K431R;A444L;L455V;V457L;T458A;L473I;L475Q;Y509H;Y510F;L511F;I513L;G517V;I523V;S545Y;K548I;G549N;K550N;T551K;Q552S;K553R
280754	Node_4427	0.0056933085783616106
5530	Node_4427	0.08449843775727416		R25K;L27I;S29K;H30S;P31S;L33F;L36V;F37L;F318S;F456L;L524I;I529M;I548T	R25K;L27I;S29K;H30S;P31S;L33F;L36V;F37L;F318S;F456L;L524I;I529M;I548T
Node_4432	Node_4433	3.73628282234857E-6
291364	Node_4432	0.05171001981510345
Node_4431	Node_4432	0.004167033656274964		N51S;V518I;S545C;Q547A;K548V;G549A;K550S	N51S;V518I;S545C;Q547A;K548V;G549A;K550S
Node_4429	Node_4431	3.73628282234857E-6
118266	Node_4429	0.01065140093525776		N382K;K555Q	N382K;K555Q
73501	Node_4429	0.01730408933295388		S51N;V274I;E348D;A393S;V417I;L473I;C545S;A547Q;V548K;A549G;S550K	S51N;V274I;E348D;A393S;V417I;L473I;C545S;A547Q;V548K;A549G;S550K
Node_4430	Node_4431	3.73628282234857E-6
176275	Node_4430	0.0021146518090822916
931006	Node_4430	0.004246541142127973		A549S	A549S
Node_4520	Node_4521	0.3963089657549028		R25A;L27R;H30N;L32F;M41V;L53W;V69A;V72I;T73F;T81S;P82S;V84I;D85E;L111A;T130G;F137C;L140A;I142M;L146I;A154T;S161T;V165I;I168L;L176M;P185V;N237S;A239P;N242Q;I272M;E276T;V287I;S288T;T291V;F296M;V306I;I308V;F312L;L315F;I317L;Y339F;A340S;V343T;S347P;Q358V;N382D;L385G;M418L;L420I;T421V;L423R;R429V;S433N;Q434A;R436K;I455L;V457I;A458C;I473L;M475G;W476M;S479Q;E497Q;I498L;I513L;I523T;T527I;M529F;D531Y;L536…	R25A;L27R;H30N;L32F;M41V;L53W;V69A;V72I;T73F;T81S;P82S;V84I;D85E;L111A;T130G;F137C;L140A;I142M;L146I;A154T;S161T;V165I;I168L;L176M;P185V;N237S;A239P;N242Q;I272M;E276T;V287I;S288T;T291V;F296M;V306I;I308V;F312L;L315F;I317L;Y339F;A340S;V343T;S347P;Q358V;N382D;L385G;M418L;L420I;T421V;L423R;R429V;S433N;Q434A;R436K;I455L;V457I;A458C;I473L;M475G;W476M;S479Q;E497Q;I498L;I513L;I523T;T527I;M529F;D531Y;L536…
Node_4454	Node_4520	0.5510676779261264		I26L;S29K;S51N;N90D;V138I;T161S;M170L;M171I;A172I;E215Q;S237G;L259M;V268L;V314M;S379A;F391V;V429I;F443L;F444L;W454G;L455F;M476V;V487I;E489P;Q497V;I501M;A502C;V517M;K548Q	I26L;S29K;S51N;N90D;V138I;T161S;M170L;M171I;A172I;E215Q;S237G;L259M;V268L;V314M;S379A;F391V;V429I;F443L;F444L;W454G;L455F;M476V;V487I;E489P;Q497V;I501M;A502C;V517M;K548Q
Node_4446	Node_4454	3.73628282234857E-6
4952	Node_4446	0.041385511129683625		P31S;F32L;S34N;L36M;I42L;I50L;W53F;G61A;I68L;F73T;S81T;N83H;I84A;E85S;Y104F;L107F;G130T;G145N;V159P;Y186F;T200C;L203V;I209L;Q211E;Q215H;I226L;A265V;L266F;M269L;M272I;H277A;G289S;R293K;P295S;I301S;V310A;S316T;N342D;T343K;V417I;L440I;Q480V;M501I;V504I;V512I;L528F;Q548L	P31S;F32L;S34N;L36M;I42L;I50L;W53F;G61A;I68L;F73T;S81T;N83H;I84A;E85S;Y104F;L107F;G130T;G145N;V159P;Y186F;T200C;L203V;I209L;Q211E;Q215H;I226L;A265V;L266F;M269L;M272I;H277A;G289S;R293K;P295S;I301S;V310A;S316T;N342D;T343K;V417I;L440I;Q480V;M501I;V504I;V512I;L528F;Q548L
Node_4445	Node_4446	1.0553911565159908		S34A;V41F;N49T;N51S;F56I;V65I;I68L;I84L;D90I;N103S;Y104S;L107A;I108L;S132A;C137L;G143A;T154S;L158A;S161V;L169V;A174G;V185P;Y186M;L203M;W208Y;I213V;Q215E;F233P;M259L;A267T;M272I;T276E;V291I;M296F;H297S;Y300F;I301V;L313F;M314V;F315Y;L317S;S340N;W367F;D382S;L416M;V417I;V421S;I430V;P439V;L443V;F453Y;F455L;I457L;V476A;Q479S;P489A;V497A;M501F;C502A;S508A;L511I;M517A;V518I;S522T;T523M;I524L;S547Q;R549Q	S34A;V41F;N49T;N51S;F56I;V65I;I68L;I84L;D90I;N103S;Y104S;L107A;I108L;S132A;C137L;G143A;T154S;L158A;S161V;L169V;A174G;V185P;Y186M;L203M;W208Y;I213V;Q215E;F233P;M259L;A267T;M272I;T276E;V291I;M296F;H297S;Y300F;I301V;L313F;M314V;F315Y;L317S;S340N;W367F;D382S;L416M;V417I;V421S;I430V;P439V;L443V;F453Y;F455L;I457L;V476A;Q479S;P489A;V497A;M501F;C502A;S508A;L511I;M517A;V518I;S522T;T523M;I524L;S547Q;R549Q
Node_4443	Node_4445	0.10518932897923775		I42M;I50M;I65V;I72M;I97M;I136M;I138M;V161M;I162M;I165M;I166M;I206M;I209M;L268M;I287M;I291M;I306V;I351M;I376M;I388M;I398M;I420M;V443M;A489V;I496M;V504M;A508S;I511M;V512M;I518V;I527M;Q549T	I42M;I50M;I65V;I72M;I97M;I136M;I138M;V161M;I162M;I165M;I166M;I206M;I209M;L268M;I287M;I291M;I306V;I351M;I376M;I388M;I398M;I420M;V443M;A489V;I496M;V504M;A508S;I511M;V512M;I518V;I527M;Q549T
1095183	Node_4443	0.13424566151568157		P31E;A34G;F41L;A69G;I90M;I146M;V169L;L271F;L274F;V301M;S317A;I429M;M443L;V518M;T549S	P31E;A34G;F41L;A69G;I90M;I146M;V169L;L271F;L274F;V301M;S317A;I429M;M443L;V518M;T549S
44077	Node_4443	0.14419659948450292		A25S;I66M;L108M;A132S;I199M;V213M;M268L;I272M;V306M;F313L;I363M;I380M;I395M;I417M;S421A;V439M;L457M;M504L;A517V;K550E	A25S;I66M;L108M;A132S;I199M;V213M;M268L;I272M;V306M;F313L;I363M;I380M;I395M;I417M;S421A;V439M;L457M;M504L;A517V;K550E
Node_4444	Node_4445	0.06081006737812051
1232584	Node_4444	0.3892511433695928		K29R;L59T;L60T;L62T;L64T;I65V;L68T;L74T;L84I;L86T;L108T;L137T;L168T;L170T;M176T;L191T;L202T;G237E;L241T;L255T;L258T;L259T;L263T;L266T;L268T;L271T;L285T;L294T;L305T;L312T;S317A;L344T;L370T;L371T;L377T;L384T;L396T;L399T;L418T;L440T;L444T;L455T;L457I;L472T;L473T;L474T;L477T;A489P;L498T;F501V;F505T;L513T;I518V;L524T;L528T	K29R;L59T;L60T;L62T;L64T;I65V;L68T;L74T;L84I;L86T;L108T;L137T;L168T;L170T;M176T;L191T;L202T;G237E;L241T;L255T;L258T;L259T;L263T;L266T;L268T;L271T;L285T;L294T;L305T;L312T;S317A;L344T;L370T;L371T;L377T;L384T;L396T;L399T;L418T;L440T;L444T;L455T;L457I;L472T;L473T;L474T;L477T;A489P;L498T;F501V;F505T;L513T;I518V;L524T;L528T
43963	Node_4444	0.01964815087173506		M176L	M176L
Node_4453	Node_4454	3.73628282234857E-6
Node_4449	Node_4453	0.07030611492168298		P31S;F32T;S34N;L36M;I42T;I50L;W53F;G61A;I66M;I68M;F73T;A75T;N83H;I84A;E85S;Y104F;L107F;G130T;I136M;G145N;V159P;I162M;I165M;I172M;Y186F;T200C;I206M;I209L;Q211D;I226L;A265V;L266F;M269L;H277A;G289S;R293K;P295S;I301S;I351M;I376M;I420L;L440I;L472M;Q480V;V512M;I524M;I527M;L528F;I536M;Q548L	P31S;F32T;S34N;L36M;I42T;I50L;W53F;G61A;I66M;I68M;F73T;A75T;N83H;I84A;E85S;Y104F;L107F;G130T;I136M;G145N;V159P;I162M;I165M;I172M;Y186F;T200C;I206M;I209L;Q211D;I226L;A265V;L266F;M269L;H277A;G289S;R293K;P295S;I301S;I351M;I376M;I420L;L440I;L472M;Q480V;V512M;I524M;I527M;L528F;I536M;Q548L
479092	Node_4449	0.0389777295837371		L60T;L62V;I146M;M165I;T288S;L370T;I429M;M517I;M536I	L60T;L62V;I146M;M165I;T288S;L370T;I429M;M517I;M536I
Node_4448	Node_4449	0.02231434377212468		T42L;M68L;I287M;V310A;I388M;I457M;I496M;V504M	T42L;M68L;I287M;V310A;I388M;I457M;I496M;V504M
444778	Node_4448	0.06109290864150049		S31N;S48A;I72M;I97M;I138M;I171M;V308M;I380M;N433S;M472L;M504L;M512V	S31N;S48A;I72M;I97M;I138M;I171M;V308M;I380M;N433S;M472L;M504L;M512V
Node_4447	Node_4448	0.022660032334291532		L86T;M206I;L305T;M351I;I363M;M376I;I440M	L86T;M206I;L305T;M351I;I363M;M376I;I440M
184778	Node_4447	0.019121611450475102		L258T;M287I;I398M;I430M	L258T;M287I;I398M;I430M
197054	Node_4447	0.019674021370457442		L59T	L59T
Node_4452	Node_4453	0.6097925723125377		F56L;S161T;V183C;L191H;W208F;L241I;M259L;L268C;L294I;A353G;A361P;A379S;G454Y;F455L;P489V;M501I;L511I;M517V	F56L;S161T;V183C;L191H;W208F;L241I;M259L;L268C;L294I;A353G;A361P;A379S;G454Y;F455L;P489V;M501I;L511I;M517V
Node_4450	Node_4452	0.7180729023601768		A25T;K29S;A37V;V41L;N49S;T70S;Y104A;A111I;I138M;A140L;M142I;R144K;G145A;T161V;L168V;L170T;I172A;Q211N;Q215P;G237S;V262I;A267V;L271F;T276V;L285V;V291M;P298S;L312I;M314F;V391F;A393G;V421T;I429V;I430V;A434S;P439I;L444F;I457V;C458F;L472F;V476N;Q480L;I487V;V497E;I501Y;C502A;V504A;F510Y;L513I;V518I;S547A;K550N	A25T;K29S;A37V;V41L;N49S;T70S;Y104A;A111I;I138M;A140L;M142I;R144K;G145A;T161V;L168V;L170T;I172A;Q211N;Q215P;G237S;V262I;A267V;L271F;T276V;L285V;V291M;P298S;L312I;M314F;V391F;A393G;V421T;I429V;I430V;A434S;P439I;L444F;I457V;C458F;L472F;V476N;Q480L;I487V;V497E;I501Y;C502A;V504A;F510Y;L513I;V518I;S547A;K550N
39397	Node_4450	0.2134905136183126		L26I;F32Y;D90N;I136T;L169I;I171M;A174G;T288S;Y300F;I301L;P347A;Q548S;R549S;N550T	L26I;F32Y;D90N;I136T;L169I;I171M;A174G;T288S;Y300F;I301L;P347A;Q548S;R549S;N550T
561895	Node_4450	0.34001584047635713		P31T;L33V;V37I;L56V;I72V;S81T;N83R;E85D;S91A;I146L;T154A;L158A;T173I;L184C;Y257F;I287V;M291I;I294L;S298G;I301V;V310M;I312L;L313I;F314L;L317T;L344M;M356L;I388A;L396V;V417A;I420V;V430I;S434T;I439M;L440A;F444A;F453Y;V457I;F472V;E497A;Y501A;A504L;F505Y;S508A;Y509H;I511L;I513V;V517L;I524L;I527L;L528I;I536L;G545S;A547V;N550D	P31T;L33V;V37I;L56V;I72V;S81T;N83R;E85D;S91A;I146L;T154A;L158A;T173I;L184C;Y257F;I287V;M291I;I294L;S298G;I301V;V310M;I312L;L313I;F314L;L317T;L344M;M356L;I388A;L396V;V417A;I420V;V430I;S434T;I439M;L440A;F444A;F453Y;V457I;F472V;E497A;Y501A;A504L;F505Y;S508A;Y509H;I511L;I513V;V517L;I524L;I527L;L528I;I536L;G545S;A547V;N550D
Node_4451	Node_4452	0.3878135731416876		A25S;F32I;I66L;A69C;E85Q;D90N;E95D;L107V;I108L;C137F;A140I;I162V;L170M;L203C;S204T;F208I;Q215N;F233S;A254S;V262I;M269I;H277N;S282G;G289S;V308I;M314V;L317I;F318I;F339Y;S340Y;L344M;H346D;P347S;D348E;P352E;S362A;D382N;G385L;L443F;L444I;Q479T;V489A;F495Y;V497F;V517M;V518I;F529Y;I536M;G545A;S547A;R549Q	A25S;F32I;I66L;A69C;E85Q;D90N;E95D;L107V;I108L;C137F;A140I;I162V;L170M;L203C;S204T;F208I;Q215N;F233S;A254S;V262I;M269I;H277N;S282G;G289S;V308I;M314V;L317I;F318I;F339Y;S340Y;L344M;H346D;P347S;D348E;P352E;S362A;D382N;G385L;L443F;L444I;Q479T;V489A;F495Y;V497F;V517M;V518I;F529Y;I536M;G545A;S547A;R549Q
45586	Node_4451	0.4717963038656282		K29N;P31D;S34A;A37F;G61A;L62I;N90Y;N103H;A111C;A128S;G143A;I146M;T154A;T161Y;M170L;A174G;M176L;C183T;I208V;Q211D;D212S;V214A;G237S;L255I;I262L;L266I;M272L;V291I;F309V;F315Y;I317T;T343I;S347A;M356L;P361S;W367F;N382S;I388L;V417I;R423V;P439I;F453Y;L455I;T479A;A489I;V504I;F505V;M517G;T523I;I524L;A545I;A547L;Q548R;Q549K	K29N;P31D;S34A;A37F;G61A;L62I;N90Y;N103H;A111C;A128S;G143A;I146M;T154A;T161Y;M170L;A174G;M176L;C183T;I208V;Q211D;D212S;V214A;G237S;L255I;I262L;L266I;M272L;V291I;F309V;F315Y;I317T;T343I;S347A;M356L;P361S;W367F;N382S;I388L;V417I;R423V;P439I;F453Y;L455I;T479A;A489I;V504I;F505V;M517G;T523I;I524L;A545I;A547L;Q548R;Q549K
49332	Node_4451	0.6158756672134874		M20F;L26A;K29Q;N30D;S34G;V41L;Q46E;N51S;C69V;A75V;S81T;N83H;Q85T;L86M;N90S;S91A;V107A;I136F;I138V;I140L;R144K;G145N;T154Y;L158G;V159L;L169I;L184C;A195V;C203V;I206L;I209V;D212P;I213L;F225L;S233P;S235A;A267V;M272I;A273Y;T288L;S289N;N290L;M296F;H297S;Y300F;I306V;F309L;V310I;L312M;I318V;V319I;T343A;M344F;V391L;V417A;I420L;N433L;S441T;I444V;Y454W;L472I;V476Q;L477I;F497L;C502A;V504I;L513I;M517L;I518L;T…	M20F;L26A;K29Q;N30D;S34G;V41L;Q46E;N51S;C69V;A75V;S81T;N83H;Q85T;L86M;N90S;S91A;V107A;I136F;I138V;I140L;R144K;G145N;T154Y;L158G;V159L;L169I;L184C;A195V;C203V;I206L;I209V;D212P;I213L;F225L;S233P;S235A;A267V;M272I;A273Y;T288L;S289N;N290L;M296F;H297S;Y300F;I306V;F309L;V310I;L312M;I318V;V319I;T343A;M344F;V391L;V417A;I420L;N433L;S441T;I444V;Y454W;L472I;V476Q;L477I;F497L;C502A;V504I;L513I;M517L;I518L;T…
Node_4519	Node_4520	0.09379280630986722		A140I;T154K;L168I;V183C;L191H;W208Y;L241I;Y300F;L472I;I501F	A140I;T154K;L168I;V183C;L191H;W208Y;L241I;Y300F;L472I;I501F
1247836	Node_4519	1.3728636859992485		A25S;S29T;L33I;L36M;I42M;S44A;Q46E;I50M;W53F;L62V;I66M;I68L;A69C;I72M;S81C;I84L;E85D;N90I;E95Q;I97M;R99T;D101E;I108L;A128S;S132G;I136M;C137F;I140L;G143A;K153R;L158A;V159L;T161N;I162M;I165M;I166M;I168L;A172M;I199M;L203V;S204T;I206M;I209L;D212A;I213M;V214A;F233S;A254S;L263I;A265G;L266I;A267C;V268C;M269L;M272L;T276S;S282N;I287M;G289A;V291I;L294M;Y299F;I301L;L305T;I306V;V308I;V310A;L313F;F315Y;S316F;…	A25S;S29T;L33I;L36M;I42M;S44A;Q46E;I50M;W53F;L62V;I66M;I68L;A69C;I72M;S81C;I84L;E85D;N90I;E95Q;I97M;R99T;D101E;I108L;A128S;S132G;I136M;C137F;I140L;G143A;K153R;L158A;V159L;T161N;I162M;I165M;I166M;I168L;A172M;I199M;L203V;S204T;I206M;I209L;D212A;I213M;V214A;F233S;A254S;L263I;A265G;L266I;A267C;V268C;M269L;M272L;T276S;S282N;I287M;G289A;V291I;L294M;Y299F;I301L;L305T;I306V;V308I;V310A;L313F;F315Y;S316F;…
Node_4518	Node_4519	0.13733406767678755		F32Y;A37V;V41L;N49S;S51N;F56L;A111I;V138M;M142I;R144K;E215Q;V262I;V291M;P298S;A393G;V421T;F501Y;S508A;V512I;L513I;S547R	F32Y;A37V;V41L;N49S;S51N;F56L;A111I;V138M;M142I;R144K;E215Q;V262I;V291M;P298S;A393G;V421T;F501Y;S508A;V512I;L513I;S547R
29833	Node_4518	1.7363696467542875		A25S;I26F;P31I;N51S;L56W;C63S;A69C;I72L;N83D;I84T;E85S;S91T;D101N;Y104N;Y110F;I111M;M138L;I140A;K153Q;L158T;T161I;I162V;M170V;M176T;Y186F;H191L;A195V;L203F;P207T;Y208N;I209K;G210K;Q211K;Q215H;F225W;I226L;P239A;Q242K;L255N;Y257N;L258K;P260Q;F261K;I262N;L263V;L266D;A267E;V268I;L271M;S280R;I287T;T288S;M291Y;L294D;P295G;S298G;F300T;I306N;T307P;V308N;F309T;V310T;F311I;L312T;L313N;V314C;F315I;S316P;L31…	A25S;I26F;P31I;N51S;L56W;C63S;A69C;I72L;N83D;I84T;E85S;S91T;D101N;Y104N;Y110F;I111M;M138L;I140A;K153Q;L158T;T161I;I162V;M170V;M176T;Y186F;H191L;A195V;L203F;P207T;Y208N;I209K;G210K;Q211K;Q215H;F225W;I226L;P239A;Q242K;L255N;Y257N;L258K;P260Q;F261K;I262N;L263V;L266D;A267E;V268I;L271M;S280R;I287T;T288S;M291Y;L294D;P295G;S298G;F300T;I306N;T307P;V308N;F309T;V310T;F311I;L312T;L313N;V314C;F315I;S316P;L31…
Node_4517	Node_4518	0.10992889173973001		T70S;G145A;I146L;K154S;M170T;Y208F;Q215P;A267V;T276V;L285I;A353G;V417I;A434T;P439V;W454Y;C458F;M476N;Q480L;E489V;V504I;V518I;R549N	T70S;G145A;I146L;K154S;M170T;Y208F;Q215P;A267V;T276V;L285I;A353G;V417I;A434T;P439V;W454Y;C458F;M476N;Q480L;E489V;V504I;V518I;R549N
Node_4482	Node_4517	0.4690797072666221		Y104A;I140L;T161A;Q211N;L271F;I285V;T288S;L294I;L312I;F443L;F444S;I504A;F505Y;F510Y;I513L;T523S;R547N	Y104A;I140L;T161A;Q211N;L271F;I285V;T288S;L294I;L312I;F443L;F444S;I504A;F505Y;F510Y;I513L;T523S;R547N
36911	Node_4482	0.11613228281530678		S29T;S34A;V37A;I50L;N90D;I168V;M272I;V276T;G289S;M291L;G393A;V439I;Y501F;A508S;N547S	S29T;S34A;V37A;I50L;N90D;I168V;M272I;V276T;G289S;M291L;G393A;V439I;Y501F;A508S;N547S
Node_4481	Node_4482	0.04075769649271353		A25T;I306V;A361P;Q497E	A25T;I306V;A361P;Q497E
Node_4456	Node_4481	0.02764359849569663		L56V;M138L;A161S;I301V;V314I;P347S;I395L	L56V;M138L;A161S;I301V;V314I;P347S;I395L
4929	Node_4456	0.07243013329883738		I108L;S154T;T170V;M171I;N211Q;V276I;L313I;L344M;Y454F;N549L	I108L;S154T;T170V;M171I;N211Q;V276I;L313I;L344M;Y454F;N549L
Node_4455	Node_4456	0.1417723567957955		I42M;I50M;I66M;I68M;I162M;I166M;I206M;I209M;I241M;I287M;I294M;V306M;I314M;I351M;I376M;I380M;I388M;G393A;I398M;I417M;I420M;I430V;V439I;I472L;Y501F;A504V;A508S;I518M;I527M;I536M	I42M;I50M;I66M;I68M;I162M;I166M;I206M;I209M;I241M;I287M;I294M;V306M;I314M;I351M;I376M;I380M;I388M;G393A;I398M;I417M;I420M;I430V;V439I;I472L;Y501F;A504V;A508S;I518M;I527M;I536M
4920	Node_4455	0.20721636956209835		I26L;P31T;M68L;K153R;V159L;S161T;F225V;V268C;F271L;S288T;M291L;F300Y;V301L;I312M;M314F;S347A;A393S;V429I;T434S;L443F;S444F;I457V;V504L;Y505F;L513I;S523T;Y531F;M536L;N547G;K548S	I26L;P31T;M68L;K153R;V159L;S161T;F225V;V268C;F271L;S288T;M291L;F300Y;V301L;I312M;M314F;S347A;A393S;V429I;T434S;L443F;S444F;I457V;V504L;Y505F;L513I;S523T;Y531F;M536L;N547G;K548S
4959	Node_4455	0.20912052637161607		I72M;N83S;I84M;I97M;I108M;I136M;I142M;I165M;I168M;N211G;I213L;V285M;M294L;S298G;F339Y;G353A;V430M;I439M;I457L;L472F;G475M;L477M;Y510F;I512M;I524M	I72M;N83S;I84M;I97M;I108M;I136M;I142M;I165M;I168M;N211G;I213L;V285M;M294L;S298G;F339Y;G353A;V430M;I439M;I457L;L472F;G475M;L477M;Y510F;I512M;I524M
Node_4480	Node_4481	0.1754022916422597		T25P;P31T;K153R;S154Q;L158M;V159L;T173I;Y257F;V268C;F271L;H277N;V285L;S288T;M291V;S298P;I312L;F339Y;I417T;I420Y;T434S;S444M;F495Y;Y505F;L513I;I524L;F529Y;N547T;N549K	T25P;P31T;K153R;S154Q;L158M;V159L;T173I;Y257F;V268C;F271L;H277N;V285L;S288T;M291V;S298P;I312L;F339Y;I417T;I420Y;T434S;S444M;F495Y;Y505F;L513I;I524L;F529Y;N547T;N549K
36914	Node_4480	0.3163637408079053		I26V;T31A;L33T;L36T;L41T;L56T;L59T;L62T;L64T;I72M;N103R;I108T;L146T;Q154K;I162V;L184T;L202T;I206M;I241M;L259T;I262M;L274T;T288S;V291I;I301M;V306I;V314A;V319M;T343S;P347S;I376M;I395M;I398V;L399T;I430M;L443V;L455T;I457V;I472M;L477T;Y495F;E497Q;A502G;A504M;A508M;L511M;I512V;I513M;I518M;I527M;I536T;K548N;K549R	I26V;T31A;L33T;L36T;L41T;L56T;L59T;L62T;L64T;I72M;N103R;I108T;L146T;Q154K;I162V;L184T;L202T;I206M;I241M;L259T;I262M;L274T;T288S;V291I;I301M;V306I;V314A;V319M;T343S;P347S;I376M;I395M;I398V;L399T;I430M;L443V;L455T;I457V;I472M;L477T;Y495F;E497Q;A502G;A504M;A508M;L511M;I512V;I513M;I518M;I527M;I536T;K548N;K549R
Node_4479	Node_4480	0.0036678247343939602		A161V	A161V
Node_4462	Node_4479	0.020465232079666426		Y454F;V517A	Y454F;V517A
497107	Node_4462	0.15985654613749598		I26L;T31A;L56V;A69L;I72L;I84T;E85S;N90D;M158L;V161T;F167L;I173T;H191L;A195S;I209V;S237G;N277H;V306I;L313I;V314I;G345N;G353A;P355S;A389T;I395L;T417V;L443V;F453Y;L455I;Y495F;E497F;Y501V;A517G;S523I;Y529F;I536L;T547V;K548N;K549R	I26L;T31A;L56V;A69L;I72L;I84T;E85S;N90D;M158L;V161T;F167L;I173T;H191L;A195S;I209V;S237G;N277H;V306I;L313I;V314I;G345N;G353A;P355S;A389T;I395L;T417V;L443V;F453Y;L455I;Y495F;E497F;Y501V;A517G;S523I;Y529F;I536L;T547V;K548N;K549R
Node_4461	Node_4462	0.0238646225921975		R153K;Q154R;V429F;L443T;I512L;L524A	R153K;Q154R;V429F;L443T;I512L;L524A
Node_4457	Node_4461	0.015598455593958671		I162V;V291I;V306I;A508S	I162V;V291I;V306I;A508S
497108	Node_4457	0.10391149030420513		I26M;I42M;L59T;I68T;L74T;L184T;I213M;L266T;L285T;I294L;I306M;L344T;I351M;I388M;L396T;I457M;L480T;L511T	I26M;I42M;L59T;I68T;L74T;L184T;I213M;L266T;L285T;I294L;I306M;L344T;I351M;I388M;L396T;I457M;L480T;L511T
497109	Node_4457	0.011846554862031804		Y420F	Y420F
Node_4460	Node_4461	0.04920893218448669		L56V;I168V;I173T;N211K;I294L;M356L;T443F;I457L	L56V;I168V;I173T;N211K;I294L;M356L;T443F;I457L
Node_4458	Node_4460	0.00483079471779432
1198502	Node_4458	0.0038103603355642145		V314I	V314I
273372	Node_4458	0.026166204937043233		R154S	R154S
Node_4459	Node_4460	0.005031312289364466
273371	Node_4459	3.73628282234857E-6
5480	Node_4459	0.019031613657541396		R154S;L169V	R154S;L169V
Node_4478	Node_4479	0.017718773233410024		L511I	L511I
497110	Node_4478	0.18353910575601826		T31P;V65I;M138L;A145G;Q154S;M158L;L184C;N211G;I213L;L255I;F257Y;L285I;P298N;V310I;V314I;Y339F;P347A;M356L;T417S;Y420F;V429I;I430V;S434A;V439P;L443F;M444F;I472L;E497A;A504L;S523E;Y529F;I536L;K549N	T31P;V65I;M138L;A145G;Q154S;M158L;L184C;N211G;I213L;L255I;F257Y;L285I;P298N;V310I;V314I;Y339F;P347A;M356L;T417S;Y420F;V429I;I430V;S434A;V439P;L443F;M444F;I472L;E497A;A504L;S523E;Y529F;I536L;K549N
Node_4477	Node_4478	0.021742290344028088		I72V;N90D;I294L;I457V;K548M	I72V;N90D;I294L;I457V;K548M
Node_4464	Node_4477	0.07810183444362412		N51S;I209V;F309W;I388L;I398A;I430V;K442R;L455A;A508S;I513M;V517L;I518V;I527T;T547V;K550N	N51S;I209V;F309W;I388L;I398A;I430V;K442R;L455A;A508S;I513M;V517L;I518V;I527T;T547V;K550N
561986	Node_4464	0.24636219157778502		I42M;I50M;I66M;I68L;V72M;I108M;I142M;Q154R;I166M;I168M;I173M;V209M;I213M;F225Y;I262M;I287M;I301M;V310M;L312M;V314M;Y339F;I351M;I376M;I380M;T417S;V430M;M444F;E497Q;A504V;I511F;I512V;V518M;T527M;I536V;M548L;K549R;N550S;K551S;K552S	I42M;I50M;I66M;I68L;V72M;I108M;I142M;Q154R;I166M;I168M;I173M;V209M;I213M;F225Y;I262M;I287M;I301M;V310M;L312M;V314M;Y339F;I351M;I376M;I380M;T417S;V430M;M444F;E497Q;A504V;I511F;I512V;V518M;T527M;I536V;M548L;K549R;N550S;K551S;K552S
Node_4463	Node_4464	0.09304372159242921		L56V;Q154S;N277H;T343S;S434A;L443V;M444L;M513L;S523L;K549N	L56V;Q154S;N277H;T343S;S434A;L443V;M444L;M513L;S523L;K549N
391825	Node_4463	0.031526721774395486		I26L;N83H;V161I;I165V;I173T;V185C;F225Y;I226L;V276I;V314I;P361A;A504I	I26L;N83H;V161I;I165V;I173T;V185C;F225Y;I226L;V276I;V314I;P361A;A504I
391826	Node_4463	0.024930990337264494		L294I;L313F;M548A;N549T	L294I;L313F;M548A;N549T
Node_4476	Node_4477	0.053736368245190645		R153K;L285V;V291I;V314I;M444A;Y501F;F505Y;Y509H;S523T;M548L;K551E	R153K;L285V;V291I;V314I;M444A;Y501F;F505Y;Y509H;S523T;M548L;K551E
Node_4465	Node_4476	0.04944795540686058		N83D;E85S;S91A;A145G;I162V;I165V;M176L;L184T;N211D;I226L;I262V;I291V;I314C;G353A;I388L;L443F;F501I;Y510F;I536L;K549N;K550S	N83D;E85S;S91A;A145G;I162V;I165V;M176L;L184T;N211D;I226L;I262V;I291V;I314C;G353A;I388L;L443F;F501I;Y510F;I536L;K549N;K550S
271359	Node_4465	0.19020013682596001		I26L;S81A;I213V;V285L;V291L;T417S;S428A;V439P;F443G;Y454F;V457L;I472V;A504L;I511V;I512V;I513V;T523W;I527V;L528T;L548I;N549G;E551D;K552Q	I26L;S81A;I213V;V285L;V291L;T417S;S428A;V439P;F443G;Y454F;V457L;I472V;A504L;I511V;I512V;I513V;T523W;I527V;L528T;L548I;N549G;E551D;K552Q
434039	Node_4465	0.07368607790966591		T31A;V72L;N103Q;A104G;V161A;I173T;D211E;L259M;L294I;V306I;C314A;Y339F;S434T;A444T;I511L;V517L;Y529F;S550V;E551R;K552S	T31A;V72L;N103Q;A104G;V161A;I173T;D211E;L259M;L294I;V306I;C314A;Y339F;S434T;A444T;I511L;V517L;Y529F;S550V;E551R;K552S
Node_4475	Node_4476	0.015778379948890735		K550R	K550R
5476	Node_4475	0.04233052891514621		I26T;I165V;N277H;V306I;T417S;V429I;E497Q;I513V;L548Q;K549T;E551V	I26T;I165V;N277H;V306I;T417S;V429I;E497Q;I513V;L548Q;K549T;E551V
Node_4474	Node_4475	0.026686224891602366		L159T;S434T;E497A	L159T;S434T;E497A
5479	Node_4474	0.1283003480370238		Y32F;I50L;L62M;N103Q;I108L;Q154T;M158L;T159A;V161I;I173T;V285L;I287V;G289A;P295S;M296F;I301V;P347S;T421S;V439I;F501Y;I511L;V517L;R550K;E551V	Y32F;I50L;L62M;N103Q;I108L;Q154T;M158L;T159A;V161I;I173T;V285L;I287V;G289A;P295S;M296F;I301V;P347S;T421S;V439I;F501Y;I511L;V517L;R550K;E551V
Node_4473	Node_4474	0.03979689093709265		E85S;L312I;V429I;A504L;K549G	E85S;L312I;V429I;A504L;K549G
Node_4468	Node_4473	0.02761548156880037		I162V;I314A	I162V;I314A
434046	Node_4468	0.07047137742568406		N83D;T159V;M176L;I213L;G232S;S237G;L294V;Y339F;G353A;V439I;A497V;I511L;Y529F;R550N;E551S;K552R	N83D;T159V;M176L;I213L;G232S;S237G;L294V;Y339F;G353A;V439I;A497V;I511L;Y529F;R550N;E551S;K552R
Node_4467	Node_4468	0.03549972949720964
694444	Node_4467	0.04986371679771432		V72L;T159L;V161I;C183V;I262V;N277H;V285L;M296F;I301V;V306I;I312L;Y339F;T417S;I429V;V439I;L455I;A497S;F501Y;L504I;A508L;I512V;V517I;L528M;L548I	V72L;T159L;V161I;C183V;I262V;N277H;V285L;M296F;I301V;V306I;I312L;Y339F;T417S;I429V;V439I;L455I;A497S;F501Y;L504I;A508L;I512V;V517I;L528M;L548I
Node_4466	Node_4467	0.12687085424044225		I68M;I84L;I97M;I136M;V162M;I165M;I206M;I213M;I241M;I262M;I287M;I291M;L294M;I301V;L305T;I312M;A314M;I351M;I376M;I380M;I388V;I398M;T417S;I430M;L443M;I472M;I496M;I511M;I512M;I513M;I518M;I527M	I68M;I84L;I97M;I136M;V162M;I165M;I206M;I213M;I241M;I262M;I287M;I291M;L294M;I301V;L305T;I312M;A314M;I351M;I376M;I380M;I388V;I398M;T417S;I430M;L443M;I472M;I496M;I511M;I512M;I513M;I518M;I527M
536035	Node_4466	0.23768807399156908		L33T;V37A;L62T;I66M;V72M;I108M;I111M;L146T;I166M;I173T;L202T;L203T;N211K;I226M;M294T;M296F;L377T;L384T;V388M;L399T;V439M;S441T;L477T;L498T;F501T;A508T;M511L;M512V;M518T;G549H;R550S;E551K;K552N	L33T;V37A;L62T;I66M;V72M;I108M;I111M;L146T;I166M;I173T;L202T;L203T;N211K;I226M;M294T;M296F;L377T;L384T;V388M;L399T;V439M;S441T;L477T;L498T;F501T;A508T;M511L;M512V;M518T;G549H;R550S;E551K;K552N
5486	Node_4466	0.07556796061913572		T31A;I42M;I50M;S85A;M138I;I142M;I168M;L184C;L259M;V285L;V301M;V306M;P347S;K552E	T31A;I42M;I50M;S85A;M138I;I142M;I168M;L184C;L259M;V285L;V301M;V306M;P347S;K552E
Node_4472	Node_4473	0.015307639264251311		I84L;I168V;M176L;I472L;A508S;V517L	I84L;I168V;M176L;I472L;A508S;V517L
5482	Node_4472	0.026842490583590062		T31A;I50L;Y454F;F501V;I511L;R550H;E551R;K552E	T31A;I50L;Y454F;F501V;I511L;R550H;E551R;K552E
Node_4471	Node_4472	0.006011855697514056		T434S;G549N;K552N	T434S;G549N;K552N
52253	Node_4471	0.02257877258812955		V65I;V161I;I301V;V310L	V65I;V161I;I301V;V310L
Node_4470	Node_4471	0.062315723961072315		S85L;I108L;I136L;L140A;I213L;A264S;V285L;I287V;T343S;P347S;I388L;Y420F;V439I;V489I;S508A;L524I;L528M;Y529F;L548I;R550K	S85L;I108L;I136L;L140A;I213L;A264S;V285L;I287V;T343S;P347S;I388L;Y420F;V439I;V489I;S508A;L524I;L528M;Y529F;L548I;R550K
148634	Node_4470	0.141388847210893		L33T;I50M;L62T;L74T;I111M;Q154T;I162V;I165M;L184T;L202T;I206M;L258T;V287M;I291M;I301M;L305T;I312M;L313T;I314M;I351M;I380M;L384T;L388T;I439M;L443T;L504I;I513M;I518M;I524L;M528L;I548A;K550N;E551N	L33T;I50M;L62T;L74T;I111M;Q154T;I162V;I165M;L184T;L202T;I206M;L258T;V287M;I291M;I301M;L305T;I312M;L313T;I314M;I351M;I380M;L384T;L388T;I439M;L443T;L504I;I513M;I518M;I524L;M528L;I548A;K550N;E551N
Node_4469	Node_4470	0.029102361621666125		V92I;V457I	V92I;V457I
434042	Node_4469	0.014144428586476581		S29T;F420L;S434T;Y495F	S29T;F420L;S434T;Y495F
434044	Node_4469	0.003761921458334797
Node_4516	Node_4517	0.06158224783514334		M356L	M356L
Node_4496	Node_4516	0.0804407381738368		N30Q;W54Y;N90S;K153R;S154K;T161A;L169A;S298P;S316C;V439I;V517A;I524L	N30Q;W54Y;N90S;K153R;S154K;T161A;L169A;S298P;S316C;V439I;V517A;I524L
Node_4487	Node_4496	0.2336199806564127		I26Y;N83H;S90D;I142V;A161I;F167L;Q211N;I262V;M269L;M272I;P295S;L313F;V314I;L317F;I395L;V429I;I430Y;N433L;T434A;I439P;L440I;Y454W;I457V;Q500V;A502C;I536L;K548I	I26Y;N83H;S90D;I142V;A161I;F167L;Q211N;I262V;M269L;M272I;P295S;L313F;V314I;L317F;I395L;V429I;I430Y;N433L;T434A;I439P;L440I;Y454W;I457V;Q500V;A502C;I536L;K548I
Node_4484	Node_4487	0.08347817889198933		V37A;A174G;I314L;I429L	V37A;A174G;I314L;I429L
36015	Node_4484	0.13725611696235215		M20I;L33I;I50L;Y104L;I136G;I162V;N211A;L305A;F313I;I388L;Y501N;I504A;I527V	M20I;L33I;I50L;Y104L;I136G;I162V;N211A;L305A;F313I;I388L;Y501N;I504A;I527V
Node_4483	Node_4484	0.2497014223180595		M20V;Y26E;S29T;Q30H;N51S;A69C;I72L;S81C;H83D;E85S;I111L;I136V;I140L;V142I;L146I;I161V;M176L;L203F;F208W;I209V;P215Q;Y257F;V262I;V276T;I285L;M291I;L294I;S295A;M296F;I301S;V310I;L312I;L314I;F315L;F317L;L356M;L370F;D382N;I417L;T421L;I440L;L477I;Q479H;Q497N;V500I;F505A;A508S;A517T;I548F	M20V;Y26E;S29T;Q30H;N51S;A69C;I72L;S81C;H83D;E85S;I111L;I136V;I140L;V142I;L146I;I161V;M176L;L203F;F208W;I209V;P215Q;Y257F;V262I;V276T;I285L;M291I;L294I;S295A;M296F;I301S;V310I;L312I;L314I;F315L;F317L;L356M;L370F;D382N;I417L;T421L;I440L;L477I;Q479H;Q497N;V500I;F505A;A508S;A517T;I548F
13368	Node_4483	0.13379080832484758		A37M;S85T;N129T;M138I;Q242H;L255F;L258V;L271F;I272L;I310F;F311L;I312V;F313L;L315I;D348N;I388V;A389G;G393S;L417F;I420L;F548S	A37M;S85T;N129T;M138I;Q242H;L255F;L258V;L271F;I272L;I310F;F311L;I312V;F313L;L315I;D348N;I388V;A389G;G393S;L417F;I420L;F548S
5007	Node_4483	0.1409245533242219		V20L;A25V;L33I;S48T;L56V;V65I;V136T;M138L;L167F;L184C;V185C;I226L;V268I;I380V;L396I;V489I;T517L;T523S;L524F;N549S	V20L;A25V;L33I;S48T;L56V;V65I;V136T;M138L;L167F;L184C;V185C;I226L;V268I;I380V;L396I;V489I;T517L;T523S;L524F;N549S
Node_4486	Node_4487	0.11899086381162229		M20K;S29T;S49T;N51S;I66V;S70T;Y104L;I111A;I209V;I285V;M291L;M296F;I301V;F311W;L312F;I314F;I420Y;I472V;G475A;Y501W;C502T;F505Y;A517T;I548V;K550N	M20K;S29T;S49T;N51S;I66V;S70T;Y104L;I111A;I209V;I285V;M291L;M296F;I301V;F311W;L312F;I314F;I420Y;I472V;G475A;Y501W;C502T;F505Y;A517T;I548V;K550N
1378263	Node_4486	0.07045564590773352		V66T;A69V;V142I;M171I;V209I;N211G;I213V;L255F;L259F;I306V;F313W;L344M;I417V;I440L;V457I;T502S;I504V;Y505F;A508S;I512V;T517V;R547S;V548L;N549P	V66T;A69V;V142I;M171I;V209I;N211G;I213V;L255F;L259F;I306V;F313W;L344M;I417V;I440L;V457I;T502S;I504V;Y505F;A508S;I512V;T517V;R547S;V548L;N549P
Node_4485	Node_4486	0.062300030240604154		L511I;N550S	L511I;N550S
369265	Node_4485	0.009269731258848805
870730	Node_4485	0.08233878764071646		L56F;L64T;V65M;L74T;M138L;L184T;I351M;L395T;T517A	L56F;L64T;V65M;L74T;M138L;L184T;I351M;L395T;T517A
Node_4495	Node_4496	3.73628282234857E-6
4922	Node_4495	0.304009364146711		P31A;N51S;V65I;Y104Q;I140L;I162V;I165V;M269L;L271F;M272I;V276T;H277N;M291I;L294I;P295S;L313F;I417S;I420Y;V429I;T434S;I439A;I457L;I472L;V489I;Q497N;Q500I;A508S;L511V;T523S;Y531V;I536L;K548R;N549S;K550V	P31A;N51S;V65I;Y104Q;I140L;I162V;I165V;M269L;L271F;M272I;V276T;H277N;M291I;L294I;P295S;L313F;I417S;I420Y;V429I;T434S;I439A;I457L;I472L;V489I;Q497N;Q500I;A508S;L511V;T523S;Y531V;I536L;K548R;N549S;K550V
Node_4494	Node_4495	0.28943330926838173		P31V;V37A;S49T;N83H;E85D;S90A;W106Y;I140A;R153K;K154S;A161V;A169V;M176L;L184C;Q211K;I213L;G232S;L259C;S282T;I285L;T288S;G289N;M291I;M296F;P298G;I301V;I306V;V310L;V314I;G393A;I417V;I420V;I430V;L440F;Y454F;N476Q;L498M;Y501I;I504F;F505N;A508L;L511I;I512V;I518V;K548V;K550N;K551N	P31V;V37A;S49T;N83H;E85D;S90A;W106Y;I140A;R153K;K154S;A161V;A169V;M176L;L184C;Q211K;I213L;G232S;L259C;S282T;I285L;T288S;G289N;M291I;M296F;P298G;I301V;I306V;V310L;V314I;G393A;I417V;I420V;I430V;L440F;Y454F;N476Q;L498M;Y501I;I504F;F505N;A508L;L511I;I512V;I518V;K548V;K550N;K551N
Node_4489	Node_4494	0.026856401328768886		Y32F;V65I;A69C;L203F;S232A;S237A;V417A;K436R;F440I;I472L;L508F;V512G	Y32F;V65I;A69C;L203F;S232A;S237A;V417A;K436R;F440I;I472L;L508F;V512G
4903	Node_4489	0.029562436600636836		A90S;N549K	A90S;N549K
Node_4488	Node_4489	0.012700747505880296
51918	Node_4488	0.027030953779550188		V169I;K211T;L472F;I511V	V169I;K211T;L472F;I511V
907738	Node_4488	0.015672590020507537		T49S;N289T;F311L;F444M	T49S;N289T;F311L;F444M
Node_4493	Node_4494	0.03585868129599161		A140G;V169L;V268I;F443T;F458Y;Q497E	A140G;V169L;V268I;F443T;F458Y;Q497E
Node_4490	Node_4493	0.02486566909558359		K211Q;F225W;S288N;F311L;V420I;V430I;F444L;I472V;M498L;I513L;N549Y	K211Q;F225W;S288N;F311L;V420I;V430I;F444L;I472V;M498L;I513L;N549Y
36038	Node_4490	0.020380431962728172		A37V;C316S;L344M;A393G;V472L;F504L;I511L;V518I	A37V;C316S;L344M;A393G;V472L;F504L;I511L;V518I
49330	Node_4490	0.025285827593097446		Y32F;V306I;V417I;V429I	Y32F;V306I;V417I;V429I
Node_4492	Node_4493	0.01367817511655165		I136V;N289S;L310V;C316S;I513L;A517V	I136V;N289S;L310V;C316S;I513L;A517V
1156965	Node_4492	0.0380714711511576		I50L;G140A;L146I;I165V;L169I;C184W;L203F;T282S;F440I;I457L;E497Q;M498L;I501F;F504L;V512F;L513I;N549H	I50L;G140A;L146I;I165V;L169I;C184W;L203F;T282S;F440I;I457L;E497Q;M498L;I501F;F504L;V512F;L513I;N549H
Node_4491	Node_4492	0.03163399865666385		A393G;R431K;F444L;F453Y;I457L;V517L;N550T;N551K	A393G;R431K;F444L;F453Y;I457L;V517L;N550T;N551K
1378264	Node_4491	0.02372409494996864		I50L;V136L;V159L;V276I;V310L;F311L;I314V;V420I;L457V;I511V	I50L;V136L;V159L;V276I;V310L;F311L;I314V;V420I;L457V;I511V
599730	Node_4491	0.020770321193363455		A37V;K211N;I268V;A394S;V430I;N549T	A37V;K211N;I268V;A394S;V430I;N549T
Node_4515	Node_4516	0.16839444249098123		I26F;P31V;S34N;L41M;A69C;S70T;N90S;N103Q;I111M;A145G;L158I;I162V;T173A;M176L;L203F;P215T;F225W;I226L;L255F;L259V;L263I;L266M;V268I;I285L;M291L;S298G;L313I;V314F;A389T;I398V;I417V;Y454F;I472V;N476K;Q479E;L480C;Q497L;L498M;Y501I;I504F;F505I	I26F;P31V;S34N;L41M;A69C;S70T;N90S;N103Q;I111M;A145G;L158I;I162V;T173A;M176L;L203F;P215T;F225W;I226L;L255F;L259V;L263I;L266M;V268I;I285L;M291L;S298G;L313I;V314F;A389T;I398V;I417V;Y454F;I472V;N476K;Q479E;L480C;Q497L;L498M;Y501I;I504F;F505I
Node_4497	Node_4515	0.30148725870322735		F26Y;V31L;M41V;C69T;Y104T;A128T;Q211N;G232S;Q242M;A254T;A273T;I306V;A375T;A394T;V417M;V429I;V439T;F458T;V472I;A502C;I513L;V517I;G545A;R547N	F26Y;V31L;M41V;C69T;Y104T;A128T;Q211N;G232S;Q242M;A254T;A273T;I306V;A375T;A394T;V417M;V429I;V439T;F458T;V472I;A502C;I513L;V517I;G545A;R547N
33169	Node_4497	0.046304964478472196		L312M;T523M;I536L;A545T;N549K	L312M;T523M;I536L;A545T;N549K
566037	Node_4497	0.02886155170146313		M417T;T439G;M498V	M417T;T439G;M498V
Node_4514	Node_4515	0.047179378470597		K153R;I158T;L184C;L271F;G385L;G393A;I430V;K476H;L477I;I496V;I527V;I536V;K548V	K153R;I158T;L184C;L271F;G385L;G393A;I430V;K476H;L477I;I496V;I527V;I536V;K548V
Node_4502	Node_4514	0.02637452723711109
28985	Node_4502	0.13519345255010295		A25S;V31I;V37L;S91A;Y104G;L107F;M111A;S154A;T158L;T161N;I168V;Q211N;T215S;M266F;V276T;I287V;I313F;L344M;I380V;I388L;T389A;A393G;V398I;V430I;T434A;L440F;F458A;I477L;V489P;L497V;F504V;I512V;I518V;V548K;K550A	A25S;V31I;V37L;S91A;Y104G;L107F;M111A;S154A;T158L;T161N;I168V;Q211N;T215S;M266F;V276T;I287V;I313F;L344M;I380V;I388L;T389A;A393G;V398I;V430I;T434A;L440F;F458A;I477L;V489P;L497V;F504V;I512V;I518V;V548K;K550A
Node_4501	Node_4502	0.03362654443251432		Y104F;I165V;M266A;L385M;T389V;L455T;I505L	Y104F;I165V;M266A;L385M;T389V;L455T;I505L
4934	Node_4501	0.043982850809151736		G61A;T158L;T215L;F233S;F271L;I287V;I306V;V310A;I420Y;F458C;C480I;F504G;I512V;I518V	G61A;T158L;T215L;F233S;F271L;I287V;I306V;V310A;I420Y;F458C;C480I;F504G;I512V;I518V
Node_4500	Node_4501	0.051598496219134864		M41L;T161A;I209V;I268C;S316A;F443L;L497Q	M41L;T161A;I209V;I268C;S316A;F443L;L497Q
381046	Node_4500	0.01526693125924979		F104L;H476Q;E479Q;C480L	F104L;H476Q;E479Q;C480L
Node_4499	Node_4500	0.013554533641885287		I477L;V489P;Q497D;M498V;G499S;L511I;K550N	I477L;V489P;Q497D;M498V;G499S;L511I;K550N
679534	Node_4499	0.003638159228766546
Node_4498	Node_4499	0.008033372317954424		L443F;T455I;V472L;I511V	L443F;T455I;V472L;I511V
1072105	Node_4498	0.020273297886363315		S154A;I457V;S551Y	S154A;I457V;S551Y
300276	Node_4498	0.010266974311926847		L344M;V389A;A393G;V398I;I457L;D497E	L344M;V389A;A393G;V398I;I457L;D497E
Node_4513	Node_4514	0.04898878431102861		N34S;L56M;I136M;I140M;G143A;I168V;T215Q;I457V;H476Q;E479M;V536I	N34S;L56M;I136M;I140M;G143A;I168V;T215Q;I457V;H476Q;E479M;V536I
36033	Node_4513	0.20242442352999784		A25S;F26Y;V31I;M140T;R153K;Q211K;Q215L;M266V;F271M;V276T;L294I;I301V;L312M;F314L;F339Y;T434S;L455I;Q476I;C480Q;M498I;A502S;F504G;L511I;T523M;N549S	A25S;F26Y;V31I;M140T;R153K;Q211K;Q215L;M266V;F271M;V276T;L294I;I301V;L312M;F314L;F339Y;T434S;L455I;Q476I;C480Q;M498I;A502S;F504G;L511I;T523M;N549S
Node_4512	Node_4513	0.044984905366778696		C69L;L74M;I108L;I142M;I209V;F255L;L291M	C69L;L74M;I108L;I142M;I209V;F255L;L291M
Node_4505	Node_4512	0.030362842820819032		M56L;P295S;V487I	M56L;P295S;V487I
51660	Node_4505	0.24647773436535012		M41I;S91T;Q103N;Y104N;W106Y;L107I;L108I;M111A;G130T;C137A;M140A;T161N;V168L;L169V;M171I;A172I;A173T;H191L;F203C;S237G;Q242T;V259F;I262V;M266L;I268L;M272L;I301V;I306V;V310A;L312F;F314V;S316T;G353A;L384F;I388V;F391V;A393G;I420Y;V429I;T434A;F444I;V472I;Q476I;I477L;C480Q;F495Y;V496I;L497Q;F504I;V517I;I524L;V548N;K550N	M41I;S91T;Q103N;Y104N;W106Y;L107I;L108I;M111A;G130T;C137A;M140A;T161N;V168L;L169V;M171I;A172I;A173T;H191L;F203C;S237G;Q242T;V259F;I262V;M266L;I268L;M272L;I301V;I306V;V310A;L312F;F314V;S316T;G353A;L384F;I388V;F391V;A393G;I420Y;V429I;T434A;F444I;V472I;Q476I;I477L;C480Q;F495Y;V496I;L497Q;F504I;V517I;I524L;V548N;K550N
Node_4504	Node_4505	0.0990235273145111		M41L;S49T;M136I;M142I;T161I;M266L;I268V;S295G;I420V;V457I;V472L;M479Q;C480L;V489P;I505L;L511I	M41L;S49T;M136I;M142I;T161I;M266L;I268V;S295G;I420V;V457I;V472L;M479Q;C480L;V489P;I505L;L511I
51657	Node_4504	0.04059591107631877
Node_4503	Node_4504	4.0616769975615187E-4		L294I;V420I;V517I	L294I;V420I;V517I
51914	Node_4503	0.3458974276736512		A25S;L41I;T49S;L69M;I72V;S90N;Q103N;Y104M;W106Y;L107V;L108I;G130T;F133M;M140I;A143G;G145A;L146I;L169A;Q211K;Q215M;S237A;I241L;Y257F;I262V;V268L;F271M;M272L;G295P;G298N;I301V;I306V;F314V;F315L;F339Y;P355A;A393G;V417T;I420Y;V430I;T434S;L440I;F444M;I457V;L472V;Q476K;I477L;Q479M;L480E;P489V;F495Y;V496I;G499S;Q500K;A502S;F504I;I511L;I512V;I513F;I518V;V548I	A25S;L41I;T49S;L69M;I72V;S90N;Q103N;Y104M;W106Y;L107V;L108I;G130T;F133M;M140I;A143G;G145A;L146I;L169A;Q211K;Q215M;S237A;I241L;Y257F;I262V;V268L;F271M;M272L;G295P;G298N;I301V;I306V;F314V;F315L;F339Y;P355A;A393G;V417T;I420Y;V430I;T434S;L440I;F444M;I457V;L472V;Q476K;I477L;Q479M;L480E;P489V;F495Y;V496I;G499S;Q500K;A502S;F504I;I511L;I512V;I513F;I518V;V548I
5478	Node_4503	0.02592313725048302		K550N	K550N
Node_4511	Node_4512	0.02562157683088211		Y104N;Q211K;F314I;F339Y;I420F;M479A	Y104N;Q211K;F314I;F339Y;I420F;M479A
Node_4506	Node_4511	0.056340313095595715		S34N;T158L;V162I;S235A;L356M;F443L;F495Y;I505L;I513F;R547N;V548R	S34N;T158L;V162I;S235A;L356M;F443L;F495Y;I505L;I513F;R547N;V548R
27288	Node_4506	0.18618201177622906		A25T;M41I;N104G;L107F;M111A;M136I;M140I;A143G;G145A;V159L;V168I;A173T;V209I;Q215L;V259F;I262V;M266V;F271M;V276I;I301V;I314V;Y339F;L344M;L385M;A393S;T434S;C480V;V496I;A502S;I512V;V517I;V527I;I536V;N547S;K550N	A25T;M41I;N104G;L107F;M111A;M136I;M140I;A143G;G145A;V159L;V168I;A173T;V209I;Q215L;V259F;I262V;M266V;F271M;V276I;I301V;I314V;Y339F;L344M;L385M;A393S;T434S;C480V;V496I;A502S;I512V;V517I;V527I;I536V;N547S;K550N
27293	Node_4506	0.18984524882773768		M41L;N104T;M111T;M136A;C137V;T161I;L169A;M266L;I268V;M291L;A393G;F420L;R423K;V430I;L440I;V472I;Q476V;I477L;A479S;Y495F;L497Q;I501Y;V517I;T523Y;V527L;R548N;K550S	M41L;N104T;M111T;M136A;C137V;T161I;L169A;M266L;I268V;M291L;A393G;F420L;R423K;V430I;L440I;V472I;Q476V;I477L;A479S;Y495F;L497Q;I501Y;V517I;T523Y;V527L;R548N;K550S
Node_4510	Node_4511	0.11363794578098198		M41V;Q103H;W106Y;L107I;M111L;C137V;V159L;T161N;M171I;A173T;K211N;Q215S;F271M;V276I;M291L;L294I;G298S;I306V;V310L;L312M;I313L;F315L;S316A;L455I;F495Y	M41V;Q103H;W106Y;L107I;M111L;C137V;V159L;T161N;M171I;A173T;K211N;Q215S;F271M;V276I;M291L;L294I;G298S;I306V;V310L;L312M;I313L;F315L;S316A;L455I;F495Y
27292	Node_4510	0.026076184255102133		N51S;V102T;M136L;L146M;S215A;I262V;I301V;I314V;L440F	N51S;V102T;M136L;L146M;S215A;I262V;I301V;I314V;L440F
Node_4509	Node_4510	0.016173692710374353		L69V;Y139F;V168I;M271L	L69V;Y139F;V168I;M271L
27291	Node_4509	0.0036270294277254652		V41T;N104S	V41T;N104S
Node_4508	Node_4509	0.008253041208506423
559292	Node_4508	0.00360081019185202		V41I	V41I
Node_4507	Node_4508	0.0021300357193629288
1294331	Node_4507	0.005584086788871962		C480S	C480S
721032	Node_4507	0.007769089405967257
Node_8698	Node_8699	0.254217035252224
Node_4548	Node_8698	0.35300771167685974		S29Q;H30N;T81C;D85N;W106F;F133M;I136L;L176M;K211T;L213I;D237S;Q276V;I287V;P298T;Y302S;I306F;V310A;M314F;L315F;P352Q;M433L;S441G;Q442R;V457I;N459D;A479S;V518L;L524I;K527Q	S29Q;H30N;T81C;D85N;W106F;F133M;I136L;L176M;K211T;L213I;D237S;Q276V;I287V;P298T;Y302S;I306F;V310A;M314F;L315F;P352Q;M433L;S441G;Q442R;V457I;N459D;A479S;V518L;L524I;K527Q
Node_4533	Node_4548	0.21875070544408232		M20V;P25Q;F40I;V42I;S48A;I50L;L62V;I66V;V69A;N85S;L111F;M153S;M155V;F167L;L168I;M176I;I209V;L259F;I262L;A267G;N288R;M291L;T298V;L305W;F306Y;F308I;F312A;F320Y;F339L;I395L;I498V;V501L;Q527R;K531F;K536P	M20V;P25Q;F40I;V42I;S48A;I50L;L62V;I66V;V69A;N85S;L111F;M153S;M155V;F167L;L168I;M176I;I209V;L259F;I262L;A267G;N288R;M291L;T298V;L305W;F306Y;F308I;F312A;F320Y;F339L;I395L;I498V;V501L;Q527R;K531F;K536P
1143167	Node_4533	0.04713397250564513		L26F;I140F;L146I;S153N;V209I;P260S;L262F;A312V;V313L;S317A;A393G;L396V;V398I;L417V;L421V;F430L;R431K;G441A;I443M;L456M;I457V;V504I;S508A;I524L;G547R	L26F;I140F;L146I;S153N;V209I;P260S;L262F;A312V;V313L;S317A;A393G;L396V;V398I;L417V;L421V;F430L;R431K;G441A;I443M;L456M;I457V;V504I;S508A;I524L;G547R
Node_4532	Node_4533	0.022733075515190947
1291152	Node_4532	0.0410532208633354		V20M;Q29H;V32I;I40L;V65I;V66I;C137F;S153T;V155M;V159L;L166I;A264V;G267V;V268F;C273Y;I285V;V398I;T423S;E489D;V512I;G548E	V20M;Q29H;V32I;I40L;V65I;V66I;C137F;S153T;V155M;V159L;L166I;A264V;G267V;V268F;C273Y;I285V;V398I;T423S;E489D;V512I;G548E
Node_4531	Node_4532	0.006862539793954362
132414	Node_4531	0.04442952932061468		A131G;I213V;P295A;V309M;L418P;W420L;I524F;G547E	A131G;I213V;P295A;V309M;L418P;W420L;I524F;G547E
Node_4530	Node_4531	6.279097792362936E-4
1163374	Node_4530	0.019123158732328217		V32I;I40L;V66I;G267A;P295S;F311Y;T423S;I443M;V512I;G548E	V32I;I40L;V66I;G267A;P295S;F311Y;T423S;I443M;V512I;G548E
Node_4529	Node_4530	0.014099771282221507		L421I;F430L	L421I;F430L
856778	Node_4529	0.07989167904826694		V62A;V66I;F111A;I140V;V155I;L167F;I168L;I213V;P295A;L417I;L418P;R431K;A444V;F455V;S479A;V504S;S508P;Y509N;L513I;I524V	V62A;V66I;F111A;I140V;V155I;L167F;I168L;I213V;P295A;L417I;L418P;R431K;A444V;F455V;S479A;V504S;S508P;Y509N;L513I;I524V
Node_4528	Node_4529	0.024692488582902714		V20M;L26F;I140F;L146I;A312V;V313L;V398I;G441A;I457V;S508A;I524L;G547K	V20M;L26F;I140F;L146I;A312V;V313L;V398I;G441A;I457V;S508A;I524L;G547K
1326985	Node_4528	0.15692700091003592		Q29V;V32L;A46T;M133L;I146V;S153F;V155I;L166I;V209I;V268A;D277G;R288K;A393G;R431K;A441T;I443F;V504I;L517S;L524F;N526D;P536L;K547L;G548I	Q29V;V32L;A46T;M133L;I146V;S153F;V155I;L166I;V209I;V268A;D277G;R288K;A393G;R431K;A441T;I443F;V504I;L517S;L524F;N526D;P536L;K547L;G548I
6116	Node_4528	0.038023241346825734		Q29E;I68M;A82S;I142V;S153T;L167F;I176L;F259L;L262V;D277S;V298T;I421V;I443V;L456M;A458T;L472M;S479C;L497I;Y506F;R527L	Q29E;I68M;A82S;I142V;S153T;L167F;I176L;F259L;L262V;D277S;V298T;I421V;I443V;L456M;A458T;L472M;S479C;L497I;Y506F;R527L
Node_4547	Node_4548	0.36890492956954274		Q29N;V32I;I36L;I41L;P45A;A46S;M53F;I66L;V69I;I72C;A75S;A82S;N85C;V92I;D95G;M133L;L136F;I140V;S150G;M153L;M155F;E158H;N161S;I209F;T211V;N238G;Y257F;A264V;A265F;V268I;I272V;C273Y;V287L;D290S;P295S;Y299F;V309F;A310F;F311L;V313F;F314L;S317F;L318F;A340L;P347A;P355S;A393C;V398I;L417F;W420I;T423K;R429V;F430L;R431K;T434F;I443M;A458V;L472A;P481V;V501I;A502L;V504F;S508F;L517V;Y523V;I524L;K545N	Q29N;V32I;I36L;I41L;P45A;A46S;M53F;I66L;V69I;I72C;A75S;A82S;N85C;V92I;D95G;M133L;L136F;I140V;S150G;M153L;M155F;E158H;N161S;I209F;T211V;N238G;Y257F;A264V;A265F;V268I;I272V;C273Y;V287L;D290S;P295S;Y299F;V309F;A310F;F311L;V313F;F314L;S317F;L318F;A340L;P347A;P355S;A393C;V398I;L417F;W420I;T423K;R429V;F430L;R431K;T434F;I443M;A458V;L472A;P481V;V501I;A502L;V504F;S508F;L517V;Y523V;I524L;K545N
Node_4538	Node_4547	0.16460945280767053		N29K;S34F;V37I;A45V;S51T;F53L;I69V;C85N;L86F;V162I;L166I;A267V;V269L;P284S;I285T;M291I;K293G;L305F;V388I;L396F;P419S;K423Q;V429L;M443I;V458I;V523I;L524I;K531N	N29K;S34F;V37I;A45V;S51T;F53L;I69V;C85N;L86F;V162I;L166I;A267V;V269L;P284S;I285T;M291I;K293G;L305F;V388I;L396F;P419S;K423Q;V429L;M443I;V458I;V523I;L524I;K531N
928217	Node_4538	0.04388669617928651		L36F;A90T;L169F;I268V;A347V;S419F;L429F;V517I;L518F;I524X	L36F;A90T;L169F;I268V;A347V;S419F;L429F;V517I;L518F;I524X
Node_4537	Node_4538	0.017058159646339603		V65I;G145S;T173I;V211I;G238N	V65I;G145S;T173I;V211I;G238N
Node_4534	Node_4537	0.005845791935984578
367768	Node_4534	0.002206729695847395		N282S	N282S
46731	Node_4534	3.73628282234857E-6
Node_4536	Node_4537	0.010988210288967506
50429	Node_4536	0.0036276877283219202		H141Y;I376X	H141Y;I376X
Node_4535	Node_4536	0.004289293980452806		K29Q	K29Q
446912	Node_4535	0.004449492097918182
51070	Node_4535	3.73628282234857E-6
Node_4546	Node_4547	0.06754083327472465		N29D;V84A;V140I;V165L;K293S;L343F;D459N;A472G;I501V	N29D;V84A;V140I;V165L;K293S;L343F;D459N;A472G;I501V
1036011	Node_4546	0.06370308104506997		I69L;C85Y;L266F;S290L;S293R;F299Y;F308L;F312I;C316F;I420F;V429D;A444V;F453Y;L497F;V501I;L518I	I69L;C85Y;L266F;S290L;S293R;F299Y;F308L;F312I;C316F;I420F;V429D;A444V;F453Y;L497F;V501I;L518I
Node_4545	Node_4546	0.002798415805179895		L36P	L36P
213639	Node_4545	0.2940793762043669		D29E;S34H;V37I;L62F;A84T;C85S;A90I;A128E;I140V;I142V;F155I;L165V;L166I;F167L;L259F;I262V;A267V;I268G;V269L;D277S;I285M;L287F;N288S;M291T;S293N;S295L;F308L;F310I;F312C;L314V;F317V;L340M;F343Y;A347S;F417L;F434Y;M443V;A444L;V458A;N459G;S479A;L497K;V501I;F505L;L511I;L513I;V517L;L518F;V523F	D29E;S34H;V37I;L62F;A84T;C85S;A90I;A128E;I140V;I142V;F155I;L165V;L166I;F167L;L259F;I262V;A267V;I268G;V269L;D277S;I285M;L287F;N288S;M291T;S293N;S295L;F308L;F310I;F312C;L314V;F317V;L340M;F343Y;A347S;F417L;F434Y;M443V;A444L;V458A;N459G;S479A;L497K;V501I;F505L;L511I;L513I;V517L;L518F;V523F
Node_4544	Node_4545	0.011979096544330254		A45P;V264A;C316F;F434S;K536R	A45P;V264A;C316F;F434S;K536R
388629	Node_4544	0.04973131239134898		D29N;C85Y;I92V;I140V;L203V;V226I;F308L;F343Y;I398V;F417L;I420F;L421I;K423T;S479A;V481L;F505T;V517G	D29N;C85Y;I92V;I140V;L203V;V226I;F308L;F343Y;I398V;F417L;I420F;L421I;K423T;S479A;V481L;F505T;V517G
Node_4543	Node_4544	0.04128836631584218
Node_4539	Node_4543	0.012925857856821491		F155Y;F318I	F155Y;F318I
214982	Node_4539	0.016362160265018775
242718	Node_4539	0.012259763697934734		S293C;I420V	S293C;I420V
Node_4542	Node_4543	0.017837067726990712		V269I;I285V;L340W	V269I;I285V;L340W
1136245	Node_4542	0.016158419409084822		C85G	C85G
Node_4541	Node_4542	0.05526033709926613		K154R;I420L;S479A	K154R;I420L;S479A
48499	Node_4541	3.73628282234857E-6
Node_4540	Node_4541	0.0011511300788874794
48498	Node_4540	3.73628282234857E-6
48500	Node_4540	3.73628282234857E-6
Node_8697	Node_8698	0.5575250520946248		M17T;M20S;L26I;V32L;S34K;G39N;F40S;I41L;Y52V;M53W;I72L;V84I;A90S;D95A;M98C;Y110N;L111I;I140L;K154Y;V159T;V162I;F167L;N242T;S254A;L255F;Y257F;L263I;L266M;A267S;V269I;I272L;C273F;D277T;I285T;I287L;M291T;Y300F;T301S;L305I;F311M;F312L;V313M;C316T;S317M;F320L;A340S;V388I;M390L;F391V;A393M;W420L;R429K;G432S;A444L;F455T;F495Y;L497I;F505L;V512I;Y523K	M17T;M20S;L26I;V32L;S34K;G39N;F40S;I41L;Y52V;M53W;I72L;V84I;A90S;D95A;M98C;Y110N;L111I;I140L;K154Y;V159T;V162I;F167L;N242T;S254A;L255F;Y257F;L263I;L266M;A267S;V269I;I272L;C273F;D277T;I285T;I287L;M291T;Y300F;T301S;L305I;F311M;F312L;V313M;C316T;S317M;F320L;A340S;V388I;M390L;F391V;A393M;W420L;R429K;G432S;A444L;F455T;F495Y;L497I;F505L;V512I;Y523K
Node_8168	Node_8697	0.14306919546756547		S20G;I66T;D85N;K211N;M311L;M313T;M314A;V319A;L418V;F430Q;M433N;A479G;Y509L;K523Y;K536W	S20G;I66T;D85N;K211N;M311L;M313T;M314A;V319A;L418V;F430Q;M433N;A479G;Y509L;K523Y;K536W
Node_4582	Node_8168	0.1799770999059666		V37I;N39S;A46S;I50L;V69I;N85S;M153V;Y154N;M155Q;M266L;D290N;P298T;V309I;M317F;N342T;L343A;M393A;R431Q;I443V;L444V;V457I;I498L	V37I;N39S;A46S;I50L;V69I;N85S;M153V;Y154N;M155Q;M266L;D290N;P298T;V309I;M317F;N342T;L343A;M393A;R431Q;I443V;L444V;V457I;I498L
Node_4549	Node_4582	0.21979573730245436		L33I;K34S;V52A;L138I;V165I;L167F;L169A;N211Q;L258I;V268M;I269L;T291I;I305V;I306F;T313A;S340F;V391L;V398I;L417V;L420I;Q430H;S432T;N433I;E489D;V504A;L505I;I512V;L517T;Y523T;K531N	L33I;K34S;V52A;L138I;V165I;L167F;L169A;N211Q;L258I;V268M;I269L;T291I;I305V;I306F;T313A;S340F;V391L;V398I;L417V;L420I;Q430H;S432T;N433I;E489D;V504A;L505I;I512V;L517T;Y523T;K531N
10224	Node_4549	0.39205151086821094		T17I;I26L;S29T;H30N;I36A;I37L;S40T;A52G;T66S;V92I;I111L;A131G;F133L;V153C;Q155H;E158K;I165T;A172V;Y208C;I209L;V236I;D237N;T242S;A254S;A264I;A265V;S267T;M268L;L272I;Q276E;N290V;I291S;V294T;P295S;T298S;F300Y;I309A;V310I;L311F;L312I;F317S;F339L;G345L;L356M;V358S;I388L;I395V;F416L;V418S;I420L;T423L;T434S;R436L;V443I;V444F;F460L;L472A;D489Y;Y495F;I497E;L498I;V501T;A504S;Y506F;S508A;L511V;V512I;L513I;T…	T17I;I26L;S29T;H30N;I36A;I37L;S40T;A52G;T66S;V92I;I111L;A131G;F133L;V153C;Q155H;E158K;I165T;A172V;Y208C;I209L;V236I;D237N;T242S;A254S;A264I;A265V;S267T;M268L;L272I;Q276E;N290V;I291S;V294T;P295S;T298S;F300Y;I309A;V310I;L311F;L312I;F317S;F339L;G345L;L356M;V358S;I388L;I395V;F416L;V418S;I420L;T423L;T434S;R436L;V443I;V444F;F460L;L472A;D489Y;Y495F;I497E;L498I;V501T;A504S;Y506F;S508A;L511V;V512I;L513I;T…
35080	Node_4549	0.2519488445079397		S29N;I37A;S39G;S40A;V65I;I69L;I165L;F167L;L176F;L203F;I209V;Q211P;L213I;V226L;D237S;A254T;I258V;P295V;V310A;A313F;A314G;T316L;L318I;F340L;I351V;L391F;L396V;V417A;T423S;S428A;K429H;T434A;S441A;T455A;N459D;F460T;V501L;A502S;S508L;L509C;V518A;T523I;K527R;L529N;W536L	S29N;I37A;S39G;S40A;V65I;I69L;I165L;F167L;L176F;L203F;I209V;Q211P;L213I;V226L;D237S;A254T;I258V;P295V;V310A;A313F;A314G;T316L;L318I;F340L;I351V;L391F;L396V;V417A;T423S;S428A;K429H;T434A;S441A;T455A;N459D;F460T;V501L;A502S;S508L;L509C;V518A;T523I;K527R;L529N;W536L
Node_4581	Node_4582	0.21963207749506758		V65I;T66V;A95S;V165I;L167F;L176V;N211T;L259F;T291Y;Y302T;I306V;T313A;G345N;L420I;K429N;V443I;N459T;L473I;I512F;G522S;L529I	V65I;T66V;A95S;V165I;L167F;L176V;N211T;L259F;T291Y;Y302T;I306V;T313A;G345N;L420I;K429N;V443I;N459T;L473I;I512F;G522S;L529I
Node_4552	Node_4581	0.3394880210236415		T17V;S40T;L41F;V42I;D43T;S46C;L50F;S51F;A75S;F133L;L140I;I162V;I165L;L168F;T170V;I209L;T211V;D212Y;I269V;N288D;Y291S;F300Y;S301T;T302I;V306L;G307W;I309L;L311V;L312I;A313S;A314F;T316C;L318V;S340F;I388L;A393G;L396A;V398I;L417F;I420L;N433S;T434I;I443F;T455C;A458V;T459C;L472F;I477L;E489S;I497E;L505F;L513W;L517F;K527L;L528F;K531N	T17V;S40T;L41F;V42I;D43T;S46C;L50F;S51F;A75S;F133L;L140I;I162V;I165L;L168F;T170V;I209L;T211V;D212Y;I269V;N288D;Y291S;F300Y;S301T;T302I;V306L;G307W;I309L;L311V;L312I;A313S;A314F;T316C;L318V;S340F;I388L;A393G;L396A;V398I;L417F;I420L;N433S;T434I;I443F;T455C;A458V;T459C;L472F;I477L;E489S;I497E;L505F;L513W;L517F;K527L;L528F;K531N
710152	Node_4552	0.23148750929045897		K34A;I37V;S48G;I69L;T81I;L86M;N103S;N110S;I140F;Q155T;T159V;F168I;L169C;A172I;N201S;L203F;I206V;V211S;Y212S;V226I;N238S;I263V;V268A;Q276D;D288E;S291F;V294I;T298S;V310A;I312F;S313F;F314I;L315F;C316G;A319V;T342G;A343L;N345I;F417L;L420F;L421I;T423V;S432A;I434F;C455A;F472W;I473A;S489T;V501A;A502V;V518T;F528L;I529F;N531E	K34A;I37V;S48G;I69L;T81I;L86M;N103S;N110S;I140F;Q155T;T159V;F168I;L169C;A172I;N201S;L203F;I206V;V211S;Y212S;V226I;N238S;I263V;V268A;Q276D;D288E;S291F;V294I;T298S;V310A;I312F;S313F;F314I;L315F;C316G;A319V;T342G;A343L;N345I;F417L;L420F;L421I;T423V;S432A;I434F;C455A;F472W;I473A;S489T;V501A;A502V;V518T;F528L;I529F;N531E
Node_4551	Node_4552	0.09412899869931564		L32I;V52I;V66I;I68L;Q155F;F167L;T242V;F259L;A264V;V269I;T298I;I302V;S394A;V504I;L509I	L32I;V52I;V66I;I68L;Q155F;F167L;T242V;F259L;A264V;V269I;T298I;I302V;S394A;V504I;L509I
329963	Node_4551	0.14506557879396656		I36V;T70S;I84V;I136V;I140V;V153K;A172G;L209F;I262V;L266F;T277S;L287I;D288N;I298V;V302I;I305F;S313T;L320F;A343V;E348D;I351V;P352C;V391L;A396L;L421F;N429S;S433K;R436C;V458S	I36V;T70S;I84V;I136V;I140V;V153K;A172G;L209F;I262V;L266F;T277S;L287I;D288N;I298V;V302I;I305F;S313T;L320F;A343V;E348D;I351V;P352C;V391L;A396L;L421F;N429S;S433K;R436C;V458S
Node_4550	Node_4551	0.05913174031965257		L72I;Y212F;A254T;I269V;V310I;V311I;C316G;V318I;T342N;L344F;V391A;L440F;V444I;I473L;L511F;W513L;L527F	L72I;Y212F;A254T;I269V;V310I;V311I;C316G;V318I;T342N;L344F;V391A;L440F;V444I;I473L;L511F;W513L;L527F
105859	Node_4550	0.16136341004788748		S29N;P31S;K34N;I65V;I69L;N103S;L146I;V153L;F155I;T159V;L169M;A172G;V242I;V268A;V269I;T277N;I305F;L309F;I310L;I312L;S313G;G316S;F317L;A319V;N345T;I398V;V418I;L420F;T423L;N429E;Q431R;A502S;F505L;I509L;L524I	S29N;P31S;K34N;I65V;I69L;N103S;L146I;V153L;F155I;T159V;L169M;A172G;V242I;V268A;V269I;T277N;I305F;L309F;I310L;I312L;S313G;G316S;F317L;A319V;N345T;I398V;V418I;L420F;T423L;N429E;Q431R;A502S;F505L;I509L;L524I
73431	Node_4550	0.11788181129754084		I32L;T43S;S75A;S95G;W192G;V264I;N290S;E348D;A391G;F417L;I434V;F443L;I444N;S489T;G499S;A502V;I504F;F512I;L513F;F517L;V518I	I32L;T43S;S75A;S95G;W192G;V264I;N290S;E348D;A391G;F417L;I434V;F443L;I444N;S489T;G499S;A502V;I504F;F512I;L513F;F517L;V518I
Node_4580	Node_4581	0.11527027077192774		L33F;L140C;L146I;A172L;L203V;L213I;V294T;T316S;F317S;F339L;Q430N;V444T;L472I;G479S;L513F	L33F;L140C;L146I;A172L;L203V;L213I;V294T;T316S;F317S;F339L;Q430N;V444T;L472I;G479S;L513F
Node_4560	Node_4580	0.016333814112560855
35052	Node_4560	1.423140557978581		T17M;G20S;P25A;S29N;L32V;F33V;I37L;V42W;S46T;L60I;I65G;V66A;I69V;L72I;I84T;S85T;S95A;I111V;F133L;L138V;C140I;G145S;I146L;Q155M;E158I;I165V;T170S;M171I;T173N;A174C;V176F;G193A;S204T;I206V;T211G;V226I;T242H;A254V;I263L;A265F;V268D;I269L;Q276E;T285L;N288P;N290D;Y291C;T298V;S301T;T302S;I305V;I309G;V310F;L311F;L312F;A313V;A314G;S316I;S317I;A319S;S340F;N345S;F350Y;V361P;F372C;A373S;V387R;I388A;A393S;V3…	T17M;G20S;P25A;S29N;L32V;F33V;I37L;V42W;S46T;L60I;I65G;V66A;I69V;L72I;I84T;S85T;S95A;I111V;F133L;L138V;C140I;G145S;I146L;Q155M;E158I;I165V;T170S;M171I;T173N;A174C;V176F;G193A;S204T;I206V;T211G;V226I;T242H;A254V;I263L;A265F;V268D;I269L;Q276E;T285L;N288P;N290D;Y291C;T298V;S301T;T302S;I305V;I309G;V310F;L311F;L312F;A313V;A314G;S316I;S317I;A319S;S340F;N345S;F350Y;V361P;F372C;A373S;V387R;I388A;A393S;V3…
Node_4559	Node_4560	0.14531790692484417		I26L;S29T;S39G;V42I;V52I;A82S;I111T;G130T;C140F;Q155K;F167L;I206V;D212S;V268I;I269V;L287I;N288E;N290K;Y291F;V306T;V310I;L312F;A313I;L318I;A319V;A343L;I351N;V391L;S432A;L440A;I443S;T444L;T455I;A458S;T459V;Y495F;V501I;A502S;V504I;S508M;F512L;V518T;Y523Q	I26L;S29T;S39G;V42I;V52I;A82S;I111T;G130T;C140F;Q155K;F167L;I206V;D212S;V268I;I269V;L287I;N288E;N290K;Y291F;V306T;V310I;L312F;A313I;L318I;A319V;A343L;I351N;V391L;S432A;L440A;I443S;T444L;T455I;A458S;T459V;Y495F;V501I;A502S;V504I;S508M;F512L;V518T;Y523Q
Node_4554	Node_4559	0.09253679535688734		I162V;S212T;V226I;S267A;I268V;K290T;I305L;V361L;I388L;L444F;S522A;L524I;K527N	I162V;S212T;V226I;S267A;I268V;K290T;I305L;V361L;I388L;L444F;S522A;L524I;K527N
7602	Node_4554	0.06649422497487548		S95N;I136M;L172A;I209V;I262L;A264S;N345S;L417V;I524V	S95N;I136M;L172A;I209V;I262L;A264S;N345S;L417V;I524V
Node_4553	Node_4554	0.014050852228228258		V206L;L311M;L511I;L517I	V206L;L311M;L511I;L517I
194597	Node_4553	0.07353008349057392		V66I;I68L;I309V;S379A;L391A;S394A;V398I;L417A;S443Y;I457V;T475S;I477L;F495Y;I497L;G499S;I501L;S502A;I504V;L505S;M508S;F513L	V66I;I68L;I309V;S379A;L391A;S394A;V398I;L417A;S443Y;I457V;T475S;I477L;F495Y;I497L;G499S;I501L;S502A;I504V;L505S;M508S;F513L
7612	Node_4553	0.02665025792090047		I69L;L138M;K155N;V162I;L167F;A264T;V268I	I69L;L138M;K155N;V162I;L167F;A264T;V268I
Node_4558	Node_4559	0.04439728637283585		T29N;V66I;I136L;A314L;T342N;I455C;I457T;S458T;V459I;I497L;I504T;L505I;F513A;Q523E	T29N;V66I;I136L;A314L;T342N;I455C;I457T;S458T;V459I;I497L;I504T;L505I;F513A;Q523E
Node_4555	Node_4558	0.01702138734604211		S443T;L498I;M508L	S443T;L498I;M508L
60560	Node_4555	0.09508863213768483		I37V;I69V;S82P;V92I;L136F;V153I;L167F;I209L;T211S;V226I;T242N;K290S;I309L;I313L;N351K;C455F;T457A;E489D;L512I;I529V	I37V;I69V;S82P;V92I;L136F;V153I;L167F;I209L;T211S;V226I;T242N;K290S;I309L;I313L;N351K;C455F;T457A;E489D;L512I;I529V
60585	Node_4555	0.12651046561074197		N29T;G39S;I42V;L62I;I84V;L138I;K155N;V203I;T242A;I287L;T294A;L315I;N351T;I420L;C455S;I473V;T504S;L511I	N29T;G39S;I42V;L62I;I84V;L138I;K155N;V203I;T242A;I287L;T294A;L315I;N351T;I420L;C455S;I473V;T504S;L511I
Node_4557	Node_4558	0.0447818765066013		G39N;T111I;V269I;L272F;I313M;E489D;I505A	G39N;T111I;V269I;L272F;I313M;E489D;I505A
7594	Node_4557	0.06930506781556985		K34S;I69L;I84V;K155N;V203I;T211S;V361I;I388V;I420F;C455L;T458S;I459V;I477L;T504I;M508A;L511F;T518A	K34S;I69L;I84V;K155N;V203I;T211S;V361I;I388V;I420F;C455L;T458S;I459V;I477L;T504I;M508A;L511F;T518A
Node_4556	Node_4557	0.10163230511313526		N29S;K34N;I36V;I37V;S40F;V92I;L138I;I146L;V153I;T159A;V206L;V226L;A264T;T302Y;I305L;I310A;M313T;L315I;S317A;N342T;N345S;L417M;N433S;A440V;I472L;I473F;S502A;M508S	N29S;K34N;I36V;I37V;S40F;V92I;L138I;I146L;V153I;T159A;V206L;V226L;A264T;T302Y;I305L;I310A;M313T;L315I;S317A;N342T;N345S;L417M;N433S;A440V;I472L;I473F;S502A;M508S
133434	Node_4556	0.02930700966074993		W53C;I66T;H79Q;I162V;I268V;I309V;V398I;S508L;L512F	W53C;I66T;H79Q;I162V;I268V;I309V;V398I;S508L;L512F
339859	Node_4556	0.02213927056635034		P284A;E288G	P284A;E288G
Node_4579	Node_4580	0.04454371018781693		K34R;L72I;L169I;G193A;V268I;S316L;V361T;S394A;L511I;Y523T	K34R;L72I;L169I;G193A;V268I;S316L;V361T;S394A;L511I;Y523T
Node_4568	Node_4579	0.18037513658890594		I37V;G130S;L172I;V203L;I213L;A254T;N288D;A314G;L315I;S317T;S340A;I395V;L399W;N429S;N433S;T455I;L498I;L509I;L517F	I37V;G130S;L172I;V203L;I213L;A254T;N288D;A314G;L315I;S317T;S340A;I395V;L399W;N429S;N433S;T455I;L498I;L509I;L517F
28833	Node_4568	0.20172860257985226		G20S;V66I;I69L;I72L;A75S;Y104N;I111V;S130T;A131G;L138I;I162T;T211N;D212E;T242S;T254S;I268V;D288N;Y291I;V306A;V310L;L312I;V358I;V398I;L417I;V418I;I420L;L421V;S429W;S441T;I455V;Y495F;V504A;F512I;S522A;K527T;L528I	G20S;V66I;I69L;I72L;A75S;Y104N;I111V;S130T;A131G;L138I;I162T;T211N;D212E;T242S;T254S;I268V;D288N;Y291I;V306A;V310L;L312I;V358I;V398I;L417I;V418I;I420L;L421V;S429W;S441T;I455V;Y495F;V504A;F512I;S522A;K527T;L528I
Node_4567	Node_4568	0.0426749965581916		S39G;S46T;I68L;T294A;I305L;I309L;T317A;S432A;F517G;V518I;T523I;L524I;I529L;K531R	S39G;S46T;I68L;T294A;I305L;I309L;T317A;S432A;F517G;V518I;T523I;L524I;I529L;K531R
Node_4561	Node_4567	0.05785780758538571		I69V;I165V;T302F;A313T;T361V;L440A;I455C;I473V;I511L;F513L;I523L	I69V;I165V;T302F;A313T;T361V;L440A;I455C;I473V;I511L;F513L;I523L
269548	Node_4561	0.04343563748450414		V52I;L311I;Y495F;V501I	V52I;L311I;Y495F;V501I
72674	Node_4561	0.08176328219528638		R34K;V37L;V69I;I84V;V92I;V165I;I209M;D212E;Q276S;T277S;N290T;Y291F;I315V;A317S;I388V;S429T;A440V;T444A;C455S;I472L;I496L;I497V;V504I;I509V;I518V;I524L	R34K;V37L;V69I;I84V;V92I;V165I;I209M;D212E;Q276S;T277S;N290T;Y291F;I315V;A317S;I388V;S429T;A440V;T444A;C455S;I472L;I496L;I497V;V504I;I509V;I518V;I524L
Node_4566	Node_4567	0.029651330349353945		I26L;V37I;T46A;I206V;T211E;D212T;T298V	I26L;V37I;T46A;I206V;T211E;D212T;T298V
Node_4562	Node_4566	0.06543751134198032		V42I;V52I;Q155E;L184F;I209L;T277N;N290S;A294T;V310F;I472L;Y495F;I497L;V504I;F512V;G517T;I524L	V42I;V52I;Q155E;L184F;I209L;T277N;N290S;A294T;V310F;I472L;Y495F;I497L;V504I;F512V;G517T;I524L
566292	Node_4562	0.007646867763677102		I69V;F175L;I455V	I69V;F175L;I455V
871532	Node_4562	0.006550271719462252		I72T;L272S	I72T;L272S
Node_4565	Node_4566	0.08160527809113723		I37L;G61S;I172V;T212M;A317T;V391L;S429W;I443V;I457A;I511V;S522A;I523V	I37L;G61S;I172V;T212M;A317T;V391L;S429W;I443V;I457A;I511V;S522A;I523V
307972	Node_4565	5.77576865925374E-4
Node_4564	Node_4565	0.0021399306616047037		F513L	F513L
683134	Node_4564	0.014468387015885617		N38S;L60F;M212I	N38S;L60F;M212I
Node_4563	Node_4564	0.012700367955864154		I84V;S441T;I509V;V523I;I524V	I84V;S441T;I509V;V523I;I524V
7689	Node_4563	0.006427988707887277		I420L	I420L
7690	Node_4563	0.006118658649465409		V443L;I472V	V443L;I472V
Node_4578	Node_4579	0.18028033985765		G20A;S29E;L32I;S40T;L41F;S46L;V52I;I69L;S85T;F133L;L138M;I146L;V153N;N154K;Q155T;I169V;M171I;V176M;P185V;D212T;V226L;S267A;Q276N;T277S;S280A;T298I;F300Y;S301T;V310L;L312I;L316F;S340F;T342G;T361P;V418M;H422N;N429K;Q431E;T434S;I443A;T444A;I457V;I472L;E489H;I496V;I497L;L505I;F513G;T523S;L524I;L528I;K531S	G20A;S29E;L32I;S40T;L41F;S46L;V52I;I69L;S85T;F133L;L138M;I146L;V153N;N154K;Q155T;I169V;M171I;V176M;P185V;D212T;V226L;S267A;Q276N;T277S;S280A;T298I;F300Y;S301T;V310L;L312I;L316F;S340F;T342G;T361P;V418M;H422N;N429K;Q431E;T434S;I443A;T444A;I457V;I472L;E489H;I496V;I497L;L505I;F513G;T523S;L524I;L528I;K531S
39384	Node_4578	0.05301367096284004		A20T;S39N;N288Q;F308A;A313V;A314T;V501I;I505T;S508A;I511T;F512L;L517T;S522A;S523W	A20T;S39N;N288Q;F308A;A313V;A314T;V501I;I505T;S508A;I511T;F512L;L517T;S522A;S523W
Node_4577	Node_4578	0.041156940475966776		T17A;I26L;I37L;I111V;T155I;I162V;T285V;T294A;I305T;I420L;H489Y	T17A;I26L;I37L;I111V;T155I;I162V;T285V;T294A;I305T;I420L;H489Y
1043166	Node_4577	0.020783349556341767		A20G;I72L;I209V;Y495F;L497F;V504L;I505L;I524L	A20G;I72L;I209V;Y495F;L497F;V504L;I505L;I524L
Node_4576	Node_4577	0.013265835391623427		L272V;T455L	L272V;T455L
Node_4570	Node_4576	0.0012304000150507445		S39N;A444T	S39N;A444T
7678	Node_4570	0.009855396826379854		V111I;I209V	V111I;I209V
Node_4569	Node_4570	0.03726105821859014		A17P;A20G;T85S;I309V;L310I;L455I;Y495F;V501M;V504L;I505L;S508G;I524L	A17P;A20G;T85S;I309V;L310I;L455I;Y495F;V501M;V504L;I505L;S508G;I524L
240836	Node_4569	0.029547172220315446		I72L;I312T;S479K;Y489E	I72L;I312T;S479K;Y489E
53479	Node_4569	0.053618946805790046		I32L;N39S;V66I;G130C;I155A;I209M;N276T;T305A;I312V;S317A;I455V;L498I;M501I;S531P	I32L;N39S;V66I;G130C;I155A;I209M;N276T;T305A;I312V;S317A;I455V;L498I;M501I;S531P
Node_4575	Node_4576	0.004113648125512975
Node_4571	Node_4575	0.0020917165444212385
1328066	Node_4571	0.004387560722768522		I209M	I209M
7666	Node_4571	0.009483547827989006		A444T;S479K;L497F;V504A;I505V;S508A;S522A	A444T;S479K;L497F;V504A;I505V;S508A;S522A
Node_4574	Node_4575	0.014131188821204387		V66I;T212V;I309V;I312V;I505L	V66I;T212V;I309V;I312V;I505L
7650	Node_4574	0.016320827884505194		I206V;I209V;T305A;S479K;V501I	I206V;I209V;T305A;S479K;V501I
Node_4573	Node_4574	0.0061041921009999086
7667	Node_4573	0.00999935029365661		I66V;I165V;V312I;A458S;F512L	I66V;I165V;V312I;A458S;F512L
Node_4572	Node_4573	0.003558660209588913
7670	Node_4572	0.0037673785036167846
7671	Node_4572	0.0025190185611670634
Node_8167	Node_8168	0.13122629816973713
Node_4590	Node_8167	0.5402293230578833		I26L;S29H;I36V;N39H;V42I;A46V;T66S;V69L;I84V;I111L;F134M;M153F;L168I;L169M;L203F;I209L;N211P;D212E;V226L;L258F;I262M;A265G;M266L;S267A;V268I;I269V;S280A;N288V;S289G;T291I;P298T;I305V;I306V;T313A;A314G;T316V;L318I;G345T;F350Y;I388V;V391A;L396F;L417F;V418M;L420M;T423S;K429R;R431T;N433H;T434N;I443M;T455L;L456M;A458V;F460V;I477L;E489Y;I497F;I498L;S508F;L509N;F510I;I512L;L517I;L524V	I26L;S29H;I36V;N39H;V42I;A46V;T66S;V69L;I84V;I111L;F134M;M153F;L168I;L169M;L203F;I209L;N211P;D212E;V226L;L258F;I262M;A265G;M266L;S267A;V268I;I269V;S280A;N288V;S289G;T291I;P298T;I305V;I306V;T313A;A314G;T316V;L318I;G345T;F350Y;I388V;V391A;L396F;L417F;V418M;L420M;T423S;K429R;R431T;N433H;T434N;I443M;T455L;L456M;A458V;F460V;I477L;E489Y;I497F;I498L;S508F;L509N;F510I;I512L;L517I;L524V
Node_4584	Node_4590	0.08467771533495357		L69V;L140F;L146M;Y154F;M155T;V165I;E212S;Q215E;M262I;L272M;V310I;V316I;F396I;M418L;S423L;V458I;F497T;A502S;V504F;L512F;L513M;I517A;Y523L;V524M	L69V;L140F;L146M;Y154F;M155T;V165I;E212S;Q215E;M262I;L272M;V310I;V316I;F396I;M418L;S423L;V458I;F497T;A502S;V504F;L512F;L513M;I517A;Y523L;V524M
426587	Node_4584	0.05714976279727547		L26M;S48A;V52I;S66I;V69M;A131G;F140L;I142L;T155L;I262L;A264S;I291V;T298A;I380V;I395V;V398I;L399F;R429N;M443I;L455F;V460A;T497M;S502T;N509T;I510L;V518I;M524L;K531R	L26M;S48A;V52I;S66I;V69M;A131G;F140L;I142L;T155L;I262L;A264S;I291V;T298A;I380V;I395V;V398I;L399F;R429N;M443I;L455F;V460A;T497M;S502T;N509T;I510L;V518I;M524L;K531R
Node_4583	Node_4584	0.03355525874242008		V65I;M169A;M456T	V65I;M169A;M456T
223987	Node_4583	0.0352132785179014		L33F;I168V;I262V;V305I;I310V;I316V;I396L;R429Q;M513L;A517T;M524L	L33F;I168V;I262V;V305I;I310V;I316V;I396L;R429Q;M513L;A517T;M524L
426588	Node_4583	0.0540107000058681		T155S;M420L;L505V	T155S;M420L;L505V
Node_4589	Node_4590	0.035541395128043426		M155V	M155V
Node_4585	Node_4589	0.05098066698614618		T17A;L41F;I42V;L140C;Y154N;T159A;A172G;F203A;F258C;L259F;M262L;L312F;A313T;M418V;M420L;H433N;S441A;M443I;L455V;M456I;F508M;Y523L	T17A;L41F;I42V;L140C;Y154N;T159A;A172G;F203A;F258C;L259F;M262L;L312F;A313T;M418V;M420L;H433N;S441A;M443I;L455V;M456I;F508M;Y523L
1355229	Node_4585	0.0611231568719116		V65I;V165I;N282S;V288I;T298A;V316L;F417L;L420V;R429K;L513F;I517A;L523V;V524L	V65I;V165I;N282S;V288I;T298A;V316L;F417L;L420V;R429K;L513F;I517A;L523V;V524L
231028	Node_4585	0.0573474727742694		L26M;I291T;I318V;S340F;V418I;S423M;V458I;V504F;L505F;M508F;I510L;K527E	L26M;I291T;I318V;S340F;V418I;S423M;V458I;V504F;L505F;M508F;I510L;K527E
Node_4588	Node_4589	0.030175107173396946		T17S;L140M;V155M;M169L;M317F;M420F;L421V;L505I;F508T	T17S;L140M;V155M;M169L;M317F;M420F;L421V;L505I;F508T
Node_4586	Node_4588	0.06336037914738492		L41V;W53M;M155V;V165M;I168V;E212D;A267S;I268V;V288A;I291V;T298A;F396V;S441A;M443V;V501A;T508V;K531S	L41V;W53M;M155V;V165M;I168V;E212D;A267S;I268V;V288A;I291V;T298A;F396V;S441A;M443V;V501A;T508V;K531S
7739	Node_4586	0.0010957708767052301		V155R	V155R
7740	Node_4586	0.004113760096892096		L209F;L513F	L209F;L513F
Node_4587	Node_4588	0.07875794758367402		S17F;G20S;V52A;V65I;M140L;I168L;A172G;F203A;P211S;V309I;V310L;L311M;A313T;V316M;I318V;A319V;T431A;N434A;L444V;L472I;I505V;N509S;L529M;K531N	S17F;G20S;V52A;V65I;M140L;I168L;A172G;F203A;P211S;V309I;V310L;L311M;A313T;V316M;I318V;A319V;T431A;N434A;L444V;L472I;I505V;N509S;L529M;K531N
373177	Node_4587	0.004125915640867441
7741	Node_4587	3.73628282234857E-6
Node_8166	Node_8167	0.19330323704586128		G20T;V37I;V52A;V65I;V69I;N85S;L108I;F133L;L138I;A172M;N211D;V226I;V268M;Q276E;I306L;V309I;V310I;A314T;I351T;V361P;Q364K;F416M;S441T;E489H;L528M	G20T;V37I;V52A;V65I;V69I;N85S;L108I;F133L;L138I;A172M;N211D;V226I;V268M;Q276E;I306L;V309I;V310I;A314T;I351T;V361P;Q364K;F416M;S441T;E489H;L528M
Node_4591	Node_8166	0.8717687287527782		T20K;P25I;I26F;H30N;L33I;I37V;N39S;A46S;A52Y;W53M;I65F;T66L;I69A;F73L;A75T;Y80F;T81S;A82P;D83S;S85H;L86M;A95V;C98V;Y104H;L107F;I111V;A128I;N129S;I136T;I138M;Y139F;L140I;L146I;M153K;Y154N;M155I;E158K;N161Y;I162S;V165I;L167F;L168I;L169C;T170A;M172V;G193A;I206V;Y208M;I209M;D211G;D212R;L213M;Q215E;W225T;I226V;D237G;N238D;A239P;T242K;F253L;A254V;F255L;L259M;I262L;I263M;A264I;M266V;M268L;T285M;L287M;S2…	T20K;P25I;I26F;H30N;L33I;I37V;N39S;A46S;A52Y;W53M;I65F;T66L;I69A;F73L;A75T;Y80F;T81S;A82P;D83S;S85H;L86M;A95V;C98V;Y104H;L107F;I111V;A128I;N129S;I136T;I138M;Y139F;L140I;L146I;M153K;Y154N;M155I;E158K;N161Y;I162S;V165I;L167F;L168I;L169C;T170A;M172V;G193A;I206V;Y208M;I209M;D211G;D212R;L213M;Q215E;W225T;I226V;D237G;N238D;A239P;T242K;F253L;A254V;F255L;L259M;I262L;I263M;A264I;M266V;M268L;T285M;L287M;S2…
7764	Node_4591	0.14502464005500654		I33N;I36M;V37I;V42I;M53L;L60T;F65A;A69I;T70S;H85N;M86L;S90D;V92T;N103Y;H104G;Y151F;I155L;C169L;A170S;V172L;R212T;M213L;F233Y;L262S;L272V;M287I;V294I;F300L;L309S;I310F;S313T;F316I;L317T;F340L;T351S;L356M;A375S;V387I;F417L;F420I;K423R;Q436M;F440L;L473F;Y495F;I497L;V501I;T502S;L505I;L511F;V518I;H523R;K524N;N526D;Y528I;S536F;R545H	I33N;I36M;V37I;V42I;M53L;L60T;F65A;A69I;T70S;H85N;M86L;S90D;V92T;N103Y;H104G;Y151F;I155L;C169L;A170S;V172L;R212T;M213L;F233Y;L262S;L272V;M287I;V294I;F300L;L309S;I310F;S313T;F316I;L317T;F340L;T351S;L356M;A375S;V387I;F417L;F420I;K423R;Q436M;F440L;L473F;Y495F;I497L;V501I;T502S;L505I;L511F;V518I;H523R;K524N;N526D;Y528I;S536F;R545H
7769	Node_4591	0.18880140945204102		N30D;L32F;S40A;L59I;L73I;V111F;S129T;T136S;L176F;G211T;M259V;I269T;N282S;M291L;L311T;F314L;L315I;F318G;L320T;P352Q;A385M;I388F;V391I;K430L;M433L;V443F;V457I;C458S;P489F;I496T;V512F;M513L;H523Y;E531N	N30D;L32F;S40A;L59I;L73I;V111F;S129T;T136S;L176F;G211T;M259V;I269T;N282S;M291L;L311T;F314L;L315I;F318G;L320T;P352Q;A385M;I388F;V391I;K430L;M433L;V443F;V457I;C458S;P489F;I496T;V512F;M513L;H523Y;E531N
Node_8165	Node_8166	0.19388400687440197		P25N;S29T;V42I;L86T;G143A;M153L;M155K;T170V;L176V;D212T;V294I;I305L;L311M;M317L;I388L;V391L;M393F;F460M;L473I;Y495F;V501I;V504I;V518T;Y523W;K531N;K545N	P25N;S29T;V42I;L86T;G143A;M153L;M155K;T170V;L176V;D212T;V294I;I305L;L311M;M317L;I388L;V391L;M393F;F460M;L473I;Y495F;V501I;V504I;V518T;Y523W;K531N;K545N
Node_4704	Node_8165	0.03350226408377719
Node_4598	Node_4704	0.19863751959202258		T20Q;I26L;I36A;I37V;S40M;S48T;I69V;A95I;I108M;I138L;I142V;A143G;L146I;Y154F;T159L;I162V;L167F;L168I;Y208F;T212M;L258M;S267T;M268I;L271I;L272I;T291S;P295S;S301T;L305M;I309A;I310F;M311L;T313I;T314I;T316L;L317S;L318I;L391M;I395L;M416L;V418L;S432T;T434M;T455L;L456M;H489N;I496T;I497L;A502S;I512V;L513V;M528L	T20Q;I26L;I36A;I37V;S40M;S48T;I69V;A95I;I108M;I138L;I142V;A143G;L146I;Y154F;T159L;I162V;L167F;L168I;Y208F;T212M;L258M;S267T;M268I;L271I;L272I;T291S;P295S;S301T;L305M;I309A;I310F;M311L;T313I;T314I;T316L;L317S;L318I;L391M;I395L;M416L;V418L;S432T;T434M;T455L;L456M;H489N;I496T;I497L;A502S;I512V;L513V;M528L
Node_4593	Node_4598	0.06189060210125604		L32I;V37I;N39H;G61A;I65A;T66M;I111V;V165I;D211N;T277S;D290N;S291T;L311I;L312I;I313S;A375T;M391I;L416F;I443V;L444I;L455F;L472F;S502T;L505I;T518L;W523L	L32I;V37I;N39H;G61A;I65A;T66M;I111V;V165I;D211N;T277S;D290N;S291T;L311I;L312I;I313S;A375T;M391I;L416F;I443V;L444I;L455F;L472F;S502T;L505I;T518L;W523L
7867	Node_4593	0.0019849068448898103
Node_4592	Node_4593	0.0011872360368040877
765184	Node_4592	3.73628282234857E-6
7868	Node_4592	0.0021275394282644685
Node_4597	Node_4598	0.02996414352268244		N39S;M40V;T48A;M258V;T301I;M305A;L420F;I443L;A458S;N489S	N39S;M40V;T48A;M258V;T301I;M305A;L420F;I443L;A458S;N489S
Node_4594	Node_4597	0.04928283145060931		G130S;I136V;D211E;M212Q;V258I;I262A;S295P;F300Y;L311F;L312F;G345T;L356M;V358A;M391A;F393S;N433S;L444V;I504F	G130S;I136V;D211E;M212Q;V258I;I262A;S295P;F300Y;L311F;L312F;G345T;L356M;V358A;M391A;F393S;N433S;L444V;I504F
134994	Node_4594	0.026659739622962687		T29S;A48S;A52T;L60M;V165L;I271V;N282S;A309T;S433I;L472F;Y506H;S508G;T518A;L524W	T29S;A48S;A52T;L60M;V165L;I271V;N282S;A309T;S433I;L472F;Y506H;S508G;T518A;L524W
765186	Node_4594	0.01595850960819329		V142I;I206V;N238S;V513A	V142I;I206V;N238S;V513A
Node_4596	Node_4597	0.018564082324353106		A52T;V236I;A309S;I314L;L316M;I473V;I498V;V512L	A52T;V236I;A309S;I314L;L316M;I473V;I498V;V512L
334987	Node_4596	0.051082022935242354		V37M;S39N;A48T;T52V;I65V;T66A;V69M;I95V;R109H;I111L;F208L;I209V;D211N;A254T;M266I;F310V;M316L;I318V;V358I;F420L;L443I;V513I;T518A;L529F	V37M;S39N;A48T;T52V;I65V;T66A;V69M;I95V;R109H;I111L;F208L;I209V;D211N;A254T;M266I;F310V;M316L;I318V;V358I;F420L;L443I;V513I;T518A;L529F
Node_4595	Node_4596	0.01718336008816287		F167L;M212L;M266T;S317T;I318L;S340T;P361T;L440M;L528M	F167L;M212L;M266T;S317T;I318L;S340T;P361T;L440M;L528M
765187	Node_4595	0.025092092164815272		L32V;V165I;L203F;A254T;I271V;A305M;L306M;F310L;V358I;V473I;V498I;L505I;T518I;M528L	L32V;V165I;L203F;A254T;I271V;A305M;L306M;F310L;V358I;V473I;V498I;L505I;T518I;M528L
7871	Node_4595	0.01974085760806904		T17I;T266A;I313L;V513I	T17I;T266A;I313L;V513I
Node_4703	Node_4704	0.06709430104945234		A52I;T66I;I69L;V165I;L168F;V170L;M172A;I206F;T212M;I262L;M266L;S267T;T291M;I309F;L312I;T313L;T314L;P347T;T351I;V398I;M460T;L472I;H489Q;L505T;L524C;W536L	A52I;T66I;I69L;V165I;L168F;V170L;M172A;I206F;T212M;I262L;M266L;S267T;T291M;I309F;L312I;T313L;T314L;P347T;T351I;V398I;M460T;L472I;H489Q;L505T;L524C;W536L
Node_4635	Node_4703	0.0275885033590496		L33F;S48I;Y154N;L262V;M311L;N433S;L440I;T518A;C524W	L33F;S48I;Y154N;L262V;M311L;N433S;L440I;T518A;C524W
Node_4608	Node_4635	0.04562975916796087		T20M;N39S;F56Y;T86S;A95V;D211N;M212I;V262L;M268L;I269L;A458T;T505I;M528I	T20M;N39S;F56Y;T86S;A95V;D211N;M212I;V262L;M268L;I269L;A458T;T505I;M528I
1072481	Node_4608	0.06077582842655017		F33I;A46T;V95I;C98S;L133I;Q215E;T267A;F300L;L305F;T316M;L317S;T347A;L396I;R431Q;I443T;N459T;I505L;F510I;A518I;N526D	F33I;A46T;V95I;C98S;L133I;Q215E;T267A;F300L;L305F;T316M;L317S;T347A;L396I;R431Q;I443T;N459T;I505L;F510I;A518I;N526D
Node_4607	Node_4608	0.03879796274162404		A82P;L146F;L259F;A264T;T277M;M291T;I312M;N354D;V358L;S433A;I504V;S508L	A82P;L146F;L259F;A264T;T277M;M291T;I312M;N354D;V358L;S433A;I504V;S508L
Node_4599	Node_4607	0.01647318003992448		M20T;A46T;L140I;Q215E;T264V;D290N;S340T;V457L	M20T;A46T;L140I;Q215E;T264V;D290N;S340T;V457L
386614	Node_4599	0.01579543732226951		I48V;S85A;I142M;M312G;L420M	I48V;S85A;I142M;M312G;L420M
7782	Node_4599	0.016795602667025403		L266F;L272I;P295L;L314I;T340A;L417F;V504I;I505V	L266F;L272I;P295L;L314I;T340A;L417F;V504I;I505V
Node_4606	Node_4607	0.014219661816261038		I48S;T316S;T434M;I512V	I48S;T316S;T434M;I512V
Node_4600	Node_4606	0.009238136312187954		I65V;I212T;A433T;I501V	I65V;I212T;A433T;I501V
30478	Node_4600	0.01737579441123859		I142V;M277G;D290N;F309L;M312V;S340L;G345S;V504A	I142V;M277G;D290N;F309L;M312V;S340L;G345S;V504A
491014	Node_4600	0.0370318227863553		A46T;S48N;V65A;I66T;V92I;V95I;C98S;I136V;F146L;M277T;M312T;A319V;I443V;A518V;W523L	A46T;S48N;V65A;I66T;V92I;V95I;C98S;I136V;F146L;M277T;M312T;A319V;I443V;A518V;W523L
Node_4605	Node_4606	0.0013982179082284506		I443A	I443A
Node_4602	Node_4605	0.005880566314592819		I136V;I142V;A518V	I136V;I142V;A518V
1213598	Node_4602	0.011729659664478174		T29S;I473V;V504I	T29S;I473V;V504I
Node_4601	Node_4602	3.73628282234857E-6
195326	Node_4601	0.01216493508772991		S39N;N110S;D290N;M312T;I501V;V504I;V518A;I528V	S39N;N110S;D290N;M312T;I501V;V504I;V518A;I528V
255564	Node_4601	0.018493433045436155		A46T;V142I;I310T;A319V;V457I;I505L	A46T;V142I;I310T;A319V;V457I;I505L
Node_4604	Node_4605	0.005497250707528325		M20T;N211D;D290N;M312T;A319V	M20T;N211D;D290N;M312T;A319V
1352416	Node_4604	0.022389110180450415		I65L;N110S;I142L;M277V;I310V;T312A;S316A;L420S;A433V;I501V	I65L;N110S;I142L;M277V;I310V;T312A;S316A;L420S;A433V;I501V
Node_4603	Node_4604	0.013831460984773326		T264A;N459D	T264A;N459D
1188028	Node_4603	0.01904832339741893		V418A;L420M;A433T;A443T;V504I;V512I	V418A;L420M;A433T;A443T;V504I;V512I
432798	Node_4603	0.04072613823007455		I165V;F175S;A353D;R431Q;T458A;V512T	I165V;F175S;A353D;R431Q;T458A;V512T
Node_4634	Node_4635	0.018618699767442973		I52T;L133M;F300Y;L391I;L517I	I52T;L133M;F300Y;L391I;L517I
1213697	Node_4634	0.17960802772361234		T20M;N25I;I26N;T29N;F33L;S40V;T52S;I66L;L69M;A82P;T86S;V92I;C98T;L107M;G130S;I142T;L146F;I165M;F168M;A172I;F206L;D211N;A254T;L258M;V262I;I263M;L266M;I269V;L271I;T277K;L305M;F309L;I310M;I312T;L314T;L315I;T316I;L317I;G345N;P361T;V418I;L420M;L421M;S433M;I440L;L444M;T455S;A458S;F495Y;I497M;I501F;A502S;I504M;T505L;S508I;L513I;I517T;A518T;W524L;M528V;N531K	T20M;N25I;I26N;T29N;F33L;S40V;T52S;I66L;L69M;A82P;T86S;V92I;C98T;L107M;G130S;I142T;L146F;I165M;F168M;A172I;F206L;D211N;A254T;L258M;V262I;I263M;L266M;I269V;L271I;T277K;L305M;F309L;I310M;I312T;L314T;L315I;T316I;L317I;G345N;P361T;V418I;L420M;L421M;S433M;I440L;L444M;T455S;A458S;F495Y;I497M;I501F;A502S;I504M;T505L;S508I;L513I;I517T;A518T;W524L;M528V;N531K
Node_4633	Node_4634	0.012271409862305144
Node_4613	Node_4633	0.017930016910364603		N39H;S40A;N154Y;A264T;L271I;L313S;S340L;L343I;V358I;L396F;I517M;N531K	N39H;S40A;N154Y;A264T;L271I;L313S;S340L;L343I;V358I;L396F;I517M;N531K
Node_4610	Node_4613	0.009681885394582137		I165M;M268L;S301T;V418I;M517I	I165M;M268L;S301T;V418I;M517I
195290	Node_4610	0.036859852886294515		M11T;I48V;I136V;L146I;L203F;L259F;I358V;S433L;I443F;A458T;I497M	M11T;I48V;I136V;L146I;L203F;L259F;I358V;S433L;I443F;A458T;I497M
Node_4609	Node_4610	0.020648173373425706		T52I;S85T;T285M	T52I;S85T;T285M
495876	Node_4609	0.016373326690912553		I138V;M212T;D290N	I138V;M212T;D290N
685728	Node_4609	0.02790959850668838		T17I;F33L;I48V;M165T;G345S;I418A;S433L;I497T;I517T	T17I;F33L;I48V;M165T;G345S;I418A;S433L;I497T;I517T
Node_4612	Node_4613	3.73628282234857E-6
540279	Node_4612	0.09453646494465659		T20M;I48T;T52A;I65A;M133L;I136V;I138V;I142T;I162T;A172T;M212S;L258I;T267M;I271F;L305M;I312L;S313F;L314M;L317I;G345N;V418A;L420M;I440L;A458M;I497L;S508L;A518I;W524L;M528I;K531N	T20M;I48T;T52A;I65A;M133L;I136V;I138V;I142T;I162T;A172T;M212S;L258I;T267M;I271F;L305M;I312L;S313F;L314M;L317I;G345N;V418A;L420M;I440L;A458M;I497L;S508L;A518I;W524L;M528I;K531N
Node_4611	Node_4612	0.034139830814339994		I111T;G130S;M133L;L146F;E158K;L203F;L259F;V262L;T264A;M268L;S301I;F396L;I443L	I111T;G130S;M133L;L146F;E158K;L203F;L259F;V262L;T264A;M268L;S301I;F396L;I443L
195330	Node_4611	0.02375754249159115		A95T;I142M;G193A;L311M;T316A;L317I;M517A	A95T;I142M;G193A;L311M;T316A;L317I;M517A
42863	Node_4611	0.018269070474759317		F203S;F206I;M212T;L266M;V418A	F203S;F206I;M212T;L266M;V418A
Node_4632	Node_4633	0.06045505411790867		A46T;I48T;I138V;L166I;F168L;F206L;A254T;N288T;I312L;S340T;I391A;M416L;L420I;S433L;T455L;L509F	A46T;I48T;I138V;L166I;F168L;F206L;A254T;N288T;I312L;S340T;I391A;M416L;L420I;S433L;T455L;L509F
Node_4617	Node_4632	0.010333456973197416		L168I;V236I;E276D;T277S;T288P	L168I;V236I;E276D;T277S;T288P
Node_4614	Node_4617	0.018145751026984056		M212T;V262L;I269V	M212T;V262L;I269V
195321	Node_4614	0.07482794910233255		M11T;I26T;L41V;T52A;L60V;A75T;L107M;I111L;M133L;I168L;I226L;D276T;Y302F;I310L;F339L;G345T;F393L;L416F;Q430L;I443L;I472L;I512L	M11T;I26T;L41V;T52A;L60V;A75T;L107M;I111L;M133L;I168L;I226L;D276T;Y302F;I310L;F339L;G345T;F393L;L416F;Q430L;I443L;I472L;I512L
495854	Node_4614	0.06299905787475432		T20P;T29S;S40A;T52S;A82P;V92I;C98S;G130S;L213V;I226V;F253Y;I310L;L314T;T316V;T340S;T441S;I443V;I504A;I517L;N531K	T20P;T29S;S40A;T52S;A82P;V92I;C98S;G130S;L213V;I226V;F253Y;I310L;L314T;T316V;T340S;T441S;I443V;I504A;I517L;N531K
Node_4616	Node_4617	0.004010545484641368		T48S;Y302F;I497T	T48S;Y302F;I497T
420948	Node_4616	0.07528383597093737		T17I;T20K;F33L;T46A;G61A;I65A;A82P;I111T;V138I;L146I;N154Y;I165V;L169M;M212T;I226V;A264V;S277T;T285I;I310V;L313F;A319T;G345T;V418I;L455M;A458T;I501V;I512L;N531S;L536P	T17I;T20K;F33L;T46A;G61A;I65A;A82P;I111T;V138I;L146I;N154Y;I165V;L169M;M212T;I226V;A264V;S277T;T285I;I310V;L313F;A319T;G345T;V418I;L455M;A458T;I501V;I512L;N531S;L536P
Node_4615	Node_4616	0.026647986492549774		M133L;I136V;A264T;P288M;L314V;I496M	M133L;I136V;A264T;P288M;L314V;I496M
1579276	Node_4615	0.01219690230924099		I66V;I269L;T497A;N531S	I66V;I269L;T497A;N531S
495868	Node_4615	0.020771923567095014		T20A;T52A;I168V;L213V;T264L;Y300F;I504F	T20A;T52A;I168V;L213V;T264L;Y300F;I504F
Node_4631	Node_4632	0.013515460553679075		T17A;T86S;L259F;D290N;S301T;L306V;I443L	T17A;T86S;L259F;D290N;S301T;L306V;I443L
Node_4619	Node_4631	0.0012189664774462027		A391I	A391I
86373	Node_4619	0.09681583080799017		F33L;N39S;T48I;T52I;L59I;I65V;A82P;V92I;C98S;V138T;A172I;L206F;D211N;V262M;T277A;N290D;P295Q;T301W;I310F;T316A;L317I;T340M;G345S;I420M;A458T;I472F;I497T;F509L;L513M;W524L;L529M	F33L;N39S;T48I;T52I;L59I;I65V;A82P;V92I;C98S;V138T;A172I;L206F;D211N;V262M;T277A;N290D;P295Q;T301W;I310F;T316A;L317I;T340M;G345S;I420M;A458T;I472F;I497T;F509L;L513M;W524L;L529M
Node_4618	Node_4619	0.0021962018847308607		I84V	I84V
651724	Node_4618	0.04912504436369056		T52I;A82P;V138L;I165L;V236I;A264V;T277A;M291T;Y300F;V306M;L313F;F339L;G345N;T347A;V358I;I391L;A458T;W524Y	T52I;A82P;V138L;I165L;V236I;A264V;T277A;M291T;Y300F;V306M;L313F;F339L;G345N;T347A;V358I;I391L;A458T;W524Y
86377	Node_4618	0.029735963204018404		T46A;T48S;V92I;C98S;T288S;L313T;T340A;I398V;V418I	T46A;T48S;V92I;C98S;T288S;L313T;T340A;I398V;V418I
Node_4630	Node_4631	3.73628282234857E-6
651721	Node_4630	0.03194330905815665		T46A;L168V;V236I;T288S;L313M;L396F;V418I	T46A;L168V;V236I;T288S;L313M;L396F;V418I
Node_4629	Node_4630	0.011252672999950097		T52I;I269V;Y300F;L313F;G345N;I497T	T52I;I269V;Y300F;L313F;G345N;I497T
1053764	Node_4629	0.053632685986569686		T20M;F33I;I37V;N39S;T48S;I111T;F259L;T277A;T288I;T301S;V306L;L314F;T340M;N345T;T441S	T20M;F33I;I37V;N39S;T48S;I111T;F259L;T277A;T288I;T301S;V306L;L314F;T340M;N345T;T441S
Node_4628	Node_4629	0.00747474754431374
Node_4622	Node_4628	0.006274439022178453		I165V;M291T;T347A;A391I	I165V;M291T;T347A;A391I
651723	Node_4622	0.019107592879621153		F33L;V92I;A264V;V269I;V306T;V358I;I398V;A518T	F33L;V92I;A264V;V269I;V306T;V358I;I398V;A518T
Node_4621	Node_4622	0.005366345796266239
195299	Node_4621	0.037491630339659965		F33L;T48A;L69I;A172V;V262M;V306L;F313L;T340M;I420T;L421M;I504T;L529M	F33L;T48A;L69I;A172V;V262M;V306L;F313L;T340M;I420T;L421M;I504T;L529M
Node_4620	Node_4621	0.011395034948673808		L62M;A172I;M212T;V236I;V269I;I391V;L443I;A458T	L62M;A172I;M212T;V236I;V269I;I391V;L443I;A458T
31902	Node_4620	0.0028391148858849862		I504V	I504V
497146	Node_4620	0.011466586990273758		N39D;T48A;V306M;V358I	N39D;T48A;V306M;V358I
Node_4627	Node_4628	0.001467287365844033
1452449	Node_4627	0.029655395609277612		A75S;I84V;V92I;L146F;I165V;A172I;G193A;V236I;F339L;V358I;A391L;R431Q;A458M;T460M;L513F	A75S;I84V;V92I;L146F;I165V;A172I;G193A;V236I;F339L;V358I;A391L;R431Q;A458M;T460M;L513F
Node_4626	Node_4627	0.05023631700616065		T46A;I52T;N154Y;V262I;T288D;F300Y;T301S;V306L;F313L;T340M;N345G;I420M;T497I	T46A;I52T;N154Y;V262I;T288D;F300Y;T301S;V306L;F313L;T340M;N345G;I420M;T497I
Node_4623	Node_4626	0.01343726847157078		V236I;F259L;L343S;V358I	V236I;F259L;L343S;V358I
1160813	Node_4623	0.021902244619039998		A17T;F33L;I42V;M291T;V418I;Q430L;L513F;M528L	A17T;F33L;I42V;M291T;V418I;Q430L;L513F;M528L
1577495	Node_4623	0.0297489408922992		A46T;T52I;L69I;T242S;N290S;T316I;S432N;A458T	A46T;T52I;L69I;T242S;N290S;T316I;S432N;A458T
Node_4625	Node_4626	0.010048974802930403
495860	Node_4625	0.017273500506417717		T20M;V92I;L140F;D211N;F259L;M291T;I310A;T316I;M340T	T20M;V92I;L140F;D211N;F259L;M291T;I310A;T316I;M340T
Node_4624	Node_4625	0.008717622244513775		L146F;L168M;A458T	L146F;L168M;A458T
195307	Node_4624	0.020694653262459475		A17T;L206F;D288N;M420T;T434I;I512V	A17T;L206F;D288N;M420T;T434I;I512V
86363	Node_4624	0.02974261272172084		S40A;I68V;I84V;I111L;M133L;M168V;L213V;M291T;T316A;A391I;L416F;V418A;I517L	S40A;I68V;I84V;I111L;M133L;M168V;L213V;M291T;T316A;A391I;L416F;V418A;I517L
Node_4702	Node_4703	0.019836692538066723		N39H;S40T;T86M;A95V;A264T;T285M;L305I;S340L;T347A;L396F;I497L;L513I;G522S	N39H;S40T;T86M;A95V;A264T;T285M;L305I;S340L;T347A;L396F;I497L;L513I;G522S
Node_4647	Node_4702	0.003080019526581408
Node_4639	Node_4647	0.048958535643032826		T20M;L60M;G61S;I65M;L69I;A82S;L203M;F206L;D211N;M285L;L306F;G345T;E348D;F396L;V418I;I443A;L444I;T455M;I498V;T505I;F510I;I513A	T20M;L60M;G61S;I65M;L69I;A82S;L203M;F206L;D211N;M285L;L306F;G345T;E348D;F396L;V418I;I443A;L444I;T455M;I498V;T505I;F510I;I513A
27585	Node_4639	0.06607278226490558		H30Y;L32I;L33I;L107F;L140F;E158K;I226V;I305M;L340M;V358I;F393S;L420F;T423I;T434I;F495L;L497F;C524Y	H30Y;L32I;L33I;L107F;L140F;E158K;I226V;I305M;L340M;V358I;F393S;L420F;T423I;T434I;F495L;L497F;C524Y
Node_4638	Node_4639	0.03480265296987175		T40A;S61I;V95M;R99H;Y154F;M212T;L266M;I269V;Y302Q;M311L;L314I;A319T;L440F;A443S;N459D;T518S	T40A;S61I;V95M;R99H;Y154F;M212T;L266M;I269V;Y302Q;M311L;L314I;A319T;L440F;A443S;N459D;T518S
7857	Node_4638	0.03968956251165235		I26T;I37V;I52T;M60L;M65A;V92I;T264A;L271I;I310T;I314T;V457I;I512T	I26T;I37V;I52T;M60L;M65A;V92I;T264A;L271I;I310T;I314T;V457I;I512T
Node_4637	Node_4638	0.032416752958545694		L33F;S82P;F154L;F168I;V176M;T264I;V269M;P295S;F306S;L396M;L417F;T423I;R431Q;N433S;T434I;S443L;I444T;A458T;I505L;A513M;C524Y	L33F;S82P;F154L;F168I;V176M;T264I;V269M;P295S;F306S;L396M;L417F;T423I;R431Q;N433S;T434I;S443L;I444T;A458T;I505L;A513M;C524Y
212740	Node_4637	0.02547850641657342		I69V;A254T;F255L;S301L;T316I;L456F;V457I;S518F	I69V;A254T;F255L;S301L;T316I;L456F;V457I;S518F
Node_4636	Node_4637	0.001863845644440926
303931	Node_4636	0.03716450136209541		M60L;F73L;D83N;H96Y;M203L;F255L;I312T;F417L;I423T;L443M;I512V	M60L;F73L;D83N;H96Y;M203L;F255L;I312T;F417L;I423T;L443M;I512V
94987	Node_4636	0.0199643372373165		M20L;A46T;I264T;A265T;M291T;S295P;Q431R;D459N;S518A;M528L	M20L;A46T;I264T;A265T;M291T;S295P;Q431R;D459N;S518A;M528L
Node_4646	Node_4647	0.023354158983877712		Y154S;M212T;V236I;A265G;I443L;S522G	Y154S;M212T;V236I;A265G;I443L;S522G
Node_4641	Node_4646	0.07680561965663069		L33F;A46T;M86L;V95I;L133I;I209V;D211N;L258I;T264L;M268L;M285T;L287I;F309L;I310V;L340S;M416L;L440F;L443F;T455M;V457I;L497F;T505F;S508F	L33F;A46T;M86L;V95I;L133I;I209V;D211N;L258I;T264L;M268L;M285T;L287I;F309L;I310V;L340S;M416L;L440F;L443F;T455M;V457I;L497F;T505F;S508F
661037	Node_4641	0.011888391711823706		M291T;L313F;F350Y;N545S	M291T;L313F;F350Y;N545S
Node_4640	Node_4641	0.018466022373523433		I142V;F206L;V310L;M311V;A458T;F508L;I513F;C524Y	I142V;F206L;V310L;M311V;A458T;F508L;I513F;C524Y
495881	Node_4640	0.003081562108811547		T212M	T212M
55142	Node_4640	0.027594538433562025
Node_4645	Node_4646	0.004671794791191229		I37V;T40A;I42V;M268L;L313I;L420M;C524W	I37V;T40A;I42V;M268L;L313I;L420M;C524W
55135	Node_4645	0.08035537478203837		I26T;L32I;I52A;M86L;I111V;T159V;I162V;F206L;I226L;A254T;N282S;M285V;S301T;I305A;L306F;F309S;M311L;V418M;M420I;S432T;T434V;V457I;A458T;T505V;I513V;T518A;N545K	I26T;L32I;I52A;M86L;I111V;T159V;I162V;F206L;I226L;A254T;N282S;M285V;S301T;I305A;L306F;F309S;M311L;V418M;M420I;S432T;T434V;V457I;A458T;T505V;I513V;T518A;N545K
Node_4644	Node_4645	0.016808865028983173		L33I;A46S;M86T;S154F;T212M;T264V;P295S;T316A;T460A;I504V	L33I;A46S;M86T;S154F;T212M;T264V;P295S;T316A;T460A;I504V
305516	Node_4644	0.04859817557603047		I26T;H39D;V42I;I50F;I162V;I209V;D211G;M212T;N238S;L258I;V264I;I305M;L306V;I313T;L440P;T441A;L443T;T455L;L497I;G522S;W524Y;N531S	I26T;H39D;V42I;I50F;I162V;I209V;D211G;M212T;N238S;L258I;V264I;I305M;L306V;I313T;L440P;T441A;L443T;T455L;L497I;G522S;W524Y;N531S
Node_4643	Node_4644	0.012081023707852669		I138V;I310L;L317S;L440M;L443F	I138V;I310L;L317S;L440M;L443F
662068	Node_4643	0.01826677954921086		T17I;V37A;I52T;L69I;I84V;V95I;M212V;T434I;M440L;F443L;T518A;G522S;N531S	T17I;V37A;I52T;L69I;I84V;V95I;M212V;T434I;M440L;F443L;T518A;G522S;N531S
Node_4642	Node_4643	0.004671809272438835		I498V	I498V
436291	Node_4642	0.007531764136296252		V37A;I209V;L314I;F393L;M420L;V504T	V37A;I209V;L314I;F393L;M420L;V504T
7797	Node_4642	0.016730950139401957		T159A;I305L;S317L;V418I;T434I	T159A;I305L;S317L;V418I;T434I
Node_4701	Node_4702	0.02891669328010229		L444F;M528I	L444F;M528I
Node_4648	Node_4701	0.033007575668436234		T20Q;I42V;I52A;M86L;V95I;Y154L;M212T;V236I;T264I;I269M;L271F;I312T;L314F;T316A;V418I;S432T;I443L;T518I;N531S	T20Q;I42V;I52A;M86L;V95I;Y154L;M212T;V236I;T264I;I269M;L271F;I312T;L314F;T316A;V418I;S432T;I443L;T518I;N531S
1213687	Node_4648	0.017096759821966706		I95T;L266F;M268L;L306F;F309L;F396L;L417F;L443F	I95T;L266F;M268L;L306F;F309L;F396L;L417F;L443F
7792	Node_4648	0.0244782241194904		Q20K;T40A;G61V;I65A;I66V;A131P;M269L;M285L;S301T;A319V;I418T;L420F;T434S;F444L;L497F;L517F	Q20K;T40A;G61V;I65A;I66V;A131P;M269L;M285L;S301T;A319V;I418T;L420F;T434S;F444L;L497F;L517F
Node_4700	Node_4701	0.01319529047610067		T17A;I37V;V95I;I138V;P295S;L317S;I498V	T17A;I37V;V95I;I138V;P295S;L317S;I498V
Node_4654	Node_4700	0.02577502913286987		A46T;Y154N;T264A;V418I;T434I;I443L;C524W	A46T;Y154N;T264A;V418I;T434I;I443L;C524W
582428	Node_4654	0.04162463241932585		I26T;V37I;M86T;I95V;F168L;D211N;A254T;T267S;I269M;T277M;S295T;I305L;I310T;L313V;L314F;V358T;F396L;I434V;T441S;T455I;A458T;I504T;T505V;S508L;T518I;L529I;N531S	I26T;V37I;M86T;I95V;F168L;D211N;A254T;T267S;I269M;T277M;S295T;I305L;I310T;L313V;L314F;V358T;F396L;I434V;T441S;T455I;A458T;I504T;T505V;S508L;T518I;L529I;N531S
Node_4653	Node_4654	0.02165849741693789		L33F;L133M;L146I;I165V;M212T;T277K;M285T;I310M;L314T;L340M;M416L	L33F;L133M;L146I;I165V;M212T;T277K;M285T;I310M;L314T;L340M;M416L
Node_4650	Node_4653	0.011731354227679078
378071	Node_4650	0.061320769586599454		T20I;V37M;T46S;L69I;V138I;L140I;D211N;M310T;I312M;I434M;V457M;T505I;W524L;L529M	T20I;V37M;T46S;L69I;V138I;L140I;D211N;M310T;I312M;I434M;V457M;T505I;W524L;L529M
Node_4649	Node_4650	0.007230310723198624		I312L;F396L	I312L;F396L
259920	Node_4649	0.014753756475283028		I52A;T212I;T314V;T316M;N433S;L440F;T455A	I52A;T212I;T314V;T316M;N433S;L440F;T455A
496405	Node_4649	0.047015148947158504		T20M;V37I;I52T;I68L;L107F;V165M;F168L;F206L;A254T;T267S;S295P;F309S;L313F;S317F;M340T;F393S;L416F;I434T;L443F;F444S;A458T;W524L;I528M	T20M;V37I;I52T;I68L;L107F;V165M;F168L;F206L;A254T;T267S;S295P;F309S;L313F;S317F;M340T;F393S;L416F;I434T;L443F;F444S;A458T;W524L;I528M
Node_4652	Node_4653	0.037025827228286075		T46S;I95T;T159A;V165I;D211N;A254T;T267S;L271I;S295P;L306M;M310I;L313F;T314S;S317L;M340L;L440I;F444L;V457A;V498I;S508L;L517F	T46S;I95T;T159A;V165I;D211N;A254T;T267S;L271I;S295P;L306M;M310I;L313F;T314S;S317L;M340L;L440I;F444L;V457A;V498I;S508L;L517F
586796	Node_4652	0.017529017306077834		M86T;V138I;I305L;F396L;L416F;I440M;T441S;T505M;T518V;N531S	M86T;V138I;I305L;F396L;L416F;I440M;T441S;T505M;T518V;N531S
Node_4651	Node_4652	0.0031992679939722665		N433S	N433S
137246	Node_4651	0.006258604828284303		M306V	M306V
36176	Node_4651	0.018403166284642402		T212I;I305L;L340S;L443F;A457T;T505I;F517V;T518M	T212I;I305L;L340S;L443F;A457T;T505I;F517V;T518M
Node_4699	Node_4700	0.008103333154726155
Node_4663	Node_4699	0.019850053544552663		T20M;T267M;L271I;I305T;L313M;A458T;T460M;I472L;V498I;I513V;S522G	T20M;T267M;L271I;I305T;L313M;A458T;T460M;I472L;V498I;I513V;S522G
57987	Node_4663	0.0719817137273721		T40V;A46T;R109H;I136V;V138A;Y154H;I162V;L167F;A172T;D211N;D237G;A254T;N282S;D290N;M291T;S295P;M313V;L314S;T316M;F339L;L340F;N342Y;L343S;V358I;P361L;S432N;L440F;T455L;T458I;V487A;I501V;I504T;V513M	T40V;A46T;R109H;I136V;V138A;Y154H;I162V;L167F;A172T;D211N;D237G;A254T;N282S;D290N;M291T;S295P;M313V;L314S;T316M;F339L;L340F;N342Y;L343S;V358I;P361L;S432N;L440F;T455L;T458I;V487A;I501V;I504T;V513M
Node_4662	Node_4663	0.012931998907658676		H39Q;I310T;M311L;T316G;S317I;N433S;C524W	H39Q;I310T;M311L;T316G;S317I;N433S;C524W
Node_4655	Node_4662	0.005168775582508779		L314F;N531S	L314F;N531S
30501	Node_4655	0.04624167409289903		M20I;T40I;S58P;A75S;M86T;I136V;L140F;Y154N;M212T;L213M;T264A;M267T;M268I;T305L;I312F;M313I;S433N;T505I	M20I;T40I;S58P;A75S;M86T;I136V;L140F;Y154N;M212T;L213M;T264A;M267T;M268I;T305L;I312F;M313I;S433N;T505I
57985	Node_4655	0.04892667517843774		I26T;A46T;A82P;V138T;D211N;M268L;A319T;V418I;S432T;T434I;T455I;L472W;L497I;T505M	I26T;A46T;A82P;V138T;D211N;M268L;A319T;V418I;S432T;T434I;T455I;L472W;L497I;T505M
Node_4661	Node_4662	0.00850359461352593		T305A	T305A
57991	Node_4661	0.025561278367844283		M20L;V37I;G61S;D211N;T264S;M267A;T310I;L311M;L314I;T455I;T458A;M460T;A502T	M20L;V37I;G61S;D211N;T264S;M267A;T310I;L311M;L314I;T455I;T458A;M460T;A502T
Node_4660	Node_4661	0.005536846826529615		F396L	F396L
Node_4656	Node_4660	0.002382552500272575		I317V;F350Y	I317V;F350Y
57979	Node_4656	0.01894808380332048		V37I;I95V;M268I;M291T;F300Y;S301T;L314M;F495Y;V513I;N531S	V37I;I95V;M268I;M291T;F300Y;S301T;L314M;F495Y;V513I;N531S
57980	Node_4656	0.015459489410966823		M20T;I165V;F309L;I312L;I443V	M20T;I165V;F309L;I312L;I443V
Node_4659	Node_4660	0.016781901467172053		L69I;I136V;V138I;L140F;M268I;I271V;M313I	L69I;I136V;V138I;L140F;M268I;I271V;M313I
57982	Node_4659	0.04015108935325596		M20T;V37I;T40A;A46T;I65L;I84V;M86L;I95V;G193A;M212T;V236I;A254T;A305M;A319T;A347T;T455V;V457M;T458A;N459D	M20T;V37I;T40A;A46T;I65L;I84V;M86L;I95V;G193A;M212T;V236I;A254T;A305M;A319T;A347T;T455V;V457M;T458A;N459D
Node_4658	Node_4659	0.017769553402926973		I65V;I209V;I312L;T505S	I65V;I209V;I312L;T505S
38578	Node_4658	0.015785539650001502		T40V;T310I;I313V;N531S	T40V;T310I;I313V;N531S
Node_4657	Node_4658	0.008096262215583346		M20L;I69V;I95V;F309L;V513A;T518A	M20L;I69V;I95V;F309L;V513A;T518A
13397	Node_4657	0.041219043477740414		T29I;V37M;S85T;V95T;V209I;M212T;V271I;S301I;T310S;L420F;I443V;T455I;T458A;I473V;N531G	T29I;V37M;S85T;V95T;V209I;M212T;V271I;S301I;T310S;L420F;I443V;T455I;T458A;I473V;N531G
57983	Node_4657	0.022356617472624053		I52V;V65I;M86L;M212V;I317V;F350Y	I52V;V65I;M86L;M212V;I317V;F350Y
Node_4698	Node_4699	0.022179438929334206		V37M;T40A;I95V;T264L;M268V;L287I;M291T;I305L;I310V;L313F;T316A;S317M;L497M;L517F;N531S	V37M;T40A;I95V;T264L;M268V;L287I;M291T;I305L;I310V;L313F;T316A;S317M;L497M;L517F;N531S
Node_4664	Node_4698	0.03821161302616567		I66M;L69I;V95I;V138I;Y154N;D211N;M212L;L271I;L306F;F309L;M311V;F313I;M317S;L340M;M416L;Q430L;T434M;T455S;I504V;I512F;I513V;F517I;I528F	I66M;L69I;V95I;V138I;Y154N;D211N;M212L;L271I;L306F;F309L;M311V;F313I;M317S;L340M;M416L;Q430L;T434M;T455S;I504V;I512F;I513V;F517I;I528F
232419	Node_4664	0.022609707227416988		A40V;A82P;L258I;S295A;I312T;I443G;F444L;S455F;F510L	A40V;A82P;L258I;S295A;I312T;I443G;F444L;S455F;F510L
7830	Node_4664	0.03255026589693747		M37V;I52V;C98S;I108M;N129Y;L133F;T159A;I165V;T267S;S280A;D290N;V310I;I313T;S317T;P361L;K364Q;M434I;A458T;T460A;T505A	M37V;I52V;C98S;I108M;N129Y;L133F;T159A;I165V;T267S;S280A;D290N;V310I;I313T;S317T;P361L;K364Q;M434I;A458T;T460A;T505A
Node_4697	Node_4698	0.02012918833688502		I42V;V268I;M285L;T460S;T505S	I42V;V268I;M285L;T460S;T505S
172663	Node_4697	0.04715206210537505		T20S;I26T;A46S;I52V;L60M;L72M;V138M;Y154F;D211N;L264I;L306F;V310I;I312M;M317V;A319T;L420F;N433I;T455F;M497L;A502S	T20S;I26T;A46S;I52V;L60M;L72M;V138M;Y154F;D211N;L264I;L306F;V310I;I312M;M317V;A319T;L420F;N433I;T455F;M497L;A502S
Node_4696	Node_4697	0.014813888387894136		I52L;T291A;T434I	I52L;T291A;T434I
Node_4666	Node_4696	0.0012744570990366549
376633	Node_4666	0.025021632209296294		V95I;I165V;D211N;I268F;L314S;N342Y;V418I;F444L;T455S;I513V;C524W	V95I;I165V;D211N;I268F;L314S;N342Y;V418I;F444L;T455S;I513V;C524W
Node_4665	Node_4666	0.01149835433964877		L60M;V138I;T267S;T277S;I294V;M317L;T455L;S508A	L60M;V138I;T267S;T277S;I294V;M317L;T455L;S508A
79736	Node_4665	0.01795957917802314		I65L;Y154N;N161D;D211N;L264M;M416L;N433I;L455V;T518I	I65L;Y154N;N161D;D211N;L264M;M416L;N433I;L455V;T518I
89020	Node_4665	0.024170711782663938		L69I;V95I;M212V;I268V;I312V;L314F;A316T;L440F	L69I;V95I;M212V;I268V;I312V;L314F;A316T;L440F
Node_4695	Node_4696	0.011336642712371801
376647	Node_4695	0.049653648710640694		L133F;M212I;I268V;L305F;I312T;F313L;V358T;F396L;S432T;I434V;M497T;I513F;F517L;T518I;C524W	L133F;M212I;I268V;L305F;I312T;F313L;V358T;F396L;S432T;I434V;M497T;I513F;F517L;T518I;C524W
Node_4694	Node_4695	0.004336445089656849		L314F;L340M;T455L	L314F;L340M;T455L
Node_4667	Node_4694	0.008144639833506497		V138I	V138I
1053780	Node_4667	0.09253319341165023		T29I;M37I;A46T;L60M;I66F;V95I;L133M;C137L;Y151F;A239P;A254T;L264S;I268V;A291T;S295P;L306S;V310I;M317L;M340L;L343M;I351T;V418M;P419S;L420T;R431Q;T441M;F444L;A458T;S460L;I504T;S508F;F510L;T518I;S522G;N545S	T29I;M37I;A46T;L60M;I66F;V95I;L133M;C137L;Y151F;A239P;A254T;L264S;I268V;A291T;S295P;L306S;V310I;M317L;M340L;L343M;I351T;V418M;P419S;L420T;R431Q;T441M;F444L;A458T;S460L;I504T;S508F;F510L;T518I;S522G;N545S
7819	Node_4667	0.03569253536651888		T20I;M37I;A40T;V42I;G61A;I209V;D211N;M212T;A291M;F300Y;L305I;V310A;M317V;A319T;V418I;N433S;I434T;M497T;T518I	T20I;M37I;A40T;V42I;G61A;I209V;D211N;M212T;A291M;F300Y;L305I;V310A;M317V;A319T;V418I;N433S;I434T;M497T;T518I
Node_4693	Node_4694	0.0031584901117763875		M317T	M317T
Node_4669	Node_4693	0.006491975480636114		T20I;A316T;T518A	T20I;A316T;T518A
195335	Node_4669	0.017077955858361853		L33F;L69I;I108L;I136V;M311V;F517L	L33F;L69I;I108L;I136V;M311V;F517L
Node_4668	Node_4669	0.008043848506632069		I84V;D211N;M497T	I84V;D211N;M497T
7823	Node_4668	0.01049775189601724		I268V	I268V
7824	Node_4668	0.01058187522029384		A40V;I209V;M212T;F314S;T317M	A40V;I209V;M212T;F314S;T317M
Node_4692	Node_4693	0.004758321993574292		N433T;L440M	N433T;L440M
7815	Node_4692	0.028004193275798412		T20I;V95I;Y139F;M212I;I268V;D290N;V310I;S460L;S508A	T20I;V95I;Y139F;M212I;I268V;D290N;V310I;S460L;S508A
Node_4691	Node_4692	0.0023827867886299734		T317A	T317A
Node_4678	Node_4691	0.018173071195525085		V95I;V310A;T433A;I434T;M440L;M497T;S522G;C524Y	V95I;V310A;T433A;I434T;M440L;M497T;S522G;C524Y
Node_4670	Node_4678	0.0028129882931085585		F313L;F314S	F313L;F314S
1213693	Node_4670	0.00573667355584335		K429X	K429X
496092	Node_4670	0.003323426309547148		M340L;A347T	M340L;A347T
Node_4677	Node_4678	0.0035983515708657636		M340T;F517L	M340T;F517L
Node_4671	Node_4677	0.00933120553744564		I209V;F309L	I209V;F309L
1739091	Node_4671	3.73628282234857E-6
1739092	Node_4671	3.73628282234857E-6
Node_4676	Node_4677	0.0028542522833180438		T20I;A317M;A458V	T20I;A317M;A458V
Node_4672	Node_4676	0.005358950692950978		M212T;V458I;T497M	M212T;V458I;T497M
496093	Node_4672	0.008802060845335599		M37I;V138I;F314S;V418I;F444S;F453L	M37I;V138I;F314S;V418I;F444S;F453L
571825	Node_4672	0.008386010412131816		I95V;V138A;F314L;L420F	I95V;V138A;F314L;L420F
Node_4675	Node_4676	0.006760736097431904		A310V;A433T;L455I	A310V;A433T;L455I
1213682	Node_4675	0.0032614938721209677		F255L	F255L
Node_4674	Node_4675	0.0010704270627667736
1739090	Node_4674	0.0022136260139369464		F313X	F313X
Node_4673	Node_4674	3.73628282234857E-6		F313L	F313L
1213683	Node_4673	3.73628282234857E-6
1739093	Node_4673	3.73628282234857E-6		H30X	H30X
Node_4690	Node_4691	9.241681519925447E-4		C524W	C524W
496413	Node_4690	0.014272107804493343		L69I;Y154N;A291M;V310I;F313L;T433I;F444L;A502T;F517L	L69I;Y154N;A291M;V310I;F313L;T433I;F444L;A502T;F517L
Node_4689	Node_4690	3.73628282234857E-6
Node_4682	Node_4689	3.73628282234857E-6
263686	Node_4682	0.006543114525512731		T20I;F309L;I513V;T518A	T20I;F309L;I513V;T518A
Node_4681	Node_4682	0.0010839810854303383
Node_4679	Node_4681	0.0010807572724802438		F444L	F444L
398260	Node_4679	0.0066436778615174726		T20I;M212T;I268A;I434T;L455F	T20I;M212T;I268A;I434T;L455F
46612	Node_4679	0.0032637181550633034		M497T	M497T
Node_4680	Node_4681	3.73628282234857E-6
443756	Node_4680	0.005444972049694461		T20I;I268M;M440L	T20I;I268M;M440L
7808	Node_4680	0.007614566086953129		L69F;A317V;L318F;F517L	L69F;A317V;L318F;F517L
Node_4688	Node_4689	3.73628282234857E-6
443759	Node_4688	0.012059310602265014		A82P;V95I;V102I;A172M;V176I;L259F;F314L;T433I;F444S;T518I	A82P;V95I;V102I;A172M;V176I;L259F;F314L;T433I;F444S;T518I
Node_4687	Node_4688	0.0021596449282862092		I268V	I268V
Node_4684	Node_4687	0.0012594034654260606		A317T	A317T
280671	Node_4684	0.005283266335693223		I199T	I199T
Node_4683	Node_4684	0.0010851059620900637		S295P	S295P
1443565	Node_4683	0.007533269986032449		F313S;M340L;T518I	F313S;M340L;T518I
263685	Node_4683	0.00794913011918488		A17T;H39Q;I65A;I111M;T433I	A17T;H39Q;I65A;I111M;T433I
Node_4686	Node_4687	0.0010917352366476391
303932	Node_4686	0.005474601399709354		F309L	F309L
Node_4685	Node_4686	0.0032504022555472686		T20I;I434V;F517L	T20I;I434V;F517L
302049	Node_4685	0.010994386430880031		A46T;L52S;L69F;M86T;A317T;V418I	A46T;L52S;L69F;M86T;A317T;V418I
7807	Node_4685	0.0032861473105685476		D211N	D211N
Node_8164	Node_8165	0.015288286341905237		T17M;L41F;I262V;A265G;T291A;L420M;N459D	T17M;L41F;I262V;A265G;T291A;L420M;N459D
Node_6380	Node_8164	0.003462686066968703		A46T	A46T
Node_4705	Node_6380	0.20138018104765323		L33I;N39E;S40T;F41I;A52I;L62I;I69V;S85T;I111T;I142V;Y154Q;V165I;L168M;M172I;I206V;A264S;M266T;M268I;I294V;P295T;L305M;I309L;M311T;T316A;L317F;S340T;V358T;L391V;M416L;M420I;S432G;L440I;I443M;T455A;H489Y;I496M;I497T;L505T;L517M;M528A;L529M	L33I;N39E;S40T;F41I;A52I;L62I;I69V;S85T;I111T;I142V;Y154Q;V165I;L168M;M172I;I206V;A264S;M266T;M268I;I294V;P295T;L305M;I309L;M311T;T316A;L317F;S340T;V358T;L391V;M416L;M420I;S432G;L440I;I443M;T455A;H489Y;I496M;I497T;L505T;L517M;M528A;L529M
106881	Node_4705	0.01898298486313322		I41V;T66M;I420T;T434I;M443A	I41V;T66M;I420T;T434I;M443A
7897	Node_4705	0.02685522824333932		N110S;T266A;A319T;F393S	N110S;T266A;A319T;F393S
Node_6379	Node_6380	0.024289042813501964		M17A;I84T;L133M;V262I;D290N;A291T;V398I;V418I;N433M;I497M;S508M	M17A;I84T;L133M;V262I;D290N;A291T;V398I;V418I;N433M;I497M;S508M
Node_4708	Node_6379	0.14859778269230814		F41L;I69L;V92I;I108L;L140I;I209L;A264S;G265A;S267T;M268A;L271F;T291L;P295S;L306M;M311L;L312M;T314L;T316C;L391M;M416F;T423Q;S428A;S432T;F435Y;T441S;I443L;L444M;T455L;I504A;L505T;G522A;W523S;M528L;W536K	F41L;I69L;V92I;I108L;L140I;I209L;A264S;G265A;S267T;M268A;L271F;T291L;P295S;L306M;M311L;L312M;T314L;T316C;L391M;M416F;T423Q;S428A;S432T;F435Y;T441S;I443L;L444M;T455L;I504A;L505T;G522A;W523S;M528L;W536K
7883	Node_4708	0.17322338940098989		T20S;I26L;I37L;N39D;T46S;S48I;I65M;T66V;L69F;Y80F;T84L;T86M;C98T;N110S;I138L;I142A;Y154F;V165M;M172V;T212M;I226V;A254T;I269L;L287M;S295T;Y302F;I309T;T313L;C316I;L317I;A319S;G345S;M391A;I418M;M420I;M433L;T434A;L440I;A458S;D459T;F495Y;M497Q;A504T;T505I;I512A;S523L;N531T	T20S;I26L;I37L;N39D;T46S;S48I;I65M;T66V;L69F;Y80F;T84L;T86M;C98T;N110S;I138L;I142A;Y154F;V165M;M172V;T212M;I226V;A254T;I269L;L287M;S295T;Y302F;I309T;T313L;C316I;L317I;A319S;G345S;M391A;I418M;M420I;M433L;T434A;L440I;A458S;D459T;F495Y;M497Q;A504T;T505I;I512A;S523L;N531T
Node_4707	Node_4708	0.09835843471266846		I37V;C98A;L146I;Y151F;K155T;L167F;V170T;I206V;I269V;S301T;Y302M;I309L;I310M;M312I;T313S;L314F;P361T;F393A;L417I;M420F;Q423R;L443F;V457T;M497L;M508L;I512L;T518I;A522T;N531Y	I37V;C98A;L146I;Y151F;K155T;L167F;V170T;I206V;I269V;S301T;Y302M;I309L;I310M;M312I;T313S;L314F;P361T;F393A;L417I;M420F;Q423R;L443F;V457T;M497L;M508L;I512L;T518I;A522T;N531Y
7886	Node_4707	0.04377314813033336		L33I;N39A;A52V;T66A;S85T;V165I;D211N;M302T;S313F;F314L;C316S;A319V;E348D;L396F;F420A;L440F;F443L;T505A;T522S;L524F	L33I;N39A;A52V;T66A;S85T;V165I;D211N;M302T;S313F;F314L;C316S;A319V;E348D;L396F;F420A;L440F;F443L;T505A;T522S;L524F
Node_4706	Node_4707	0.018630156595223955		L62F;M306L;I312A;T434S	L62F;M306L;I312A;T434S
27779	Node_4706	0.020333009173165596		A143G;V269A	A143G;V269A
7888	Node_4706	0.0010976880165766514
Node_6378	Node_6379	0.0689225012830345		I26M;L62I;A143G;V165I;M172A	I26M;L62I;A143G;V165I;M172A
Node_4922	Node_6378	0.024152631126733427		T20P;A52S;T86S;L168F;M268I;D459N;M460T;H489D;L517M	T20P;A52S;T86S;L168F;M268I;D459N;M460T;H489D;L517M
Node_4740	Node_4922	0.07205869884180013		L32I;W53L;F56Y;I108M;L146I;I165V;I269L;L440I;T455L;M517L;W523L;L524M	L32I;W53L;F56Y;I108M;L146I;I165V;I269L;L440I;T455L;M517L;W523L;L524M
194408	Node_4740	0.1984086520379925		N25S;M26T;N39S;T46S;S52Y;T66A;I68L;I111L;I138V;L140I;G149S;K155S;V170L;D211G;I226V;V236I;N290D;T291L;P295T;S301A;T313S;T314L;T316A;L318V;L396A;M416T;I418L;M420A;S428A;S432A;I443V;L444T;A458V;I473L;M497L;I501L;I504T;L505T;M508I;L513M;L517V;T518V;G522S;L523A;M524A;M528L	N25S;M26T;N39S;T46S;S52Y;T66A;I68L;I111L;I138V;L140I;G149S;K155S;V170L;D211G;I226V;V236I;N290D;T291L;P295T;S301A;T313S;T314L;T316A;L318V;L396A;M416T;I418L;M420A;S428A;S432A;I443V;L444T;A458V;I473L;M497L;I501L;I504T;L505T;M508I;L513M;L517V;T518V;G522S;L523A;M524A;M528L
Node_4739	Node_4740	0.02302737602615908		S85T;V165I;F168L;L258I;I262L;L305M;T313S;I443T;L456I;A502S;L511I	S85T;V165I;F168L;L258I;I262L;L305M;T313S;I443T;L456I;A502S;L511I
Node_4712	Node_4739	0.08685119845078632		A17T;P20H;T46S;Y56F;T66S;L140I;Y154F;I165V;I206T;N238K;A254S;A264I;M305A;I309M;S313T;T314M;T316A;L317I;L318M;A319S;M416F;L417T;S432A;L444M;D489E;L513F	A17T;P20H;T46S;Y56F;T66S;L140I;Y154F;I165V;I206T;N238K;A254S;A264I;M305A;I309M;S313T;T314M;T316A;L317I;L318M;A319S;M416F;L417T;S432A;L444M;D489E;L513F
Node_4709	Node_4712	0.041141884758687366		M26I;I32L;I398V;I512L	M26I;I32L;I398V;I512L
1415582	Node_4709	0.10055044661647267		H20Q;I26L;I37L;S52A;I68V;I69L;V92I;I111M;L184F;T212M;M266A;L269M;L272M;Y302F;M309I;M314V;F416I;M420A;A432S;I440V;M444T;A458M;I511L;T518V;M524L	H20Q;I26L;I37L;S52A;I68V;I69L;V92I;I111M;L184F;T212M;M266A;L269M;L272M;Y302F;M309I;M314V;F416I;M420A;A432S;I440V;M444T;A458M;I511L;T518V;M524L
262585	Node_4709	0.10240884167904256		I62L;I65V;A95V;I111L;V164I;V165L;V236I;I264A;I268A;T291I;A305T;I310M;L312F;M318I;T351S;T417S;M420S;I440F;Q442K;M444V;A458T;I504S;L505I;M524L	I62L;I65V;A95V;I111L;V164I;V165L;V236I;I264A;I268A;T291I;A305T;I310M;L312F;M318I;T351S;T417S;M420S;I440F;Q442K;M444V;A458T;I504S;L505I;M524L
Node_4711	Node_4712	0.009577897629871551		L33F;T313S;A316S;S340C;T443M;I512M	L33F;T313S;A316S;S340C;T443M;I512M
406260	Node_4711	0.05782665110407476		M26V;S313A;C340Y;F416A;T417A;M444I;M497L;I504T;M508I;L509M;I511L;M512T	M26V;S313A;C340Y;F416A;T417A;M444I;M497L;I504T;M508I;L509M;I511L;M512T
Node_4710	Node_4711	0.0884114243787177		H20M;M26T;I140M;V165I;T206M;T212M;L272I;V358M;L472M;F513L;M524A	H20M;M26T;I140M;V165I;T206M;T212M;L272I;V358M;L472M;F513L;M524A
194415	Node_4710	0.07179831177214699		M20I;F154Y;I165L;L168F;I209V;N290D;M314L;S316A;L320M;C340F;L343I;L388M;F393L;T417F;I418V;M420I;A432T;M443L;L455S;M472I;M497T;M508L;T518I;G522A	M20I;F154Y;I165L;L168F;I209V;N290D;M314L;S316A;L320M;C340F;L343I;L388M;F393L;T417F;I418V;M420I;A432T;M443L;L455S;M472I;M497T;M508L;T518I;G522A
8453	Node_4710	0.06314287783827945		T17L;T26P;F33L;M140L;M206I;D211N;A305L;M314L;I317S;S319A;T417V;I456T;V457T;T460M;M497L;I501V;I504V;L505V;M512I;M528S;W536Y	T17L;T26P;F33L;M140L;M206I;D211N;A305L;M314L;I317S;S319A;T417V;I456T;V457T;T460M;M497L;I501V;I504V;L505V;M512I;M528S;W536Y
Node_4738	Node_4739	0.01716120467254815		I50L;M266A	I50L;M266A
Node_4713	Node_4738	0.056407753479084215		I62V;Y154F;V236I;L262M;S313C;L343M;F393M;L417F;L472M	I62V;Y154F;V236I;L262M;S313C;L343M;F393M;L417F;L472M
1043697	Node_4713	0.14424363352885328		T29I;L33M;T66M;I69L;T85L;V92I;M108I;I136L;L168F;L203M;T212S;N238K;I268M;L269I;T285M;L287I;P295T;M305I;C313F;T314A;L317I;M343I;V358M;M420L;T423A;S428T;Q430K;R436Q;I440S;T441M;T443I;L455S;V457A;T460A;M472V;F495L;M497L;I504M;M508T;L509F;I512L;T518I;M528I	T29I;L33M;T66M;I69L;T85L;V92I;M108I;I136L;L168F;L203M;T212S;N238K;I268M;L269I;T285M;L287I;P295T;M305I;C313F;T314A;L317I;M343I;V358M;M420L;T423A;S428T;Q430K;R436Q;I440S;T441M;T443I;L455S;V457A;T460A;M472V;F495L;M497L;I504M;M508T;L509F;I512L;T518I;M528I
261001	Node_4713	0.1913650090579807		I32L;L33F;T46S;T66V;Y80F;S86A;A95V;D211N;T212M;M262V;A264I;T277S;T291V;I294M;M305L;I309S;T314S;T316L;L317Y;L320T;S340A;L391F;L396I;M416L;M420V;L421I;S428A;I440V;Q442K;I473V;F495Y;M497F;I501L;M508I;L509M;L513M;L517M;M524I;N526S;L529M	I32L;L33F;T46S;T66V;Y80F;S86A;A95V;D211N;T212M;M262V;A264I;T277S;T291V;I294M;M305L;I309S;T314S;T316L;L317Y;L320T;S340A;L391F;L396I;M416L;M420V;L421I;S428A;I440V;Q442K;I473V;F495Y;M497F;I501L;M508I;L509M;L513M;L517M;M524I;N526S;L529M
Node_4737	Node_4738	0.01282172768461417		S86M;M133F;D211N;T434M	S86M;M133F;D211N;T434M
Node_4716	Node_4737	0.03320323874979014		M26T;T29Y;T291Q;L343M;M420L;I440L;L455T;L513A;G522S;L523Y	M26T;T29Y;T291Q;L343M;M420L;I440L;L455T;L513A;G522S;L523Y
928324	Node_4716	0.15062299200657442		Y29H;T66S;T85M;M86S;V92I;I111M;I146L;Y154N;V170T;T212I;N238K;A264I;A266T;L272M;S289T;Q291P;I294V;M305A;L306M;S313F;L317S;F393L;L417I;I418V;T423L;S432A;M434I;T441S;T443L;L444T;T455S;A458T;M497L;I501L;L505M;M508T;Y523H;M524L;L529M	Y29H;T66S;T85M;M86S;V92I;I111M;I146L;Y154N;V170T;T212I;N238K;A264I;A266T;L272M;S289T;Q291P;I294V;M305A;L306M;S313F;L317S;F393L;L417I;I418V;T423L;S432A;M434I;T441S;T443L;L444T;T455S;A458T;M497L;I501L;L505M;M508T;Y523H;M524L;L529M
Node_4715	Node_4716	0.012535028407392361		L140I;I165V;P295S;L417F;T455I;I512L	L140I;I165V;P295S;L417F;T455I;I512L
118254	Node_4715	0.16450330498340485		T26P;T46A;S52T;T66S;I69L;M86L;I111L;I146V;V164I;V165A;I209V;N211S;V236I;N238K;A264V;T285M;S289A;N290D;I310M;T314I;T316A;L320F;T351S;F393A;L396F;L399I;M416A;T423S;K429Q;M434I;L440F;T441S;I455T;T460M;I473V;M497L;I501A;I504T;S522A;Y523L	T26P;T46A;S52T;T66S;I69L;M86L;I111L;I146V;V164I;V165A;I209V;N211S;V236I;N238K;A264V;T285M;S289A;N290D;I310M;T314I;T316A;L320F;T351S;F393A;L396F;L399I;M416A;T423S;K429Q;M434I;L440F;T441S;I455T;T460M;I473V;M497L;I501A;I504T;S522A;Y523L
Node_4714	Node_4715	0.027806356135057077		L33I;S48A;T85N;F133M;S313F;T314M;M343L;M416F;T423N;A513S	L33I;S48A;T85N;F133M;S313F;T314M;M343L;M416F;T423N;A513S
102246	Node_4714	0.11824410549196972		P20H;T26P;I69V;V92I;A95T;I138M;L203M;T212S;A264I;A266V;S267T;T285M;Q291Y;S301P;M305A;L312F;L317T;L320M;F417V;M434T;T443I;A458T;D489E;I504T;M508T;L509F;L517I;T518I;M524I	P20H;T26P;I69V;V92I;A95T;I138M;L203M;T212S;A264I;A266V;S267T;T285M;Q291Y;S301P;M305A;L312F;L317T;L320M;F417V;M434T;T443I;A458T;D489E;I504T;M508T;L509F;L517I;T518I;M524I
260983	Node_4714	0.1471931382780087		A17S;Y29S;I32F;A48V;S51T;S52T;T66A;T84I;M86L;M108I;I111L;M133I;I206V;I209M;T212M;Q215E;S235A;A254T;L262A;I263V;L272V;N290S;I294V;S295T;Y302L;I310L;F313L;M314I;S340F;S428A;L440M;T443L;I501V;S513F;T518V;Y523H;M524S;M528L;L529M	A17S;Y29S;I32F;A48V;S51T;S52T;T66A;T84I;M86L;M108I;I111L;M133I;I206V;I209M;T212M;Q215E;S235A;A254T;L262A;I263V;L272V;N290S;I294V;S295T;Y302L;I310L;F313L;M314I;S340F;S428A;L440M;T443L;I501V;S513F;T518V;Y523H;M524S;M528L;L529M
Node_4736	Node_4737	0.016593034737357862		T212N;M420L;S428A;M524L;W536L	T212N;M420L;S428A;M524L;W536L
Node_4722	Node_4736	0.08357821008205302		S52Y;I69L;V92I;Y154F;S235A;I258L;M305L;S313T;T314A;F339T;S340N;V358M;L396M;L417I;I440L;T441S;I473V;I504T	S52Y;I69L;V92I;Y154F;S235A;I258L;M305L;S313T;T314A;F339T;S340N;V358M;L396M;L417I;I440L;T441S;I473V;I504T
Node_4718	Node_4722	0.02823118589099867		L50I;M86T;T313S;L320T;T339I;L420M;T443L;L444T;V457I;L524S;E525D	L50I;M86T;T313S;L320T;T339I;L420M;T443L;L444T;V457I;L524S;E525D
420416	Node_4718	0.16108475652548582		A17T;M26I;L33I;I37M;L53F;L69I;C98S;M108I;F133I;I138M;I146M;E158H;V164I;I165L;A174S;I206T;A264S;S267T;N282S;T291F;I294V;S313M;L317T;N342Y;F393I;M416I;M420V;S432T;M434T;L455F;V473I;M497T;T504I;L505I;M508A;T518M;S524T;M528L;N531H	A17T;M26I;L33I;I37M;L53F;L69I;C98S;M108I;F133I;I138M;I146M;E158H;V164I;I165L;A174S;I206T;A264S;S267T;N282S;T291F;I294V;S313M;L317T;N342Y;F393I;M416I;M420V;S432T;M434T;L455F;V473I;M497T;T504I;L505I;M508A;T518M;S524T;M528L;N531H
Node_4717	Node_4718	0.09541415060257928		I62L;A254T;A266T;I309M;L344M;M420S;M497L;I511L;L523W	I62L;A254T;A266T;I309M;L344M;M420S;M497L;I511L;L523W
1415581	Node_4717	0.10075284011458094		A17T;T66L;C98S;G145A;V164I;S289A;N290D;T291I;A314S;T316S;T320M;F393L;M416T;T423A;M434T;M508L;T518S;M528L	A17T;T66L;C98S;G145A;V164I;S289A;N290D;T291I;A314S;T316S;T320M;F393L;M416T;T423A;M434T;M508L;T518S;M528L
8456	Node_4717	0.0874727382903331		N25T;I32L;F41L;I65M;T85A;I92L;L202I;I226V;I268M;T291S;L305T;L306F;S313A;T316A;A319S;I339T;G345S;M358V;I417L;T444M;L455S;T504A;M508I;I512V;G522N	N25T;I32L;F41L;I65M;T85A;I92L;L202I;I226V;I268M;T291S;L305T;L306F;S313A;T316A;A319S;I339T;G345S;M358V;I417L;T444M;L455S;T504A;M508I;I512V;G522N
Node_4721	Node_4722	0.046844634514745354		T46A;T66I;M108L;L168F;F255I;I268M;T291Q;I294V;I310L;N340H;D489E;I501T;S502A;L517M;L523H;M528L;L536R	T46A;T66I;M108L;L168F;F255I;I268M;T291Q;I294V;I310L;N340H;D489E;I501T;S502A;L517M;L523H;M528L;L536R
543905	Node_4721	0.11940430614441169		M26T;S48T;N49S;I62L;I65V;T81A;T85S;I209F;A264I;G265A;M268V;I309T;L320V;H340Y;I456T;M497V;T501A;T518A;H523N;L529F	M26T;S48T;N49S;I62L;I65V;T81A;T85S;I209F;A264I;G265A;M268V;I309T;L320V;H340Y;I456T;M497V;T501A;T518A;H523N;L529F
Node_4720	Node_4721	0.03464700184892883		L53Q;G130S;I165L;I206V;A266T;L306F;T316A;N531T	L53Q;G130S;I165L;I206V;A266T;L306F;T316A;N531T
543901	Node_4720	0.05165572046808048		F133L;N212S;N288T;A314T;L317F;T339M;A428T;M497L;M508T;L513F;M517V;T518I;L529M	F133L;N212S;N288T;A314T;L317F;T339M;A428T;M497L;M508T;L513F;M517V;T518I;L529M
Node_4719	Node_4720	0.018472811241633552		L153M;V170T;A254T;T266V;V294I;L317I;H340S	L153M;V170T;A254T;T266V;V294I;L317I;H340S
1415575	Node_4719	0.07072664493676134		I66T;A128T;N212H;L318I;A319V;T339L;S340A;T443V;L455S;F495L;M497T;T501A;A502T;I512V;M517A	I66T;A128T;N212H;L318I;A319V;T339L;S340A;T443V;L455S;F495L;M497T;T501A;A502T;I512V;M517A
356198	Node_4719	0.07218112872367283		A17T;M26T;L33F;N39I;A46T;T85M;Y151F;V236I;A264S;V266I;F306L;T313S;A316T;I317T;A319T;I417F;L455F;V473M;I498V;I511T;I512M;T518A;T531M;R536L	A17T;M26T;L33F;N39I;A46T;T85M;Y151F;V236I;A264S;V266I;F306L;T313S;A316T;I317T;A319T;I417F;L455F;V473M;I498V;I511T;I512M;T518A;T531M;R536L
Node_4735	Node_4736	0.02961917842373269		A17S;M26I;T85S;P295T;L472I;I501L;S502A;M508T;I512L;L513I	A17S;M26I;T85S;P295T;L472I;I501L;S502A;M508T;I512L;L513I
Node_4726	Node_4735	0.030679061859149627		T29S;I268M;L269I;L272I;V358L;T443L;L455S;V457I;L509M	T29S;I268M;L269I;L272I;V358L;T443L;L455S;V457I;L509M
Node_4723	Node_4726	0.023390895503624894		N25I;A264S;T291M;M311L;T316A;L320S;M434T;L501M;I504M;T508I	N25I;A264S;T291M;M311L;T316A;L320S;M434T;L501M;I504M;T508I
1035548	Node_4723	0.07457431146766082		P20L;I26M;L50I;L53M;I62V;M86S;L140M;I206F;N211A;A266V;I294V;M305L;I309T;S313F;F339L;L358S;L417I;A428S;S455L;I472F;M501I;M504T;I513L;T518S	P20L;I26M;L50I;L53M;I62V;M86S;L140M;I206F;N211A;A266V;I294V;M305L;I309T;S313F;F339L;L358S;L417I;A428S;S455L;I472F;M501I;M504T;I513L;T518S
194526	Node_4723	0.10162121150090535		S17L;T66M;I69T;F133L;V170L;I206T;F300L;M305F;I310L;T314M;A316M;S340Y;G345S;S394P;L417F;L420S;M509F;I513V	S17L;T66M;I69T;F133L;V170L;I206T;F300L;M305F;I310L;T314M;A316M;S340Y;G345S;S394P;L417F;L420S;M509F;I513V
Node_4725	Node_4726	0.026358890114660385		T46A;I69L;M86L;V92I;I206V;T291P;F300Y;M305T;L306M;I310M;T316A	T46A;I69L;M86L;V92I;I206V;T291P;F300Y;M305T;L306M;I310M;T316A
420423	Node_4725	0.06812148774866074		I32V;A46S;I62L;T66S;I111M;I142V;L153M;V164T;I165M;N212T;T295P;S301F;T305A;I309T;T314I;A316T;M416L;T441A;I513L	I32V;A46S;I62L;T66S;I111M;I142V;L153M;V164T;I165M;N212T;T295P;S301F;T305A;I309T;T314I;A316T;M416L;T441A;I513L
Node_4724	Node_4725	0.014845996330035268		Y154F	Y154F
441557	Node_4724	0.03979173933324715		P20L;L33F;S51T;M108I;I162V;A266T;M311L;A319S;L417F;L501I;L524M	P20L;L33F;S51T;M108I;I162V;A266T;M311L;A319S;L417F;L501I;L524M
8450	Node_4724	0.05092304967270307		S17T;L33I;L262V;A264S;A266V;P291S;M310I;L318I;L420M;L523F	S17T;L33I;L262V;A264S;A266V;P291S;M310I;L318I;L420M;L523F
Node_4734	Node_4735	0.006459992752685147
Node_4729	Node_4734	0.023332225683729696		I111L;I294V;T314M	I111L;I294V;T314M
260995	Node_4729	0.23731549782293254		S17T;I32M;L33F;N39S;T46A;S48A;L60M;I62V;T66S;I69V;S85H;M86T;V92I;M108I;N129T;F133I;I138V;I142V;Y151F;I165V;V170L;V176M;I206M;N212D;N238K;L262A;A266V;I268M;L312I;S313T;F339L;S340M;G345T;V358S;L388V;F393L;M416I;A428T;R436Q;I440L;T441R;L455F;A458S;I472M;I477L;Q480M;F495Y;M497L;I498L;L501M;I504T;T508I;I513L;L517M;T518S;L523I;L524M;N526D;M528I;N531S	S17T;I32M;L33F;N39S;T46A;S48A;L60M;I62V;T66S;I69V;S85H;M86T;V92I;M108I;N129T;F133I;I138V;I142V;Y151F;I165V;V170L;V176M;I206M;N212D;N238K;L262A;A266V;I268M;L312I;S313T;F339L;S340M;G345T;V358S;L388V;F393L;M416I;A428T;R436Q;I440L;T441R;L455F;A458S;I472M;I477L;Q480M;F495Y;M497L;I498L;L501M;I504T;T508I;I513L;L517M;T518S;L523I;L524M;N526D;M528I;N531S
Node_4728	Node_4729	0.018854423188009863		P20L;T66M;C137F;L512M;I513L	P20L;T66M;C137F;L512M;I513L
260982	Node_4728	0.1370919609197283		S17L;L20I;C63W;M86L;A95T;M108L;Y148H;Y151F;L153I;Y154F;V164T;I206T;T291V;Y302I;I310M;L312F;T316A;A319S;L343I;M416L;L420I;L421T;A428S;K429N;M434V;T441S;A458T;T460I;L501I;A502T;L509M;I511L;M512V;L517M;L524I;M528L;N531K	S17L;L20I;C63W;M86L;A95T;M108L;Y148H;Y151F;L153I;Y154F;V164T;I206T;T291V;Y302I;I310M;L312F;T316A;A319S;L343I;M416L;L420I;L421T;A428S;K429N;M434V;T441S;A458T;T460I;L501I;A502T;L509M;I511L;M512V;L517M;L524I;M528L;N531K
Node_4727	Node_4728	0.061474913760523026		I26M;L33I;T46S;I69L;S85T;L140M;A264I;T291F;I309T;M311A;S313F;L317M;L444M;I472M;A502S;I504M;L513M;G522S;L523H	I26M;L33I;T46S;I69L;S85T;L140M;A264I;T291F;I309T;M311A;S313F;L317M;L444M;I472M;A502S;I504M;L513M;G522S;L523H
118251	Node_4727	0.08380227021430316		I32M;C98Y;Y208H;M305I;L306M;V358T;L391F;L417I;R436Q;I440T;T443M;D489E;T508I;I511M;M512T;T518S	I32M;C98Y;Y208H;M305I;L306M;V358T;L391F;L417I;R436Q;I440T;T443M;D489E;T508I;I511M;M512T;T518S
449092	Node_4727	0.13394008633405008		M26T;T29S;S48T;S52T;Y56F;I62M;I68T;A95I;G130S;F137Y;I138M;M140L;I146M;Y148H;I165M;V170T;I206T;N212T;V236I;A254T;I258L;L262I;T285I;L287I;M305T;I310M;L312I;F313I;M314T;L318M;T351S;P361T;M434T;I440V;A458M;M472V;D489N;M504T;T508A;M513L;T518L;S522N;H523K;L524F;E525D	M26T;T29S;S48T;S52T;Y56F;I62M;I68T;A95I;G130S;F137Y;I138M;M140L;I146M;Y148H;I165M;V170T;I206T;N212T;V236I;A254T;I258L;L262I;T285I;L287I;M305T;I310M;L312I;F313I;M314T;L318M;T351S;P361T;M434T;I440V;A458M;M472V;D489N;M504T;T508A;M513L;T518L;S522N;H523K;L524F;E525D
Node_4733	Node_4734	0.017659447336600787
Node_4730	Node_4733	0.03579082317971129		P20M;T46S;I62L;L140M;I146M;I165M;N212T;V236I;L262I;A264M;L306F;M311L;L420M;M433T;I440M;T441S;L455S;T518I	P20M;T46S;I62L;L140M;I146M;I165M;N212T;V236I;L262I;A264M;L306F;M311L;L420M;M433T;I440M;T441S;L455S;T518I
320579	Node_4730	0.12643626572884756		I32V;T66A;I68T;M140I;I162T;L167F;A254T;L269M;L272M;S289T;T291S;I310V;T314S;L320M;G345S;A389S;L396F;M420L;M440L;T443I;T460M;M497I;I504L	I32V;T66A;I68T;M140I;I162T;L167F;A254T;L269M;L272M;S289T;T291S;I310V;T314S;L320M;G345S;A389S;L396F;M420L;M440L;T443I;T460M;M497I;I504L
320582	Node_4730	0.13735240937839502		S17P;M20V;I26V;I32L;L33I;T66S;I69L;I111T;F133L;M146L;M165A;I206L;I209V;L213M;M264I;I268V;N288E;T291L;M305V;F306Y;I310L;L312F;S313T;T316L;L317I;L396M;M416A;A428S;V457I;T508S;L517T;I518V;L523Y;L536F	S17P;M20V;I26V;I32L;L33I;T66S;I69L;I111T;F133L;M146L;M165A;I206L;I209V;L213M;M264I;I268V;N288E;T291L;M305V;F306Y;I310L;L312F;S313T;T316L;L317I;L396M;M416A;A428S;V457I;T508S;L517T;I518V;L523Y;L536F
Node_4732	Node_4733	0.09161521605789275		S17Y;T46A;S48A;I62V;I69L;S85T;I111M;L140M;L153M;N212S;A266M;L269M;L272I;T291P;M305I;L306I;S313T;L318I;S340Y;G345T;M416L;L417F;L420M;L421M;A428T;S432T;M434T;I456M;V457I;A458S;T460I;I504L;T508A;L512M;L517P;G522A;L523M;N526D	S17Y;T46A;S48A;I62V;I69L;S85T;I111M;L140M;L153M;N212S;A266M;L269M;L272I;T291P;M305I;L306I;S313T;L318I;S340Y;G345T;M416L;L417F;L420M;L421M;A428T;S432T;M434T;I456M;V457I;A458S;T460I;I504L;T508A;L512M;L517P;G522A;L523M;N526D
650642	Node_4732	0.09985202803507452		T29I;H30N;L33I;S52T;T66F;Y80F;M86L;A95S;M108I;N129T;M140L;S212L;T242S;L287I;I294V;T295S;I306V;T316A;L317M;Y340F;N342Y;D346E;T351S;I380V;L416F;T423S;I440L;T443M;L501V;L509M;M512A;T518I;L536K	T29I;H30N;L33I;S52T;T66F;Y80F;M86L;A95S;M108I;N129T;M140L;S212L;T242S;L287I;I294V;T295S;I306V;T316A;L317M;Y340F;N342Y;D346E;T351S;I380V;L416F;T423S;I440L;T443M;L501V;L509M;M512A;T518I;L536K
Node_4731	Node_4732	0.01739226842959506		Y302S	Y302S
1415579	Node_4731	0.0873154968647452		P20Q;S52F;T66S;T85A;V92I;F133L;M153L;I209T;N290D;F300Y;I306F;M311V;A319T;F339L;I398V;F417L;F510I;M512L;T518A;L529I	P20Q;S52F;T66S;T85A;V92I;F133L;M153L;I209T;N290D;F300Y;I306F;M311V;A319T;F339L;I398V;F417L;F510I;M512L;T518A;L529I
1415580	Node_4731	0.06733384716724808		Y17F;P20N;M111L;Y139F;M269I;I272V;I305V;I309V;I310F;L312F;T313S;T314S;L315M;T345A;T351V;M421L;T423S;T432A;S458C;I460V;M497T;L504V;A508T;M528I	Y17F;P20N;M111L;Y139F;M269I;I272V;I305V;I309V;I310F;L312F;T313S;T314S;L315M;T345A;T351V;M421L;T423S;T432A;S458C;I460V;M497T;L504V;A508T;M528I
Node_4921	Node_4922	0.03979537859419782		M133F;L529M	M133F;L529M
Node_4824	Node_4921	0.07242013619583283		P20H;N25P;I108V;L153M;I209M;T212S;N238K;L259F;I262L;L287I;N288T;L305A;I309L;T316M;A319S;F339L;K364Q;F393M;M433L;T434M;L444M;D489P;M497E;L511I;L513M;M528L;N531K	P20H;N25P;I108V;L153M;I209M;T212S;N238K;L259F;I262L;L287I;N288T;L305A;I309L;T316M;A319S;F339L;K364Q;F393M;M433L;T434M;L444M;D489P;M497E;L511I;L513M;M528L;N531K
Node_4772	Node_4824	0.03385012606002007		M26T;I50L;L140M;A264V;I294V;M393A;L396M;A458S;M508S	M26T;I50L;L140M;A264V;I294V;M393A;L396M;A458S;M508S
Node_4741	Node_4772	0.20770036040142434		S51T;F56Y;I62M;I65T;T66V;I68V;I69V;I111T;F133L;I138L;M140L;M153L;I165V;M209L;D211E;S212D;Q215K;I226V;F259L;V264M;I269L;N282S;T288I;T291V;S301L;L309M;T313M;T314F;M316V;L318I;S340L;L343M;V358I;L391G;M396F;M416I;I418M;M420L;S432G;L440I;I443M;T455A;E488D;I511T;M513I;M517L;W523R;L524I;K527L;M529L	S51T;F56Y;I62M;I65T;T66V;I68V;I69V;I111T;F133L;I138L;M140L;M153L;I165V;M209L;D211E;S212D;Q215K;I226V;F259L;V264M;I269L;N282S;T288I;T291V;S301L;L309M;T313M;T314F;M316V;L318I;S340L;L343M;V358I;L391G;M396F;M416I;I418M;M420L;S432G;L440I;I443M;T455A;E488D;I511T;M513I;M517L;W523R;L524I;K527L;M529L
141262	Node_4741	0.021667486426213155		A17T;N39S;L274V	A17T;N39S;L274V
166789	Node_4741	0.025628468997338557		I37L;L64M;V69I;V92I;V108I;N110S;A305T;M343L;M443V;I524V	I37L;L64M;V69I;V92I;V108I;N110S;A305T;M343L;M443V;I524V
Node_4771	Node_4772	0.031145288566984855		N39G;T66A;E348D;L421I;L440M;T455L;I504T;S508L;L524W	N39G;T66A;E348D;L421I;L440M;T455L;I504T;S508L;L524W
Node_4742	Node_4771	0.10474811117592853		S52A;I69L;S86L;I111T;F133L;L146I;F168L;D211N;I268M;E276Q;T288M;T313S;V358M;M420L;M434I;M440L;T504A;T518L	S52A;I69L;S86L;I111T;F133L;L146I;F168L;D211N;I268M;E276Q;T288M;T313S;V358M;M420L;M434I;M440L;T504A;T518L
113382	Node_4742	0.007433475679576628		F135L;Y139N;N290Y;H362Q;Q364P;W367G	F135L;Y139N;N290Y;H362Q;Q364P;W367G
1248184	Node_4742	3.73628282234857E-6
Node_4770	Node_4771	0.021523598030598754		T26I;I42V;W53L;T288S;T291M;T314A;M434T;M444L;P489Q;I501A;M513I;M517L	T26I;I42V;W53L;T288S;T291M;T314A;M434T;M444L;P489Q;I501A;M513I;M517L
Node_4754	Node_4770	0.012446015995497443		M316F;L317I;L456M;I511L;M529I	M316F;L317I;L456M;I511L;M529I
Node_4743	Node_4754	0.03573729181028481		S52A;I69F;A131G;I165V;L262M;A314M;M396I;I421M;L455F;S458F	S52A;I69F;A131G;I165V;L262M;A314M;M396I;I421M;L455F;S458F
284022	Node_4743	0.012303595613218457		F316L;A375T;A501T;L508M	F316L;A375T;A501T;L508M
391643	Node_4743	0.008930536231931642		A66T	A66T
Node_4753	Node_4754	0.004473977228217011		V264A	V264A
252291	Node_4753	0.03084405676716513		V108M;M153L;Y154F;V294I;I310M;T313M;F316L;T351I;M396I;M420I;M456L;T518M	V108M;M153L;Y154F;V294I;I310M;T313M;F316L;T351I;M396I;M420I;M456L;T518M
Node_4752	Node_4753	0.007790594065980512		L33I;L50I;M266A	L33I;L50I;M266A
324339	Node_4752	0.01849835211821586		I111T;M140I;S288Y;M396V;M416L	I111T;M140I;S288Y;M396V;M416L
Node_4751	Node_4752	0.013755121515212148		V108M;S288M;A314M;I317M;I443L	V108M;S288M;A314M;I317M;I443L
Node_4745	Node_4751	0.005647463462533641
113393	Node_4745	0.008372497362862785		M209V;L508S	M209V;L508S
Node_4744	Node_4745	0.009587191947597804		M396V;M440A;L455F;T504I	M396V;M440A;L455F;T504I
113391	Node_4744	0.011328568971575546		W225R;L444M;L508S;L511I	W225R;L444M;L508S;L511I
586894	Node_4744	0.005647749104834494		I26M;I376T;I512V	I26M;I376T;I512V
Node_4750	Node_4751	0.002182580616189116
294368	Node_4750	0.012877606845792162		M153L;M440V;L443F;M456V;T460A;T518M	M153L;M440V;L443F;M456V;T460A;T518M
Node_4749	Node_4750	0.00619069616851777		I50L;M317T	I50L;M317T
Node_4746	Node_4749	0.001638785013207871
244216	Node_4746	0.021615997164768207		M140S;F316L;T504A;L508S;L511I;L517F;I529T	M140S;F316L;T504A;L508S;L511I;L517F;I529T
244217	Node_4746	0.012602633360678218		I206V;M288L;T313I;M396L;Q489N;T518I	I206V;M288L;T313I;M396L;Q489N;T518I
Node_4748	Node_4749	0.01956924434014224		M108I;M140I;M288L;H422Q;L443F;L455M;M456V;T504A;L511I;I512M	M108I;M140I;M288L;H422Q;L443F;L455M;M456V;T504A;L511I;I512M
429345	Node_4748	0.009418124535395145		S52A;T317I;T518A	S52A;T317I;T518A
Node_4747	Node_4748	0.005571596530709825		I33V;M209V	I33V;M209V
288313	Node_4747	0.002099722690540136
412855	Node_4747	3.73628282234857E-6
Node_4769	Node_4770	0.007879803395591217		M266A;M316I;I443L;T518S	M266A;M316I;I443L;T518S
Node_4757	Node_4769	0.006413469539927425		I269L	I269L
288317	Node_4757	0.06112793236162991		L32F;A66V;I111T;M140L;L146F;Y154F;T285M;I287V;S288Y;T313L;A314I;S340T;V358I;M396L;M416I;L417T;I421V;L433M;T434M;I511M;W524C;L528F	L32F;A66V;I111T;M140L;L146F;Y154F;T285M;I287V;S288Y;T313L;A314I;S340T;V358I;M396L;M416I;L417T;I421V;L433M;T434M;I511M;W524C;L528F
Node_4756	Node_4757	0.009260286590040814		L50I;S52Y;I69A;M140L;I206V;I316T;L443F;T504A	L50I;S52Y;I69A;M140L;I206V;I316T;L443F;T504A
113097	Node_4756	0.035461494844178126		A66T;A95V;M291T;V294L;A305T;T313M;A314M;L320M;L456M;A504I;I513F	A66T;A95V;M291T;V294L;A305T;T313M;A314M;L320M;L456M;A504I;I513F
Node_4755	Node_4756	0.010977571410235315		I26T	I26T
324332	Node_4755	0.02733935344181047		L262M;V264A;V294A;L309F;I310V;L317P;A353T;P360L	L262M;V264A;V294A;L309F;I310V;L317P;A353T;P360L
363225	Node_4755	0.055666357646088654		G39T;I111T;I165V;V206I;I226V;L262F;I287M;S288T;M291T;Y302F;V358I;M416I;L417M;M440I;F443L;T460M;L472F;F495L;L505I	G39T;I111T;I165V;V206I;I226V;L262F;I287M;S288T;M291T;Y302F;V358I;M416I;L417M;M440I;F443L;T460M;L472F;F495L;L505I
Node_4768	Node_4769	0.0047037476887244484		L306I;S340T	L306I;S340T
Node_4758	Node_4768	0.03164635751423236		I69A;V108M;I165V;I269V;I310T;I316F;L317M;L320M;N342D;M396V;M420L;I421V;M440S;S458F;Q489E;E497G;L508M	I69A;V108M;I165V;I269V;I310T;I316F;L317M;L320M;N342D;M396V;M420L;I421V;M440S;S458F;Q489E;E497G;L508M
288315	Node_4758	0.0199883840383506		H30L;I62V;A69D;I111V;V165I;S212L;F316L;K429N;Q430K;T504A;I512T;I513M;L517I	H30L;I62V;A69D;I111V;V165I;S212L;F316L;K429N;Q430K;T504A;I512T;I513M;L517I
476251	Node_4758	0.009615397465813065		M140L;M416I	M140L;M416I
Node_4767	Node_4768	0.0057502352099403214		I62V;V164I;L528S	I62V;V164I;L528S
Node_4761	Node_4767	0.017580673458874208		A66S;H79Y;S288T;T313M;I421F;M440L;L455F;I512V;M529L	A66S;H79Y;S288T;T313M;I421F;M440L;L455F;I512V;M529L
156990	Node_4761	0.03967469705310064		M209L;A254T;I263M;A266M;I316V;T340N;L343M;V358I;M416V;M420T;F421L;L443F;L444V;L456M;V512A;I513M;S518A	M209L;A254T;I263M;A266M;I316V;T340N;L343M;V358I;M416V;M420T;F421L;L443F;L444V;L456M;V512A;I513M;S518A
Node_4760	Node_4761	0.00919772528738189		I37V;L417F;T504V;W523L	I37V;L417F;T504V;W523L
156987	Node_4760	0.02501488944955622		V62I;S212L;M416A;L433S;L444M;I473V	V62I;S212L;M416A;L433S;L444M;I473V
Node_4759	Node_4760	0.003482905210733061		I111T;T340A;L443S;F455L	I111T;T340A;L443S;F455L
156988	Node_4759	0.020008346062039013		W227G;S235P;A266V;T285M;T288S;I316M;V358M;A375T	W227G;S235P;A266V;T285M;T288S;I316M;V358M;A375T
156989	Node_4759	0.01679572157400293		I206V;L317I;M416V;V504I;L508M;L523C	I206V;L317I;M416V;V504I;L508M;L523C
Node_4766	Node_4767	0.003954752244998344		F259L;V264M	F259L;V264M
Node_4762	Node_4766	0.038696291177828426		I26T;L50I;I68V;I69M;I226V;A266V;I306V;T313I;A314M;T340N;L343W;L456M;Q489E;S518T	I26T;L50I;I68V;I69M;I226V;A266V;I306V;T313I;A314M;T340N;L343W;L456M;Q489E;S518T
156992	Node_4762	0.023996667395361774		A66T;M69L;N129H;M140I;Y154F;L312I;V358I;L455F;T460V;G522S	A66T;M69L;N129H;M140I;Y154F;L312I;V358I;L455F;T460V;G522S
245147	Node_4762	0.04182183762917512		G105D;V108M;S212I;L259I;N290H;M291V;I316V;M396L;M416V;L444M;L472F;I498V;T504A	G105D;V108M;S212I;L259I;N290H;M291V;I316V;M396L;M416V;L444M;L472F;I498V;T504A
Node_4765	Node_4766	0.029420884894876917		P25Q;G39K;V108M;I111M;A305T;M311L;I316T;M416I;L417I;I421V;T504A;W523L	P25Q;G39K;V108M;I111M;A305T;M311L;I316T;M416I;L417I;I421V;T504A;W523L
581055	Node_4765	0.06031076708890772		K39N;V42M;V62A;I65A;I165V;L262M;A266T;I287M;M291L;T305I;I306M;L312F;A314T;T340A;L391I;I418T;S432C;T441S	K39N;V42M;V62A;I65A;I165V;L262M;A266T;I287M;M291L;T305I;I306M;L312F;A314T;T340A;L391I;I418T;S432C;T441S
Node_4764	Node_4765	0.025122072762693414		I136M;S289A;T434M;L444F;A501I	I136M;S289A;T434M;L444F;A501I
365029	Node_4764	0.045492452568309985		T29A;V62I;I68V;I206T;M209I;M264I;A266V;T285M;I287V;T305V;I306V;T316I;V358I;M396A;I418N;F495Y;F510L;M529L	T29A;V62I;I68V;I206T;M209I;M264I;A266V;T285M;I287V;T305V;I306V;T316I;V358I;M396A;I418N;F495Y;F510L;M529L
Node_4763	Node_4764	0.026786327462232785		I26T;K39E;S86L;M111L;M291T;I310M;T313A;M396L;M440L;I501V;S518L	I26T;K39E;S86L;M111L;M291T;I310M;T313A;M396L;M440L;I501V;S518L
1075769	Node_4763	0.01862101020284378		T29A;M264V;A393T;M420A;I512L	T29A;M264V;A393T;M420A;I512L
157107	Node_4763	0.018922422090300334		S51T;V62I;I69M;S288Y;T340S;V358I;L391I;V421I;L440F;V501I	S51T;V62I;I69M;S288Y;T340S;V358I;L391I;V421I;L440F;V501I
Node_4823	Node_4824	0.016023678108833553		P25I;S52Y;T291Q;T313L;L388I;M508S;M513L;W523L	P25I;S52Y;T291Q;T313L;L388I;M508S;M513L;W523L
Node_4781	Node_4823	0.09098297262330789		L33M;I62L;I69L;V108M;Y139F;L146M;Y154F;I287M;P295S;I310L;L312F;L313I;T314L;L317F;L339F;T351S;V358I;L433M;T455I;L472M;A502S;L513I;M517T;T518I;L523I;L528M	L33M;I62L;I69L;V108M;Y139F;L146M;Y154F;I287M;P295S;I310L;L312F;L313I;T314L;L317F;L339F;T351S;V358I;L433M;T455I;L472M;A502S;L513I;M517T;T518I;L523I;L528M
511044	Node_4781	0.022423880850379937		I443M;M472I	I443M;M472I
Node_4780	Node_4781	0.009991015151364191		S212T;M266T	S212T;M266T
Node_4775	Node_4780	0.004929814465500308		L32M	L32M
8298	Node_4775	0.018399143097829786		S86L;T266M;M287L;T288A;M420L;I455T;I518V	S86L;T266M;M287L;T288A;M420L;I455T;I518V
Node_4774	Node_4775	0.010100095242428131		M146L;I518M	M146L;I518M
8304	Node_4774	0.008103923070215515		M209I	M209I
Node_4773	Node_4774	0.002457620681511321		N39S	N39S
238860	Node_4773	0.004037653564209221		I65V	I65V
436160	Node_4773	0.022779653489228707		S351M;M420T;I504T;M518I	S351M;M420T;I504T;M518I
Node_4779	Node_4780	0.0019955431635536097
43116	Node_4779	0.005094835970485193		I165V;M287V;T288A	I165V;M287V;T288A
Node_4778	Node_4779	0.002366999089933645		L309M	L309M
43107	Node_4778	0.014925982320663125		L456M;I504V;I523M	L456M;I504V;I523M
Node_4777	Node_4778	0.0020692418646497913		T517M	T517M
282261	Node_4777	0.0052421354839374025		T288A;M309L	T288A;M309L
Node_4776	Node_4777	3.73628282234857E-6
282260	Node_4776	0.009459147696714468		T46P	T46P
8296	Node_4776	0.002119271228741189
Node_4822	Node_4823	0.010563821720852627		I269V;A305I;L417I	I269V;A305I;L417I
Node_4797	Node_4822	0.03268515196997147		S85Q;I310L;L318I;S340T;T441S;M444L;T455S;Q480K;L524W	S85Q;I310L;L318I;S340T;T441S;M444L;T455S;Q480K;L524W
297010	Node_4797	0.10368590605426872		I25T;M26L;T66A;I68T;I69L;Q85Y;F133L;M153T;V170I;I206V;M209V;D211N;S212T;F259L;I287M;T288P;Y302L;L309S;L310I;M311L;T314V;L320V;T340A;I388V;L396M;I418F;I443A;I473V;I501V;L505I;S508M;I511M;I512L;M517L;T518S;L523S	I25T;M26L;T66A;I68T;I69L;Q85Y;F133L;M153T;V170I;I206V;M209V;D211N;S212T;F259L;I287M;T288P;Y302L;L309S;L310I;M311L;T314V;L320V;T340A;I388V;L396M;I418F;I443A;I473V;I501V;L505I;S508M;I511M;I512L;M517L;T518S;L523S
Node_4796	Node_4797	0.016298071748454768		Y154F	Y154F
Node_4787	Node_4796	0.00985005453472602		F168L;M266A;I418F;L513M	F168L;M266A;I418F;L513M
168684	Node_4787	0.048615791179390556		M26T;D211H;S212A;L262M;I287M;Q291P;P295V;M316L;V358I;I417V;S428A;L433M;M434T;L505I;I512V;M517L;T518M;L523M	M26T;D211H;S212A;L262M;I287M;Q291P;P295V;M316L;V358I;I417V;S428A;L433M;M434T;L505I;I512V;M517L;T518M;L523M
Node_4786	Node_4787	0.03561172986027393		L33M;I69V;Q85H;F133L;Q291G;I388M;M420L;L440I;L456M;M513L;T518A;W524L	L33M;I69V;Q85H;F133L;Q291G;I388M;M420L;L440I;L456M;M513L;T518A;W524L
385653	Node_4786	0.07904007142342713		S86L;V108M;E158K;I162M;I165V;L213M;A254T;A264T;T288M;I305A;T314A;P341Q;L344M;T351I;V358T;M388T;I443V;S455L;A458T;I477V;S508L	S86L;V108M;E158K;I162M;I165V;L213M;A254T;A264T;T288M;I305A;T314A;P341Q;L344M;T351I;V358T;M388T;I443V;S455L;A458T;I477V;S508L
Node_4785	Node_4786	0.010847963513790157		I25T;H85Y;I206V;I287V;M316V	I25T;H85Y;I206V;I287V;M316V
385678	Node_4785	0.0216714654514865		S212T;I263V;L313S;T314A;V358I;L472I	S212T;I263V;L313S;T314A;V358I;L472I
Node_4784	Node_4785	0.0036348553769418126
356254	Node_4784	0.006274255240417234
Node_4783	Node_4784	0.0033540118908791197		A266T;L317F	A266T;L317F
385676	Node_4783	0.018742397946211627		Y85C;V92I;A95T;N110S;T266M;S508L;I512A	Y85C;V92I;A95T;N110S;T266M;S508L;I512A
Node_4782	Node_4783	0.004703774543174873		N290D	N290D
129885	Node_4782	0.021024521892626446		N39S;V206I;D290E;S432G	N39S;V206I;D290E;S432G
164973	Node_4782	0.013075132635625535		V316M;L513M	V316M;L513M
Node_4795	Node_4796	0.008567116782096108		L440T;M517L	L440T;M517L
Node_4788	Node_4795	0.06953185217652191		H20P;M26T;Y104H;V108M;F168L;T196S;M209V;D211G;Q215E;I226V;V269I;T288P;I305L;M311A;M316V;S319A;L339I;G345V;T351I;V358M;T359A;Q364K;I417F;P439S;S455L;K480M;I496T;I501V;S508L;L513M;T518I	H20P;M26T;Y104H;V108M;F168L;T196S;M209V;D211G;Q215E;I226V;V269I;T288P;I305L;M311A;M316V;S319A;L339I;G345V;T351I;V358M;T359A;Q364K;I417F;P439S;S455L;K480M;I496T;I501V;S508L;L513M;T518I
1042256	Node_4788	0.01979834457843328		A239T;F259L;P295S;T340V;I504V	A239T;F259L;P295S;T340V;I504V
164972	Node_4788	0.019448219185238744		I165M;L309F;V316A;V457A;I512L	I165M;L309F;V316A;V457A;I512L
Node_4794	Node_4795	0.02885794683707004		N39G;I69L;F133L;M209L;M266T;E276Q;T288S;P295T;I305V;T314I;P355S;I417V;M420L;Q442R;S455A;I498V;I501A;T518I;G522S	N39G;I69L;F133L;M209L;M266T;E276Q;T288S;P295T;I305V;T314I;P355S;I417V;M420L;Q442R;S455A;I498V;I501A;T518I;G522S
Node_4789	Node_4794	0.01713267284301244		T295S;V305A;M316V;I376V;I418V;M434T;L505F	T295S;V305A;M316V;I376V;I418V;M434T;L505F
171367	Node_4789	0.012296509098169773		T266A;V457L	T266A;V457L
8328	Node_4789	0.011997067844303108		G39S;V197A;I294V;A455T;I504V	G39S;V197A;I294V;A455T;I504V
Node_4793	Node_4794	0.01064565256704401		I62V;I206V;M393A;V417A	I62V;I206V;M393A;V417A
8327	Node_4793	0.010709309928592653
Node_4792	Node_4793	0.0014911503930657743		I165V;M434T;S522G	I165V;M434T;S522G
8325	Node_4792	0.010071085435466833		I65V;T66M;L309M;A393T;I504V	I65V;T66M;L309M;A393T;I504V
Node_4791	Node_4792	0.0011808128187471034
8323	Node_4791	0.01820485747692888		L32M;G39D;I136V;L140M;S289Y;V305A;I314A;I512V	L32M;G39D;I136V;L140M;S289Y;V305A;I314A;I512V
Node_4790	Node_4791	0.005289529457950704		V305M;A417T	V305M;A417T
385668	Node_4790	0.009853373671606915
8326	Node_4790	0.021648450539269205		A95T;V165I;V206I;V269I;T340A;I388V;I418M;R442Q	A95T;V165I;V206I;V269I;T340A;I388V;I418M;R442Q
Node_4821	Node_4822	0.020793550812393584		I50L;W53L;I69L;L140M;S212T;L258I;M266A;I305L;T314L;V457I;S508M;L524M	I50L;W53L;I69L;L140M;S212T;L258I;M266A;I305L;T314L;V457I;S508M;L524M
Node_4798	Node_4821	0.014291414559051861		T288M;Q291P	T288M;Q291P
221568	Node_4798	0.2013391217709393		T29K;I37M;N39D;S40M;T46S;L59M;I62A;T66M;L69I;A75S;A95V;I111T;I136M;Y139F;Y154F;I206A;M209V;T212S;F259L;A266T;M288L;P295S;I310L;L312F;L313F;L314M;M316F;L317T;L318V;L320M;S340A;V358M;I388V;M416F;I417L;I418V;M420Q;L433M;M434S;L440I;T441S;I443L;T460A;L472I;I473V;P489H;E497Q;I501A;I504A;M508L;I512A;M517S;T518A;L523W;M524T;M529L;K531D;W536L	T29K;I37M;N39D;S40M;T46S;L59M;I62A;T66M;L69I;A75S;A95V;I111T;I136M;Y139F;Y154F;I206A;M209V;T212S;F259L;A266T;M288L;P295S;I310L;L312F;L313F;L314M;M316F;L317T;L318V;L320M;S340A;V358M;I388V;M416F;I417L;I418V;M420Q;L433M;M434S;L440I;T441S;I443L;T460A;L472I;I473V;P489H;E497Q;I501A;I504A;M508L;I512A;M517S;T518A;L523W;M524T;M529L;K531D;W536L
324346	Node_4798	0.13154801170468344		I62F;L64I;S85L;M140L;F168L;L203F;M209V;T212M;A264I;L272I;T277S;T285M;M288L;P291I;Y302F;L306F;I310M;M311F;L312S;L313V;M316I;L339I;G345S;L396M;I417V;I418M;T423S;M434T;L440F;I443V;A458S;I501S;M508L;M517T;T518S;M524F	I62F;L64I;S85L;M140L;F168L;L203F;M209V;T212M;A264I;L272I;T277S;T285M;M288L;P291I;Y302F;L306F;I310M;M311F;L312S;L313V;M316I;L339I;G345S;L396M;I417V;I418M;T423S;M434T;L440F;I443V;A458S;I501S;M508L;M517T;T518S;M524F
Node_4820	Node_4821	0.023761689046049188		I25T;V108M;F259L;L262I;T288M;Q291P;L317M;L440I;I443M;I501V;I511L;I512L;L523M	I25T;V108M;F259L;L262I;T288M;Q291P;L317M;L440I;I443M;I501V;I511L;I512L;L523M
291264	Node_4820	0.23932090658963373		A17T;M26T;S48V;L59I;I68V;T81S;S85T;S86L;I111T;F133L;I136V;M140L;M153L;I162T;V164I;I165V;V170T;M209F;I226V;T242S;A254T;A264I;A266T;P291H;P295S;S301L;L309M;I310Y;M317F;S340L;V358T;L391I;I398M;M416I;I418T;M443V;M444L;L456F;I457T;N459S;T460I;V501I;A502S;I504A;L505M;M508L;T518M;G522S;M523L;M524T	A17T;M26T;S48V;L59I;I68V;T81S;S85T;S86L;I111T;F133L;I136V;M140L;M153L;I162T;V164I;I165V;V170T;M209F;I226V;T242S;A254T;A264I;A266T;P291H;P295S;S301L;L309M;I310Y;M317F;S340L;V358T;L391I;I398M;M416I;I418T;M443V;M444L;L456F;I457T;N459S;T460I;V501I;A502S;I504A;L505M;M508L;T518M;G522S;M523L;M524T
Node_4819	Node_4820	0.03744624443357694		L107M;L146I;I287L;M288N;Q430H;M434T;I440T;M444L;T455L;I473V;L513M	L107M;L146I;I287L;M288N;Q430H;M434T;I440T;M444L;T455L;I473V;L513M
Node_4807	Node_4819	0.017991039435923964		L69I;S85T;T212M;A264S;V269I;M393A;M513L	L69I;S85T;T212M;A264S;V269I;M393A;M513L
Node_4800	Node_4807	0.01917240561316678		A17T;G345S;M420I;R431Q;L455M	A17T;G345S;M420I;R431Q;L455M
46761	Node_4800	0.09342951950088597		S48V;L53W;I65M;T66M;A95V;M107L;M140L;I146A;M153K;N288T;P291S;M316I;S345T;V358T;I388V;L391I;I417L;L433I;T440L;T441S;M443V;I504T;M508L;L511M;L512F;L513F;M517L;T518M;M523V;M524A	S48V;L53W;I65M;T66M;A95V;M107L;M140L;I146A;M153K;N288T;P291S;M316I;S345T;V358T;I388V;L391I;I417L;L433I;T440L;T441S;M443V;I504T;M508L;L511M;L512F;L513F;M517L;T518M;M523V;M524A
Node_4799	Node_4800	0.16732968697825074		K34N;I65V;I68V;I69L;T84V;T85S;M107L;M108I;F133L;Y151F;Y154L;L169M;V176M;D211N;M212T;Q215L;K238Q;A254V;S264M;A266T;L309M;M316T;M317L;S340T;V358I;I388M;A393L;I420T;T440I;M443I;M455T;I457V;A458L;V473M;G479S;P489T;V501I;A502T;M508L;M517L;T518S	K34N;I65V;I68V;I69L;T84V;T85S;M107L;M108I;F133L;Y151F;Y154L;L169M;V176M;D211N;M212T;Q215L;K238Q;A254V;S264M;A266T;L309M;M316T;M317L;S340T;V358I;I388M;A393L;I420T;T440I;M443I;M455T;I457V;A458L;V473M;G479S;P489T;V501I;A502T;M508L;M517L;T518S
141976	Node_4799	0.1487287724358514		M26T;F41L;P47S;L53M;I62L;V68T;V92I;I111M;M140I;F168L;A205T;T242A;T266I;N282G;N288S;P291T;T316A;N342Y;M416I;I501F;P516S;M523L	M26T;F41L;P47S;L53M;I62L;V68T;V92I;I111M;M140I;F168L;A205T;T242A;T266I;N282G;N288S;P291T;T316A;N342Y;M416I;I501F;P516S;M523L
154587	Node_4799	0.1321517632703766		T25I;N49S;I62V;V65I;V84I;S85H;S86F;I165T;L167F;V170T;T242S;I262L;S267T;I269M;N290S;F308L;I310M;M311T;L314T;T340I;L343F;T351S;M388L;M416F;T434V;I440L;I443T;N459D;T460M;M473L;I504A;L508F;M524T	T25I;N49S;I62V;V65I;V84I;S85H;S86F;I165T;L167F;V170T;T242S;I262L;S267T;I269M;N290S;F308L;I310M;M311T;L314T;T340I;L343F;T351S;M388L;M416F;T434V;I440L;I443T;N459D;T460M;M473L;I504A;L508F;M524T
Node_4806	Node_4807	0.015548746919056724		T66S;M420I	T66S;M420I
52110	Node_4806	0.05950547412169924		L50I;M107V;I263V;L272I;L305M;L313F;L314S;M317A;G345S;I388M;T423S;L433F;M443T;M508T;M517I;T518F	L50I;M107V;I263V;L272I;L305M;L313F;L314S;M317A;G345S;I388M;T423S;L433F;M443T;M508T;M517I;T518F
Node_4805	Node_4806	0.010559999446126444		A95V;I417L;T434M	A95V;I417L;T434M
Node_4801	Node_4805	0.04722770967468893		T85M;N103D;M209L;S264T;P291S;L313M;L314M;S340T;L391M;I420V;L444M;M508S;L511M;L512F;T518G;M523I	T85M;N103D;M209L;S264T;P291S;L313M;L314M;S340T;L391M;I420V;L444M;M508S;L511M;L512F;T518G;M523I
52100	Node_4801	0.09863726679551083		A17T;T25I;P31L;L32I;L33F;T46A;I69A;M85I;V95A;M107I;Y148H;V170T;I206V;M212T;T264V;S267T;I269V;L287F;N290D;S291G;L305M;L312I;M317L;V358I;M391A;A393S;L396F;L417I;M434V;V501M;L513F;M517T	A17T;T25I;P31L;L32I;L33F;T46A;I69A;M85I;V95A;M107I;Y148H;V170T;I206V;M212T;T264V;S267T;I269V;L287F;N290D;S291G;L305M;L312I;M317L;V358I;M391A;A393S;L396F;L417I;M434V;V501M;L513F;M517T
52108	Node_4801	0.13166991667627262		M26T;S48P;L53M;S86L;I138V;M153I;L166M;A266T;S291M;F308I;L309S;I310M;M317L;L318V;T340I;L343M;I388V;V420A;L421M;T423S;M443I;V473I;E497K;L513I	M26T;S48P;L53M;S86L;I138V;M153I;L166M;A266T;S291M;F308I;L309S;I310M;M317L;L318V;T340I;L343M;I388V;V420A;L421M;T423S;M443I;V473I;E497K;L513I
Node_4804	Node_4805	0.0033124765098194947
Node_4802	Node_4804	0.021940803708877833		Y154F;A266M;P291S;P295S;L313F	Y154F;A266M;P291S;P295S;L313F
57550	Node_4802	0.23933743833942547		T29I;I69M;M107I;E158K;I165L;A254T;I263V;S264V;M266I;I268M;N288Y;N290D;S291M;L306F;L312M;M316I;G345N;V358I;A393M;M416I;I420V;S432N;R436Q;T440I;T441M;M443T;T460I;I477V;Q480K;V501T;M508L;M517L;T518N	T29I;I69M;M107I;E158K;I165L;A254T;I263V;S264V;M266I;I268M;N288Y;N290D;S291M;L306F;L312M;M316I;G345N;V358I;A393M;M416I;I420V;S432N;R436Q;T440I;T441M;M443T;T460I;I477V;Q480K;V501T;M508L;M517L;T518N
57553	Node_4802	0.1273330296063009		A17T;T25N;I36V;L50I;I65V;I69L;V95M;C98S;N110S;A128T;F133L;M140L;I146L;E158Q;M209V;D211N;M212T;S301L;I310F;L314F;L339F;S340Y;N342S;L343I;V358I;I388L;L391A;M416I;H422N;M434S;L444M;A458T;V473I;F495L;V501A;I504L;L512M;M517L	A17T;T25N;I36V;L50I;I65V;I69L;V95M;C98S;N110S;A128T;F133L;M140L;I146L;E158Q;M209V;D211N;M212T;S301L;I310F;L314F;L339F;S340Y;N342S;L343I;V358I;I388L;L391A;M416I;H422N;M434S;L444M;A458T;V473I;F495L;V501A;I504L;L512M;M517L
Node_4803	Node_4804	0.03435660376673441		S66M;N110S;I269V;T285M;M311L;L312I;L339F;I420M;L511F;L512I	S66M;N110S;I269V;T285M;M311L;L312I;L339F;I420M;L511F;L512I
154579	Node_4803	0.10245540087222518		T25M;I37M;I42V;T46A;I62V;I69L;V95M;H96C;I97N;I111T;I146L;I206V;M209L;A266V;P291S;Y302F;M317L;L344F;G345N;V358I;A393M;M416L;L417F;H422Q;S432N;M434V;M443I;V473M;I504V;I512T;M517L;T518A;M523T	T25M;I37M;I42V;T46A;I62V;I69L;V95M;H96C;I97N;I111T;I146L;I206V;M209L;A266V;P291S;Y302F;M317L;L344F;G345N;V358I;A393M;M416L;L417F;H422Q;S432N;M434V;M443I;V473M;I504V;I512T;M517L;T518A;M523T
154580	Node_4803	0.05954952663158533		T25I;M26L;I62A;T85S;P295S;Y302L;F308L;M316T;I388M;L396M;M420L;L455S;P489S;F495L;L509V;M517I;L528F	T25I;M26L;I62A;T85S;P295S;Y302L;F308L;M316T;I388M;L396M;M420L;L455S;P489S;F495L;L509V;M517I;L528F
Node_4818	Node_4819	0.01413992900502169		T434S	T434S
Node_4810	Node_4818	0.01874940248169849		T518M	T518M
291265	Node_4810	0.13211802765541564		T25I;M26T;L33V;L50I;L69V;M107L;I146L;M153T;L169M;D211N;F253L;A264S;A266L;L287A;N290S;S301T;Y302F;L312V;L313M;L314S;M316I;M317L;S340M;L396M;M416I;I417L;K429H;T440L;V501M;L509M;L511V;L512F;M513I;M517L;M523S;M524L;L528M;M529L	T25I;M26T;L33V;L50I;L69V;M107L;I146L;M153T;L169M;D211N;F253L;A264S;A266L;L287A;N290S;S301T;Y302F;L312V;L313M;L314S;M316I;M317L;S340M;L396M;M416I;I417L;K429H;T440L;V501M;L509M;L511V;L512F;M513I;M517L;M523S;M524L;L528M;M529L
Node_4809	Node_4810	0.03589842625758573		I36V;F133L;L272M;Y299F;M317F;L318I;I417V;H430Q;S434L;M529L	I36V;F133L;L272M;Y299F;M317F;L318I;I417V;H430Q;S434L;M529L
57547	Node_4809	0.10882248905117552		T25I;I37V;I62T;T66V;S85H;Y104F;M108T;I138M;M140L;M153I;L167F;A264V;I268V;N290G;F308L;I310V;M311L;L313M;L314I;I388V;I398V;M416I;K429N;L455S;I504F;M513L;M517L	T25I;I37V;I62T;T66V;S85H;Y104F;M108T;I138M;M140L;M153I;L167F;A264V;I268V;N290G;F308L;I310V;M311L;L313M;L314I;I388V;I398V;M416I;K429N;L455S;I504F;M513L;M517L
Node_4808	Node_4809	0.04666102371334653		T46A;M107A;I146M;I262L;N288E;M443I;V473I;V501I;L511I;M523L;M524L	T46A;M107A;I146M;I262L;N288E;M443I;V473I;V501I;L511I;M523L;M524L
159185	Node_4808	0.04867771150183767		I62V;I138L;E158Q;I162V;I310M;T351S;V417L;I443T;M517I	I62V;I138L;E158Q;I162V;I310M;T351S;V417L;I443T;M517I
458151	Node_4808	0.02636590300213775		L133M;N290S;L314T;L396M	L133M;N290S;L314T;L396M
Node_4817	Node_4818	0.015867690929422404		I62V;M316I;S340T;I388M;M393A;M420A	I62V;M316I;S340T;I388M;M393A;M420A
Node_4812	Node_4817	0.019830773644179768
107992	Node_4812	0.19696688169987303		T25I;M26I;T29I;H30N;I42V;T46A;A95I;M108V;I111M;M140L;Y148H;Y151F;K155N;F168L;M209V;T212M;I263V;T285V;P295S;F308L;L309M;I310L;L313M;L318I;M388L;M416L;I417L;I418M;A420I;L421M;R431Q;L433M;F435L;T440L;M443T;L444M;L472I;V473I;Q480K;V501M;I504L;M508T;L511M;M513L;T518A;M523T;M524L;M529I	T25I;M26I;T29I;H30N;I42V;T46A;A95I;M108V;I111M;M140L;Y148H;Y151F;K155N;F168L;M209V;T212M;I263V;T285V;P295S;F308L;L309M;I310L;L313M;L318I;M388L;M416L;I417L;I418M;A420I;L421M;R431Q;L433M;F435L;T440L;M443T;L444M;L472I;V473I;Q480K;V501M;I504L;M508T;L511M;M513L;T518A;M523T;M524L;M529I
Node_4811	Node_4812	0.012409956816386566		A17T;T66S;I206V;T440M	A17T;T66S;I206V;T440M
291261	Node_4811	0.09603965275985962		N39S;L50I;I165V;I226V;A264S;S267T;N290S;L306F;F308L;M311F;L313F;I316L;M317P;T351N;M388V;I398V;S432G;F435L;M440A;M443I;P489S;F495L;I504L;M508L;M523V;M524I;M529I	N39S;L50I;I165V;I226V;A264S;S267T;N290S;L306F;F308L;M311F;L313F;I316L;M317P;T351N;M388V;I398V;S432G;F435L;M440A;M443I;P489S;F495L;I504L;M508L;M523V;M524I;M529I
291262	Node_4811	0.20946400331639004		M26L;T29M;I36T;S48L;L53V;S85T;S86L;N110S;F133L;I138L;Y151F;Y154F;F168L;M209L;D211N;T212M;F255I;A266V;S289T;P291Y;P295Q;P298S;L314I;M317N;T340S;L343V;L344F;G345N;T351S;V358I;M416I;I417L;I418P;P419Y;K429L;S434M;L444F;L456F;A458T;V473I;P489T;V501T;I504L;M508T;L512V;M517S;T518I;M524L	M26L;T29M;I36T;S48L;L53V;S85T;S86L;N110S;F133L;I138L;Y151F;Y154F;F168L;M209L;D211N;T212M;F255I;A266V;S289T;P291Y;P295Q;P298S;L314I;M317N;T340S;L343V;L344F;G345N;T351S;V358I;M416I;I417L;I418P;P419Y;K429L;S434M;L444F;L456F;A458T;V473I;P489T;V501T;I504L;M508T;L512V;M517S;T518I;M524L
Node_4816	Node_4817	0.03786334803200959		T46A;S85T;M108V;F133I;I146L;I262M;F300Y;Y302F;L318I;V358I;T440I;L444M;V501M;M513I	T46A;S85T;M108V;F133I;I146L;I262M;F300Y;Y302F;L318I;V358I;T440I;L444M;V501M;M513I
134758	Node_4816	0.08934320131059224		T25I;L33F;M107L;A128T;M140L;Y154F;M209L;V269I;F308L;L309M;I310M;M317F;L396M;S434L;I440L;M443I;V473I;A502F;I504M;L512T;M517T;T518A;G522S;M524I	T25I;L33F;M107L;A128T;M140L;Y154F;M209L;V269I;F308L;L309M;I310M;M317F;L396M;S434L;I440L;M443I;V473I;A502F;I504M;L512T;M517T;T518A;G522S;M524I
Node_4815	Node_4816	0.058083731540445		L60M;M153T;M311L;L314V;M317I;I417M;F435L;M443T;M444F;M523T;M524T	L60M;M153T;M311L;L314V;M317I;I417M;F435L;M443T;M444F;M523T;M524T
134762	Node_4815	0.040896518426		T25I;L33M;N39G;T66A;F302L;F308L;L344M;M417T;L472I;M501A	T25I;L33M;N39G;T66A;F302L;F308L;L344M;M417T;L472I;M501A
Node_4814	Node_4815	0.011938255950954922		L512F;T524A	L512F;T524A
291263	Node_4814	0.042269573937760735		A17T;N39S;I68V;M140L;A264I;I310A;L312I;L315M;T443M;L455T;V473I;M501A;I504V;M508T;M517I	A17T;N39S;I68V;M140L;A264I;I310A;L312I;L315M;T443M;L455T;V473I;M501A;I504V;M508T;M517I
Node_4813	Node_4814	0.03133822305701503		M26L;T66S;L69M;M140L;Y148H;V170T;T285M;N290D;I310L;V314T;A420T;F444L	M26L;T66S;L69M;M140L;Y148H;V170T;T285M;N290D;I310L;V314T;A420T;F444L
134760	Node_4813	0.014538023690120605		V108M;P291L;I294V;I358V;M417T;S434A;L435M	V108M;P291L;I294V;I358V;M417T;S434A;L435M
505961	Node_4813	0.017321060151680147		V62I;T153I;I165V;M262I;A264T;L309F	V62I;T153I;I165V;M262I;A264T;L309F
Node_4920	Node_4921	0.039768176728814546		M26I;L33I;S52A;I62V;T66A;S86M;Y154F;D211N;M266A;T291P;I294V;L391M;M416A;I418M;M433L;T455A;L505I;M528L	M26I;L33I;S52A;I62V;T66A;S86M;Y154F;D211N;M266A;T291P;I294V;L391M;M416A;I418M;M433L;T455A;L505I;M528L
Node_4825	Node_4920	0.10647050692105735		I37V;A52M;I69M;F133L;L146M;I165V;I262M;S267T;I309Y;L312I;T316C;S432A;I443P;A458T;M497I;I505T;M508S;I512L;M517L	I37V;A52M;I69M;F133L;L146M;I165V;I262M;S267T;I309Y;L312I;T316C;S432A;I443P;A458T;M497I;I505T;M508S;I512L;M517L
118230	Node_4825	0.08595915298526087		I33V;S48T;L60M;V92I;Y104C;I111M;I209V;L213M;I269L;L272I;P295T;I310M;T313V;C316G;V358I;M420T;T441A;L444M;T458S;D489S;N531T	I33V;S48T;L60M;V92I;Y104C;I111M;I209V;L213M;I269L;L272I;P295T;I310M;T313V;C316G;V358I;M420T;T441A;L444M;T458S;D489S;N531T
51644	Node_4825	0.09607815028203312		A17V;P20H;T46S;M52V;M69L;A95T;V165A;I206M;N211S;A254T;M262L;I263T;A264V;T314S;L315M;S340A;N354D;M391A;L417I;M418I;L421I;V487A;I498V;L513F;L517I;G522S	A17V;P20H;T46S;M52V;M69L;A95T;V165A;I206M;N211S;A254T;M262L;I263T;A264V;T314S;L315M;S340A;N354D;M391A;L417I;M418I;L421I;V487A;I498V;L513F;L517I;G522S
Node_4919	Node_4920	0.020458870949205496		I111L;Y151F;T314A;M391V;M420L;S428A;T434M;I504V;M508L;L509I;M517T;M529L	I111L;Y151F;T314A;M391V;M420L;S428A;T434M;I504V;M508L;L509I;M517T;M529L
Node_4839	Node_4919	0.013860983632375107		T29S;L146M;F154Y;I269L;I309L;L320M;N459D;I501V	T29S;L146M;F154Y;I269L;I309L;L320M;N459D;I501V
Node_4831	Node_4839	0.021132798673748666		A52S;T212V;N290D;L444T;F495Y;V501L;T518I	A52S;T212V;N290D;L444T;F495Y;V501L;T518I
43566	Node_4831	0.0375253992361928		V62I;I65V;A66V;S267T;V294I;T316A;M320L;I443V;T444I;M497L;I512V	V62I;I65V;A66V;S267T;V294I;T316A;M320L;I443V;T444I;M497L;I512V
Node_4830	Node_4831	0.021764161219522085		I69V;M146L;N282T;A428S;L508S	I69V;M146L;N282T;A428S;L508S
Node_4826	Node_4830	0.017585156070717426		I37V;W53L;I65V;L146I;I165V;I268L;F393L;Y495F	I37V;W53L;I65V;L146I;I165V;I268L;F393L;Y495F
191480	Node_4826	0.08504999782021833		S48A;S52T;V62I;I262L;L269I;D290N;M311L;E348D;L388M;S428A;L433M;L440F;I443L;A455L;M497T;V504I;I505L;I509T;L513A;T517L;I518V;W523L;N531S	S48A;S52T;V62I;I262L;L269I;D290N;M311L;E348D;L388M;S428A;L433M;L440F;I443L;A455L;M497T;V504I;I505L;I509T;L513A;T517L;I518V;W523L;N531S
864177	Node_4826	0.1408688323363659		S29T;I50L;V65I;A66T;V69A;M86L;Y104H;L140M;I206V;I209V;V212T;I262A;A266T;V294I;P295S;Y302F;L305I;I310T;M311L;T316A;L317M;L318M;M320L;V391M;L396A;A416V;M418L;L421T;S432G;I443M;T444A;L472V;I473V;D489E;M497I;L501V;V504T;S508L;I512F;T517A;I518L;W523T	S29T;I50L;V65I;A66T;V69A;M86L;Y104H;L140M;I206V;I209V;V212T;I262A;A266T;V294I;P295S;Y302F;L305I;I310T;M311L;T316A;L317M;L318M;M320L;V391M;L396A;A416V;M418L;L421T;S432G;I443M;T444A;L472V;I473V;D489E;M497I;L501V;V504T;S508L;I512F;T517A;I518L;W523T
Node_4829	Node_4830	0.017150724310736342
8364	Node_4829	0.026845895342319067		I37V;I50L;V69A;I262L;V294I;A314S;S340A;S508A;I512V;L524V	I37V;I50L;V69A;I262L;V294I;A314S;S340A;S508A;I512V;L524V
Node_4828	Node_4829	0.015688671090557674		T444M;L511I;T517L	T444M;L511I;T517L
8354	Node_4828	0.026497024365295236		T46A;S52V;A66T;V69I;Y154F;I262M;L287M;F393L;M418V;I518V	T46A;S52V;A66T;V69I;Y154F;I262M;L287M;F393L;M418V;I518V
Node_4827	Node_4828	0.018655492715892084		W53L;I65V;E348D;I496T;L513M;I518M;L524V	W53L;I65V;E348D;I496T;L513M;I518M;L524V
288556	Node_4827	3.73628282234857E-6
8355	Node_4827	0.06355864128600372		V65I;V69I;R99F;W106L;A131L;I206K;I226S;W227L;V358I;I380M;F393L;L440F	V65I;V69I;R99F;W106L;A131L;I206K;I226S;W227L;V358I;I380M;F393L;L440F
Node_4838	Node_4839	0.011895661108485011		I69L;I262V	I69L;I262V
Node_4832	Node_4838	0.014365139647137443		W53L	W53L
171366	Node_4832	0.06747205815888019		I26L;T46A;A52Y;L153M;I162V;I206V;I209M;V262A;E276Q;P295Q;T316A;L317M;L420I;I443T;F495Y;I505L;I512A;L513M;T517A;W523L	I26L;T46A;A52Y;L153M;I162V;I206V;I209M;V262A;E276Q;P295Q;T316A;L317M;L420I;I443T;F495Y;I505L;I512A;L513M;T517A;W523L
97956	Node_4832	0.08424145115472255		I37V;V92I;M146L;F151Y;Y154F;T212M;S267A;L269P;E276G;P291L;D292E;T313S;E348D;P355Q;F393S;H422R;M434I;L440I;I443A;I498V;V504A;I505V;L508T;L511I;I512L;T518S	I37V;V92I;M146L;F151Y;Y154F;T212M;S267A;L269P;E276G;P291L;D292E;T313S;E348D;P355Q;F393S;H422R;M434I;L440I;I443A;I498V;V504A;I505V;L508T;L511I;I512L;T518S
Node_4837	Node_4838	0.06911311454529227		I26L;I33V;N39G;T46A;V62I;A66I;S85T;L140F;M146I;Y154F;I209V;N211T;S267T;P291T;V294I;A314M;T316A;E348D;M418L;L440I;L444I;A455S;V457I;D489E;M497L;V504L;L508F;T517M;T518S;N531S	I26L;I33V;N39G;T46A;V62I;A66I;S85T;L140F;M146I;Y154F;I209V;N211T;S267T;P291T;V294I;A314M;T316A;E348D;M418L;L440I;L444I;A455S;V457I;D489E;M497L;V504L;L508F;T517M;T518S;N531S
8346	Node_4837	0.01193615402981776		T267A;N282S;L420F;F508L	T267A;N282S;L420F;F508L
Node_4836	Node_4837	0.004855449911156118
8348	Node_4836	0.014099802998649703		I206V;V209I;I310L;L433M;M517A;L528M	I206V;V209I;I310L;L433M;M517A;L528M
Node_4835	Node_4836	0.014247659698465637		E489D;M517L;S531N	E489D;M517L;S531N
161274	Node_4835	0.007144652454961949		A52V;I165V;M314T	A52V;I165V;M314T
Node_4834	Node_4835	0.002690912763966122
414352	Node_4834	3.73628282234857E-6
Node_4833	Node_4834	0.0010502056933110553
356193	Node_4833	0.01323343200517124		V33M;L69F;V92I;S432G;D489N;I512V	V33M;L69F;V92I;S432G;D489N;I512V
414351	Node_4833	0.00987724308250071		I36F;L269I;N349D	I36F;L269I;N349D
Node_4918	Node_4919	0.035117045603949855		N282S;I309V	N282S;I309V
Node_4843	Node_4918	0.06936780485456398		L396M;T441S	L396M;T441S
1005956	Node_4843	0.20087066804315368		A17T;T29A;I33T;I37M;N39D;V62I;A66T;F73L;H79N;T81A;A82S;M86L;A95T;H96S;I97L;D101E;V102A;N103D;Y104L;L107F;L111T;L140M;F154Y;I165V;V176M;V183L;T196S;L203I;T212G;I226V;T242V;F255L;I262A;A264I;A266V;S267T;T285S;P291S;P298A;V309M;T313L;T316M;D346E;P361T;M396V;M418V;L420F;L440I;Q442K;I443F;A455T;V457I;T460I;L472F;I477L;G479A;M497T;I498F;V504L;I505T;L508T;I509L;T517A;T518G;L524M;N531T;W536N	A17T;T29A;I33T;I37M;N39D;V62I;A66T;F73L;H79N;T81A;A82S;M86L;A95T;H96S;I97L;D101E;V102A;N103D;Y104L;L107F;L111T;L140M;F154Y;I165V;V176M;V183L;T196S;L203I;T212G;I226V;T242V;F255L;I262A;A264I;A266V;S267T;T285S;P291S;P298A;V309M;T313L;T316M;D346E;P361T;M396V;M418V;L420F;L440I;Q442K;I443F;A455T;V457I;T460I;L472F;I477L;G479A;M497T;I498F;V504L;I505T;L508T;I509L;T517A;T518G;L524M;N531T;W536N
Node_4842	Node_4843	0.025641750035355106		P20I;T46S;I65V;T212V;A254T;P291T;A319S;E348D;L420I;V457I;I501L;V504I;L508I;T518L	P20I;T46S;I65V;T212V;A254T;P291T;A319S;E348D;L420I;V457I;I501L;V504I;L508I;T518L
61616	Node_4842	0.10965483218912268		S48A;S51T;W53L;A66I;V92I;L111I;I206V;I262L;S282T;T291L;L305A;T313A;A314L;M396A;L433M;A455S;D489E;M497L;I504L;T517L;N526S	S48A;S51T;W53L;A66I;V92I;L111I;I206V;I262L;S282T;T291L;L305A;T313A;A314L;M396A;L433M;A455S;D489E;M497L;I504L;T517L;N526S
Node_4841	Node_4842	0.04421764145584204		I37V;I206F;A266V;S267T;I268M;V294I;F308I;A416I;L444F;A455V;L513F	I37V;I206F;A266V;S267T;I268M;V294I;F308I;A416I;L444F;A455V;L513F
265032	Node_4841	0.400253159465713		A17M;I26L;F41L;S46T;S48P;V62T;V65I;A66I;T81I;A82P;M86L;A95I;N110G;L111I;S132T;L153I;F154N;T159A;V164I;I165V;V170T;V176M;V212G;F233Y;N238S;A239P;F255I;I262L;G265A;V266L;M268I;L274V;E276Q;T277E;T285L;S289A;T291A;P295S;F300Y;L305F;L306V;V309A;T313L;T316L;S319T;S340W;G345T;P352S;V391A;I398A;M418I;I420M;L421I;A428S;K429L;L433Y;M434A;L440F;Q442K;I443Y;N459D;I473M;F495Y;I496V;M497L;I498V;I504C;I508L;I50…	A17M;I26L;F41L;S46T;S48P;V62T;V65I;A66I;T81I;A82P;M86L;A95I;N110G;L111I;S132T;L153I;F154N;T159A;V164I;I165V;V170T;V176M;V212G;F233Y;N238S;A239P;F255I;I262L;G265A;V266L;M268I;L274V;E276Q;T277E;T285L;S289A;T291A;P295S;F300Y;L305F;L306V;V309A;T313L;T316L;S319T;S340W;G345T;P352S;V391A;I398A;M418I;I420M;L421I;A428S;K429L;L433Y;M434A;L440F;Q442K;I443Y;N459D;I473M;F495Y;I496V;M497L;I498V;I504C;I508L;I50…
Node_4840	Node_4841	0.04762581828500532		T313S	T313S
265040	Node_4840	0.16131031731264633		I26P;I33F;V62I;V65I;I69L;S85T;M86S;A95V;I108M;L140F;L167F;A264V;I308A;A314L;V391A;F393M;M396L;L417F;M418V;F444S;V455L;F495Y;I496V;M497I;I505L;W523L;N531K	I26P;I33F;V62I;V65I;I69L;S85T;M86S;A95V;I108M;L140F;L167F;A264V;I308A;A314L;V391A;F393M;M396L;L417F;M418V;F444S;V455L;F495Y;I496V;M497I;I505L;W523L;N531K
265047	Node_4840	0.24429816664567694		A17T;T29S;N39G;A52S;M86T;V92I;C98H;V102M;L146M;F151Y;F206T;A264T;G265A;V266L;T267A;I269V;L272V;T277S;T291F;P295S;Y302F;L306F;I308V;V309I;M311L;L312I;S313F;A314T;T351I;V391I;F393L;M418L;I420L;A428S;K429N;S432G;L440I;I443L;D489H;M497L;A502S;I504S;I505F;I508L;I509V;I512L;T517I;L518V;G522A;W523T;L524M;K527E;N531S	A17T;T29S;N39G;A52S;M86T;V92I;C98H;V102M;L146M;F151Y;F206T;A264T;G265A;V266L;T267A;I269V;L272V;T277S;T291F;P295S;Y302F;L306F;I308V;V309I;M311L;L312I;S313F;A314T;T351I;V391I;F393L;M418L;I420L;A428S;K429N;S432G;L440I;I443L;D489H;M497L;A502S;I504S;I505F;I508L;I509V;I512L;T517I;L518V;G522A;W523T;L524M;K527E;N531S
Node_4917	Node_4918	0.16034560054742647		N25T;I33L;A52S;I69A;Y104N;I108L;F151Y;I206A;N211T;T212D;A254T;L258I;I268M;E276Q;P298A;F300Y;L305A;L306F;V309A;T313A;T316A;L317S;A319S;L320T;S340A;E348D;V391L;A416F;A428S;Q442K;I505L;L511I;I512L;W523L;N531K;W536L	N25T;I33L;A52S;I69A;Y104N;I108L;F151Y;I206A;N211T;T212D;A254T;L258I;I268M;E276Q;P298A;F300Y;L305A;L306F;V309A;T313A;T316A;L317S;A319S;L320T;S340A;E348D;V391L;A416F;A428S;Q442K;I505L;L511I;I512L;W523L;N531K;W536L
Node_4858	Node_4917	0.01827711370236106		T25V;L146M	T25V;L146M
Node_4845	Node_4858	0.02644869888318482		A66T;L396M;L421T;I443L;V504G	A66T;L396M;L421T;I443L;V504G
8425	Node_4845	0.37109895277327026		I26M;L33F;I37M;N39H;F41L;S52L;V62M;A75T;T81S;A82P;M86L;V92I;A95T;F133I;I142L;M146L;I162V;I165M;L169I;V170I;A172I;A206F;D212N;I226V;I258L;I262V;I263A;A264I;G265S;A266M;S267T;P291M;A298T;S301T;A305T;F306I;A309I;I310T;M311L;A313T;A314I;A316T;S317L;L318M;S319A;A340S;L343I;P352L;L356M;V358T;L388V;F393C;F416L;L417I;M418P;K429N;Q430M;L433M;M434S;L440P;L443T;A455T;V457T;F495H;M497F;I501L;L512F;T517S;T518…	I26M;L33F;I37M;N39H;F41L;S52L;V62M;A75T;T81S;A82P;M86L;V92I;A95T;F133I;I142L;M146L;I162V;I165M;L169I;V170I;A172I;A206F;D212N;I226V;I258L;I262V;I263A;A264I;G265S;A266M;S267T;P291M;A298T;S301T;A305T;F306I;A309I;I310T;M311L;A313T;A314I;A316T;S317L;L318M;S319A;A340S;L343I;P352L;L356M;V358T;L388V;F393C;F416L;L417I;M418P;K429N;Q430M;L433M;M434S;L440P;L443T;A455T;V457T;F495H;M497F;I501L;L512F;T517S;T518…
Node_4844	Node_4845	0.04280684977096927		I37V;S48I;I165V;V170T;T211Q;V294I;F306L;A314L;F393L;M396L;M418L;T421I;L456F;L472I;A502S;T518M;L536T	I37V;S48I;I165V;V170T;T211Q;V294I;F306L;A314L;F393L;M396L;M418L;T421I;L456F;L472I;A502S;T518M;L536T
288789	Node_4844	0.1422547902855133		V62I;A69L;Y151F;F154Y;I262A;A266V;M268I;N290D;Y300H;S301T;Y302F;A309T;L391A;L396A;F416I;S428A;M497L;L508F;I511V;M518T	V62I;A69L;Y151F;F154Y;I262A;A266V;M268I;N290D;Y300H;S301T;Y302F;A309T;L391A;L396A;F416I;S428A;M497L;L508F;I511V;M518T
655848	Node_4844	0.11320151931113508		P20H;V25A;I26T;L32V;F41L;I48V;I50L;A69V;M86L;A95T;N104Y;L140S;M146V;Q211N;A239T;G265A;S267T;N288D;P291S;A298P;M311L;S317M;A340S;L417I;I421T;K429H;M434T;L444F;F453S;V457T;T460A;I472A;Q480M;M497L;I501V;T517L;L523M;L524M;K527L;K531R;T536P	P20H;V25A;I26T;L32V;F41L;I48V;I50L;A69V;M86L;A95T;N104Y;L140S;M146V;Q211N;A239T;G265A;S267T;N288D;P291S;A298P;M311L;S317M;A340S;L417I;I421T;K429H;M434T;L444F;F453S;V457T;T460A;I472A;Q480M;M497L;I501V;T517L;L523M;L524M;K527L;K531R;T536P
Node_4857	Node_4858	0.013510338363240034		S48A;D212E;L343I;I443L;K531R	S48A;D212E;L343I;I443L;K531R
143568	Node_4857	0.25883291621175836		V25Q;T29S;S40L;F41L;S52A;V62A;I68V;A69V;M86L;V92I;C98S;N110S;L140C;M146L;K155Q;V164I;T211N;I258V;I262A;A264M;A266V;I269T;P291Q;A298P;S301T;F306L;F308M;M311L;L312F;A313S;S317T;L318I;A340S;I343M;T351I;M418S;L420A;K429R;L440T;T441S;V457I;F495Y;M497L;V504T;L508F;I509M;T517L;T518S;L529Q;N545S	V25Q;T29S;S40L;F41L;S52A;V62A;I68V;A69V;M86L;V92I;C98S;N110S;L140C;M146L;K155Q;V164I;T211N;I258V;I262A;A264M;A266V;I269T;P291Q;A298P;S301T;F306L;F308M;M311L;L312F;A313S;S317T;L318I;A340S;I343M;T351I;M418S;L420A;K429R;L440T;T441S;V457I;F495Y;M497L;V504T;L508F;I509M;T517L;T518S;L529Q;N545S
Node_4856	Node_4857	0.05760108789450537		I26L;T46A;I50L;V294I;A314L;L396M;S432T;T441A;A455T;I501L;V504I;L505I;L508C;L512I;L513F;T518L;L529T	I26L;T46A;I50L;V294I;A314L;L396M;S432T;T441A;A455T;I501L;V504I;L505I;L508C;L512I;L513F;T518L;L529T
Node_4849	Node_4856	0.06241046557354472		L32M;N39S;A48S;F56Y;A66L;Y151F;I310L;S317A;L420I;K429N;L433T;M434T;L472M;L523V;T529S	L32M;N39S;A48S;F56Y;A66L;Y151F;I310L;S317A;L420I;K429N;L433T;M434T;L472M;L523V;T529S
Node_4846	Node_4849	0.01723370397570297		M418L;I512L	M418L;I512L
167933	Node_4846	0.01663909790852506		L310F;T455A;F513L;T517A	L310F;T455A;F513L;T517A
317325	Node_4846	0.014623191083482154		V62I;N110T;M146V;F154Y;I209V;P291S;M311L;T433S;V523I	V62I;N110T;M146V;F154Y;I209V;P291S;M311L;T433S;V523I
Node_4848	Node_4849	0.016512944280300493		V25I;I37V;L111I;M146I;M311L;T434A;T517S	V25I;I37V;L111I;M146I;M311L;T434A;T517S
666683	Node_4848	0.014731593044386359		M86L;N429S;V457L;I504V;S517M	M86L;N429S;V457L;I504V;S517M
Node_4847	Node_4848	0.011668327636079303		L518F	L518F
1088778	Node_4847	0.007412124838558472		M86L;A340T;A441T	M86L;A340T;A441T
109175	Node_4847	0.0023168618215138577
Node_4855	Node_4856	0.020061760412989346		W53L;I269L;S317L;L444F;F495Y;I505S;C508S	W53L;I269L;S317L;L444F;F495Y;I505S;C508S
288794	Node_4855	0.06465991725683375		V25T;L26I;L32V;F41L;A46T;V62I;A69V;V92I;L107I;N110S;A266V;S267T;P291S;I294V;A305V;F306L;I310V;A313S;L317I;A340T;L391A;I398V;M418L;K429H;T432A;M434I;L472F;F513A;L518I;L523T	V25T;L26I;L32V;F41L;A46T;V62I;A69V;V92I;L107I;N110S;A266V;S267T;P291S;I294V;A305V;F306L;I310V;A313S;L317I;A340T;L391A;I398V;M418L;K429H;T432A;M434I;L472F;F513A;L518I;L523T
Node_4854	Node_4855	0.056478668507259626		L33M;A48V;P291F;I343L;T517L;L524T	L33M;A48V;P291F;I343L;T517L;L524T
Node_4850	Node_4854	0.012227168925830359		I310L;T529A	I310L;T529A
103435	Node_4850	0.023774397441058054		I65V;F291L;A305I;I398V;I504V;S505L;S508T	I65V;F291L;A305I;I398V;I504V;S505L;S508T
30335	Node_4850	0.023580031730847884		Y151F;M311V;L314F;T432A;S508A;I512V;K527N	Y151F;M311V;L314F;T432A;S508A;I512V;K527N
Node_4853	Node_4854	0.013343967854375223		A69V;Y151F;S289P;A305L;L420F;Y495F;I496V;R531Q;N545S	A69V;Y151F;S289P;A305L;L420F;Y495F;I496V;R531Q;N545S
103437	Node_4853	0.0032860930710052433
Node_4852	Node_4853	0.0010833827297638081		M33V	M33V
30331	Node_4852	0.0010925576326698237		I310T	I310T
Node_4851	Node_4852	0.0035542816170994335		S545N	S545N
113378	Node_4851	0.016733221450982452		N39S;I162V;F420L;L433I;I504V;S508L;F513L;Q531R	N39S;I162V;F420L;L433I;I504V;S508L;F513L;Q531R
8387	Node_4851	0.014052413297016592		I310V;I511V;T529A	I310V;I511V;T529A
Node_4916	Node_4917	0.03455770140520079
Node_4868	Node_4916	0.006096262985982689		L343I;L421I;T518M	L343I;L421I;T518M
Node_4861	Node_4868	0.03533233477985817		L33I;I37V;T46S;S48T;V62I;A206T;D212E;A309T;A316T;S317I;A340T;I443M;A455S;L456F;M518L;G522S	L33I;I37V;T46S;S48T;V62I;A206T;D212E;A309T;A316T;S317I;A340T;I443M;A455S;L456F;M518L;G522S
111096	Node_4861	0.15460747285756885		A17T;N39D;S52A;A82P;S85N;L140M;Y151F;V164I;T211A;M268I;P291L;A298T;I310L;M311L;A313V;A314M;L399I;M418A;S432G;L440M;L444F;S455L;V457I;T460S;M497T;V504G;S522A;K531G	A17T;N39D;S52A;A82P;S85N;L140M;Y151F;V164I;T211A;M268I;P291L;A298T;I310L;M311L;A313V;A314M;L399I;M418A;S432G;L440M;L444F;S455L;V457I;T460S;M497T;V504G;S522A;K531G
Node_4860	Node_4861	0.030916208125094574		L32I;A313T;L420I	L32I;A313T;L420I
476017	Node_4860	0.34284478710091193		I26M;I36M;S46A;T48V;W53L;A69I;S85T;S90H;V92L;A95S;I97L;F133M;I136V;L140I;G143A;L146I;F154Y;V164I;F168L;V176M;G265A;A266M;M268I;L272I;V294I;A305L;T309I;I310V;M311L;T313M;A314V;I317L;L318I;F339L;T340Y;I343L;I380V;F393L;L417T;M418L;H422N;L433M;V457I;N459T;L472I;M497T;A502T;L505M;L508V;F510L;L512M;L523W;L524M;K527L;L528A;K531Y;L536P	I26M;I36M;S46A;T48V;W53L;A69I;S85T;S90H;V92L;A95S;I97L;F133M;I136V;L140I;G143A;L146I;F154Y;V164I;F168L;V176M;G265A;A266M;M268I;L272I;V294I;A305L;T309I;I310V;M311L;T313M;A314V;I317L;L318I;F339L;T340Y;I343L;I380V;F393L;L417T;M418L;H422N;L433M;V457I;N459T;L472I;M497T;A502T;L505M;L508V;F510L;L512M;L523W;L524M;K527L;L528A;K531Y;L536P
Node_4859	Node_4860	0.05231026412292467		T29S;F56L;E212D;A266M;Y300F;F306L;G307W;T309I;F393M;I398V;L472F;I473V;L523S	T29S;F56L;E212D;A266M;Y300F;F306L;G307W;T309I;F393M;I398V;L472F;I473V;L523S
1283716	Node_4859	0.2654409110620313		A17T;T25P;I26T;I33L;V37M;I50L;L59M;A66T;A69M;M86L;S90N;V92I;H96N;R109H;F133L;I165A;I209M;D212T;I258L;I262V;A264M;G265S;M266L;S267T;P291L;V294I;P295Q;A298P;A305S;I309L;I310L;A314S;T316M;T340S;L396M;T423A;S432T;M443T;S455L;F456L;D489N;I501L;V504M;L505F;L512F;T517A;S522T;K531T	A17T;T25P;I26T;I33L;V37M;I50L;L59M;A66T;A69M;M86L;S90N;V92I;H96N;R109H;F133L;I165A;I209M;D212T;I258L;I262V;A264M;G265S;M266L;S267T;P291L;V294I;P295Q;A298P;A305S;I309L;I310L;A314S;T316M;T340S;L396M;T423A;S432T;M443T;S455L;F456L;D489N;I501L;V504M;L505F;L512F;T517A;S522T;K531T
83971	Node_4859	0.3956356596392259		P20H;V37I;T48S;S52L;W53L;I62L;A66V;T84I;M86S;N104Y;L111V;G143A;L146I;Y148F;Y151F;F168L;T206A;T211L;Q215L;I262A;M266V;M268L;I269L;T277S;N288S;N290E;A298I;Y302F;A305I;M311L;I317L;L318V;F339M;T340I;I343F;G345S;M393S;F416M;M418I;S432N;M434T;L440I;T441S;M443V;M497T;Y506F;F510L;L512I;S523N;L528I;L536W	P20H;V37I;T48S;S52L;W53L;I62L;A66V;T84I;M86S;N104Y;L111V;G143A;L146I;Y148F;Y151F;F168L;T206A;T211L;Q215L;I262A;M266V;M268L;I269L;T277S;N288S;N290E;A298I;Y302F;A305I;M311L;I317L;L318V;F339M;T340I;I343F;G345S;M393S;F416M;M418I;S432N;M434T;L440I;T441S;M443V;M497T;Y506F;F510L;L512I;S523N;L528I;L536W
Node_4867	Node_4868	0.06275435397666496		T25A;N39S;S40A;T46A;I50L;N104Y;L153M;L417I;L444F;L472F;I501V;L505I;I511V;L512M;M518I;K531Q	T25A;N39S;S40A;T46A;I50L;N104Y;L153M;L417I;L444F;L472F;I501V;L505I;I511V;L512M;M518I;K531Q
Node_4863	Node_4867	0.029412474236887316		F154Y;S282T;S289A;V294I;M311L;M434T;L508M;V511A;M512P;T517I	F154Y;S282T;S289A;V294I;M311L;M434T;L508M;V511A;M512P;T517I
167934	Node_4863	0.023422719358886936		L513F	L513F
Node_4862	Node_4863	0.021081696557878754		S48A;V62I;I162V;T211S;A316V;I398V;I417L;I443L;F444L;V501I;M508L;A511T;I518F	S48A;V62I;I162V;T211S;A316V;I398V;I417L;I443L;F444L;V501I;M508L;A511T;I518F
113380	Node_4862	0.011133288302503073		A455T;I517V;F518S;Q531R	A455T;I517V;F518S;Q531R
1231732	Node_4862	0.008660776686205325		Y154F;S211N;L420I;L443F;L508F	Y154F;S211N;L420I;L443F;L508F
Node_4866	Node_4867	0.04162284486814179		I26M;I37V;I42V;S85T;T211G;S289P;A305V;I398V;M418L;L420M;Q430L;L440M;A455S;F495Y;L508F;L513M;Q531R	I26M;I37V;I42V;S85T;T211G;S289P;A305V;I398V;M418L;L420M;Q430L;L440M;A455S;F495Y;L508F;L513M;Q531R
143527	Node_4866	0.021394756243212326		T29S;W53L;V305I;M311L;I443V;I498V;T517L	T29S;W53L;V305I;M311L;I443V;I498V;T517L
Node_4865	Node_4866	0.012794752469560829		I209V;F393L;M420I;I421V	I209V;F393L;M420I;I421V
143526	Node_4865	0.028783032184955336		V37I;M86L;A298S;A316T;V504I;M513V	V37I;M86L;A298S;A316T;V504I;M513V
Node_4864	Node_4865	0.010432213059537078		A40S;L50I;S52A;Y302F;M512T	A40S;L50I;S52A;Y302F;M512T
143525	Node_4864	0.02060614426654485		S39N;V209I;V305I;L312I;A340T;M440T;I473T;T517M;L523I	S39N;V209I;V305I;L312I;A340T;M440T;I473T;T517M;L523I
387933	Node_4864	0.039962800154298886		L33F;S39G;V42I;A46T;S48A;V62I;A298S;M311L;T351I;I498V;M513I	L33F;S39G;V42I;A46T;S48A;V62I;A298S;M311L;T351I;I498V;M513I
Node_4915	Node_4916	0.0421526172629289		T29S;S48A;M86L;P291L;Y300F;A313G;V457I;L472M;I511L	T29S;S48A;M86L;P291L;Y300F;A313G;V457I;L472M;I511L
Node_4869	Node_4915	0.05093688534720938		I50L;A66T;Y151F;T211S;I262A;F393S;S428A;L512I;T517M;L524M	I50L;A66T;Y151F;T211S;I262A;F393S;S428A;L512I;T517M;L524M
111290	Node_4869	0.1974111669917636		L33I;N39G;A48T;V62L;T66M;V92M;I142M;S211N;D212N;V294M;A298T;A309V;I310L;S317C;A340S;S393T;L396V;M418A;L420I;L421T;L456F;T460A;M497F;I501L;A502S;V504G;L508I;L513A;M517L;K527L;L536W	L33I;N39G;A48T;V62L;T66M;V92M;I142M;S211N;D212N;V294M;A298T;A309V;I310L;S317C;A340S;S393T;L396V;M418A;L420I;L421T;L456F;T460A;M497F;I501L;A502S;V504G;L508I;L513A;M517L;K527L;L536W
191197	Node_4869	0.15123219123382847		P20H;T25A;I26T;S29T;L32V;S40A;T46A;W53L;V62I;N104Y;F154Y;I209V;D212T;A266I;L291F;V294I;F300S;S301T;F306V;M311L;T320S;Y369D;I473V;P481A;D489N;M497L;V504L;L505V;T518A;L523T;L529I	P20H;T25A;I26T;S29T;L32V;S40A;T46A;W53L;V62I;N104Y;F154Y;I209V;D212T;A266I;L291F;V294I;F300S;S301T;F306V;M311L;T320S;Y369D;I473V;P481A;D489N;M497L;V504L;L505V;T518A;L523T;L529I
Node_4914	Node_4915	0.0092786993498536		A298P;A305I	A298P;A305I
Node_4883	Node_4914	0.030516039627903634		T25P;I26L;L32I;V62L;A66I;L312I;M472L;M497T;L513I;T517L;T518M	T25P;I26L;L32I;V62L;A66I;L312I;M472L;M497T;L513I;T517L;T518M
1582976	Node_4883	0.5771650539468394		A17M;P20A;F41L;A48S;L59I;I65V;A69L;V92I;A95N;H96Y;C98N;D101N;N103S;N104H;L108V;F133M;I136L;I138A;Y139F;L140M;L153I;T159V;V164M;F168L;V170L;V176M;A206V;Y208L;T211P;I226V;F255L;I258L;I262M;I263L;A266L;M268L;T285S;N288M;S289P;V294I;Y302L;I305L;A309T;I310L;M311I;G313A;A314G;A316T;S317L;F339L;A340T;P352M;V358S;F393L;L417F;M418L;L420F;S428A;L433M;M434T;L440I;I443L;L444M;A455V;L456F;I457S;A458S;T460L;L4…	A17M;P20A;F41L;A48S;L59I;I65V;A69L;V92I;A95N;H96Y;C98N;D101N;N103S;N104H;L108V;F133M;I136L;I138A;Y139F;L140M;L153I;T159V;V164M;F168L;V170L;V176M;A206V;Y208L;T211P;I226V;F255L;I258L;I262M;I263L;A266L;M268L;T285S;N288M;S289P;V294I;Y302L;I305L;A309T;I310L;M311I;G313A;A314G;A316T;S317L;F339L;A340T;P352M;V358S;F393L;L417F;M418L;L420F;S428A;L433M;M434T;L440I;I443L;L444M;A455V;L456F;I457S;A458S;T460L;L4…
Node_4882	Node_4883	0.007622455517007774
146711	Node_4882	0.2654336893505461		S29T;I37M;N39S;F41L;S52L;A69V;T81S;L86S;V92L;N104Y;L111F;I138V;L140F;L153F;D212S;I226V;A264T;G265A;A266M;M268A;T285I;P298I;I310M;M311L;G313L;S319A;A340S;F393L;L417V;M418I;S428A;S432T;L433M;M434A;A455L;L456W;A458T;T460A;T497L;V504M;L505F;I509V;F510P;L511M;L512F;I513V;M518L;L524I;K531S	S29T;I37M;N39S;F41L;S52L;A69V;T81S;L86S;V92L;N104Y;L111F;I138V;L140F;L153F;D212S;I226V;A264T;G265A;A266M;M268A;T285I;P298I;I310M;M311L;G313L;S319A;A340S;F393L;L417V;M418I;S428A;S432T;L433M;M434A;A455L;L456W;A458T;T460A;T497L;V504M;L505F;I509V;F510P;L511M;L512F;I513V;M518L;L524I;K531S
Node_4881	Node_4882	0.04445830696397226		N39H;T46A;I50L;T254S;S289Q;F306L;I398V;L440F;L444F;M518T	N39H;T46A;I50L;T254S;S289Q;F306L;I398V;L440F;L444F;M518T
Node_4874	Node_4881	0.06312606656407777		S40A;W53M;Y151F;F154Y;T441A;I501V;T518M;N545D	S40A;W53M;Y151F;F154Y;T441A;I501V;T518M;N545D
Node_4871	Node_4874	0.10602442084969016		I32A;I37M;H39S;A48T;A69V;V176M;T211N;I258V;I262A;I305L;A309V;M311L;A314L;V398I;L420I;F444L;A455S;N459D;T460I;I513G;L523K;L528M;K531E	I32A;I37M;H39S;A48T;A69V;V176M;T211N;I258V;I262A;I305L;A309V;M311L;A314L;V398I;L420I;F444L;A455S;N459D;T460I;I513G;L523K;L528M;K531E
111367	Node_4871	0.07463982988439953		T48V;C137S;I162T;I165V;A206T;A266M;S301T;L314F;F393A;I420F;L421I;F440L;V501A;L505F;L508I;L511F;M518I	T48V;C137S;I162T;I165V;A206T;A266M;S301T;L314F;F393A;I420F;L421I;F440L;V501A;L505F;L508I;L511F;M518I
Node_4870	Node_4871	0.06491079373748547		S29N;I42V;M53L;V164I;L259F;S317T;F339L;M434I;L472F;L505V;L517T;E531D	S29N;I42V;M53L;V164I;L259F;S317T;F339L;M434I;L472F;L505V;L517T;E531D
110108	Node_4870	0.008701717063641621		L421W;F435Y;I457S	L421W;F435Y;I457S
429310	Node_4870	0.001079020799407234		N382D	N382D
Node_4873	Node_4874	0.028651112483956163		M434I;L508S;I509L;M518T;K527L	M434I;L508S;I509L;M518T;K527L
143416	Node_4873	0.11881612369195928		A17T;A48T;S85T;Y154F;D212N;I262L;A266M;A309T;I310L;S317G;T351I;F393S;L396I;M418V;L421I;T497M;V504F;L512I;L527F	A17T;A48T;S85T;Y154F;D212N;I262L;A266M;A309T;I310L;S317G;T351I;F393S;L396I;M418V;L421I;T497M;V504F;L512I;L527F
Node_4872	Node_4873	0.037052646830357916		I305A;F444I;A455T;T460I;L505T;S508V;L517A;T518V;L523V;L524V	I305A;F444I;A455T;T460I;L505T;S508V;L517A;T518V;L523V;L524V
103373	Node_4872	0.02387323253566462		N104H;I142V;D212E;I312V;F440L;L472F;V508A;I513A	N104H;I142V;D212E;I312V;F440L;L472F;V508A;I513A
110072	Node_4872	0.03103941705814664		M53L;S254T;I258V;I310V;M311L;S317G;E366Q;V504I;T505S;V524A	M53L;S254T;I258V;I310V;M311L;S317G;E366Q;V504I;T505S;V524A
Node_4880	Node_4881	0.026508803702606908		P298A;A309S;I443L;L456F;I496V	P298A;A309S;I443L;L456F;I496V
613120	Node_4880	0.1534772945185736		I32M;I37V;S52A;A69I;T81S;C98T;N104Y;D212N;Q215E;I258V;S301T;I305L;M311L;I312V;A314S;T351I;L391V;M418A;T423M;L433T;A455S;T497A;L505F;L508I;L536F;N545F	I32M;I37V;S52A;A69I;T81S;C98T;N104Y;D212N;Q215E;I258V;S301T;I305L;M311L;I312V;A314S;T351I;L391V;M418A;T423M;L433T;A455S;T497A;L505F;L508I;L536F;N545F
Node_4879	Node_4880	0.0467886274820485		L26A;H39Y;L86M;V92I;K155M;S317G;A340S;L420I;F440L;V504T;I513L;L523T;K531N;N545K	L26A;H39Y;L86M;V92I;K155M;S317G;A340S;L420I;F440L;V504T;I513L;L523T;K531N;N545K
Node_4876	Node_4879	0.01839635142018928		I32V;A46T;N110S;I269M;T351I;F444C;L505A	I32V;A46T;N110S;I269M;T351I;F444C;L505A
586025	Node_4876	0.02569777126800042		F154Y;A298T;M418T;A455T;L513I;T523I	F154Y;A298T;M418T;A455T;L513I;T523I
Node_4875	Node_4876	0.014644390880099886		G317S;L508V;T518S;N531D	G317S;L508V;T518S;N531D
120498	Node_4875	0.02779120750270331		Y39H;I165V;F168L;I209V;D212E;I501V;D531E;N547T	Y39H;I165V;F168L;I209V;D212E;I501V;D531E;N547T
125878	Node_4875	0.03474395243521005		F41L;M76T;A82T;A88T;F89V;S90T;S91T;I92S;L202P;S267N;Y302H;I305T;F308L;S340P;Y374H;L388F;H422Q;F435S;C444F;I477M;T504A	F41L;M76T;A82T;A88T;F89V;S90T;S91T;I92S;L202P;S267N;Y302H;I305T;F308L;S340P;Y374H;L388F;H422Q;F435S;C444F;I477M;T504A
Node_4878	Node_4879	0.023324499185547548		S40A;Y151F;I262A;A298S;L396M;V398I;T518M;L536I	S40A;Y151F;I262A;A298S;L396M;V398I;T518M;L536I
342822	Node_4878	0.028664261856986853		I138V;I209V;T211P;D212N;M311L;I420T;M434I;A455T	I138V;I209V;T211P;D212N;M311L;I420T;M434I;A455T
Node_4877	Node_4878	0.011017820806698428		I162V;L440M;L508F;L517M	I162V;L440M;L508F;L517M
109965	Node_4877	0.019233729182817128		D212N;I305L;S309A;I312V;I420A;M517T;M518T;T523I	D212N;I305L;S309A;I312V;I420A;M517T;M518T;T523I
120502	Node_4877	0.014596020652412705		Y39N;A262I;G317A;F393S;M396V;N531L;I536L	Y39N;A262I;G317A;F393S;M396V;N531L;I536L
Node_4913	Node_4914	0.0867807587318044		I26M;V92I;L140F;T211S;G265A;I305L;A309T;S317A;L420I;L421T;Q430L;L440I;T441A;A455T;M472A;M497T;V504G;L511V;T518L;L536V	I26M;V92I;L140F;T211S;G265A;I305L;A309T;S317A;L420I;L421T;Q430L;L440I;T441A;A455T;M472A;M497T;V504G;L511V;T518L;L536V
121168	Node_4913	0.11833343118221766		M26T;N39T;A48T;V62I;A66T;L86I;V170T;I209V;S211P;D212N;T242I;I262V;A266T;S289P;V294I;Y302F;F306M;T309I;A314T;A317T;I380V;F393L;I420V;I443T;T455V;A458T;A472I;F495Y;Q500L;L508T;T517S;K531Q;V536A	M26T;N39T;A48T;V62I;A66T;L86I;V170T;I209V;S211P;D212N;T242I;I262V;A266T;S289P;V294I;Y302F;F306M;T309I;A314T;A317T;I380V;F393L;I420V;I443T;T455V;A458T;A472I;F495Y;Q500L;L508T;T517S;K531Q;V536A
Node_4912	Node_4913	0.018484541978590282		N39G;P295T;I398V	N39G;P295T;I398V
Node_4886	Node_4912	0.12118187141356983		L33I;A69I;F73L;F140L;K155M;I162V;I165V;F168L;A206V;S211T;I226V;A266T;S289P;T309I;T320A;F393L;L396M;F416L;I420L;I443T;N459T;A472S;A502S;V511I;V536I	L33I;A69I;F73L;F140L;K155M;I162V;I165V;F168L;A206V;S211T;I226V;A266T;S289P;T309I;T320A;F393L;L396M;F416L;I420L;I443T;N459T;A472S;A502S;V511I;V536I
310659	Node_4886	0.06564360838013804		T46S;S52A;V62A;A66V;F133I;Y151F;I262A;T266M;I269L;L287M;L312I;A340T;V358L;V398I;M418V;D489A;T497V;I509V;T517M	T46S;S52A;V62A;A66V;F133I;Y151F;I262A;T266M;I269L;L287M;L312I;A340T;V358L;V398I;M418V;D489A;T497V;I509V;T517M
Node_4885	Node_4886	0.032544177671066744		D212N;M268I;L444S	D212N;M268I;L444S
121156	Node_4885	0.08734187386153941		M26T;T81A;S85T;F133L;M155T;E158Q;I209L;Y299F;F306L;A314I;A317T;T459V;S472A;T497I;I501L;L508F;I511T;L512F;T517A;G522S	M26T;T81A;S85T;F133L;M155T;E158Q;I209L;Y299F;F306L;A314I;A317T;T459V;S472A;T497I;I501L;L508F;I511T;L512F;T517A;G522S
Node_4884	Node_4885	0.022687912996185947		A48T;T443M;L524W	A48T;T443M;L524W
110116	Node_4884	0.1475705233957893		T25A;I37V;G39N;N49G;S52A;V62A;A66V;I69V;F133L;I138V;L140F;M155T;V162I;T211S;T266A;N290D;F306M;I310A;M311L;L312F;A320T;F339L;A340T;L344F;G345A;I395V;M396L;L417T;M418P;A441T;T455A;T460I;I498L;L508F;I509M;L512P;T517M;I536M	T25A;I37V;G39N;N49G;S52A;V62A;A66V;I69V;F133L;I138V;L140F;M155T;V162I;T211S;T266A;N290D;F306M;I310A;M311L;L312F;A320T;F339L;A340T;L344F;G345A;I395V;M396L;L417T;M418P;A441T;T455A;T460I;I498L;L508F;I509M;L512P;T517M;I536M
448114	Node_4884	0.12477451188998588		N49S;V62L;L107F;L108I;E158K;V206I;I209V;V226I;P289S;I310V;M311L;A320S;M418A;L433T;M434T;S444F;T455L;I473V;S502A;G504S;L518T;L523F	N49S;V62L;L107F;L108I;E158K;V206I;I209V;V226I;P289S;I310V;M311L;A320S;M418A;L433T;M434T;S444F;T455L;I473V;S502A;G504S;L518T;L523F
Node_4911	Node_4912	0.015789476766412222		T46S;F154Y;L444F	T46S;F154Y;L444F
Node_4891	Node_4911	0.018304439630554205		I65V;T295S;V398I;T421I;T497I;A502T	I65V;T295S;V398I;T421I;T497I;A502T
8400	Node_4891	0.01104794347256137		A69V;L166V	A69V;L166V
Node_4890	Node_4891	0.008585279514642748		A48S	A48S
45438	Node_4890	0.02566449198846869		L291F;F393L;L396M;I497V;L508M	L291F;F393L;L396M;I497V;L508M
Node_4889	Node_4890	0.039564224352992096		A17T;S46T;S52A;V65I;A266V;T309V;M311L;A340S;I420L;I421T;A472T	A17T;S46T;S52A;V65I;A266V;T309V;M311L;A340S;I420L;I421T;A472T
359667	Node_4889	0.08127978360346311		I36F;G39Y;V62L;V170L;D212N;A264T;M268L;A317T;T320S;F339L;V358I;F393L;I398V;T455A;D489N;G504S;L508F;V536I	I36F;G39Y;V62L;V170L;D212N;A264T;M268L;A317T;T320S;F339L;V358I;F393L;I398V;T455A;D489N;G504S;L508F;V536I
Node_4888	Node_4889	0.018184413890317434
71582	Node_4888	0.024877653397430918		T17S;P20T;A66V;S211F;Y302F;A314S;V536I	T17S;P20T;A66V;S211F;Y302F;A314S;V536I
Node_4887	Node_4888	0.006214364902157015		G504T	G504T
113383	Node_4887	0.016072214263667138		T17A;I65F;S211P;V266M;N290D;I440V;T472A;L505F	T17A;I65F;S211P;V266M;N290D;I440V;T472A;L505F
1457152	Node_4887	0.002720319012416475		T455V	T455V
Node_4910	Node_4911	0.00849379196950984		M26I	M26I
Node_4892	Node_4910	0.05523658152509721		G39S;V62L;A69V;I92V;L111V;F168L;L291F;M311L;M434T;F444L;I473V;T517P;L528F	G39S;V62L;A69V;I92V;L111V;F168L;L291F;M311L;M434T;F444L;I473V;T517P;L528F
110109	Node_4892	0.006482083055347231		S204P;T295S	S204P;T295S
120495	Node_4892	0.013014362006366539		L33I;I37V;V69T;F140L;I496V;I501V	L33I;I37V;V69T;F140L;I496V;I501V
Node_4909	Node_4910	0.01927590694599076		S52A;F306L;T309A;F393L;L396M;T421I;I443T;T517S;V536I	S52A;F306L;T309A;F393L;L396M;T421I;I443T;T517S;V536I
Node_4895	Node_4909	0.023519237941942238		L33I;A266V;A317T	L33I;A266V;A317T
Node_4893	Node_4895	0.10579330301342872		T25Q;S46T;V62L;A66I;Y151F;L167F;S211P;I262A;I263V;M268V;T455A;T460M;A472M;I501L;L508F;S517T;I536M	T25Q;S46T;V62L;A66I;Y151F;L167F;S211P;I262A;I263V;M268V;T455A;T460M;A472M;I501L;L508F;S517T;I536M
110104	Node_4893	0.007840503886053295		F416L;M418I	F416L;M418I
120494	Node_4893	0.017756442056197228		A48T;A69V;L111I;T443I;L456I;T497M;G504A;L505I	A48T;A69V;L111I;T443I;L456I;T497M;G504A;L505I
Node_4894	Node_4895	0.06473534804472886		I37V;G39S;A48S;V62I;I68L;A69V;T81A;I92V;L108I;Y302F;A309S;I420L;I421T;M434T;I440L;T443A;F444S;N459T;I473V;I496V;L508V;V511A	I37V;G39S;A48S;V62I;I68L;A69V;T81A;I92V;L108I;Y302F;A309S;I420L;I421T;M434T;I440L;T443A;F444S;N459T;I473V;I496V;L508V;V511A
167930	Node_4894	0.0313833741650055
318551	Node_4894	0.004923997804090128		L32I;T295S	L32I;T295S
Node_4908	Node_4909	0.008038366952034528
Node_4897	Node_4908	0.01676357491413132		S29T;S211P;T295S;A309V;A317S;V398I;T455A	S29T;S211P;T295S;A309V;A317S;V398I;T455A
512019	Node_4897	0.0012561196617531173
Node_4896	Node_4897	0.003586020246761135
109178	Node_4896	0.010214600149731225		T29S;Y80H;H270N	T29S;Y80H;H270N
8409	Node_4896	0.005186026705654811		S46T;I398V	S46T;I398V
Node_4907	Node_4908	0.013750256237182215		I92V;F140L;S211T;V294I;M396L;F444L	I92V;F140L;S211T;V294I;M396L;F444L
44326	Node_4907	0.03918057590822651		I26L;L33I;A52S;W53L;I209V;A309I;A316T;A441T;T443A	I26L;L33I;A52S;W53L;I209V;A309I;A316T;A441T;T443A
Node_4906	Node_4907	0.009552341490028853		A52V;I310V	A52V;I310V
143642	Node_4906	0.023420224368570917		N288D;I294V;T295S;T497I;I501V;L505F;L524F	N288D;I294V;T295S;T497I;I501V;L505F;L524F
Node_4905	Node_4906	0.00394427595348344
70701	Node_4905	0.008649831622028776		I262V;T443I	I262V;T443I
Node_4904	Node_4905	0.0043527792376481045		I209V;T455A	I209V;T455A
69489	Node_4904	0.007689798423708677		S46T;I501V;L508I	S46T;I501V;L508I
Node_4903	Node_4904	0.002177470673196908
1604133	Node_4903	0.012083420297719492		V209I;T443S	V209I;T443S
Node_4902	Node_4903	3.73628282234857E-6
73493	Node_4902	0.002185394572324523
Node_4901	Node_4902	0.0010875359129762512		V310I	V310I
1680885	Node_4901	0.001096382479689089		A455V	A455V
Node_4900	Node_4901	0.0010784134926599465
Node_4898	Node_4900	0.00438745393171842
1680880	Node_4898	0.005513153210637381		A314P;I421T;A455T;A472T	A314P;I421T;A455T;A472T
1680881	Node_4898	0.0032819545237028204		V209I	V209I
Node_4899	Node_4900	0.0010973363987182173
1680883	Node_4899	0.0010861852409050734
1680884	Node_4899	3.73628282234857E-6
Node_6377	Node_6378	0.04273982254123268		A17T;T66I;I111M;D211N;Q215E;T314L;T316L;T441S;I443M;M460L;L509I;F510I;L517M;W523M	A17T;T66I;I111M;D211N;Q215E;T314L;T316L;T441S;I443M;M460L;L509I;F510I;L517M;W523M
Node_5574	Node_6377	0.011788059769528568		T86L;N103Q	T86L;N103Q
Node_5483	Node_5574	0.05695920284094304		I162T;S267T;I310L;L317T;M416F;W536Q	I162T;S267T;I310L;L317T;M416F;W536Q
Node_5419	Node_5483	0.052934172914478446		T29S;F41L;I97T;V170L;F255L;L272T;T285L;T291C;L305I;I309T;F393A;I501M;M508T	T29S;F41L;I97T;V170L;F255L;L272T;T285L;T291C;L305I;I309T;F393A;I501M;M508T
Node_5409	Node_5419	0.2371921356756009		T17A;T20P;M26I;I65M;I66T;I69L;F73L;S85T;D101N;M111L;M133F;L169T;L203F;N211Q;I226A;A239P;I262V;M266I;M268L;T277S;L287I;N288V;Y302L;L314P;L391A;I395V;M420F;T423K;D459N;G479S;M497I;I504L;L505T;I510L;M517I;T518I;M523A;Q536Y	T17A;T20P;M26I;I65M;I66T;I69L;F73L;S85T;D101N;M111L;M133F;L169T;L203F;N211Q;I226A;A239P;I262V;M266I;M268L;T277S;L287I;N288V;Y302L;L314P;L391A;I395V;M420F;T423K;D459N;G479S;M497I;I504L;L505T;I510L;M517I;T518I;M523A;Q536Y
Node_5397	Node_5409	0.020556638568869794		I36M;L316M;S432T;M443L;I477V;M501L	I36M;L316M;S432T;M443L;I477V;M501L
Node_5315	Node_5397	0.017945995044584613		V262M;I266L;T313L;M316T	V262M;I266L;T313L;M316T
Node_5311	Node_5315	0.0015964569714678894		I26L	I26L
Node_5227	Node_5311	0.001882468513436924		I418S	I418S
Node_5224	Node_5227	0.0018259779503078117		L146F	L146F
Node_5195	Node_5224	0.004409875440133284
Node_4970	Node_5195	0.008648977032287798		M76A;F146L;V288S;F420L;I517T;M528L	M76A;F146L;V288S;F420L;I517T;M528L
Node_4963	Node_4970	0.0036446290106407356
Node_4959	Node_4963	0.011673646350220843		L510I;G522S	L510I;G522S
Node_4928	Node_4959	0.04697309338155206		L26M;S48P;L69I;T84S;I206V;M262I;N290D;L302M;F308L;T309A;I398V;S418I;T432A;V457T;L504I;I509T;A523T	L26M;S48P;L69I;T84S;I206V;M262I;N290D;L302M;F308L;T309A;I398V;S418I;T432A;V457T;L504I;I509T;A523T
Node_4923	Node_4928	0.005970048189972855		L111M;I287V	L111M;I287V
48279	Node_4923	0.11027999201047292		M26I;N39S;P48S;M65A;I69L;A76M;S84T;L146F;V206I;L213I;I262M;S288V;D290N;M302T;L308F;A309M;L310F;T316M;L343M;T351S;V398I;I418S;A432T;T434A;T455I;T457V;L472I;I504L;T509I;I510L;T523A;L528M	M26I;N39S;P48S;M65A;I69L;A76M;S84T;L146F;V206I;L213I;I262M;S288V;D290N;M302T;L308F;A309M;L310F;T316M;L343M;T351S;V398I;I418S;A432T;T434A;T455I;T457V;L472I;I504L;T509I;I510L;T523A;L528M
433629	Node_4923	0.06710514681208207		A76T;S90T;A95S;Y104H;F133M;I165L;M302V;I305T;M311L;T517A	A76T;S90T;A95S;Y104H;F133M;I165L;M302V;I305T;M311L;T517A
Node_4927	Node_4928	3.73628282234857E-6
Node_4925	Node_4927	0.02870003789096894		M26I;A95S;F133L;I262L;G265S;S288T;F416L;I504L	M26I;A95S;F133L;I262L;G265S;S288T;F416L;I504L
Node_4924	Node_4925	0.055086831942829394		M36T;M65T;I69L;A76M;S90L;V164I;V206I;S265A;L268V;A432T;I497T;T509L;T523A	M36T;M65T;I69L;A76M;S90L;V164I;V206I;S265A;L268V;A432T;I497T;T509L;T523A
126857	Node_4924	0.03105482987803632		T65A;M302T;V358I	T65A;M302T;V358I
57242	Node_4924	0.011378496527999871		A264T;T272A;L308M;T316A;T457A;T497A	A264T;T272A;L308M;T316A;T457A;T497A
56267	Node_4925	0.08421872926936119		S90T;I108L;T212A;I269V;T288P;M302I;L313F;T316M;S340M;V398I;L443F;T457A;A458T;L504F;T517M	S90T;I108L;T212A;I269V;T288P;M302I;L313F;T316M;S340M;V398I;L443F;T457A;A458T;L504F;T517M
Node_4926	Node_4927	0.0045528557868137875		M65T;I108L;T517A	M65T;I108L;T517A
126827	Node_4926	0.048867577053497056		I37V;S288T;L310M;S340W;A458T;I512V;A517V	I37V;S288T;L310M;S340W;A458T;I512V;A517V
126859	Node_4926	0.06103077676214013		L32I;I287V;M302V;I305T;M311L	L32I;I287V;M302V;I305T;M311L
Node_4958	Node_4959	0.04956574593999402		I37V;M65T;T85S;H96N;G143A;L146F;T267V;I305L;L310I;P314L;L440A;V457A;L472F;T517I;A523S;L528I	I37V;M65T;T85S;H96N;G143A;L146F;T267V;I305L;L310I;P314L;L440A;V457A;L472F;T517I;A523S;L528I
Node_4953	Node_4958	0.01449074181148182		T434A	T434A
Node_4952	Node_4953	3.73628282234857E-6
Node_4949	Node_4952	0.0022789850923207455		A264T	A264T
Node_4947	Node_4949	0.004603367641270333
Node_4944	Node_4947	0.009191900215253112		G265S	G265S
Node_4940	Node_4944	0.009215249834838528		A254T;I517T	A254T;I517T
Node_4939	Node_4940	0.029690170908321087		S29H;V164I;Q211H;L313F;T432A;A434T;A440M;V477I	S29H;V164I;Q211H;L313F;T432A;A434T;A440M;V477I
Node_4938	Node_4939	0.006949901001371051
Node_4937	Node_4938	0.003680748767260321		T97M	T97M
Node_4933	Node_4937	0.015671015379792208		N39S;S288P	N39S;S288P
Node_4932	Node_4933	0.005263303574905053		S523F	S523F
Node_4930	Node_4932	3.73628282234857E-6
Node_4929	Node_4930	0.00890351883522686		T264A;V267I;I269V	T264A;V267I;I269V
303304	Node_4929	0.013714020146131775		M97L;A226T	M97L;A226T
9226	Node_4929	0.018052942300889274		F146L;T272A;T317A;I512V;T517I;I518V	F146L;T272A;T317A;I512V;T517I;I518V
57237	Node_4930	0.02501200640903588		S39N;M97T	S39N;M97T
Node_4931	Node_4932	0.023377664076160706		I138V;T212A;M440L;F523Y	I138V;T212A;M440L;F523Y
178893	Node_4931	0.006459108275006993
178894	Node_4931	0.005902742559922993
178890	Node_4933	0.026097771081756906		H211N;T264A;I269V;T317A;T508A;I512V;I518V	H211N;T264A;I269V;T317A;T508A;I512V;I518V
Node_4936	Node_4937	3.73628282234857E-6
Node_4935	Node_4936	0.0010645162897314191
Node_4934	Node_4935	0.01918125379638392
1238232	Node_4934	0.004092477653996		M440A	M440A
867385	Node_4934	0.0048933780939207205		T272A;M440V	T272A;M440V
1176404	Node_4935	0.030062216789799475		H29Y;N39S;I164V;S265G;S288P;F313S	H29Y;N39S;I164V;S265G;S288P;F313S
1358780	Node_4936	0.047171870350958545		I108V;T169S;F273L;F313L;T316A;T317A	I108V;T169S;F273L;F313L;T316A;T317A
869457	Node_4938	0.026574907245208595		V37M;T65M;S288P	V37M;T65M;S288P
311900	Node_4939	0.035529785121946884		S85T;F146L;M262V;N290S;F472L;I528M	S85T;F146L;M262V;N290S;F472L;I528M
69957	Node_4940	0.06587210045967168		M36I;V37M;N39H;S85T;T264A;T272A;F308L;L312I;L313P;S418C;L420F;I509T	M36I;V37M;N39H;S85T;T264A;T272A;F308L;L312I;L313P;S418C;L420F;I509T
Node_4943	Node_4944	0.005751285617573849		S48P;T65A;T309M;T455A;I518T	S48P;T65A;T309M;T455A;I518T
Node_4941	Node_4943	0.014922286010255466		N39S;F133L;V164I;S288P;A440M	N39S;F133L;V164I;S288P;A440M
151761	Node_4941	0.047846317418181815		L26P;T196X;L314S;T316S;F416I;L420F;M440I;I497T;T505A;T508S;I512V	L26P;T196X;L314S;T316S;F416I;L420F;M440I;I497T;T505A;T508S;I512V
57247	Node_4941	0.08400913086018792		M36V;L59I;S85T;F146Y;A254T;I287L;L302M;T316M;T317S;S418T;I473V;L504I;N531K	M36V;L59I;S85T;F146Y;A254T;I287L;L302M;T316M;T317S;S418T;I473V;L504I;N531K
Node_4942	Node_4943	0.01127539865392164		T97M;L111I;S277T;I398V	T97M;L111I;S277T;I398V
176066	Node_4942	0.026397445723316617		V37M;I165V;I263L;S265G;M309T;L312F;A440I;L443I	V37M;I165V;I263L;S265G;M309T;L312F;A440I;L443I
671079	Node_4942	0.06533557008442002		M36T;T264A;H275Q;E276K;I287L;S288P;L314M;T317S;N349Y;P352T;A455M;P481L;T518I	M36T;T264A;H275Q;E276K;I287L;S288P;L314M;T317S;N349Y;P352T;A455M;P481L;T518I
Node_4946	Node_4947	0.004304843829845352		S48P;A76T	S48P;A76T
Node_4945	Node_4946	0.023472029045472857
176057	Node_4945	0.04768305575172267		L26P;S29H;A52T;T76S;T97M;A254T;T264A;G265S;L312F;L313F;S418T;H489Q;I497T;I517L;I518T;I528A	L26P;S29H;A52T;T76S;T97M;A254T;T264A;G265S;L312F;L313F;S418T;H489Q;I497T;I517L;I518T;I528A
57251	Node_4945	0.04101415834862641		M36I;A52T;T65A;T66A;L72F;L73F;R109H;S288T;L313S;T316A;A391V;L420I;A434V	M36I;A52T;T65A;T66A;L72F;L73F;R109H;S288T;L313S;T316A;A391V;L420I;A434V
678581	Node_4946	0.0759284595004992		S29T;V37A;I62V;T65M;V164I;L314S;T316A;I398V;A440I;A457T;T508S;I509T;S523Y;K527S	S29T;V37A;I62V;T65M;V164I;L314S;T316A;I398V;A440I;A457T;T508S;I509T;S523Y;K527S
Node_4948	Node_4949	0.012054612974992674		T66I;A76T;V358T;A440V;I517L;I518T	T66I;A76T;V358T;A440V;I517L;I518T
176024	Node_4948	0.037556330117412356		M36T;V164I;V267A;L268I;L314P;F472S;T508S;I528L	M36T;V164I;V267A;L268I;L314P;F472S;T508S;I528L
504069	Node_4948	0.03945677813023413		Y154F;G265S;V267I;M311L;L313F;L417M;S418C;V440I;L443F;I509T;I512L;S523T	Y154F;G265S;V267I;M311L;L313F;L417M;S418C;V440I;L443F;I509T;I512L;S523T
Node_4951	Node_4952	0.008476513421880496		T65A;L313F	T65A;L313F
Node_4950	Node_4951	0.011504775048159253		F146L;F472L;I517T	F146L;F472L;I517T
57434	Node_4950	0.025779351411446452		A254T;G265S;S288P;L306M	A254T;G265S;S288P;L306M
60468	Node_4950	0.08151475272375004		N39S;S48P;A65T;S85T;F133L;Y154F;C291S;L305I;T309M;F313C;T316S;I398V;M433L;A440I;L504M;I518L	N39S;S48P;A65T;S85T;F133L;Y154F;C291S;L305I;T309M;F313C;T316S;I398V;M433L;A440I;L504M;I518L
176022	Node_4951	0.02703060952950234		T66A;L69M;L388V;I517L	T66A;L69M;L388V;I517L
13146	Node_4953	0.04351725881346077		M36I;A76T;V267A;L268F;I269V;S340T;L388V;L420M;A440I;A457T;N531K	M36I;A76T;V267A;L268F;I269V;S340T;L388V;L420M;A440I;A457T;N531K
Node_4957	Node_4958	0.018158298670264608		T66V;V164I;A254T;S288T;F350Y;I518T	T66V;V164I;A254T;S288T;F350Y;I518T
Node_4956	Node_4957	0.008486945185444218		L26P;A264T;V477I	L26P;A264T;V477I
Node_4955	Node_4956	0.022194639424465402		I42V;Y104H;R109H;L266M;T309M;T455A	I42V;Y104H;R109H;L266M;T309M;T455A
Node_4954	Node_4955	0.02695897308360982		A52T	A52T
314228	Node_4954	3.73628282234857E-6
986099	Node_4954	3.73628282234857E-6
986098	Node_4955	0.035515116637747764		S29L	S29L
136504	Node_4956	0.06930041078117727		N39S;N110S;F133L;F146L;M262V;G265S;V267A;I310A;A319T;F472L;I496T;I512V;T518A;I528L	N39S;N110S;F133L;F146L;M262V;G265S;V267A;I310A;A319T;F472L;I496T;I512V;T518A;I528L
13180	Node_4957	0.028561141393876992		V37I;N39S;M262L;G265S;T316A;V358T;T432A	V37I;N39S;M262L;G265S;T316A;V358T;T432A
Node_4962	Node_4963	0.040817077424455415		L69M;F133L;V164I;S301T;L310T;P314L;T432S;L443I;A458T;L504I;N531H;Y536H	L69M;F133L;V164I;S301T;L310T;P314L;T432S;L443I;A458T;L504I;N531H;Y536H
Node_4961	Node_4962	0.023640216570192125		S48P;A76T;T267V;T310M;T317S;K423M;I509T	S48P;A76T;T267V;T310M;T317S;K423M;I509T
Node_4960	Node_4961	0.0161549506423904		I269V;M310A;V457T	I269V;M310A;V457T
175834	Node_4960	0.01734693934264962		A52T;T66V;I206V;S288T;T316A;F416L;T517A;I518V;L528M	A52T;T66V;I206V;S288T;T316A;F416L;T517A;I518V;L528M
978109	Node_4960	0.017603833351814282		M36T;T66A;I164V;M262A;T455A;H531R	M36T;T66A;I164V;M262A;T455A;H531R
175843	Node_4961	0.048417685083776744		M36T;A52T;M65T;N101D;Y154F;M262V;A264T;T309L;L313S;V395I;S418C;L440I;V477I;I504F;T517A;I518T	M36T;A52T;M65T;N101D;Y154F;M262V;A264T;T309L;L313S;V395I;S418C;L440I;V477I;I504F;T517A;I518T
155086	Node_4962	0.035931232865084886		L26I;N101D;I165V;I287L;S288T;T309A;L312F;L388M;N459T;T505A;I518A;H531R	L26I;N101D;I165V;I287L;S288T;T309A;L312F;L388M;N459T;T505A;I518A;H531R
Node_4969	Node_4970	0.02713309559224807		S29H;M65L;A254T;L268I;T309M;L312F;T316M;T434I	S29H;M65L;A254T;L268I;T309M;L312F;T316M;T434I
Node_4967	Node_4969	0.0035784357337193726		S418T	S418T
Node_4965	Node_4967	0.009291969381211334		I206V;T455I	I206V;T455I
Node_4964	Node_4965	0.009971399239327262
115700	Node_4964	0.03286391147027234		I37V;L41M;M262L;N290D;I434T;T508I;I518V	I37V;L41M;M262L;N290D;I434T;T508I;I518V
8932	Node_4964	0.022151302973640354		N25D;H29Y;W106R;I165V;S288T;L310V;F312L;A458T;I512V;T517A;I518T;G522A	N25D;H29Y;W106R;I165V;S288T;L310V;F312L;A458T;I512V;T517A;I518T;G522A
869458	Node_4965	0.04218611242635445		R27Q;H29Y;L65A;T66M;T85I;R99W;V102M;R109C;F134I;R144W;G149S;Y151H;V164I;I268L;C291S;I305A;M316T;T418A;L510I;I512V;T517A	R27Q;H29Y;L65A;T66M;T85I;R99W;V102M;R109C;F134I;R144W;G149S;Y151H;V164I;I268L;C291S;I305A;M316T;T418A;L510I;I512V;T517A
Node_4966	Node_4967	0.004909408019960339		M316T	M316T
115703	Node_4966	0.029712222181356815		I37V;I305T;M309V;L440F;T455A;L504F;T517I;I518T	I37V;I305T;M309V;L440F;T455A;L504F;T517I;I518T
135631	Node_4966	0.0263176186228745		Y104H;M309T;I434T;L443I;L510I	Y104H;M309T;I434T;L443I;L510I
Node_4968	Node_4969	0.005140078119809527
262124	Node_4968	0.01125780644812026		I206V;L472F;T517A	I206V;L472F;T517A
915434	Node_4968	0.03465555200418353		L26P;L213I;M262L;T267A;L306F;F308L;M309T;F312L;A391T;T432S;T455I;V457I;A458T;L504F;T508S	L26P;L213I;M262L;T267A;L306F;F308L;M309T;F312L;A391T;T432S;T455I;V457I;A458T;L504F;T508S
Node_5194	Node_5195	0.008250265704616554		L69I;S418A	L69I;S418A
Node_5190	Node_5194	0.007046607569859427
Node_5183	Node_5190	0.010273235728234565		I37V;L302T;T316L	I37V;L302T;T316L
Node_5181	Node_5183	0.013775071805074382		N39D;S277T;V288T;L316M;L320M	N39D;S277T;V288T;L316M;L320M
Node_5175	Node_5181	0.026834666419454204		S29H;Y104F;M262V;T288S;L310I;A418M;L504F;L510I;M528L;Y536L	S29H;Y104F;M262V;T288S;L310I;A418M;L504F;L510I;M528L;Y536L
Node_5171	Node_5175	0.07082503361120027		P20L;M36I;I69V;T85S;T162I;I269V;S288P;N290D;F300Y;T309A;I310L;P314L;M316T;M320L;I398V;T432S;L443I;I517L;I518V;N531K	P20L;M36I;I69V;T85S;T162I;I269V;S288P;N290D;F300Y;T309A;I310L;P314L;M316T;M320L;I398V;T432S;L443I;I517L;I518V;N531K
Node_5170	Node_5171	0.03292867065286584		H29N;Y154N;T317S;V358A;M418I;F420L;F504L;T505S;I512V;G522S;A523I	H29N;Y154N;T317S;V358A;M418I;F420L;F504L;T505S;I512V;G522S;A523I
Node_5169	Node_5170	0.013310758232072863		V37I;A52T;M65V;T97M	V37I;A52T;M65V;T97M
Node_5168	Node_5169	0.006396410099205078		L313I;T316V;L528M	L313I;T316V;L528M
Node_5154	Node_5168	0.007913152592075274
Node_5131	Node_5154	0.017424560787314018		V65I;K423T;V518A	V65I;K423T;V518A
Node_5101	Node_5131	0.009904687761956426		F146I;V316A;Q430L	F146I;V316A;Q430L
Node_5065	Node_5101	0.004269502333521529		S40A;A358V	S40A;A358V
Node_5055	Node_5065	3.73628282234857E-6
Node_5053	Node_5055	0.025566823881908125		P31Q;N101D;I146L;S301T;I313S;V395I;L460V;I473V;S522A	P31Q;N101D;I146L;S301T;I313S;V395I;L460V;I473V;S522A
Node_5048	Node_5053	0.007581398834395389
Node_5037	Node_5048	0.017901115856085635		L32I;I62V;S85N;I162V;A264V;T302I;A316V;T455A;V473I	L32I;I62V;S85N;I162V;A264V;T302I;A316V;T455A;V473I
Node_5034	Node_5037	0.004186934214961517		T46A;A309V;V512I;I523A	T46A;A309V;V512I;I523A
Node_5014	Node_5034	0.001153766147106312
Node_5003	Node_5014	0.005673478681175311		A46T;V62I;L146I;L285M;V309A;I418M;L440I;M528L	A46T;V62I;L146I;L285M;V309A;I418M;L440I;M528L
Node_5001	Node_5003	0.015674545097474575		D39N;V162I;M285T;I287V;I302V;L312I;S505T;I512V;L517I	D39N;V162I;M285T;I287V;I302V;L312I;S505T;I512V;L517I
Node_4989	Node_5001	0.0023947582343850104
Node_4986	Node_4989	0.0033659539917279073
Node_4984	Node_4986	0.001207611296417006		S48P	S48P
Node_4979	Node_4984	0.002677298195766621
Node_4977	Node_4979	0.007813183525849933		I36V;M76T;T505S	I36V;M76T;T505S
Node_4976	Node_4977	0.00283028036381669
Node_4973	Node_4976	0.0034834490506572445
Node_4971	Node_4973	3.73628282234857E-6
36253	Node_4971	0.013397541973247154		V69I;A523V	V69I;A523V
54771	Node_4971	0.0074730125048379885		L504F	L504F
Node_4972	Node_4973	3.73628282234857E-6
160760	Node_4972	0.006363760048857385
54559	Node_4972	0.008823252967590631		T66V	T66V
Node_4975	Node_4976	0.0013232486629850583
Node_4974	Node_4975	0.001090405824169668		V262L	V262L
163845	Node_4974	0.009681085652727928		L20P;V36I;T46A;I162V;A523M	L20P;V36I;T46A;I162V;A523M
285237	Node_4974	0.011289364209387788		E276D	E276D
64802	Node_4975	0.004144932843129309		L20P;L501V	L20P;L501V
54769	Node_4977	0.007017027631904018		T52A;L268M	T52A;L268M
Node_4978	Node_4979	0.007709000038274895		N39D;M418L;L504F	N39D;M418L;L504F
37609	Node_4978	0.008740164500074617		S90A;I162V;I305V;I443V	S90A;I162V;I305V;I443V
670343	Node_4978	0.012427674418888127		N85S;I209X;I517L	N85S;I209X;I517L
Node_4983	Node_4984	0.0067871963848232806		I517L;L528M	I517L;L528M
Node_4981	Node_4983	0.0048742238028719525		M76T;L504F	M76T;L504F
Node_4980	Node_4981	3.73628282234857E-6
175930	Node_4980	0.014619838435918287		I37V;N39D;M418L	I37V;N39D;M418L
175933	Node_4980	0.01864570073445393		V262L;S317A;F504L;T505S	V262L;S317A;F504L;T505S
179411	Node_4981	0.01463144399148988		I36V;I162V;V262L;S317A;L524F	I36V;I162V;V262L;S317A;L524F
Node_4982	Node_4983	0.007783270415754759		E276D	E276D
175947	Node_4982	0.015496258327707428		T66S;A75S;L268M;S313A;V316A;T505S	T66S;A75S;L268M;S313A;V316A;T505S
37607	Node_4982	0.010969993918881857		V262A;M528L	V262A;M528L
Node_4985	Node_4986	0.005886870774749115		I473V;L504F	I473V;L504F
30427	Node_4985	0.015445935310351579		L26I;I32V;I65V;M76T;A455T;T508L	L26I;I32V;I65V;M76T;A455T;T508L
372289	Node_4985	0.03019858663197125		L20P;S90A;M97V;T169A;S313A;L314I;M418L	L20P;S90A;M97V;T169A;S313A;L314I;M418L
Node_4988	Node_4989	0.0024874851783266
Node_4987	Node_4988	0.014567882637349405		N39D;S313A;L343M;I517L;L528M	N39D;S313A;L343M;I517L;L528M
357699	Node_4987	0.0022095397814633497
571888	Node_4987	0.0033233787959341963
385245	Node_4988	0.03785409389018653		M76T;I162V;V264A;I312F;M418L;I473V;T505S	M76T;I162V;V264A;I312F;M418L;I473V;T505S
Node_5000	Node_5001	0.003518929147879369		S48P	S48P
Node_4999	Node_5000	0.013348979185975825		M76T;L504F	M76T;L504F
Node_4997	Node_4999	0.006128672041012981		T505S	T505S
Node_4995	Node_4997	0.0011431351633342936
Node_4994	Node_4995	3.73628282234857E-6
Node_4991	Node_4994	0.002194915303678068
Node_4990	Node_4991	0.001087924381164387		T52A	T52A
1523895	Node_4990	0.00330679053380139
64804	Node_4990	0.001100901967136948
509921	Node_4991	0.0033249216786713914		V316A	V316A
Node_4993	Node_4994	3.73628282234857E-6
Node_4992	Node_4993	0.002204942784359108		I443V	I443V
283637	Node_4992	0.004413067254942381
591142	Node_4992	0.0022107593135662854
1523893	Node_4993	0.007698262577828124		I162V;F504L	I162V;F504L
64813	Node_4995	0.009970841121682098		E488Q	E488Q
Node_4996	Node_4997	0.004386829473744578		F504L	F504L
64801	Node_4996	0.0021941690755872883		I36V;S190X;I443V;K531N	I36V;S190X;I443V;K531N
64815	Node_4996	0.0010954628798927474
Node_4998	Node_4999	0.003777225416691409
64806	Node_4998	0.009877623966062028
64811	Node_4998	0.01575560709539853		P48S;A455T	P48S;A455T
589913	Node_5000	0.01878914985830065		I36V;T52A;I305V;L343M;R378X;T505S;I517L	I36V;T52A;I305V;L343M;R378X;T505S;I517L
Node_5002	Node_5003	0.01895779153544681		L20P;M76T;F104Y;L310M;S313A;L343S;M418L;I473V;A523I	L20P;M76T;F104Y;L310M;S313A;L343S;M418L;I473V;A523I
36255	Node_5002	0.002266487451922429
37598	Node_5002	0.003255220695316502		V69I;I146X	V69I;I146X
Node_5013	Node_5014	0.003124859792529994
Node_5012	Node_5013	0.009111111942397127		V69I	V69I
Node_5011	Node_5012	0.02772363284315567		Q31R;N154Y;K155M;V162I;T169A;L266I;I305A;M311L;I418V;V460I;A523I;M528L	Q31R;N154Y;K155M;V162I;T169A;L266I;I305A;M311L;I418V;V460I;A523I;M528L
Node_5008	Node_5011	3.73628282234857E-6
Node_5007	Node_5008	0.0012240742643596925
Node_5005	Node_5007	0.0016157213812030254
Node_5004	Node_5005	0.002141389771487814		L314V	L314V
267980	Node_5004	0.008155342189516168		I165V;V262I;L268P;A353T	I165V;V262I;L268P;A353T
504295	Node_5004	0.015105461071281176		L20P;T52M;L311M	L20P;T52M;L311M
267979	Node_5005	0.007043934953956686		I36V;V62L;I165V;L168I;L517I	I36V;V62L;I165V;L168I;L517I
Node_5006	Node_5007	0.0358233494848732		L146I;M155K;I162V;A169I;A305I;A455S;I523L	L146I;M155K;I162V;A169I;A305I;A455S;I523L
260902	Node_5006	0.00948772556887053		V62L;I69V;V309M;N459D;S505A;L528M	V62L;I69V;V309M;N459D;S505A;L528M
504299	Node_5006	0.023251090235248413		T66A;A95T;L140F;Y154N;V164I;S317A;V418L;S455T;I460V;I473V;S505T	T66A;A95T;L140F;Y154N;V164I;S317A;V418L;S455T;I460V;I473V;S505T
74588	Node_5008	0.0022069113250846218		A455T	A455T
Node_5010	Node_5011	3.73628282234857E-6
Node_5009	Node_5010	0.0011076059879829763
125294	Node_5009	0.002207050201276601		I266V;A305I	I266V;A305I
36250	Node_5009	0.004400982564820352
433632	Node_5010	0.009909467383348369		I36V;V62L;I165V;L168I;L517I	I36V;V62L;I165V;L168I;L517I
84782	Node_5012	0.020941070290660068		V309I	V309I
98964	Node_5013	0.042934567986922974		D39N;T52S;V62I;M97I;L140F;L146I;V162I;T169A;L202X;V262L;L312I;S340A;I418M;L440I;A455T;V460I;L504F;S505T;T508A;I512V;L524F;M528L	D39N;T52S;V62I;M97I;L140F;L146I;V162I;T169A;L202X;V262L;L312I;S340A;I418M;L440I;A455T;V460I;L504F;S505T;T508A;I512V;L524F;M528L
Node_5033	Node_5034	0.01742804802032018
Node_5032	Node_5033	0.005075000579234282
Node_5031	Node_5032	0.004772445864517792		V69I	V69I
Node_5030	Node_5031	0.0022860741196740896		F273L	F273L
Node_5029	Node_5030	0.009809831958768174		L20P;L26I;L268V	L20P;L26I;L268V
Node_5022	Node_5029	8.822775457929432E-4
Node_5021	Node_5022	0.003309411817807036		I418V;I473V	I418V;I473V
Node_5018	Node_5021	3.73628282234857E-6
Node_5016	Node_5018	0.0028549097587352067
Node_5015	Node_5016	0.008979543905248627		V162I;V460I;V473I	V162I;V460I;V473I
1235644	Node_5015	3.73628282234857E-6
555143	Node_5015	3.73628282234857E-6
555144	Node_5016	0.00679718866906125
Node_5017	Node_5018	0.005795729228206339		I165V;V418I;I512V	I165V;V418I;I512V
555234	Node_5017	0.0023620567638991796		G145S;L146I	G145S;L146I
993346	Node_5017	0.00433031194833284		A455T	A455T
Node_5020	Node_5021	0.002432995625007331
Node_5019	Node_5020	0.004418320935850236		A95S;V460I	A95S;V460I
84849	Node_5019	0.006018718990613056		A455T;V473I	A455T;V473I
84850	Node_5019	0.006019723279937095		I65V;I165V;V418I;L420F	I65V;I165V;V418I;L420F
109390	Node_5020	0.0019255745728218837		I65V;I165V;L501V	I65V;I165V;L501V
84841	Node_5022	0.009944430732447839		V316A;L420F;I512V	V316A;L420F;I512V
Node_5028	Node_5029	0.0011043135485897559
Node_5026	Node_5028	0.0037879646438933683
Node_5024	Node_5026	0.004527975687337923		A455T;V460I	A455T;V460I
Node_5023	Node_5024	0.011698797793573123		I26L;T169A;V268L	I26L;T169A;V268L
84819	Node_5023	0.023059619102488407		P20L;D39N;I69V;A75S;T84I;V162I;V164I;L266F;I418V;I512V;A523L;M528I	P20L;D39N;I69V;A75S;T84I;V162I;V164I;L266F;I418V;I512V;A523L;M528I
84831	Node_5023	0.04065925558713048		L146I;N154Y;L273F;S289P;V358T;L420Y;L430M;I473L;L529F;L536F	L146I;N154Y;L273F;S289P;V358T;L420Y;L430M;I473L;L529F;L536F
84803	Node_5024	0.025067721240984615		M97V;L168I;S289P;L420F;I473L;L504I;M528I	M97V;L168I;S289P;L420F;I473L;L504I;M528I
Node_5025	Node_5026	0.004217213306333166		I512V	I512V
84795	Node_5025	0.010153616909912467		D39N;V62L;T169I;V316A	D39N;V62L;T169I;V316A
84812	Node_5025	0.013543287310947434		I69V;I165V;F203L;Q211H	I69V;I165V;F203L;Q211H
Node_5027	Node_5028	3.73628282234857E-6
84833	Node_5027	0.0311772685335814		P20L;I26L;D39N;V62L;I65V;N85S;T169A;V268L;L273F;I418V;I443M;V460I;A523I	P20L;I26L;D39N;V62L;I65V;N85S;T169A;V268L;L273F;I418V;I443M;V460I;A523I
84835	Node_5027	0.005319805448795227		I69V;L420F	I69V;L420F
504886	Node_5030	0.020912529404493077		D39N;V62L;L146I;V262L;S289P;I418M	D39N;V62L;L146I;V262L;S289P;I418M
84839	Node_5031	0.01286622261890454		D39N;I512V;A523I;M528L	D39N;I512V;A523I;M528L
84817	Node_5032	0.006677185419351696		V309I;A455T;I473L	V309I;A455T;I473L
39638	Node_5033	0.002086427946770224		S90A;I418T;M528L	S90A;I418T;M528L
Node_5036	Node_5037	0.016441355905550025		D39N;S289P;S317A;I418T;L440I;L504F;S505T;T508L;A522G;I523L;M528I	D39N;S289P;S317A;I418T;L440I;L504F;S505T;T508L;A522G;I523L;M528I
Node_5035	Node_5036	0.016701649544328786		L20P;I32L;V62L;V162I;A458T	L20P;I32L;V62L;V162I;A458T
45807	Node_5035	0.0020521160105247374
56325	Node_5035	0.0024604311469012497
1108006	Node_5036	0.040962040548991475		I36V;M76T;N85S;L146I;E158K;F203L;L343S;T418V;A455T;I473V;F495Y	I36V;M76T;N85S;L146I;E158K;F203L;L343S;T418V;A455T;I473V;F495Y
Node_5047	Node_5048	3.73628282234857E-6		I418T	I418T
Node_5045	Node_5047	0.01508736601407151		L32I;T66S;S85N;A264V;T302V;A316V;M528L	L32I;T66S;S85N;A264V;T302V;A316V;M528L
Node_5042	Node_5045	0.012789878144962843		F133L;S313I;A518V	F133L;S313I;A518V
Node_5040	Node_5042	0.0010743298642391771
Node_5039	Node_5040	0.0029524974032893755		V69I;A309V;V473I	V69I;A309V;V473I
Node_5038	Node_5039	0.011533114820063322		I36V	I36V
356903	Node_5038	0.01763281731142784		I62V;I165V;V309A;F350S;P352H;A353P;P360T	I62V;I165V;V309A;F350S;P352H;A353P;P360T
356906	Node_5038	0.005815477036223763		M76T;I263M	M76T;I263M
221976	Node_5039	0.01610734613432361		I162V;L266F;V518A;A522G	I162V;L266F;V518A;A522G
356909	Node_5040	0.009694934761960454		L20P;M76T;I165V	L20P;M76T;I165V
Node_5041	Node_5042	0.001681071470350502
1477527	Node_5041	0.0025203313748527684		F203L	F203L
667180	Node_5041	0.008529880295854013		V473I	V473I
Node_5044	Node_5045	0.007270575966120101		I36V;A309V;L430F;T455A	I36V;A309V;L430F;T455A
Node_5043	Node_5044	0.00945642486655022		V262L	V262L
48849	Node_5043	0.013582563715668534		L20P;I162V;V473I;V512I;I523A	L20P;I162V;V473I;V512I;I523A
9160	Node_5043	0.005860818372020045		D39N;S48P	D39N;S48P
150914	Node_5044	0.04293317334833261		L26P;L140F;V164I;T169A;G210R;Q211H;L318M	L26P;L140F;V164I;T169A;G210R;Q211H;L318M
Node_5046	Node_5047	0.005732844670450266		L312F	L312F
187444	Node_5046	0.01959166315596302		I65V;V164I;A518V;M528L	I65V;V164I;A518V;M528L
267976	Node_5046	0.03830318829162001		L20P;Q31E;S90A;L146I;F203L;S313F;L343S;A391I;T418L;V512I	L20P;Q31E;S90A;L146I;F203L;S313F;L343S;A391I;T418L;V512I
Node_5052	Node_5053	0.007036542008876081
Node_5051	Node_5052	0.007538622267361551		L20P;Q31E;L146I;L312F;I418L;I523M	L20P;Q31E;L146I;L312F;I418L;I523M
Node_5050	Node_5051	0.009045395638951017		F203L	F203L
Node_5049	Node_5050	0.011507347054952054		S90A;A391I;A518T	S90A;A391I;A518T
40157	Node_5049	0.034377341119246695		M76T;R243Q;H256S;P298S;S313F;I391M;V512I;M523I	M76T;R243Q;H256S;P298S;S313F;I391M;V512I;M523I
414892	Node_5049	0.008753971765208118
59729	Node_5050	0.01767545874567948		L140F;I162V;F312L;L314I;T455S;V473I;V512I;M523L	L140F;I162V;F312L;L314I;T455S;V473I;V512I;M523L
81927	Node_5051	0.06725079038418469		T52S;L59I;I62V;K155T;E158K;I162V;T169A;L285M;A309V;S313A;L318M;L343M;V358I;L440I;L504I;T508V;M523A;M528L	T52S;L59I;I62V;K155T;E158K;I162V;T169A;L285M;A309V;S313A;L318M;L343M;V358I;L440I;L504I;T508V;M523A;M528L
1302145	Node_5052	0.07414036140739391		Q31R;I36V;D101N;I138V;N154Y;T169L;L285T;I305L;S313A;L314T;S317A;I418V;L440I;I443L;T455A;V460I;V473I;L504I;V512I;A522S;M528L	Q31R;I36V;D101N;I138V;N154Y;T169L;L285T;I305L;S313A;L314T;S317A;I418V;L440I;I443L;T455A;V460I;V473I;L504I;V512I;A522S;M528L
Node_5054	Node_5055	0.009259172259255512		A40S;T52S;L140F;I165L;T169A;A518V	A40S;T52S;L140F;I165L;T169A;A518V
1763895	Node_5054	0.0577077300967515		L20P;I62V;V69I;S85T;I146F;I162V;A309V;I313L;L314P;A316T;S317A;I418L;T423K;L430Q;M528L;K531N	L20P;I62V;V69I;S85T;I146F;I162V;A309V;I313L;L314P;A316T;S317A;I418L;T423K;L430Q;M528L;K531N
88112	Node_5054	0.06105551812404376		I37V;S90A;A95T;M97I;V262F;M311L;S317T;V358A;T455A;I473V	I37V;S90A;A95T;M97I;V262F;M311L;S317T;V358A;T455A;I473V
Node_5064	Node_5065	0.009636572450689633
Node_5060	Node_5064	0.03404404352103167		P31Q;L32I;D39N;T46A;S85N;N101D;A264V;S301T;T302I;A309V;I313S;A316V;V395I;I418M;L460V;S505T;S522A	P31Q;L32I;D39N;T46A;S85N;N101D;A264V;S301T;T302I;A309V;I313S;A316V;V395I;I418M;L460V;S505T;S522A
Node_5059	Node_5060	0.0163912601866527		L285M;L504F;T508L;M528L	L285M;L504F;T508L;M528L
Node_5058	Node_5059	0.009360679667564455		A46T;I62L	A46T;I62L
Node_5057	Node_5058	0.02251027869392608		V69I;A226L;A458T;N459D;L529F	V69I;A226L;A458T;N459D;L529F
Node_5056	Node_5057	0.014169375271167108		T46A;V309M;S340A;M418I;L430V;T455S;T505M;I523V	T46A;V309M;S340A;M418I;L430V;T455S;T505M;I523V
1226197	Node_5056	0.0014039607717819486		T169I;S313A	T169I;S313A
548489	Node_5056	0.0018929285329386037
1226199	Node_5057	0.010376397856629818		S48P;T169A;S313A;M418T;F504L;L536F	S48P;T169A;S313A;M418T;F504L;L536F
62165	Node_5058	0.034290439942376884		Q31R;M285L;S289P;V309A;V460I;I523A	Q31R;M285L;S289P;V309A;V460I;I523A
58209	Node_5059	0.02795504879681656		L26I;I32V;N39D;I62V;N154Y;I162V;L430F	L26I;I32V;N39D;I62V;N154Y;I162V;L430F
241750	Node_5060	0.045016853312304254		V69I;M76T;M97T;V164I;T169A;F203L;V262L;F273L;T455A;L511M	V69I;M76T;M97T;V164I;T169A;F203L;V262L;F273L;T455A;L511M
Node_5063	Node_5064	0.024308985814356917		N29T;L33M;I37V;M76T;I162V;V262L;M528L	N29T;L33M;I37V;M76T;I162V;V262L;M528L
Node_5062	Node_5063	0.042672511737004114		T52G;V69I;T76A;S90N;E158A;I165L;T169A;F273L;T302I;L312F;V358A;L440I;S522A	T52G;V69I;T76A;S90N;E158A;I165L;T169A;F273L;T302I;L312F;V358A;L440I;S522A
Node_5061	Node_5062	0.02556164251637306		I62V;I473V	I62V;I473V
141853	Node_5061	0.027578101400161596		V37A;I146L;I313M;L504I;I523V	V37A;I146L;I313M;L504I;I523V
257485	Node_5061	0.03044021566627398		I36V;I65V;V162I;S301T;F312L;A316V;I418M;T455A;V512I	I36V;I65V;V162I;S301T;F312L;A316V;I418M;T455A;V512I
109454	Node_5062	0.03225830269515039		D39N;F133L;L140I;I146L;A226M;L262F;I313T;S317T;A319T;I418V;L430Q;K531N	D39N;F133L;L140I;I146L;A226M;L262F;I313T;S317T;A319T;I418V;L430Q;K531N
50250	Node_5063	0.06088126406698935		I36V;S90T;M97T;S301T;L310I;A316T;S317A;L318M;L343M;I418L;N459D;S505A	I36V;S90T;M97T;S301T;L310I;A316T;S317A;L318M;L343M;I418L;N459D;S505A
Node_5100	Node_5101	0.013501549789898516		S90A;L140F;F273L;I418M	S90A;L140F;F273L;I418M
Node_5088	Node_5100	0.007250605642351659		I162V;T169A;L255I;L312F	I162V;T169A;L255I;L312F
Node_5084	Node_5088	0.00399633579817422
Node_5077	Node_5084	0.023702970393672567		S85N;I146F;I165V;T302I;S340A;M418I;L504I;A518V	S85N;I146F;I165V;T302I;S340A;M418I;L504I;A518V
Node_5073	Node_5077	0.017565128378718535		A90E;A226L;I313V	A90E;A226L;I313V
Node_5071	Node_5073	0.0040134674211121804		L20P;L273F	L20P;L273F
Node_5070	Node_5071	0.012987008054829642
Node_5069	Node_5070	0.013986627365375134		M97T;A316V	M97T;A316V
Node_5067	Node_5069	0.021805000851704316		L33M;V69I;N85S;F133L;A264V;F312L;T455A;A458T;M528L	L33M;V69I;N85S;F133L;A264V;F312L;T455A;A458T;M528L
Node_5066	Node_5067	0.007753494067476625
238859	Node_5066	0.011215622442787412		T97M;F146I;A340T;V518A	T97M;F146I;A340T;V518A
520177	Node_5066	0.016961675113601915		P20L;F140L;V316A	P20L;F140L;V316A
201312	Node_5067	0.027544538097115056		P20L;I42V;F140I;V262L;S301T;I418M;V512I	P20L;I42V;F140I;V262L;S301T;I418M;V512I
Node_5068	Node_5069	0.007188676603463814		A17T;F146L	A17T;F146L
201311	Node_5068	0.02611194860207209		I42V;V69I;T97I;V162I;I209V;A309V;F312L;V313T;T455A;V518A	I42V;V69I;T97I;V162I;I209V;A309V;F312L;V313T;T455A;V518A
520168	Node_5068	0.03396890005095881		I37V;S40A;I62L;N85S;L146I;V262L;A264V;L310F;L314S;I473V	I37V;S40A;I62L;N85S;L146I;V262L;A264V;L310F;L314S;I473V
238855	Node_5070	0.03194171207898297		S40A;V165L;I305L;A309V;V313I;L314P;A458T	S40A;V165L;I305L;A309V;V313I;L314P;A458T
520161	Node_5071	0.03673897731864839		V69I;N85S;E90Q;M97V;F146L;E276D;L314S;S317T;I473V;M528L	V69I;N85S;E90Q;M97V;F146L;E276D;L314S;S317T;I473V;M528L
Node_5072	Node_5073	0.035376831438456754		I36T;F104Y;F146L;A169T;S301T;A309V;V313A;S317A;V518A	I36T;F104Y;F146L;A169T;S301T;A309V;V313A;S317A;V518A
201335	Node_5072	0.020667342822599896		V69I;M97T;F133L;V162I;G193A;I263V;A313S;A358S	V69I;M97T;F133L;V162I;G193A;I263V;A313S;A358S
36275	Node_5072	0.008583488899731614		A316V;A340T;T455A	A316V;A340T;T455A
Node_5076	Node_5077	0.01823438721966257		M97T;L314S;L318V;I504F;S505T;M528L	M97T;L314S;L318V;I504F;S505T;M528L
Node_5074	Node_5076	0.0014205966006572827
181636	Node_5074	0.02567263928975942		F140L;V262I;L310I;S317A;A340T;L343F;I473V;I523L	F140L;V262I;L310I;S317A;A340T;L343F;I473V;I523L
932028	Node_5074	0.08390079015474382		L33M;I37V;T52S;V69I;M76T;N85S;A90N;T97M;N101D;L111I;F146I;V162I;V165I;A169T;E276D;S301T;I302V;I305V;S314P;S317T;V318L;V395I;F504L;T505S	L33M;I37V;T52S;V69I;M76T;N85S;A90N;T97M;N101D;L111I;F146I;V162I;V165I;A169T;E276D;S301T;I302V;I305V;S314P;S317T;V318L;V395I;F504L;T505S
Node_5075	Node_5076	0.02564648246110205		I65V;M76T;I255L;S314A;I418V	I65V;M76T;I255L;S314A;I418V
135981	Node_5075	0.0065084045568418545
43581	Node_5075	0.003533984807460625
Node_5083	Node_5084	0.0017265990310855201
Node_5082	Node_5083	0.008069019104376665
Node_5080	Node_5082	0.007387742841865139		L20P;I36V;S40A;T52S;N101D;I255L;L314P	L20P;I36V;S40A;T52S;N101D;I255L;L314P
Node_5078	Node_5080	0.037364582727244036		L32I;I62L;T66M;L73M;S340A;A518V	L32I;I62L;T66M;L73M;S340A;A518V
216226	Node_5078	0.048914387267941846		V36I;I37V;V69L;M73F;A95S;F140L;I165L;F203L;I305V;M311L;T455A;S479G;V512I	V36I;I37V;V69L;M73F;A95S;F140L;I165L;F203L;I305V;M311L;T455A;S479G;V512I
48155	Node_5078	0.04274247894601688		P20L;M66I;V69A;T84I;A90S;F140I;A169T;T277S;M418I;I473V	P20L;M66I;V69A;T84I;A90S;F140I;A169T;T277S;M418I;I473V
Node_5079	Node_5080	0.01241135314803507		L273F	L273F
343932	Node_5079	0.06587302803840123		S48P;S52I;V69I;A90N;I146L;I165V;A226M;P314A;A358S;M418V;T423K;L430Q;T455A;S522A;M528I	S48P;S52I;V69I;A90N;I146L;I165V;A226M;P314A;A358S;M418V;T423K;L430Q;T455A;S522A;M528I
73321	Node_5079	0.06487229711521515		A40V;I65V;A95S;D101N;I146F;I305L;A309L;S317A;I496M;L504I;T508P;S522G	A40V;I65V;A95S;D101N;I146F;I305L;A309L;S317A;I496M;L504I;T508P;S522G
Node_5081	Node_5082	0.02072925145368538		L33M;V69I;S85A;A90S;M97T;T302I;I313T;L460V;V512I	L33M;V69I;S85A;A90S;M97T;T302I;I313T;L460V;V512I
69942	Node_5081	0.042859629196621556		L20P;I165V;A169M;A309V;T313A;S340A;M418I;I473V;A518V	L20P;I165V;A169M;A309V;T313A;S340A;M418I;I473V;A518V
980226	Node_5081	0.05984786767688411		I37V;I62L;F140L;E276D;S301T;I302V;I305L;F312L;A316V;T455A;A458T	I37V;I62L;F140L;E276D;S301T;I302V;I305L;F312L;A316V;T455A;A458T
48156	Node_5083	0.059838276140226236		L33M;I37V;M97V;N101D;I146F;V162I;A169T;V262I;T302V;T455A;I473V;L524F;M528L	L33M;I37V;M97V;N101D;I146F;V162I;A169T;V262I;T302V;T455A;I473V;L524F;M528L
Node_5087	Node_5088	0.03635199816241149		L20P;M97I;F133L;I136M;F140L;A309V;M311V;L460I;L501I;L504F;L517I;L524V	L20P;M97I;F133L;I136M;F140L;A309V;M311V;L460I;L501I;L504F;L517I;L524V
Node_5086	Node_5087	0.008162719510459777		S85A;A90N;L314P	S85A;A90N;L314P
Node_5085	Node_5086	0.02739136941688389		P20L;I36T;S40A;T52I;I65V;A169T;V262L;V309M;S317A;M418I;I460L;L472F	P20L;I36T;S40A;T52I;I65V;A169T;V262L;V309M;S317A;M418I;I460L;L472F
125283	Node_5085	3.73628282234857E-6
493818	Node_5085	0.004405278812078497
241766	Node_5086	0.024463624794016644		L33M;A264V;T277S;S317T;S340A;V395I;I497T;M528L	L33M;A264V;T277S;S317T;S340A;V395I;I497T;M528L
241747	Node_5087	0.026236031060976276		T52I;I62L;N101D;N161D;I255L;T423V;N459D;S505L;S522A;I523A	T52I;I62L;N101D;N161D;I255L;T423V;N459D;S505L;S522A;I523A
Node_5099	Node_5100	0.004882963037509204
Node_5098	Node_5099	0.022406062425894744		I62L;M97I;N101D;M311L;I473V	I62L;M97I;N101D;M311L;I473V
Node_5097	Node_5098	0.017964710860546376		L20P;L73F;A95S;L268I	L20P;L73F;A95S;L268I
Node_5096	Node_5097	0.018868853555232625		H489Q	H489Q
Node_5095	Node_5096	0.003684893725354334		T169A;V262I	T169A;V262I
Node_5092	Node_5095	0.013332441487917608		D39N;V69A;I268V;I313V;A518V;I523L	D39N;V69A;I268V;I313V;A518V;I523L
Node_5091	Node_5092	0.0033611574742642217
Node_5090	Node_5091	0.008439532049792144		V268I;V313I;S317T;V512I	V268I;V313I;S317T;V512I
Node_5089	Node_5090	0.0021943305027018038		V395I;V473I	V395I;V473I
173221	Node_5089	0.020289996457493544		I138V;F203L;A458T;L460F	I138V;F203L;A458T;L460F
173222	Node_5089	0.0056300528428833005		N39D;I313T;T317A	N39D;I313T;T317A
173223	Node_5090	0.00797849208355762		I162V	I162V
173224	Node_5091	0.004681089761597868
173225	Node_5092	0.0036084553378731956
Node_5094	Node_5095	0.009263962468203707		T52I;V69I;L343S;L504I;V512I	T52I;V69I;L343S;L504I;V512I
Node_5093	Node_5094	0.004474856263162936		L213I;I268L	L213I;I268L
173226	Node_5093	0.02127058530123597		I69A;F140L;I165V;I209V;I262V;L312F;S317A;I504L	I69A;F140L;I165V;I209V;I262V;L312F;S317A;I504L
173228	Node_5093	0.007351627092975841		A316V;S343M	A316V;S343M
173227	Node_5094	0.015996366017513287		D39N;I42V;S317A;I523L	D39N;I42V;S317A;I523L
72873	Node_5096	0.010947325318189281		V69L;S317T	V69L;S317T
72875	Node_5097	0.021890819537555534		P31A;I146F;T455A;V473I;L504I;A518V	P31A;I146F;T455A;V473I;L504I;A518V
317158	Node_5098	0.027380954183521135		I37V;I97V;F140L;L314S;A316V;V512I;L536I	I37V;I97V;F140L;L314S;A316V;V512I;L536I
56436	Node_5099	0.04645813959941402		I37V;A90T;I146F;T212M;V262I;M418I;T455A;L517I;A518V	I37V;A90T;I146F;T212M;V262I;M418I;T455A;L517I;A518V
Node_5130	Node_5131	0.018646976937194984		I36T;S40A;T52A;M76T;S90N;I162V;A264V;S289A;L440I;S522A;I523V	I36T;S40A;T52A;M76T;S90N;I162V;A264V;S289A;L440I;S522A;I523V
Node_5123	Node_5130	0.013356624180271887		T169A	T169A
Node_5115	Node_5123	0.003004941617013096		L314P;S317A	L314P;S317A
Node_5108	Node_5115	0.0013031398704209322		N90T	N90T
Node_5107	Node_5108	0.035685965297823814		T36I;A40S;V69I;T76M;M97T;L140F;F146I;V162I;V264A;A289S;P314L;A317T;A358S;I440L	T36I;A40S;V69I;T76M;M97T;L140F;F146I;V162I;V264A;A289S;P314L;A317T;A358S;I440L
Node_5106	Node_5107	0.010459731011915583		L20P;S85T;V512I	L20P;S85T;V512I
Node_5105	Node_5106	0.011955809560719895		I65V;V523A;M528I	I65V;V523A;M528I
Node_5103	Node_5105	3.73628282234857E-6
Node_5102	Node_5103	0.008143684380982247		I418M;I512V	I418M;I512V
156542	Node_5102	0.00758901692907638		F133L;I473V	F133L;I473V
9157	Node_5102	0.008183692946321614		T90S;S289P;A523I	T90S;S289P;A523I
352469	Node_5103	0.01644224240340651		I37V;T85S;V262I;L460V	I37V;T85S;V262I;L460V
Node_5104	Node_5105	0.0077238826014543365		I69V;V262I;T317S;T455A;I473V;A518V	I69V;V262I;T317S;T455A;I473V;A518V
48890	Node_5104	0.003174324036210466
48891	Node_5104	0.00694050503276905		I165V;A523I	I165V;A523I
245590	Node_5106	0.02868657714240391		F140L;I165V;N382D;N459D;L472F;S505A	F140L;I165V;N382D;N459D;L472F;S505A
981581	Node_5107	0.06971816663681675		I37V;S48P;T90A;I138V;I146L;A226M;A309V;I313A;I418V;Q430L;T455A;V523L;M528L	I37V;S48P;T90A;I138V;I146L;A226M;A309V;I313A;I418V;Q430L;T455A;V523L;M528L
181119	Node_5108	0.03661926095598542		A169L;V262L;I418T;M433L;I443V;L472F;K531N	A169L;V262L;I418T;M433L;I443V;L472F;K531N
Node_5114	Node_5115	3.73628282234857E-6
Node_5111	Node_5114	0.008078202149233006		L33F;M433L	L33F;M433L
Node_5109	Node_5111	0.0024114686481724094		V69I;P314L;V512I;K531N	V69I;P314L;V512I;K531N
369970	Node_5109	0.027751645614827444		I37T;D39N;S48P;V162I;V262I;V264A;V316T;A317T;I443V;T455I;V523M	I37T;D39N;S48P;V162I;V262I;V264A;V316T;A317T;I443V;T455I;V523M
59894	Node_5109	0.01697601500598925		L266I;I418V;T455A;I473V	L266I;I418V;T455A;I473V
Node_5110	Node_5111	0.009632270783374166		A169I;I418T;I443V;L472F	A169I;I418T;I443V;L472F
125286	Node_5110	0.021068320875010642		I62V;V69I;R109W;L111I;F296L;A317S;A358S;I376S;T418A;T423K;T455A	I62V;V69I;R109W;L111I;F296L;A317S;A358S;I376S;T418A;T423K;T455A
358814	Node_5110	0.02108733479070239		F33L;D39N;N90T;I169L;V262L;K531N	F33L;D39N;N90T;I169L;V262L;K531N
Node_5113	Node_5114	0.08227585352575138		L32I;T36I;A52S;I62M;V69I;T76M;N90S;N101D;I165L;L255I;V264T;F273L;A289S;I305V;L312F;V316A;A317T;S340A;Q430L;I440L;A518V;A522S;V523I	L32I;T36I;A52S;I62M;V69I;T76M;N90S;N101D;I165L;L255I;V264T;F273L;A289S;I305V;L312F;V316A;A317T;S340A;Q430L;I440L;A518V;A522S;V523I
Node_5112	Node_5113	0.021735368523009408		L20P;S85A;V262F;T264A;V305T;L504F;S505T	L20P;S85A;V262F;T264A;V305T;L504F;S505T
1071652	Node_5112	0.014904515054922437		T277S;T455A	T277S;T455A
201374	Node_5112	0.016032544607377124		I69T;L73F;A85T;F146I;M311L;I473V	I69T;L73F;A85T;F146I;M311L;I473V
337173	Node_5113	0.019356769744558376		I37V;L417F	I37V;L417F
Node_5122	Node_5123	0.0036369810509049054		I165V;T455A	I165V;T455A
Node_5120	Node_5122	0.02450874991416193		F133L;V264A;L343A;I418T;T423K;I440L	F133L;V264A;L343A;I418T;T423K;I440L
Node_5117	Node_5120	0.003746424584514818		D39N;V162I;V165I	D39N;V162I;V165I
Node_5116	Node_5117	0.005288504288860684		A52T;A358T;Q430L	A52T;A358T;Q430L
127946	Node_5116	0.03039221529440546		L133F;I138V;F203L;A343M;L504I	L133F;I138V;F203L;A343M;L504I
9187	Node_5116	0.011887320451574831		I65V;T76M;A169T;V316A	I65V;T76M;A169T;V316A
9188	Node_5117	0.007895110886584289		L140F;T212S	L140F;T212S
Node_5119	Node_5120	0.0018936075590487052
Node_5118	Node_5119	0.0033329525747823165		A455T	A455T
1562130	Node_5118	0.006783578084513595		V162I;A169T	V162I;A169T
411519	Node_5118	0.011224331720910634		V69I;I263M	V69I;I263M
311356	Node_5119	0.008986082560740035		L310M	L310M
Node_5121	Node_5122	0.010084312717371993		L33F;I418V;M433L;K531N	L33F;I418V;M433L;K531N
1364862	Node_5121	0.023103557190254226		V69I;A169L	V69I;A169L
229100	Node_5121	0.024093873957175542		M97L;G145S;V262L;L314P;V316I;S317A;V418A;I443V;L472F	M97L;G145S;V262L;L314P;V316I;S317A;V418A;I443V;L472F
Node_5129	Node_5130	0.012617477547444553		V262L;Q430L	V262L;Q430L
Node_5128	Node_5129	0.019732685744524706		V69I;L312I;I418M	V69I;L312I;I418M
Node_5126	Node_5128	0.0022069819003327257
Node_5124	Node_5126	0.0032674608049124143		V264A;T455A	V264A;T455A
36269	Node_5124	0.004384358188592069		K531N	K531N
451428	Node_5124	0.012282334197510123		S48P;I165V;L306P;M418V	S48P;I165V;L306P;M418V
Node_5125	Node_5126	0.0077684527109347845		F146L;L318M	F146L;L318M
381110	Node_5125	0.03417744794991443		L33F;S48P;I165L;S301T;L344M;I473V;L504I;V512I;V523L;K531N	L33F;S48P;I165L;S301T;L344M;I473V;L504I;V512I;V523L;K531N
9172	Node_5125	0.010587525169904046		I69V;I312L;I443V	I69V;I312L;I443V
Node_5127	Node_5128	3.73628282234857E-6
279927	Node_5127	0.011240096938587105		I65A;V162M;I165L;T455A	I65A;V162M;I165L;T455A
451382	Node_5127	0.007770642509056133		I443V	I443V
116992	Node_5129	0.03381225533995506		D39N;A52S;F133L;V162I;V264A;F273L;A289S;T302V;I440L	D39N;A52S;F133L;V162I;V264A;F273L;A289S;T302V;I440L
Node_5153	Node_5154	3.73628282234857E-6
Node_5149	Node_5153	0.022323023645021492		T302I;S317T;L517I;I523V	T302I;S317T;L517I;I523V
Node_5146	Node_5149	0.0033272368307668		S90T;K423N	S90T;K423N
Node_5144	Node_5146	0.0017784815296123834		V523A	V523A
Node_5143	Node_5144	0.02506280983334874		T52A;V65I;I305L;L314P;N423V;L504F;V512I	T52A;V65I;I305L;L314P;N423V;L504F;V512I
Node_5140	Node_5143	0.008109464162787001		A226L;L255F;N459D;S505A	A226L;L255F;N459D;S505A
Node_5136	Node_5140	0.008214652902128354		D39N	D39N
Node_5135	Node_5136	0.016353177526760684		I62L;V69I;M97T;F146I;V316I;A505T;T508A	I62L;V69I;M97T;F146I;V316I;A505T;T508A
Node_5134	Node_5135	0.011051262154017718		I42V;L315F;T317A;I418M;T455I	I42V;L315F;T317A;I418M;T455I
Node_5133	Node_5134	0.003853190548131512		I146F;L472F;V518A	I146F;L472F;V518A
Node_5132	Node_5133	0.018264591760851673		T97M;I316V;I455A	T97M;I316V;I455A
36249	Node_5132	0.0067671417421873055		F315L;V398I	F315L;V398I
701737	Node_5132	0.008752555688907364		I69V;T90A;N101D;I165V;I313V;A317T;V423T	I69V;T90A;N101D;I165V;I313V;A317T;V423T
932674	Node_5133	0.0033415229859647456		M418L;L420F	M418L;L420F
85066	Node_5134	0.0016886785647006457		V398I	V398I
134902	Node_5135	0.0355256728243592		I65T;T66V;N101D;E158K;L258I;L312I;L420F	I65T;T66V;N101D;E158K;L258I;L312I;L420F
371917	Node_5136	0.023084571930714885		F133L;P314L;K531N	F133L;P314L;K531N
Node_5139	Node_5140	0.004049010763836992
Node_5138	Node_5139	0.008753138951087936		T90A;V316A;V398I	T90A;V316A;V398I
Node_5137	Node_5138	0.008740663347232227		M97T;F146I	M97T;F146I
193059	Node_5137	0.026213168406392172		I42V;A52T;I65V;I162V;F255L;P314L;V423T;K531R	I42V;A52T;I65V;I162V;F255L;P314L;V423T;K531R
257846	Node_5137	0.028900945749617588		L20P;A95S;T169A;V262I;I302T;A316I;S340A;A458T;I517L	L20P;A95S;T169A;V262I;I302T;A316I;S340A;A458T;I517L
34924	Node_5138	0.032367762719427366		I37V;V69I;A95S;F257L;L258M;I313V;P314L;L318M;T455A;A458T;V477I;I517L;M528L;K531N	I37V;V69I;A95S;F257L;L258M;I313V;P314L;L318M;T455A;A458T;V477I;I517L;M528L;K531N
56783	Node_5139	0.031912387634796535		A52I;T66I;T90S;N101D;S301T;L305I;A309M;I313T;T317A;S340T;A505T;I512V;M528L;K531N	A52I;T66I;T90S;N101D;S301T;L305I;A309M;I313T;T317A;S340T;A505T;I512V;M528L;K531N
Node_5142	Node_5143	0.0057456633463793105		M97T;I418A;T455I	M97T;I418A;T455I
Node_5141	Node_5142	0.025039056740934394		V69I;L255I;V262M;A309L;L312F;V316A;A458T;I517L;M528L	V69I;L255I;V262M;A309L;L312F;V316A;A458T;I517L;M528L
56789	Node_5141	0.008862958121016602		I37V;M262A;K531N	I37V;M262A;K531N
56790	Node_5141	0.006072480439598777		D39N	D39N
56796	Node_5142	0.0405393703162319		I37V;S40A;A52T;T66V;M76T;T90A;I165L;S340T;L343F;V398I;F504L	I37V;S40A;A52T;T66V;M76T;T90A;I165L;S340T;L343F;V398I;F504L
409288	Node_5144	0.0823574411096056		I36T;V69I;M76A;S85T;T90S;N101D;F133L;F146I;V262I;P288S;S301T;I313T;V316I;I418M;S432A;T455A;I473V;V518A	I36T;V69I;M76A;S85T;T90S;N101D;F133L;F146I;V262I;P288S;S301T;I313T;V316I;I418M;S432A;T455A;I473V;V518A
Node_5145	Node_5146	0.012250145131892936		F146L;V518A	F146L;V518A
254642	Node_5145	0.04915323196994067		L20P;T52A;L60P;M97I;F133L;T169A;L314V;P361S;L420M;L504A;T508I;I517L;M528L	L20P;T52A;L60P;M97I;F133L;T169A;L314V;P361S;L420M;L504A;T508I;I517L;M528L
28733	Node_5145	0.0577352016357902		I37V;M97T;I162V;I313A;L314S;T317A;V395I;I418M;N423T;T455V;A458T;L460V;V477I;H489Q;S522G	I37V;M97T;I162V;I313A;L314S;T317A;V395I;I418M;N423T;T455V;A458T;L460V;V477I;H489Q;S522G
Node_5148	Node_5149	0.009988788496735663		V65I;V262L;V395I	V65I;V262L;V395I
Node_5147	Node_5148	0.06244774097710994		L32I;L33M;I36T;S40A;T52I;T66M;V69T;M97I;N101D;F146L;L153M;I162V;V164I;T169M;V316A;L343M;T351A;L460I;L504F;T508L;I510L;V518A	L32I;L33M;I36T;S40A;T52I;T66M;V69T;M97I;N101D;F146L;L153M;I162V;V164I;T169M;V316A;L343M;T351A;L460I;L504F;T508L;I510L;V518A
276764	Node_5147	0.0033388755871422726
337178	Node_5147	0.008740948884598613		I313A;T317A	I313A;T317A
46906	Node_5148	0.04187333025880793		T52S;V69I;S85T;T169A;L310I;I313T;L318M;V512I;M528L	T52S;V69I;S85T;T169A;L310I;I313T;L318M;V512I;M528L
Node_5152	Node_5153	0.009120834007147994
Node_5151	Node_5152	0.06184513736939437		T52I;I62L;S90A;A95S;L140F;L255I;V262I;F273L;V316A;K423T;Q430L;I473V;M528I	T52I;I62L;S90A;A95S;L140F;L255I;V262I;F273L;V316A;K423T;Q430L;I473V;M528I
Node_5150	Node_5151	0.0029498771255643476		L20P	L20P
762613	Node_5150	3.73628282234857E-6
762617	Node_5150	0.002193215010750805		V65I	V65I
762568	Node_5151	0.01380693729617052		M311T;A316T;T455A;V512I	M311T;A316T;T455A;V512I
192213	Node_5152	0.045160735265931964		T52A;V69I;S90T;M97T;F146L;L314P;S317A;A358V;I510L;L517A;S522A;L524I;M528L	T52A;V69I;S90T;M97T;F146L;L314P;S317A;A358V;I510L;L517A;S522A;L524I;M528L
Node_5167	Node_5168	0.004733380885583729		V65I;L314P	V65I;L314P
Node_5163	Node_5167	0.012904520649919735		M76T;A309V;L420M;K423T;S505T	M76T;A309V;L420M;K423T;S505T
Node_5158	Node_5163	0.016011605318083814		L20P;F146L;L501V;L504F;M528L	L20P;F146L;L501V;L504F;M528L
Node_5156	Node_5158	0.0054409776123190276		S85T;T423V;S522A;I523A	S85T;T423V;S522A;I523A
Node_5155	Node_5156	0.004460993793743337		T52A;V316I	T52A;V316I
242120	Node_5155	0.009929448503858216		I37V;I62V;T302V;V309A;L315F;V518A;A522G	I37V;I62V;T302V;V309A;L315F;V518A;A522G
256038	Node_5155	0.012292365194477661		S40A;V309I	S40A;V309I
369484	Node_5156	0.00740304329260103		I162V;A458T;T508A	I162V;A458T;T508A
Node_5157	Node_5158	0.005697522369654729		I42V	I42V
665151	Node_5157	0.014440277128165008		I65V;I162V;Y300H;S301T;I305V;T508A;S522A	I65V;I162V;Y300H;S301T;I305V;T508A;S522A
665152	Node_5157	0.005704604681161657		L146I;V309A	L146I;V309A
Node_5162	Node_5163	0.04951486981253147		I36T;D39N;S40A;V69I;T76A;L266M;T302V;S317A;V398I	I36T;D39N;S40A;V69I;T76A;L266M;T302V;S317A;V398I
Node_5160	Node_5162	0.00489960624523757		F133L;L140F;P314L	F133L;L140F;P314L
Node_5159	Node_5160	0.050816693374176755		L20P;L32I;S48P;T52S;L59I;I62L;I65T;T66L;N101D;F146I;T169A;M266V;I305M;V309A;L312I;I418M;N459D;T505A;V518A;S522A;K531N	L20P;L32I;S48P;T52S;L59I;I62L;I65T;T66L;N101D;F146I;T169A;M266V;I305M;V309A;L312I;I418M;N459D;T505A;V518A;S522A;K531N
665142	Node_5159	3.73628282234857E-6
665143	Node_5159	0.0010864246882595348
44318	Node_5160	0.014387908238892688		S90T;A264V;M420L;L504F;T508A	S90T;A264V;M420L;L504F;T508A
Node_5161	Node_5162	0.014628594374029679		T52S;T66M;S90A;I162V;I165V;F203L;F273L;I313V;A358V;T508I;K531N	T52S;T66M;S90A;I162V;I165V;F203L;F273L;I313V;A358V;T508I;K531N
175139	Node_5161	0.01838043738220589		F146L;L168I;V309A;L315F;L356M;V395I;I418V;M420L;T455A;N459D;V518A	F146L;L168I;V309A;L315F;L356M;V395I;I418V;M420L;T455A;N459D;V518A
665158	Node_5161	0.004039262532335577		T169I	T169I
Node_5166	Node_5167	0.005720949600565319		T302I;V518A;I523M	T302I;V518A;I523M
Node_5165	Node_5166	0.002535376462469457
Node_5164	Node_5165	0.03556457262705341		I65V;M76T;N101D;L140I;F146L;L312I;V395I	I65V;M76T;N101D;L140I;F146L;L312I;V395I
266351	Node_5164	0.036751694378128974		V65T;V69I;L111I;V164I;I313T;V316I;S317A;I418V;I473V	V65T;V69I;L111I;V164I;I313T;V316I;S317A;I418V;I473V
266374	Node_5164	0.02744091462186678		N29H;S90A;F133L;V316A;T455S;V512I;M523T;M528L;K531N	N29H;S90A;F133L;V316A;T455S;V512I;M523T;M528L;K531N
366454	Node_5165	0.06223505138995887		L20P;L33M;I36T;S40A;T52A;I65M;V69I;S90N;F133L;L140M;T169A;I209V;F273L;I313V;P314V;I418V;L440I;T455A;L517I;M523I;M528L;L536I	L20P;L33M;I36T;S40A;T52A;I65M;V69I;S90N;F133L;L140M;T169A;I209V;F273L;I313V;P314V;I418V;L440I;T455A;L517I;M523I;M528L;L536I
381039	Node_5166	0.03614135255817268		I37V;T52A;S85T;S90N;S317T;I418A;T455A;L517I;S522N;M528L;K531N	I37V;T52A;S85T;S90N;S317T;I418A;T455A;L517I;S522N;M528L;K531N
175006	Node_5169	0.04273779529294457		A17T;L20P;I62L;M76T;T277S;Y300H;S301T;T455A;V512I;K531N	A17T;L20P;I62L;M76T;T277S;Y300H;S301T;T455A;V512I;K531N
874461	Node_5170	0.03720346226172327		A17T;V69I;L140F;I165V;T169A;L313F;L314S;S317A;V398I;I418V;L504I	A17T;V69I;L140F;I165V;T169A;L313F;L314S;S317A;V398I;I418V;L504I
47692	Node_5171	0.06822096528247804		L33M;A52I;M65I;S90A;F133L;F146I;A254T;A264V;G265A;T277S;I305V;T316A;L460I;T508A;V518A	L33M;A52I;M65I;S90A;F133L;F146I;A254T;A264V;G265A;T277S;I305V;T316A;L460I;T508A;V518A
Node_5174	Node_5175	0.019355160436292547		V262I	V262I
Node_5172	Node_5174	0.02377044913936415		S90T;M311L;K423M;V477I	S90T;M311L;K423M;V477I
123379	Node_5172	0.05856398151052423		A52T;T97M;V164T;I206V;F300Y;T309I;I310F;T317S;L396M;M418I;M433L;L472F;T508F;I509T;I512V;I518A;L536F	A52T;T97M;V164T;I206V;F300Y;T309I;I310F;T317S;L396M;M418I;M433L;L472F;T508F;I509T;I512V;I518A;L536F
183540	Node_5172	0.04487432950930284		H29Q;D39N;T85S;V164I;I262A;M320L;I398V;M418V;L443F;T508S;I510L;I517T;G522E;A523I;N531K	H29Q;D39N;T85S;V164I;I262A;M320L;I398V;M418V;L443F;T508S;I510L;I517T;G522E;A523I;N531K
Node_5173	Node_5174	0.026726846033375853		V37I;D39N;L72I;F146L;G265S;L313I;F453Y	V37I;D39N;L72I;F146L;G265S;L313I;F453Y
397308	Node_5173	0.06301349761448788		L26I;M65T;M76A;S90T;F133I;L285M;S288Q;N290D;T302S;T309M;L443S;F504L;I518T;G522A;A523S;L528I	L26I;M65T;M76A;S90T;F133I;L285M;S288Q;N290D;T302S;T309M;L443S;F504L;I518T;G522A;A523S;L528I
81930	Node_5173	0.09152883781029389		L26P;T97M;F133L;Y154F;A254S;C291S;T302M;T309A;I313T;P355S;T432S;V457I;A458T;V477I;T508M;I510L;I512L;I517V;L528F	L26P;T97M;F133L;Y154F;A254S;C291S;T302M;T309A;I313T;P355S;T432S;V457I;A458T;V477I;T508M;I510L;I512L;I517V;L528F
Node_5180	Node_5181	0.06000130242430811		I62L;I69L;M262V;T309L;M316L;L501I;I518T;G522S	I62L;I69L;M262V;T309L;M316L;L501I;I518T;G522S
Node_5179	Node_5180	0.00967370618824195		S90T;L312M;L313T;T455I;I517L	S90T;L312M;L313T;T455I;I517L
Node_5178	Node_5179	0.005371941808630637		V262M;I398V	V262M;I398V
Node_5176	Node_5178	0.007102628584270507		L268F	L268F
190676	Node_5176	0.015728462446005263		S40M;T46A;A52T;N290D;M312I;L472F	S40M;T46A;A52T;N290D;M312I;L472F
689266	Node_5176	0.02442798844669311		L26P;F420L;K423M;L440F;L456I;I498V	L26P;F420L;K423M;L440F;L456I;I498V
Node_5177	Node_5178	0.015850244700092622		T90S;I305L;M312I;F420L	T90S;I305L;M312I;F420L
347507	Node_5177	0.016605673346125217		M76T;T97P;T212A;I269V;T288S;I455T;A458T;L472F	M76T;T97P;T212A;I269V;T288S;I455T;A458T;L472F
472775	Node_5177	0.007811252647745208		V37I;T288P;T508S	V37I;T288P;T508S
472795	Node_5179	0.03474646624055873		P20L;L26P;I269V;A418S;L472A;T518M	P20L;L26P;I269V;A418S;L472A;T518M
304640	Node_5180	0.021533424527207985		T46A;M76T;T97M;M311L;T432A;M433L;A523T	T46A;M76T;T97M;M311L;T432A;M433L;A523T
Node_5182	Node_5183	0.036191141660041365		S48P;M65A;M262L;I305L;T309I;L310I;L313T;L443I;I517L	S48P;M65A;M262L;I305L;T309I;L310I;L313T;L443I;I517L
8895	Node_5182	0.01766694634437566		L26P;I287V;A418C;T455V	L26P;I287V;A418C;T455V
8897	Node_5182	0.02344658438510502		V37I;A65G;L312F;M433L;L472F	V37I;A65G;L312F;M433L;L472F
Node_5189	Node_5190	0.01572566025820135		M76A;Y154F;L504I;L510I;G522S	M76A;Y154F;L504I;L510I;G522S
Node_5188	Node_5189	0.03523337319041849		I206F;L302V;T309A;F420L;K423M;I517L;A523T	I206F;L302V;T309A;F420L;K423M;I517L;A523T
Node_5187	Node_5188	0.02671238371464711		I37V;T46A;A76T;L213I;L271F;N290D;A309M;T317A;T434A;T508C;M528L	I37V;T46A;A76T;L213I;L271F;N290D;A309M;T317A;T434A;T508C;M528L
Node_5186	Node_5187	0.012884984973072118		F206L;V477I;C508S;I509T;Y536F	F206L;V477I;C508S;I509T;Y536F
Node_5185	Node_5186	0.007103047760171039		M262L;L310F;T316V;A317T;I398V;M423T;I518A	M262L;L310F;T316V;A317T;I398V;M423T;I518A
Node_5184	Node_5185	0.007829522133639268		I69V;T523S	I69V;T523S
118200	Node_5184	0.02756999880196678		N39D;I42V;I209V;S277T;F310L;T317A;T432S;L443F;T455M	N39D;I42V;I209V;S277T;F310L;T317A;T432S;L443F;T455M
137523	Node_5184	0.012491431485725643		V37I;T169S;I287V;I305V;I504V;A518V	V37I;T169S;I287V;I305V;I504V;A518V
51359	Node_5185	0.02525548197711191		T66V;A418M;T423V;N531S;F536L	T66V;A418M;T423V;N531S;F536L
381861	Node_5186	0.034059895946217875		V37I;T97M;I269V;L472S;S508L	V37I;T97M;I269V;L472S;S508L
345728	Node_5187	0.05411982067331398		S29H;M65L;I69V;T85S;I165V;A418T;T455M;A458T;L472F;L524V	S29H;M65L;I69V;T85S;I165V;A418T;T455M;A458T;L472F;L524V
390975	Node_5188	0.07692880440035957		M36I;S48P;M65A;T85S;T97M;T162I;L268V;V288P;V302T;L312I;L318I;T351S;M423T;T432S;L443F;V457A;I512L;I518L;S522C;M528L	M36I;S48P;M65A;T85S;T97M;T162I;L268V;V288P;V302T;L312I;L318I;T351S;M423T;T432S;L443F;V457A;I512L;I518L;S522C;M528L
59419	Node_5189	0.07557772087892395		L26I;S29N;N39S;M65L;I69L;V92I;K155Q;I165V;M262L;L266I;C291T;T309A;L310I;P314L;S340H;A418I;M433L;T455A;A458S;L472F;V477I;I518T	L26I;S29N;N39S;M65L;I69L;V92I;K155Q;I165V;M262L;L266I;C291T;T309A;L310I;P314L;S340H;A418I;M433L;T455A;A458S;L472F;V477I;I518T
Node_5193	Node_5194	0.005746752260084451		T85S;V164I;Y536F	T85S;V164I;Y536F
Node_5192	Node_5193	0.025997287235889604		I37V;C98T;M262L;V288T;L312F;T316M;A418V;L504I	I37V;C98T;M262L;V288T;L312F;T316M;A418V;L504I
Node_5191	Node_5192	0.01738137190199826		M76T;L213I	M76T;L213I
433634	Node_5191	0.034532758544631476		I69L;Y151F;Y154F;I164V;T288N;P295S;T309I;L313I;V418M;T434A;L443I;T455V;A458T;L524M	I69L;Y151F;Y154F;I164V;T288N;P295S;T309I;L313I;V418M;T434A;L443I;T455V;A458T;L524M
497867	Node_5191	0.02588882277344016		V37I;M65T;I108L;I263L;A264M;F420I;T432S;V477I;I504V;I518T;G522S	V37I;M65T;I108L;I263L;A264M;F420I;T432S;V477I;I504V;I518T;G522S
325335	Node_5192	0.044842608707474634		N39A;M65A;L86M;I165M;I209V;L302T;T309I;L310F;L318I;T432S;T508S;I517A;A523T;M528I	N39A;M65A;L86M;I165M;I209V;L302T;T309I;L310F;L318I;T432S;T508S;I517A;A523T;M528I
188341	Node_5193	0.08130855302577605		L26I;S48P;I69L;I108L;F133M;I165L;I206L;M262V;L266I;L268M;S301T;I305L;P314L;N342S;V358A;L443M;T455I;V477I;H489D;I497T;L510I;I512A;G522S;A523M	L26I;S48P;I69L;I108L;F133M;I165L;I206L;M262V;L266I;L268M;S301T;I305L;P314L;N342S;V358A;L443M;T455I;V477I;H489D;I497T;L510I;I512A;G522S;A523M
Node_5223	Node_5224	0.005207262534040168		I398V	I398V
Node_5218	Node_5223	0.006534468693806465		T309I;T316M;F420L;L472F	T309I;T316M;F420L;L472F
Node_5214	Node_5218	0.0038506425690548493		I512L	I512L
Node_5210	Node_5214	0.009353052312865349		I37V;L310I;L312F	I37V;L310I;L312F
Node_5205	Node_5210	0.010736114169377933		M65L;M316T;I517A	M65L;M316T;I517A
Node_5202	Node_5205	0.004051134479969745		V288Q;T455I	V288Q;T455I
Node_5201	Node_5202	0.011868668943873442		L268F;A458T	L268F;A458T
Node_5200	Node_5201	0.0010462777342017248
Node_5198	Node_5200	3.73628282234857E-6
Node_5196	Node_5198	0.0042589950930423		S48P	S48P
179808	Node_5196	0.006469229036291878		F300L;H489Q;T508I	F300L;H489Q;T508I
37036	Node_5196	0.0029935248740768487		A52T	A52T
Node_5197	Node_5198	0.0021506236617546675
119608	Node_5197	0.06713183271545235		L26I;T46A;I62V;F268L;Q288V;S301T;I309M;I310L;S418A;L420F;S428A;T432A;T458A;L512I;A517I;I518T	L26I;T46A;I62V;F268L;Q288V;S301T;I309M;I310L;S418A;L420F;S428A;T432A;T458A;L512I;A517I;I518T
328044	Node_5197	0.0058218368747304395		F312L;T505A	F312L;T505A
Node_5199	Node_5200	0.0011059972000425685		N39S	N39S
1192867	Node_5199	0.006860035857384262		T505A	T505A
328046	Node_5199	0.008209922074826674		V37I;A52T	V37I;A52T
1132478	Node_5201	0.027689592554145173		S48P;T317V;V398T;L399I;F416P;L417K;S418V;L420Y;L421F	S48P;T317V;V398T;L399I;F416P;L417K;S418V;L420Y;L421F
507597	Node_5202	0.018065840360926642		N39D;I165V;L268I;Q288L;I309A;T432S;A523T	N39D;I165V;L268I;Q288L;I309A;T432S;A523T
Node_5204	Node_5205	0.00308121976476011		V37I;Y154H;S418I;A523T	V37I;Y154H;S418I;A523T
Node_5203	Node_5204	0.02087922278934605		M36L;H154N;V164I;I206V;V288L;C291S;T432A;V457A;A517I	M36L;H154N;V164I;I206V;V288L;C291S;T432A;V457A;A517I
28708	Node_5203	0.004669148304970604		L504I	L504I
28710	Node_5203	0.004817501406074615		T505A	T505A
395889	Node_5204	0.0279916274580124		S48P;S90T;S301T;T316A;L443I;F472L	S48P;S90T;S301T;T316A;L443I;F472L
Node_5209	Node_5210	0.009099922329367531		S277T;S418T;L443M;I518T	S277T;S418T;L443M;I518T
Node_5207	Node_5209	0.009688124717963119		M316L;T418A;M443I;L512I	M316L;T418A;M443I;L512I
Node_5206	Node_5207	0.010331206273579028		L41V	L41V
425635	Node_5206	0.015502379496064424		M36I;T46A;M65V;M262A;I305V;P314F;T432S;I443L;L504F;A523T	M36I;T46A;M65V;M262A;I305V;P314F;T432S;I443L;L504F;A523T
54971	Node_5206	0.008797519768451797		V37L;T434A	V37L;T434A
100826	Node_5207	0.029452304806093635		F146Y;I165L;I287V;I305L;V398I;A418I;L420F;L440M;F472L;I512V;G522A;Y536F	F146Y;I165L;I287V;I305L;V398I;A418I;L420F;L440M;F472L;I512V;G522A;Y536F
Node_5208	Node_5209	0.048917740814394435		M65L;M262L;L268M;L302S;I309L;L313M;F472L;V477I;L510I	M65L;M262L;L268M;L302S;I309L;L313M;F472L;V477I;L510I
118786	Node_5208	0.004751391200651431		V164I	V164I
54508	Node_5208	0.006907815294480037		L65F;M268V;M313T;V398I	L65F;M268V;M313T;V398I
Node_5213	Node_5214	0.014170474486380613		L320M;L440I	L320M;L440I
Node_5212	Node_5213	0.004081611416928915		S48P	S48P
Node_5211	Node_5212	0.013351439358505615		L26P;I37V;L443M;V477I;L510I;I517L	L26P;I37V;L443M;V477I;L510I;I517L
100859	Node_5211	0.010518865259781929		M65I;L420F;T505A	M65I;L420F;T505A
261961	Node_5211	0.028243809387392512		T85A;V164I;I309T;L312F;M316T;M320L;V358I;T455A;L504I;I518T;Y536C	T85A;V164I;I309T;L312F;M316T;M320L;V358I;T455A;L504I;I518T;Y536C
171275	Node_5212	0.018167356691486464		T85A;F300Y;T455I;L504I;L512F;I518T;G522S	T85A;F300Y;T455I;L504I;L512F;I518T;G522S
185689	Node_5213	0.0372375474228957		T46S;V92I;F146L;Y154H;M262L;I287V;V288P;V398I;L420F;T434A;F472L;Y536C	T46S;V92I;F146L;Y154H;M262L;I287V;V288P;V398I;L420F;T434A;F472L;Y536C
Node_5217	Node_5218	0.008677321565387744		S48P;M262V;A264T;T455A	S48P;M262V;A264T;T455A
Node_5215	Node_5217	0.02499406776861136		L140F;S277T;I309M;M433L;I509T;I512V	L140F;S277T;I309M;M433L;I509T;I512V
435638	Node_5215	0.00112567972853735		I287V	I287V
9217	Node_5215	3.73628282234857E-6
Node_5216	Node_5217	0.027772231012279137		N39S;F146L;T267V;I305T;L313T;L343M;V398I;T434A;V457I;F472L;T508S	N39S;F146L;T267V;I305T;L313T;L343M;V398I;T434A;V457I;F472L;T508S
37040	Node_5216	0.015969025004669735		A52T;T169A;I269V;S277T;S418T;I517A	A52T;T169A;I269V;S277T;S418T;I517A
85097	Node_5216	0.01618554920046864		P20L;I37V;L271I;I517L;N531S	P20L;I37V;L271I;I517L;N531S
Node_5222	Node_5223	0.00501513833911272		S301T	S301T
Node_5221	Node_5222	0.018216985408285768		I165L;F420L;T455L;V477I;L504I;I517T;G522A	I165L;F420L;T455L;V477I;L504I;I517T;G522A
Node_5220	Node_5221	0.018751263152167026		T46A;M65A;I206V;A264T;T267V;I305A;T316A	T46A;M65A;I206V;A264T;T267V;I305A;T316A
Node_5219	Node_5220	0.003410452069705172
54020	Node_5219	0.0023874730145020556		T309M;T434A;A523T	T309M;T434A;A523T
54021	Node_5219	0.003258304621117298
54023	Node_5220	0.003524731225954155		I42V;T434A;L443F	I42V;T434A;L443F
54026	Node_5221	0.02788583134233157		V92I;Y154N;V164I;V288L;L312F;T317A;N342T;M433L;A458T;L472F;I512V	V92I;Y154N;V164I;V288L;L312F;T317A;N342T;M433L;A458T;L472F;I512V
37064	Node_5222	0.07112282064893564		Y104H;Y154N;V164I;C291S;L312F;L313I;S418A;S428A;L440I;T455I;I517L	Y104H;Y154N;V164I;C291S;L312F;L313I;S418A;S428A;L440I;T455I;I517L
Node_5226	Node_5227	0.04173355442314628		V164I;M262V;C291S;L312F;T434A;V457I;I518L;Y536H	V164I;M262V;C291S;L312F;T434A;V457I;I518L;Y536H
Node_5225	Node_5226	0.009486824795471836		M65L;V288T;I305L;L443I;M528L	M65L;V288T;I305L;L443I;M528L
100828	Node_5225	0.006192370245276271		T309M	T309M
342690	Node_5225	0.008885863724317185		L140F;V262M;F312L	L140F;V262M;F312L
345573	Node_5226	0.013264586749848225		L213I;T309A;T317A;V477I	L213I;T309A;T317A;V477I
Node_5310	Node_5311	0.005877450751652291		T309M;I518T	T309M;I518T
Node_5286	Node_5310	0.0032619176456810234
Node_5261	Node_5286	0.003159132848077023
Node_5257	Node_5261	3.73628282234857E-6
Node_5256	Node_5257	0.006785243194121017		A254T;T316M;F420L	A254T;T316M;F420L
Node_5241	Node_5256	0.030937876863432176		M65T;M76A;Y104H;A264M;I418A;V457T;I496M	M65T;M76A;Y104H;A264M;I418A;V457T;I496M
Node_5239	Node_5241	0.006532611066133392		I206V	I206V
Node_5237	Node_5239	0.003458581918624257		T65A;T518I	T65A;T518I
Node_5232	Node_5237	1.498300022875468E-4		H104Y	H104Y
Node_5231	Node_5232	0.0011232082510058991		M496I	M496I
Node_5229	Node_5231	0.0011690484191510708
Node_5228	Node_5229	0.003349765121001123		L310F	L310F
40817	Node_5228	0.0034551813964051508		I305T;S441F	I305T;S441F
40818	Node_5228	0.006729406949022645		N39S;I50V;I376V	N39S;I50V;I376V
9117	Node_5229	0.010169226720229836		N39S;L213I;M309T;T457A	N39S;L213I;M309T;T457A
Node_5230	Node_5231	0.0010945849096394501
40819	Node_5230	0.025184956549248322		I37V;S48P;A52V;A65V;L377R;P419L;T434I;T457A	I37V;S48P;A52V;A65V;L377R;P419L;T434I;T457A
40820	Node_5230	0.007924472261761425		Y104H;N354D	Y104H;N354D
40816	Node_5232	0.004508827725734887		N39S;I497M	N39S;I497M
Node_5236	Node_5237	0.002234262985991971		L440F	L440F
Node_5235	Node_5236	0.0021172005365365674
Node_5234	Node_5235	0.001118545963201054
Node_5233	Node_5234	3.73628282234857E-6
34922	Node_5233	0.005633701709807524
9118	Node_5233	0.013641847965184882		I376V;L460V;H489R;M496I	I376V;L460V;H489R;M496I
9116	Node_5234	0.006757541516601548		A52V;M309T	A52V;M309T
9115	Node_5235	0.010248204416992293		I37M;A52D;L313F;F370L;L377R;T457A;M496I	I37M;A52D;L313F;F370L;L377R;T457A;M496I
30415	Node_5236	0.010394122781889188		A52V;T85A;H104Y;M309T;F495L;N526Y	A52V;T85A;H104Y;M309T;F495L;N526Y
Node_5238	Node_5239	0.002458003698571277		I512V	I512V
1171711	Node_5238	0.002949894016886671
9111	Node_5238	0.007255609983278667		I37V;T65A;T351P;H362Y	I37V;T65A;T351P;H362Y
Node_5240	Node_5241	0.01763188106712153		L140M;L213I;L312F;V395M;I517M	L140M;L213I;L312F;V395M;I517M
30414	Node_5240	0.006166654199697975		I142V;T351A;I398V;M517L	I142V;T351A;I398V;M517L
925459	Node_5240	0.007479032252264268		A52V;I305T;A375G;I376F;M496I	A52V;I305T;A375G;I376F;M496I
Node_5255	Node_5256	0.010484948603838631		M65I;V164I	M65I;V164I
Node_5254	Node_5255	0.042630523204037846		L26P;S29H;I37V;L86M;I108L;L266M;L268M;S277T;V288T;L313I;M316T;V477I;I517T;T518I	L26P;S29H;I37V;L86M;I108L;L266M;L268M;S277T;V288T;L313I;M316T;V477I;I517T;T518I
Node_5253	Node_5254	0.025345896826079666		H29Y;S48P;A52T;T254A;F300Y;M309T;I418M;T432A;I497L;L501M;Y536H	H29Y;S48P;A52T;T254A;F300Y;M309T;I418M;T432A;I497L;L501M;Y536H
Node_5251	Node_5253	0.00938760163814785		L146F;I398V	L146F;I398V
Node_5247	Node_5251	0.003537997337208871		Y29H;M418S	Y29H;M418S
Node_5245	Node_5247	0.009281240211732652		I206V	I206V
Node_5244	Node_5245	0.005915940984305099		A432S	A432S
Node_5243	Node_5244	0.007301985377085378		V37I;M86L;T309A	V37I;M86L;T309A
Node_5242	Node_5243	0.012921236742133278		I37L;I165V;I305T;L310M;S432T;L443M;T455I;M501T;L504F;I512L;T517I	I37L;I165V;I305T;L310M;S432T;L443M;T455I;M501T;L504F;I512L;T517I
261959	Node_5242	0.0240389146020487		M262I;M268T;T288S;M310S;T317A;V358I	M262I;M268T;T288S;M310S;T317A;V358I
592172	Node_5242	0.017751565847328985
261967	Node_5243	0.029228874528081407		M268V;V398I;L497M;N531K;H536Y	M268V;V398I;L497M;N531K;H536Y
547198	Node_5244	0.04051134825012856		I165L;F257S;T288S;L302F;L472F;L504T;N531D;H536N	I165L;F257S;T288S;L302F;L472F;L504T;N531D;H536N
548806	Node_5245	0.06901265161612975		H29S;L41R;T52A;R109W;F133L;Y151H;G228R;A254T;A264T;H297Y;T309I;L310F;V398F;P419L;A432V;N459S;L472F;L497M;T508M;T517S;M528L	H29S;L41R;T52A;R109W;F133L;Y151H;G228R;A254T;A264T;H297Y;T309I;L310F;V398F;P419L;A432V;N459S;L472F;L497M;T508M;T517S;M528L
Node_5246	Node_5247	0.02761137488350722		V37I;T52A;I62L;M86L;I164V;M262I;M268T;T288S;L310S;T317A;V358I;L443M;M501T;L504F;I512L	V37I;T52A;I62L;M86L;I164V;M262I;M268T;T288S;L310S;T317A;V358I;L443M;M501T;L504F;I512L
9121	Node_5246	0.01700545472869856
9123	Node_5246	0.035989250623585885		H29Y;N39S;A52T;L62M;I65V;T85N;V92I;Y104H;Y181C;E276G;T277P;G279C;I305T;T309A;A432T;T455I;T517I	H29Y;N39S;A52T;L62M;I65V;T85N;V92I;Y104H;Y181C;E276G;T277P;G279C;I305T;T309A;A432T;T455I;T517I
Node_5250	Node_5251	0.01343222037858218		K34T;M268L;L510I	K34T;M268L;L510I
Node_5249	Node_5250	0.014319997291929554		T34A;L213I;T309A;L310F;T317A;T517A	T34A;L213I;T309A;L310F;T317A;T517A
Node_5248	Node_5249	0.007847808522115723		I305T	I305T
54499	Node_5248	0.004022351142206158
547194	Node_5248	0.018990653883521978		A34T;V37I;M76T;F133L;V358I;T455A;I473V;A523T	A34T;V37I;M76T;F133L;V358I;T455A;I473V;A523T
1150654	Node_5249	0.01547555124332917		I65V;T85A;T288S;M418I;L472F;G522A	I65V;T85A;T288S;M418I;L472F;G522A
1294523	Node_5250	0.026835724012513617		V37I;I206T;A226T;I269V;I305A;T309I;L312I;M418T;L472F;T517I;I518A;A523T	V37I;I206T;A226T;I269V;I305A;T309I;L312I;M418T;L472F;T517I;I518A;A523T
Node_5252	Node_5253	0.049229043813158416		M86I;M262V;I305A;L444M;I509T;A523I	M86I;M262V;I305A;L444M;I509T;A523I
171406	Node_5252	0.0015958967456668376		T309I	T309I
439704	Node_5252	0.01845825362005897		M36I;P48S;I62M;T66A;F133L;A432T;T455A	M36I;P48S;I62M;T66A;F133L;A432T;T455A
54369	Node_5254	0.09604299754204891		L32V;M36I;I68M;M76A;I206V;I209M;M266I;M268T;T288Q;I305L;L310I;M311L;I313T;P314L;T317M;L318M;L440I;L504I;T505S;I512V;I518V;A523M;M528I	L32V;M36I;I68M;M76A;I206V;I209M;M266I;M268T;T288Q;I305L;L310I;M311L;I313T;P314L;T317M;L318M;L440I;L504I;T505S;I512V;I518V;A523M;M528I
54386	Node_5255	0.11804643001047489		L69I;I206T;F273L;V288I;S301T;L302T;L320M;V395I;I398V;L417T;I418T;S428A;S479G;I497V;I517L;Y536H	L69I;I206T;F273L;V288I;S301T;L302T;L320M;V395I;I398V;L417T;I418T;S428A;S479G;I497V;I517L;Y536H
73107	Node_5257	0.05649272847206544		N39S;S48P;A52I;Y104N;L213I;M262V;L268M;M309T;L310M;L312F;T316V;I398V;V477I;L504V;I517T;T518I;Y536L	N39S;S48P;A52I;Y104N;L213I;M262V;L268M;M309T;L310M;L312F;T316V;I398V;V477I;L504V;I517T;T518I;Y536L
Node_5260	Node_5261	0.016943898496152573		S48P;M65V;T66V;L69T;F133M;L213I;I287L;V288T;P314L;I398V;A523T	S48P;M65V;T66V;L69T;F133M;L213I;I287L;V288T;P314L;I398V;A523T
Node_5259	Node_5260	0.022914644479421604		S29H;L140F;T288S;L302M;M309I;L310I;N342T;T351S;T455I;G522S	S29H;L140F;T288S;L302M;M309I;L310I;N342T;T351S;T455I;G522S
Node_5258	Node_5259	0.03461619799801777		V65I;L146F;M262A;I305V;I418A;L443T;A458T;L472F;V477I;I512V	V65I;L146F;M262A;I305V;I418A;L443T;A458T;L472F;V477I;I512V
497866	Node_5258	0.017747682909696232		I37V;M302L;L306T;T443A	I37V;M302L;L306T;T443A
78197	Node_5258	0.02381325902300819		V305L;L314S;L504F;T508M;T518V;S522A	V305L;L314S;L504F;T508M;T518V;S522A
8947	Node_5259	0.11126605884033881		L26I;P48S;A52T;V66T;T69I;M76T;S90A;M133L;L166I;M262T;T267S;S277T;C291S;K303N;G307S;I310T;M311T;T317A;A319T;S340F;G345S;S351T;V358T;V398I;F420L;L440I;L472I;T508A;S522T	L26I;P48S;A52T;V66T;T69I;M76T;S90A;M133L;L166I;M262T;T267S;S277T;C291S;K303N;G307S;I310T;M311T;T317A;A319T;S340F;G345S;S351T;V358T;V398I;F420L;L440I;L472I;T508A;S522T
57439	Node_5260	0.13820775672683702		L26I;L33M;M36I;I37V;T69A;L74M;M76T;Y104H;Y154N;M262L;G265S;T267A;L268M;S277T;I305A;M309A;T351S;I418M;F420I;K423M;T432A;T455A;V477I;L504I;I509L;I517L;T518A;T523I;M528L;Y536H	L26I;L33M;M36I;I37V;T69A;L74M;M76T;Y104H;Y154N;M262L;G265S;T267A;L268M;S277T;I305A;M309A;T351S;I418M;F420I;K423M;T432A;T455A;V477I;L504I;I509L;I517L;T518A;T523I;M528L;Y536H
Node_5285	Node_5286	0.0030844687662203835		V164I;Y536H	V164I;Y536H
Node_5280	Node_5285	0.005157407287347887		M262L;I517L	M262L;I517L
Node_5273	Node_5280	0.016272870723855908		L26P;V457I	L26P;V457I
Node_5272	Node_5273	0.024945499444093716		A52T;M65L;V288I;V477I	A52T;M65L;V288I;V477I
Node_5268	Node_5272	6.167876252046244E-4		T52I	T52I
Node_5266	Node_5268	0.013307925354966948		M76T;L213I;V358T;I457V;T508L;I512A;M528L	M76T;L213I;V358T;I457V;T508L;I512A;M528L
Node_5263	Node_5266	0.012601365281786018
Node_5262	Node_5263	0.009513974064385696		S48P;V457I	S48P;V457I
211598	Node_5262	0.038464538743985734		L59F;F191S;I288V;T358N;L443F;I473V;L504I;T518I	L59F;F191S;I288V;T358N;L443F;I473V;L504I;T518I
8957	Node_5262	0.038430347839211836		I52A;L140F;G265S;I305A;M309L;L440F;L443I;L508S;H536Y	I52A;L140F;G265S;I305A;M309L;L440F;L443I;L508S;H536Y
387810	Node_5263	0.03128169607267848		T76A;A254T;G265S;L268M;M309I;S340A;I418L;L443M;L508F	T76A;A254T;G265S;L268M;M309I;S340A;I418L;L443M;L508F
Node_5265	Node_5266	0.015419278421609837		L440I	L440I
Node_5264	Node_5265	0.0016051445416627533		L69M	L69M
115122	Node_5264	0.004614072431770171		N101D	N101D
30397	Node_5264	0.004608766289525974
115229	Node_5265	0.006446228873915453		T432S;L504I	T432S;L504I
Node_5267	Node_5268	0.008632422499934423		S48P;T85S;L262V	S48P;T85S;L262V
208451	Node_5267	0.039291033852330653		M36T;I164V;Q211H;L266I;L268I;M309V;T316M;L443F;I512V;T518I	M36T;I164V;Q211H;L266I;L268I;M309V;T316M;L443F;I512V;T518I
8959	Node_5267	0.08363434029924337		I165V;A226T;L302F;F416L;M433S;Q442N;L443S;L444M;F453L;L472P;I473P;L474Y;T475P;W476H;I477M;G478N;S479R;V487T;E488S;H489S;P494T;F495R;I497H;G499H;Q500H;L501R;A502S;S503T;L504S;T505L;F507H;T508R;I509L;L510H;L511H;I512P;L513S;T518P;A523P;L524V;N531S	I165V;A226T;L302F;F416L;M433S;Q442N;L443S;L444M;F453L;L472P;I473P;L474Y;T475P;W476H;I477M;G478N;S479R;V487T;E488S;H489S;P494T;F495R;I497H;G499H;Q500H;L501R;A502S;S503T;L504S;T505L;F507H;T508R;I509L;L510H;L511H;I512P;L513S;T518P;A523P;L524V;N531S
Node_5271	Node_5272	0.022211569870116833		M309V;T508S;I509T;T518I	M309V;T508S;I509T;T518I
Node_5269	Node_5271	0.011204251078833627		G265S	G265S
252784	Node_5269	0.012330273632459266		N25I;L343M	N25I;L343M
8962	Node_5269	0.009426701242834368		I37V;L65M	I37V;L65M
Node_5270	Node_5271	0.013385220031088748		V309A;F420L;I518V;G522A	V309A;F420L;I518V;G522A
214438	Node_5270	0.007081895937476055		I497V;L524F	I497V;L524F
307441	Node_5270	0.006558737399036105		T52A	T52A
56262	Node_5273	0.09478685056400121		I37V;S48P;L69V;M76T;F133L;I206V;L213I;A264M;V288A;M309T;M311V;L313I;T316M;A319S;L320M;V358I;L417M;I418M;F420L;T434A;F435Y;L472M;I509T;T518A	I37V;S48P;L69V;M76T;F133L;I206V;L213I;A264M;V288A;M309T;M311V;L313I;T316M;A319S;L320M;V358I;L417M;I418M;F420L;T434A;F435Y;L472M;I509T;T518A
Node_5279	Node_5280	0.029657627754507632		L26M;M65A;F133L;L140M;V288T;T317A;S340T;I418T;T455L;M528I;H536Y	L26M;M65A;F133L;L140M;V288T;T317A;S340T;I418T;T455L;M528I;H536Y
Node_5278	Node_5279	0.07849689609192087		M26I;L33M;A52M;L146I;I287V;F300Y;I305L;L312Y;T316M;T418S;F420L;L443S;A458T;T505S	M26I;L33M;A52M;L146I;I287V;F300Y;I305L;L312Y;T316M;T418S;F420L;L443S;A458T;T505S
Node_5277	Node_5278	0.009773400442856234		S48P	S48P
Node_5276	Node_5277	0.011320811141004106		V287I;A317T;I509T	V287I;A317T;I509T
Node_5275	Node_5276	0.014792652455793583		L305I	L305I
Node_5274	Node_5275	0.005837801143172851
120794	Node_5274	3.73628282234857E-6
345164	Node_5274	0.002228120925276322		A264T	A264T
8954	Node_5275	0.00429324400467314		M33V	M33V
8953	Node_5276	0.01748813911103263		I37V;I512V	I37V;I512V
56350	Node_5277	0.02457364879520272		Y312L;T518A;A523T	Y312L;T518A;A523T
100819	Node_5278	0.050395278998306224		V183A;L262I;T288A;F370V;G386W;S418N;V457I;V477I;H489Q	V183A;L262I;T288A;F370V;G386W;S418N;V457I;V477I;H489Q
56335	Node_5279	0.07045030423936842		I37V;I138V;M140F;G265S;I269V;F308A;L313S;T316A;F416L;I509N	I37V;I138V;M140F;G265S;I269V;F308A;L313S;T316A;F416L;I509N
Node_5284	Node_5285	0.028321839530608607		M65T;S289A;C291S;F300Y;L302T;F420L;T434A;L472T;T518A	M65T;S289A;C291S;F300Y;L302T;F420L;T434A;L472T;T518A
Node_5283	Node_5284	0.0028172518663996
Node_5282	Node_5283	0.013473980295398225		M76A;M311L;I517L	M76A;M311L;I517L
Node_5281	Node_5282	0.005223956173860159		M36T;T65A;V477I	M36T;T65A;V477I
79626	Node_5281	0.018423137189975246		A254T;M309I;L313F;T317A;A434T;A518I;A523T	A254T;M309I;L313F;T317A;A434T;A518I;A523T
92683	Node_5281	0.016683319077860078		T97M;A264T;I418M;T472I;I497A;L504F;I509T	T97M;A264T;I418M;T472I;I497A;L504F;I509T
37083	Node_5282	0.01929059491662071		A52T;T65I;V92I;L168I;A264T;T432S;A523T;N531S	A52T;T65I;V92I;L168I;A264T;T432S;A523T;N531S
9233	Node_5283	0.02736317634504879		L146F;A226T;M309A;T455A;T472I;I509T	L146F;A226T;M309A;T455A;T472I;I509T
9238	Node_5284	0.030750179046871755		A82T;V92I;N101D;M262V;A264M;M309A;L310F;P361A;T455A;T472A;I517S;A518I	A82T;V92I;N101D;M262V;A264M;M309A;L310F;P361A;T455A;T472A;I517S;A518I
Node_5309	Node_5310	0.003511748464031975		L504I	L504I
Node_5302	Node_5309	0.022630990170385112		S48P;L302M;M433L	S48P;L302M;M433L
Node_5296	Node_5302	0.0038160243524865893		M76T;L268M;T434A	M76T;L268M;T434A
Node_5294	Node_5296	0.0027247275943189605		M302T;I517A	M302T;I517A
Node_5291	Node_5294	0.004405140320634062
Node_5290	Node_5291	0.009603230894019403		I165L;M262I;V288S	I165L;M262I;V288S
Node_5289	Node_5290	0.007452969192225602		L146F;Y154F	L146F;Y154F
Node_5288	Node_5289	0.0019377733239477567
Node_5287	Node_5288	0.006859946043945984
188380	Node_5287	0.008430988693335896		T302A;T316M;F420L;A434T	T302A;T316M;F420L;A434T
670346	Node_5287	0.015427442216088078		L32P;C137R;I269V;M309T;L313I;I473V	L32P;C137R;I269V;M309T;L313I;I473V
188382	Node_5288	0.02324586777843861		M65I;G143A;F146S;F154Y;V457A	M65I;G143A;F146S;F154Y;V457A
592150	Node_5289	0.010448791996487496		T97M;M268T;L396M;A517I;N526D	T97M;M268T;L396M;A517I;N526D
188376	Node_5290	0.03293935070199176		P48S;C63R;M268L;I269V;I305T;F420L;A458T;A517T;T518I	P48S;C63R;M268L;I269V;I305T;F420L;A458T;A517T;T518I
8901	Node_5291	0.03756762476170616		S29Y;T76M;R109H;L140F;M262V;M309A;A434T;L440F	S29Y;T76M;R109H;L140F;M262V;M309A;A434T;L440F
Node_5293	Node_5294	0.017147297708236822		M36T;M65T;F420L;Y536F	M36T;M65T;F420L;Y536F
Node_5292	Node_5293	3.73628282234857E-6
188379	Node_5292	0.005047285719819277
458089	Node_5292	0.009636133866110187		I269V;M309V;L384P	I269V;M309V;L384P
887049	Node_5293	0.011890261526870569		I269V;Q442R;F536L	I269V;Q442R;F536L
Node_5295	Node_5296	0.007276666162802447		V164I;M268T;V288M	V164I;M268T;V288M
188375	Node_5295	0.03630972985350405		F133L;L266F;F420L;V457I;V477A;T505A;T518I	F133L;L266F;F420L;V457I;V477A;T505A;T518I
433628	Node_5295	0.02411590449095678		P48S;M65V;L69V;T97M;N129D;M288T;L472F	P48S;M65V;L69V;T97M;N129D;M288T;L472F
Node_5301	Node_5302	0.008153738203321706		I108L;F133L;Y154F	I108L;F133L;Y154F
Node_5300	Node_5301	3.73628282234857E-6
Node_5299	Node_5300	0.001238293532642262
Node_5298	Node_5299	0.0027549649348198547
Node_5297	Node_5298	0.00620375061567477		I37V	I37V
1481669	Node_5297	0.010057862964956343		L146I;M262V;T508M	L146I;M262V;T508M
585464	Node_5297	0.032603160682595264		N39S;F89S;F261Y;C291W;P314L;T316S;T455I;F495S;T505A;I512V	N39S;F89S;F261Y;C291W;P314L;T316S;T455I;F495S;T505A;I512V
30390	Node_5298	0.02365957363999015		C63R;F154S;M262A;F435L	C63R;F154S;M262A;F435L
390973	Node_5299	0.03096327615237645		M36T;M65T;M76T;L108I;L133F;F154Y;L268V;M302T;T316M;F420L;T434A;I517A;Y536F	M36T;M65T;M76T;L108I;L133F;F154Y;L268V;M302T;T316M;F420L;T434A;I517A;Y536F
188373	Node_5300	0.025734008219927714		H30R;M262V;I418T;L444P;L460P;I504V;T508M	H30R;M262V;I418T;L444P;L460P;I504V;T508M
110668	Node_5301	0.012033079099394548		L443V;I512V	L443V;I512V
Node_5308	Node_5309	0.0039870910569189105		V164I	V164I
Node_5306	Node_5308	0.014847119672530598		M65A;M309I;T316M;I418S;V477I	M65A;M309I;T316M;I418S;V477I
Node_5304	Node_5306	0.004071960224305278		F420L	F420L
Node_5303	Node_5304	0.00254485098307758
128390	Node_5303	0.018850663003371883		V288P;I398V;I517L	V288P;I398V;I517L
335483	Node_5303	0.024239535145843028		L26I;I37V;G210S;M262I;I309M;T432S;L510I;I512V	L26I;I37V;G210S;M262I;I309M;T432S;L510I;I512V
100858	Node_5304	0.01881455610618232		I37V;R99Q;M262V;T508S	I37V;R99Q;M262V;T508S
Node_5305	Node_5306	0.00720632360815361		L26I;T455A	L26I;T455A
257867	Node_5305	0.0011058376625294073		N39D	N39D
259913	Node_5305	0.004482805893653939		I164V;I305T	I164V;I305T
Node_5307	Node_5308	0.010344598202294822		P314L;T432S	P314L;T432S
9209	Node_5307	0.06296621727062936		L26A;S29V;N39A;S48P;A95S;L268T;V288S;M309T;M311L;L318M;V358A;I418T;L443I;T455M;L472F;V477I;I504M;I517L;T518I	L26A;S29V;N39A;S48P;A95S;L268T;V288S;M309T;M311L;L318M;V358A;I418T;L443I;T455M;L472F;V477I;I504M;I517L;T518I
97097	Node_5307	0.07522096765296042		M65L;M76T;I269V;I305A;M309A;M311V;L313P;T317A;V395I;I398V;F420L;T434A;T455A;V457T;I517A;T518S;G522A	M65L;M76T;I269V;I305A;M309A;M311V;L313P;T317A;V395I;I398V;F420L;T434A;T455A;V457T;I517A;T518S;G522A
Node_5314	Node_5315	0.0022265440706774864		M262A	M262A
Node_5313	Node_5314	0.03658805643175184		I37V;M65T;N101D;L146F;M311L;I418C;F420L;T434A;V457T;T508S;I509T;I518A;M528L	I37V;M65T;N101D;L146F;M311L;I418C;F420L;T434A;V457T;T508S;I509T;I518A;M528L
Node_5312	Node_5313	0.012081637772319048		T66M;F308L	T66M;F308L
52775	Node_5312	0.005928814925427505		V288I;I398V;T457A	V288I;I398V;T457A
8928	Node_5312	0.006648398424618577		A52T;M76T;S508F	A52T;M76T;S508F
36241	Node_5313	0.029399095146471474		M36I;N39S;T65A;M76T;V164I;I263L;C291S;I305A;T317A;F339L;V358I;L504F;S508A;I517V	M36I;N39S;T65A;M76T;V164I;I263L;C291S;I305A;T317A;F339L;V358I;L504F;S508A;I517V
43455	Node_5314	0.04386281996807784		M36V;M65V;N290S;S301T;I305V;T309M;L312F;I418M;V457A;I518L;N531H;Y536Q	M36V;M65V;N290S;S301T;I305V;T309M;L312F;I418M;V457A;I518L;N531H;Y536Q
Node_5396	Node_5397	0.02436493056836744		T46A;G61A;V288M;N290D;I512F	T46A;G61A;V288M;N290D;I512F
Node_5371	Node_5396	0.011238330495297797		L268I;M316L	L268I;M316L
Node_5370	Node_5371	0.014746888575286833
Node_5368	Node_5370	0.036215183786394184		A46T;I62V;L69I;M288S;D290N;C291S;F300Y;F308L;F416L;T455L;T505S;F512I;A523T	A46T;I62V;L69I;M288S;D290N;C291S;F300Y;F308L;F416L;T455L;T505S;F512I;A523T
Node_5366	Node_5368	0.00949742529868409		T85S;I517M;Y536H	T85S;I517M;Y536H
Node_5364	Node_5366	0.02685393429578621		M65T;I69L;Y139F;L443T;L501M	M65T;I69L;Y139F;L443T;L501M
Node_5360	Node_5364	0.003747365347731714		T46A;L315F	T46A;L315F
Node_5343	Node_5360	3.73628282234857E-6
Node_5333	Node_5343	3.73628282234857E-6
Node_5328	Node_5333	0.017634455151673792		I269T;T272M;T309A;T443A;M517A;H536Y	I269T;T272M;T309A;T443A;M517A;H536Y
Node_5324	Node_5328	0.004458841569676129		L504F	L504F
Node_5322	Node_5324	0.0018901324707081308
Node_5320	Node_5322	0.0037428214494734705		T65A;L312F	T65A;L312F
Node_5318	Node_5320	0.004748186173026669		I518V	I518V
Node_5316	Node_5318	0.0033669660589294853		I268V	I268V
242522	Node_5316	0.002232715270199169		F312L	F312L
30408	Node_5316	0.0011344181165587352
Node_5317	Node_5318	0.0033947963589380857		T317M	T317M
9096	Node_5317	3.73628282234857E-6
9097	Node_5317	3.73628282234857E-6
Node_5319	Node_5320	0.008712547869336956		A46T;T269I;M272L;L302F;A443T;L455F	A46T;T269I;M272L;L302F;A443T;L455F
9044	Node_5319	0.013413179841934152		S48P;A65V;F312L;T523A	S48P;A65V;F312L;T523A
9046	Node_5319	0.0027106128290271783		A517V	A517V
Node_5321	Node_5322	0.008673463077473745		M36I;T65I;A264T;I418L	M36I;T65I;A264T;I418L
9054	Node_5321	0.01351817787828615		I165V;A226T;A391T;I497V;F504L;Y536F	I165V;A226T;A391T;I497V;F504L;Y536F
9055	Node_5321	0.011750512272302225		V62M;T264M;I268V;L312F;T313I;T351S;A443T	V62M;T264M;I268V;L312F;T313I;T351S;A443T
Node_5323	Node_5324	0.006551947697362284		T65M;I165V;V262M	T65M;I165V;V262M
9088	Node_5323	0.0011080223599247326
9089	Node_5323	3.73628282234857E-6
Node_5327	Node_5328	3.73628282234857E-6		A264T	A264T
Node_5326	Node_5327	0.004716601695508462
Node_5325	Node_5326	0.011036811688205375		T65I;A517T	T65I;A517T
9063	Node_5325	3.73628282234857E-6
9064	Node_5325	0.0022262545107027626
9066	Node_5326	0.01432328207953629		M36I	M36I
265498	Node_5327	0.010647717777734591		T264M;I268V;L312F;L416F;A517M	T264M;I268V;L312F;L416F;A517M
Node_5332	Node_5333	0.0013238645116314465		V62M	V62M
Node_5330	Node_5332	0.007852190873512348		F315L;I518T;G522A	F315L;I518T;G522A
Node_5329	Node_5330	0.014869158402975709		T65A;S85T;T272I;L504F;A522S	T65A;S85T;T272I;L504F;A522S
30407	Node_5329	0.003328664311755074		N290D	N290D
9071	Node_5329	0.0022597019954731434		I473V	I473V
9061	Node_5330	0.02559369860119788		L302F;T313I;I512F	L302F;T313I;I512F
[truncated: 6,700 more rows]
