# Supplementary material for: Episodic evolution of coadapted sets of amino acid sites in mitochondrial proteins
Source: PLoS Genet. 2021 Jan 25;17(1):e1008711. doi: 10.1371/journal.pgen.1008711 (PMC7861529; doi:10.1371/journal.pgen.1008711)
Supplement: S1 Data — (ZIP) [file pgen.1008711.s025.zip › data/tree/MegaTreeEinsi.NodeBootstrap]

Node_7781	0
Node_6592	100
Node_5859	100
Node_7725	100
Node_8098	100
Node_5788	0
Node_6675	96
Node_4787	50
Node_6398	99
Node_7077	100
Node_4760	53
Node_7370	100
Node_5909	42
Node_8521	78
Node_6081	100
Node_5473	100
Node_7648	0
Node_5990	93
Node_8566	69
Node_8035	28
Node_5158	100
Node_7423	100
Node_4979	7
Node_4568	100
Node_6168	0
Node_7713	100
Node_5207	76
Node_6353	100
Node_8151	0
Node_6481	94
Node_6682	64
Node_7894	18
Node_7141	0
Node_4443	100
Node_7563	99
Node_6851	88
Node_7757	69
Node_4963	0
Node_5085	100
Node_8205	1
Node_7508	9
Node_7447	100
Node_7150	0
Node_7878	68
Node_6112	50
Node_8659	74
Node_7687	6
Node_4663	93
Node_7528	64
Node_5590	0
Node_6693	1
Node_5704	6
Node_4776	73
Node_4952	0
Node_5554	100
Node_6465	78
Node_6295	100
Node_7268	73
Node_8594	100
Node_7829	3
Node_7052	0
Node_6417	53
Node_5451	99
Node_4840	93
Node_6179	7
Node_5489	99
Node_6902	0
Node_8192	100
Node_4767	43
Node_5323	100
Node_4556	100
Node_7862	54
Node_5801	100
Node_7229	23
Node_6234	18
Node_7595	98
Node_8127	48
Node_6316	100
Node_6037	100
Node_8275	100
Node_7765	75
Node_4904	41
Node_4597	97
Node_8226	100
Node_7686	93
Node_7226	100
Node_5832	71
Node_6506	1
Node_7456	85
Node_7955	55
Node_6839	7
Node_6604	9
Node_4914	4
Node_6452	22
Node_6214	25
Node_8072	100
Node_6917	0
Node_7165	95
Node_4629	0
Node_4452	0
Node_8605	24
Node_7705	82
Node_7803	100
Node_8442	100
Node_4539	100
Node_5458	95
Node_5407	60
Node_8256	32
Node_5562	13
Node_4758	100
Node_8120	99
Node_5719	1
Node_5679	0
Node_5212	89
Node_4403	100
Node_4711	1
Node_7200	49
Node_7318	28
Node_8686	0
Node_4423	100
Node_6517	48
Node_6408	100
Node_7290	0
Node_4617	72
Node_7060	0
Node_7990	0
Node_7536	100
Node_4459	95
Node_7017	0
Node_6560	2
Node_6963	16
Node_7192	38
Node_5528	100
Node_5009	28
Node_5341	0
Node_5151	100
Node_4986	1
Node_5097	97
Node_8020	61
Node_4703	100
Node_6199	98
Node_8026	27
Node_4863	100
Node_7585	51
Node_7460	100
Node_7244	6
Node_6347	61
Node_8343	27
Node_6863	5
Node_5987	98
Node_4374	90
Node_7066	0
Node_4570	0
Node_7775	100
Node_6834	2
Node_5900	98
Node_7288	2
Node_7921	19
Node_7363	0
Node_8645	73
Node_5868	95
Node_4856	99
Node_4655	0
Node_7177	100
Node_4590	100
Node_8055	100
Node_6305	100
Node_5278	100
Node_4940	31
Node_5353	80
Node_6634	5
Node_5440	86
Node_8010	100
Node_5333	0
Node_7023	0
Node_7467	72
Node_7042	0
Node_6439	100
Node_6567	96
Node_5297	92
Node_7768	24
Node_4913	100
Node_6500	0
Node_5250	89
Node_5056	100
Node_8433	100
Node_7985	25
Node_6477	81
Node_8358	98
Node_6050	100
Node_6713	0
Node_6391	0
Node_6588	0
Node_8352	3
Node_6728	100
Node_5443	80
Node_6362	47
Node_5745	92
Node_8136	0
Node_5774	5
Node_5632	41
Node_7152	0
Node_7035	67
Node_8539	0
Node_6947	0
Node_5819	4
Node_8382	3
Node_8692	2
Node_6190	74
Node_4584	100
Node_8535	4
Node_5129	90
Node_6447	6
Node_8327	17
Node_4824	100
Node_6996	0
Node_7261	95
Node_6651	0
Node_8405	90
Node_7099	74
Node_8501	57
Node_8360	70
Node_7218	37
Node_6615	46
Node_5580	50
Node_7724	46
Node_5728	96
Node_7486	100
Node_5436	98
Node_8617	4
Node_6300	65
Node_5162	100
Node_4644	98
Node_5966	97
Node_5937	43
Node_5642	20
Node_4674	71
Node_7923	96
Node_6012	23
Node_5157	87
Node_7396	57
Node_5913	17
Node_7947	100
Node_8482	4
Node_5865	100
Node_7712	100
Node_7379	100
Node_6410	100
Node_4657	61
Node_8018	40
Node_7843	36
Node_7832	10
Node_6842	100
Node_8261	75
Node_6983	0
Node_4517	0
Node_6287	100
Node_5116	66
Node_7667	46
Node_5303	33
Node_8387	56
Node_7415	63
Node_8287	21
Node_7309	44
Node_8434	100
Node_6243	100
Node_5976	28
Node_6400	98
Node_5021	5
Node_8328	83
Node_7690	63
Node_4602	36
Node_7115	0
Node_5079	13
Node_6828	16
Node_6468	12
Node_7517	32
Node_7081	0
Node_7090	98
Node_4895	74
Node_5993	99
Node_4968	58
Node_8291	1
Node_7055	0
Node_8495	100
Node_8188	0
Node_8586	0
Node_8130	15
Node_7978	0
Node_7439	0
Node_5225	98
Node_7810	27
Node_4471	25
Node_4775	38
Node_6340	92
Node_8460	0
Node_5754	100
Node_7304	64
Node_4607	100
Node_8651	26
Node_4524	1
Node_4724	66
Node_7252	99
Node_6203	44
Node_5466	32
Node_5279	60
Node_4835	100
Node_6848	100
Node_4411	99
Node_5373	99
Node_4493	98
Node_4806	46
Node_6589	0
Node_6620	94
Node_8674	19
Node_6725	38
Node_5070	60
Node_6669	17
Node_4577	97
Node_6258	5
Node_7587	17
Node_8163	0
Node_5765	31
Node_7872	100
Node_6301	58
Node_7403	93
Node_7335	2
Node_4743	100
Node_7654	82
Node_5612	91
Node_8662	26
Node_7492	100
Node_5986	85
Node_7000	61
Node_5267	43
Node_8303	100
Node_6004	72
Node_7855	91
Node_5623	70
Node_5881	6
Node_5637	60
Node_5188	96
Node_7941	0
Node_8576	0
Node_8427	0
Node_6069	97
Node_4997	93
Node_6974	2
Node_6275	100
Node_4439	2
Node_6098	41
Node_8518	82
Node_5606	26
Node_8469	97
Node_5670	97
Node_5103	1
Node_6885	11
Node_8021	14
Node_8312	21
Node_5683	99
Node_4981	29
Node_8395	97
Node_6189	20
Node_6389	62
Node_7879	2
Node_7857	37
Node_7582	52
Node_7432	91
Node_5242	6
Node_4697	95
Node_6023	44
Node_5015	100
Node_4786	100
Node_6045	45
Node_5652	32
Node_4886	100
Node_5619	0
Node_8357	99
Node_4620	93
Node_7331	100
Node_4544	68
Node_6155	32
Node_6036	100
Node_8215	19
Node_6326	73
Node_5645	84
Node_4567	72
Node_8107	100
Node_7297	0
Node_7385	0
Node_7140	2
Node_4664	100
Node_5598	15
Node_5143	100
Node_8471	80
Node_8063	31
Node_5748	100
Node_6180	3
Node_7365	100
Node_7701	0
Node_7453	100
Node_8478	100
Node_7499	14
Node_7399	22
Node_6317	98
Node_7069	0
Node_4751	85
Node_5825	38
Node_6756	0
Node_4946	1
Node_8530	100
Node_7861	84
Node_4491	100
Node_8472	2
Node_6786	47
Node_8004	65
Node_5846	26
Node_7338	100
Node_8370	89
Node_7479	96
Node_8160	99
Node_5404	100
Node_8334	93
Node_4990	58
Node_8527	19
Node_7232	53
Node_6662	63
Node_5841	29
Node_7605	100
Node_5018	0
Node_5411	21
Node_6790	0
Node_5386	0
Node_4618	0
Node_6017	64
Node_7574	85
Node_5093	62
Node_5290	98
Node_8037	100
Node_7314	0
Node_5033	0
Node_6262	55
Node_7328	58
Node_6334	100
Node_8236	100
Node_8522	100
Node_6119	52
Node_4680	8
Node_8093	7
Node_5342	0
Node_6521	100
Node_5024	44
Node_6530	24
Node_5712	1
Node_7846	63
Node_6801	10
Node_6875	100
Node_6544	96
Node_6086	0
Node_6223	35
Node_7981	99
Node_4432	0
Node_5284	100
Node_5083	0
Node_7570	63
Node_4356	75
Node_4387	0
Node_4777	46
Node_5199	3
Node_7373	31
Node_4690	1
Node_4712	100
Node_8422	83
Node_7850	89
Node_7358	31
Node_5258	100
Node_8558	100
Node_5122	0
Node_7907	44
Node_5851	77
Node_4393	0
Node_7962	45
Node_6535	79
Node_6916	0
Node_8508	100
Node_7883	0
Node_6476	47
Node_5703	6
Node_5061	100
Node_6147	33
Node_5858	90
Node_8695	0
Node_8111	70
Node_7105	1
Node_7201	96
Node_6488	88
Node_4846	94
Node_6482	57
Node_5892	0
Node_7074	0
Node_7933	99
Node_6546	0
Node_4481	0
Node_8565	52
Node_4931	100
Node_8177	100
Node_7666	25
Node_6778	3
Node_5732	21
Node_7961	86
Node_7036	80
Node_5874	99
Node_7753	63
Node_6689	5
Node_7247	100
Node_6170	63
Node_5535	100
Node_5008	0
Node_4543	100
Node_6966	0
Node_5833	66
Node_6807	17
Node_6382	76
Node_8320	15
Node_5390	52
Node_8119	1
Node_7756	19
Node_6908	34
Node_6734	95
Node_5547	0
Node_4905	34
Node_8045	100
Node_7418	100
Node_8005	70
Node_8273	0
Node_6903	0
Node_6451	70
Node_6233	98
Node_4912	36
Node_6977	24
Node_7228	3
Node_6997	0
Node_5210	0
Node_5678	5
Node_8419	2
Node_5161	100
Node_8274	100
Node_7655	99
Node_8557	100
Node_8105	68
Node_4414	100
Node_5692	0
Node_6418	32
Node_7576	1
Node_6598	0
Node_4645	11
Node_5150	85
Node_4612	0
Node_4994	10
Node_4706	100
Node_5967	61
Node_7956	38
Node_7685	48
Node_8089	1
Node_8604	99
Node_7093	0
Node_5527	100
Node_7553	100
Node_5813	99
Node_7776	0
Node_5780	100
Node_5452	86
Node_6937	98
Node_5666	72
Node_7537	67
Node_6518	100
Node_4733	21
Node_6599	72
Node_8257	100
Node_4654	99
Node_7993	62
Node_6882	100
Node_8454	1
Node_7920	11
Node_8540	100
Node_5488	98
Node_6167	94
Node_7397	100
Node_8135	0
Node_6352	16
Node_6047	100
Node_6593	0
Node_4527	0
Node_6676	97
Node_6610	97
Node_6030	80
Node_5235	32
Node_7384	0
Node_7276	23
Node_4505	76
Node_7527	94
Node_4482	0
Node_7245	99
Node_4761	97
Node_8097	92
Node_7723	27
Node_5370	70
Node_4566	69
Node_7128	0
Node_8696	99
Node_5561	88
Node_6644	2
Node_6399	100
Node_7254	58
Node_7728	100
Node_4800	75
Node_6304	31
Node_6897	42
Node_4714	70
Node_5084	0
Node_5824	32
Node_4794	100
Node_6558	80
Node_7298	100
Node_4531	0
Node_8346	84
Node_7614	15
Node_6857	0
Node_6420	89
Node_6058	0
Node_8337	100
Node_8443	18
Node_5376	55
Node_5912	99
Node_7977	0
Node_8432	4
Node_4953	8
Node_6850	90
Node_4444	100
Node_5887	16
Node_5437	7
Node_8556	73
Node_6683	98
Node_7102	0
Node_5300	0
Node_7640	46
Node_5781	69
Node_7998	0
Node_5998	99
Node_5830	64
Node_5925	0
Node_8593	0
Node_5856	99
Node_5957	30
Node_6466	22
Node_7151	0
Node_6692	97
Node_4710	100
Node_5495	94
Node_6148	100
Node_6572	100
Node_4368	100
Node_7619	100
Node_7798	100
Node_5711	34
Node_5106	92
Node_7980	89
Node_7562	15
Node_4866	100
Node_6113	100
Node_8404	41
Node_5117	42
Node_7153	0
Node_4585	100
Node_4468	85
Node_6869	100
Node_4857	0
Node_4557	100
Node_6407	100
Node_8489	51
Node_6505	25
Node_8493	88
Node_7034	100
Node_5553	75
Node_7892	28
Node_6494	98
Node_6236	100
Node_6616	50
Node_4656	52
Node_6075	50
Node_7440	100
Node_6440	52
Node_7215	94
Node_6550	100
Node_7592	6
Node_4915	28
Node_8536	84
Node_7922	29
Node_4489	81
Node_6744	99
Node_6454	12
Node_5772	46
Node_7626	100
Node_5773	91
Node_5304	37
Node_8388	100
Node_6100	100
Node_8260	34
Node_4424	100
Node_7262	67
Node_6125	36
Node_6288	100
Node_5818	87
Node_4696	73
Node_6841	5
Node_6822	0
Node_7098	70
Node_6024	15
Node_7158	100
Node_7711	0
Node_8435	100
Node_5128	95
Node_7534	1
Node_7070	0
Node_6827	13
Node_6969	8
Node_8128	0
Node_7016	0
Node_7378	6
Node_4675	86
Node_8019	10
Node_8231	42
Node_5760	100
Node_6802	44
Node_5036	71
Node_7633	98
Node_5168	0
Node_5156	84
Node_4558	93
Node_4621	17
Node_7086	87
Node_7209	63
Node_4757	29
Node_7831	70
Node_4850	65
Node_7136	32
Node_6346	48
Node_7008	76
Node_5977	16
Node_6831	22
Node_4406	31
Node_7929	68
Node_6750	99
Node_7067	0
Node_7260	10
Node_6198	100
Node_8052	72
Node_6090	99
Node_5650	0
Node_6920	0
Node_5040	1
Node_5206	99
Node_7804	100
Node_4759	58
Node_5459	100
Node_7749	100
Node_5334	57
Node_7490	94
Node_6333	100
Node_7697	2
Node_8632	94
Node_6448	77
Node_8627	84
Node_5135	95
Node_8428	98
Node_6816	62
Node_7043	5
Node_7769	4
Node_6568	24
Node_6650	0
Node_6727	48
Node_5062	100
Node_7893	18
Node_5397	4
Node_5752	23
Node_8297	98
Node_4434	87
Node_6992	70
Node_6948	67
Node_6392	0
Node_6038	97
Node_8368	2
Node_4441	24
Node_4542	100
Node_7856	44
Node_6091	97
Node_7960	76
Node_6016	69
Node_8468	84
Node_5864	49
Node_4460	100
Node_4885	98
Node_8040	34
Node_6003	40
Node_6714	0
Node_6522	89
Node_4823	51
Node_4494	100
Node_4576	34
Node_8225	74
Node_4815	100
Node_4785	87
Node_8230	96
Node_6719	89
Node_7984	92
Node_5082	0
Node_8318	100
Node_7673	81
Node_7360	97
Node_6099	100
Node_7641	33
Node_4991	58
Node_6311	97
Node_5671	99
Node_8589	0
Node_7112	0
Node_8060	29
Node_7332	94
Node_5766	57
Node_6066	95
Node_6310	100
Node_8244	100
Node_8473	1
Node_8138	0
Node_5185	84
Node_6432	25
Node_5880	1
Node_7583	47
Node_5682	0
Node_5792	100
Node_5727	53
Node_8181	50
Node_6181	31
Node_5610	23
Node_4514	22
Node_8311	80
Node_7144	58
Node_8396	100
Node_5653	61
Node_7858	19
Node_7336	2
Node_5992	44
Node_7199	34
Node_4373	0
Node_6393	0
Node_5617	12
Node_8286	20
Node_7600	97
Node_5020	17
Node_5595	80
Node_5205	0
Node_4601	0
Node_6010	95
Node_7162	8
Node_4959	0
Node_6171	59
Node_8488	100
Node_6617	100
Node_5310	0
Node_8399	60
Node_8614	99
Node_5215	100
Node_5759	92
Node_4805	27
Node_5298	55
Node_4723	95
Node_6193	90
Node_4804	14
Node_4469	100
Node_6921	0
Node_7752	96
Node_8193	100
Node_8092	3
Node_6257	0
Node_8290	41
Node_5753	93
Node_8502	100
Node_5072	100
Node_5071	15
Node_4896	77
Node_7251	100
Node_5169	34
Node_8650	80
Node_5264	93
Node_4893	100
Node_7730	34
Node_7516	20
Node_7698	0
Node_5930	59
Node_7189	27
Node_5467	100
Node_6202	77
Node_4742	100
Node_8032	87
Node_6543	59
Node_6847	97
Node_7552	1
Node_6736	100
Node_6730	0
Node_6645	100
Node_8351	4
Node_7359	54
Node_4394	1
Node_5802	87
Node_7809	50
Node_5902	32
Node_6621	0
Node_8247	100
Node_4388	0
Node_6226	43
Node_5322	38
Node_6375	100
Node_5426	100
Node_5638	71
Node_6876	2
Node_5361	100
Node_5287	99
Node_4431	24
Node_7202	49
Node_6276	66
Node_5540	88
Node_8510	56
Node_6415	100
Node_5017	92
Node_4355	100
Node_5893	37
Node_4504	0
Node_6896	0
Node_4750	33
Node_5123	0
Node_7391	100
Node_8110	0
Node_7932	31
Node_6862	27
Node_4903	21
Node_7348	60
Node_8528	11
Node_7075	36
Node_6661	99
Node_8112	73
Node_6745	53
Node_6156	100
Node_7139	8
Node_6083	100
Node_6657	41
Node_6545	100
Node_5526	0
Node_6796	0
Node_5624	39
Node_7372	3
Node_6858	0
Node_6536	1
Node_7815	0
Node_6957	61
Node_4793	86
Node_6777	4
Node_8407	0
Node_4778	58
Node_4934	99
Node_8646	98
Node_4872	100
Node_8146	0
Node_5055	0
Node_4630	0
Node_6176	81
Node_5782	99
Node_4847	100
Node_6487	99
Node_5943	11
Node_4939	100
Node_5747	25
Node_8178	7
Node_7575	100
Node_6765	77
Node_6080	31
Node_6064	0
Node_6149	79
Node_5096	100
Node_7487	100
Node_7285	0
Node_7789	100
Node_6089	31
Node_5142	53
Node_4538	100
Node_8029	8
Node_5926	3
Node_7454	10
Node_8108	100
Node_7404	40
Node_7706	80
Node_5799	45
Node_4980	0
Node_4367	31
Node_5571	96
Node_8479	24
Node_6365	50
Node_7647	0
Node_5847	59
Node_7948	0
Node_7054	8
Node_6733	70
Node_5740	25
Node_8239	0
Node_7911	16
Node_5517	19
Node_8585	0
Node_8075	66
Node_7401	100
Node_5319	97
Node_5607	39
Node_5405	100
Node_6133	100
Node_6325	39
Node_7233	66
Node_5412	99
Node_6261	93
Node_6072	100
Node_4945	68
Node_7702	100
Node_5092	98
Node_6250	100
Node_7061	35
Node_5667	0
Node_8331	62
Node_8216	42
Node_5385	0
Node_7571	5
Node_7825	41
Node_6757	0
Node_8515	49
Node_4790	57
Node_8455	100
Node_7511	100
Node_8064	47
Node_7315	0
Node_8169	100
Node_4492	26
Node_8675	10
Node_5291	60
Node_7869	72
Node_5343	0
Node_4768	24
Node_4665	98
Node_8494	95
Node_7784	79
Node_4880	97
Node_8367	98
Node_5739	0
Node_6088	24
Node_7040	42
Node_5640	64
Node_5393	54
Node_5796	40
Node_5474	21
Node_5850	0
Node_6021	27
Node_5730	25
Node_8541	8
Node_4851	75
Node_7669	11
Node_7011	24
Node_5035	100
Node_5111	0
Node_4834	88
Node_7519	0
Node_6898	0
Node_7049	0
Node_5335	100
Node_6303	4
Node_7059	93
Node_8263	5
Node_7095	84
Node_8028	2
Node_5149	39
Node_8656	100
Node_5026	45
Node_6633	31
Node_6153	73
Node_8638	100
Node_7607	100
Node_7320	0
Node_4822	30
Node_7282	100
Node_8624	41
Node_7064	0
Node_8425	100
Node_7650	83
Node_5453	94
Node_5340	100
Node_7593	1
Node_8345	51
Node_6819	18
Node_7246	99
Node_4819	99
Node_6814	0
Node_5956	34
Node_6449	71
Node_5848	96
Node_8660	58
Node_5133	64
Node_6349	10
Node_4450	0
Node_5838	85
Node_6647	60
Node_5936	35
Node_8372	38
Node_6991	0
Node_7852	85
Node_4442	100
Node_5000	1
Node_6290	97
Node_5375	100
Node_8444	32
Node_4726	98
Node_6145	77
Node_8580	54
Node_5301	0
Node_6479	74
Node_6784	58
Node_5347	0
Node_6453	25
Node_7037	95
Node_5308	0
Node_8583	100
Node_5771	94
Node_6235	100
Node_8234	39
Node_4708	100
Node_5423	66
Node_4911	58
Node_5548	52
Node_7073	0
Node_7621	100
Node_5232	2
Node_4635	98
Node_8389	100
Node_5256	1
Node_8125	100
Node_6653	0
Node_7755	91
Node_6324	100
Node_7219	26
Node_5601	0
Node_6219	88
Node_5978	68
Node_8431	4
Node_4575	75
Node_5867	100
Node_6421	88
Node_7341	12
Node_8336	96
Node_8329	71
Node_7441	59
Node_7329	90
Node_4642	41
Node_7845	18
Node_6059	0
Node_4653	98
Node_7398	100
Node_8248	100
Node_8524	99
Node_6557	83
Node_5118	58
Node_8383	78
Node_7535	52
Node_4398	100
Node_4739	71
Node_5054	0
Node_5985	100
Node_4692	34
Node_6998	11
Node_6629	4
Node_4705	100
Node_4889	100
Node_5521	2
Node_7212	66
Node_5726	100
Node_7918	93
Node_7830	98
Node_4927	0
Node_4732	100
Node_6830	25
Node_4871	100
Node_7154	0
Node_6124	81
Node_8016	100
Node_7289	0
Node_7657	3
Node_7510	38
Node_7548	37
Node_8403	38
Node_4610	17
Node_7628	76
Node_6640	1
Node_5569	81
Node_7618	99
Node_6699	100
Node_4462	0
Node_5175	71
Node_6594	0
Node_5735	100
Node_7611	45
Node_4950	28
Node_6350	36
Node_6511	97
Node_5907	61
Node_7501	100
Node_7748	3
Node_7092	3
Node_4947	0
Node_7127	1
Node_7722	100
Node_6339	98
Node_8411	33
Node_8564	35
Node_7692	1
Node_7135	100
Node_5831	56
Node_7805	69
Node_5087	100
Node_6691	73
Node_8299	100
Node_6457	28
Node_7007	81
Node_6381	100
Node_8041	11
Node_5271	100
Node_6424	100
Node_8250	100
Node_7421	2
Node_6952	0
Node_6297	99
Node_4965	62
Node_7498	99
Node_5743	37
Node_8321	3
Node_6388	99
Node_7237	56
Node_5768	78
Node_8555	4
Node_7087	79
Node_7505	23
Node_8669	100
Node_4829	98
Node_8420	94
Node_5628	99
Node_6229	100
Node_7689	97
Node_7449	0
Node_4369	100
Node_6493	100
Node_5493	38
Node_7544	28
Node_5552	0
Node_4592	92
Node_5586	35
Node_6419	70
Node_6035	100
Node_4858	0
Node_5434	100
Node_8272	0
Node_7181	0
Node_7188	46
Node_6935	77
Node_7224	19
Node_8042	17
Node_4457	3
Node_5325	100
Node_7179	100
Node_4351	100
Node_5487	96
Node_8413	6
Node_6978	1
Node_4992	67
Node_6606	48
Node_6968	0
Node_6253	0
Node_8001	0
Node_7718	0
Node_7680	82
Node_6789	0
Node_4506	93
Node_4812	58
Node_4550	97
Node_5677	99
Node_8153	0
Node_7312	6
Node_5391	38
Node_4916	61
Node_5560	4
Node_5812	93
Node_4923	0
Node_8186	0
Node_4433	99
Node_6076	97
Node_6961	2
Node_6108	100
Node_4984	1
Node_8481	0
Node_8418	33
Node_5551	10
Node_5685	11
Node_7656	95
Node_6463	21
Node_6332	93
Node_6904	0
Node_4449	100
Node_4559	100
Node_7050	0
Node_6808	8
Node_6887	61
Node_7351	99
Node_8117	75
Node_8575	99
Node_7163	92
Node_4622	7
Node_4510	100
Node_7992	73
Node_7631	65
Node_6597	0
Node_8663	100
Node_7295	3
Node_5923	87
Node_8061	16
Node_7249	23
Node_6319	100
Node_7736	3
Node_7928	54
Node_8118	0
Node_6177	89
Node_5141	100
Node_4376	99
Node_5402	92
Node_8076	6
Node_6618	14
Node_5789	99
Node_8487	99
Node_8195	100
Node_7603	100
Node_7763	61
Node_7451	17
Node_4401	100
Node_7468	100
Node_8139	0
Node_7259	97
Node_6431	92
Node_6659	22
Node_6955	0
Node_4399	100
Node_6711	0
Node_5596	18
Node_5095	31
Node_8315	0
Node_7434	36
Node_5120	100
Node_4689	0
Node_7751	99
Node_5318	99
Node_8633	47
Node_8308	94
Node_5099	4
Node_5643	93
Node_5490	99
Node_5197	0
Node_7703	59
Node_5559	14
Node_6264	71
Node_8213	98
Node_8091	0
Node_4474	65
Node_8166	100
Node_5388	0
Node_7707	91
Node_6192	59
Node_4666	6
Node_4942	86
Node_5668	70
Node_8456	100
Node_7572	100
Node_8532	4
Node_7668	45
Node_6737	70
Node_4917	100
Node_4861	4
Node_4970	0
Node_4682	2
Node_8529	0
Node_6533	29
Node_4530	0
Node_6886	33
Node_7203	66
Node_7024	100
Node_7556	5
Node_6015	100
Node_8033	41
Node_4813	100
Node_5701	16
Node_6853	84
Node_5648	33
Node_5710	0
Node_6971	0
Node_6673	63
Node_8030	100
Node_7889	9
Node_7413	0
Node_4616	1
Node_6136	0
Node_6266	87
Node_7937	99
Node_7905	93
Node_5630	37
Node_5449	77
Node_6874	0
Node_7863	19
Node_4501	89
Node_4551	100
Node_5362	96
Node_6776	18
Node_4938	84
Node_4902	18
Node_6182	50
Node_6578	100
Node_8697	100
Node_4352	100
Node_7344	95
Node_6082	94
Node_8011	56
Node_7198	9
Node_4632	100
Node_7971	100
Node_7935	92
Node_6548	0
Node_8199	100
Node_5589	12
Node_4377	100
Node_5894	18
Node_5852	41
Node_7113	0
Node_6478	99
Node_4921	100
Node_4366	92
Node_6061	88
Node_7972	68
Node_4565	100
Node_6101	100
Node_8279	100
Node_6890	2
Node_5023	59
Node_7964	100
Node_5767	100
Node_7715	23
Node_5844	100
Node_7497	2
Node_5915	0
Node_8174	30
Node_5746	23
Node_7146	24
Node_8057	66
Node_6914	2
Node_5809	56
Node_7555	100
Node_6748	34
Node_5827	100
Node_5946	100
Node_8175	33
Node_4354	100
Node_5541	72
Node_8474	100
Node_5876	33
Node_5501	100
Node_7526	25
Node_5579	27
Node_8202	99
Node_8249	86
Node_6296	97
Node_6763	100
Node_4392	1
Node_6166	51
Node_6256	43
Node_6394	0
Node_7896	29
Node_4699	68
Node_5468	50
Node_4381	3
Node_7917	7
Node_4526	63
Node_4359	0
Node_5077	73
Node_7191	92
Node_8293	100
Node_8588	61
Node_5600	0
Node_7839	2
Node_4784	44
Node_8377	38
Node_7250	98
Node_5572	0
Node_4958	100
Node_5048	0
Node_5729	100
Node_6605	98
Node_6436	64
Node_8159	8
Node_5186	98
Node_5518	88
Node_7820	91
Node_7053	0
Node_6364	71
Node_4541	100
Node_8615	99
Node_7743	0
Node_6840	99
Node_4808	100
Node_7870	100
Node_4987	100
Node_4428	0
Node_4605	16
Node_6201	20
Node_7638	27
Node_7176	86
Node_4600	40
Node_5369	100
Node_4897	99
Node_4693	18
Node_7674	100
Node_7257	1
Node_7799	13
Node_8612	100
Node_7103	0
Node_6944	87
Node_5277	54
Node_6611	0
Node_8101	100
Node_6212	0
Node_4848	98
Node_7783	0
Node_7531	14
Node_4870	100
Node_5970	56
Node_8194	100
Node_4495	0
Node_6836	0
Node_6514	0
Node_6664	58
Node_5756	83
Node_6152	36
Node_6703	100
Node_7306	83
Node_5717	11
Node_7953	100
Node_4745	73
Node_5614	47
Node_7002	0
Node_4717	100
Node_5251	71
Node_7882	25
Node_5265	100
Node_6622	0
Node_6717	7
Node_8145	0
Node_7676	100
Node_8243	100
Node_4599	99
Node_5699	58
Node_8152	0
Node_4796	59
Node_5101	0
Node_6565	4
Node_6096	43
Node_8574	1
Node_5530	57
Node_6846	0
Node_8390	96
Node_5193	0
Node_6999	0
Node_7944	100
Node_6795	0
Node_8467	63
Node_7392	96
Node_6241	100
Node_5003	31
Node_8310	100
Node_8684	0
Node_5991	100
Node_6402	41
Node_7877	51
Node_8584	0
Node_5292	0
Node_5299	0
Node_5068	59
Node_6783	0
Node_4370	99
Node_5654	100
Node_8619	100
Node_8137	0
Node_7816	0
Node_5783	100
Node_8220	100
Node_5146	0
Node_5883	17
Node_8647	13
Node_8301	100
Node_6387	48
Node_7361	61
Node_7275	100
Node_6372	100
Node_5424	78
Node_5583	99
Node_5001	84
Node_6820	0
Node_4849	100
Node_6806	10
Node_7620	33
Node_4426	100
Node_7100	15
Node_6627	100
Node_7210	100
Node_8090	0
Node_6652	0
Node_6224	91
Node_6422	100
Node_7072	0
Node_5302	99
Node_8582	100
Node_7217	51
Node_5770	85
Node_6982	0
Node_6566	23
Node_7178	100
Node_8430	1
Node_4879	100
Node_8251	0
Node_7171	100
Node_7764	30
Node_6934	100
Node_8359	100
Node_7442	61
Node_6607	97
Node_5979	60
Node_6442	100
Node_8499	37
Node_6690	98
Node_8381	100
Node_5228	58
Node_8354	0
Node_6464	39
Node_7658	100
Node_5010	0
Node_7699	3
Node_5352	100
Node_5908	61
Node_6507	86
Node_6492	100
Node_6077	100
Node_6628	35
Node_4382	100
Node_5119	53
Node_6523	63
Node_8126	76
Node_5984	88
Node_7627	100
Node_6434	100
Node_7549	4
Node_8339	15
Node_5972	100
Node_6709	95
Node_6409	100
Node_4623	79
Node_5635	47
Node_5159	100
Node_7919	29
Node_8500	100
Node_5163	15
Node_4529	0
Node_7155	0
Node_4404	94
Node_8402	51
Node_6022	26
Node_8203	74
Node_5901	82
Node_7094	92
Node_6735	100
Node_5245	31
Node_4755	94
Node_4461	2
Node_7747	100
Node_4436	83
Node_4681	6
Node_5475	29
Node_7465	100
Node_7065	0
Node_8410	1
Node_5795	96
Node_7010	35
Node_7134	60
Node_7321	0
Node_7485	2
Node_8384	100
Node_5725	11
Node_6374	100
Node_5641	14
Node_5148	24
Node_4978	78
Node_8563	63
Node_8054	100
Node_6458	17
Node_8154	0
Node_5394	99
Node_7041	1
Node_7513	5
Node_4852	54
Node_7691	1
Node_5336	100
Node_8625	99
Node_7910	100
Node_8657	73
Node_8639	100
Node_5132	100
Node_8333	98
Node_6008	56
Node_6755	100
Node_6348	8
Node_8630	82
Node_8426	48
Node_7390	100
Node_5935	61
Node_8439	100
Node_5944	98
Node_7608	14
Node_6781	0
Node_4821	64
Node_6323	8
Node_4700	85
Node_6958	4
Node_6684	70
Node_5849	100
Node_5399	98
Node_8340	23
Node_6746	80
Node_5910	1
Node_6813	0
Node_4859	65
Node_6722	91
Node_8661	45
Node_7545	39
Node_4476	97
Node_5694	36
Node_5492	10
Node_5486	98
Node_7227	11
Node_5549	100
Node_6964	31
Node_4507	35
Node_5392	7
Node_4591	100
Node_7806	74
Node_7426	1
Node_6967	0
Node_7319	100
Node_5866	10
Node_5418	100
Node_8445	87
Node_5337	70
Node_5316	92
Node_6859	100
Node_5204	11
Node_4924	100
Node_8322	100
Node_6905	2
Node_5585	0
Node_5213	97
Node_4455	97
Node_8640	99
Node_5152	0
Node_4389	1
Node_7995	100
Node_7661	100
Node_7569	82
Node_6213	5
Node_8361	100
Node_4996	96
Node_7599	22
Node_4719	86
Node_4458	79
Node_4511	92
Node_7030	14
Node_7180	0
Node_7721	0
Node_7431	88
Node_8187	0
Node_8271	0
Node_7774	100
Node_7280	100
Node_5676	70
Node_8480	0
Node_6313	100
Node_4993	7
Node_7617	56
Node_6183	50
Node_8412	2
Node_7590	93
Node_5550	0
Node_8227	57
Node_6109	100
Node_5965	100
Node_6596	0
Node_8450	96
Node_5914	17
Node_6053	47
Node_7126	16
Node_6512	3
Node_5529	100
Node_6281	77
Node_8278	91
Node_5593	95
Node_7632	63
Node_8542	72
Node_6244	36
Node_7500	9
Node_8699	0
Node_4951	18
Node_4516	23
Node_7780	15
Node_7026	50
Node_7267	8
Node_6891	0
Node_6698	100
Node_8668	90
Node_7871	62
Node_6429	0
Node_4728	71
Node_5233	13
Node_6674	0
Node_6899	0
Node_5435	99
Node_8554	0
Node_6864	0
Node_8298	100
Node_7714	1
Node_7502	100
Node_7058	10
Node_5174	92
Node_7888	1
Node_6794	1
Node_5329	100
Node_5309	0
Node_7726	31
Node_7234	33
Node_6646	76
Node_6338	41
Node_7813	48
Node_7269	76
Node_5270	97
Node_5441	100
Node_7642	0
Node_5104	79
Node_7754	32
Node_5798	68
Node_8461	3
Node_5086	77
Node_5500	100
Node_6570	100
Node_5543	100
Node_5625	99
Node_5839	91
Node_8043	24
Node_6612	4
Node_6029	97
Node_6852	76
Node_7688	59
Node_5348	100
Node_8007	92
Node_4962	100
Node_5378	57
Node_5896	53
Node_4412	100
Node_5800	99
Node_5736	83
Node_8176	100
Node_7137	45
Node_7554	100
Node_7025	83
Node_4574	100
Node_6658	58
Node_8245	100
Node_4814	82
Node_8302	99
Node_7936	0
Node_6747	59
Node_4691	23
Node_5285	0
Node_8023	0
Node_8148	0
Node_6563	0
Node_4533	100
Node_5198	0
Node_7963	63
Node_5808	44
Node_7934	93
Node_7864	27
Node_6085	0
Node_6663	57
Node_4937	27
Node_4440	9
Node_6265	1
Node_4731	100
Node_6002	100
Node_7204	46
Node_4932	38
Node_5448	76
Node_6972	85
Node_5542	100
Node_6146	68
Node_7580	1
Node_6775	16
Node_7235	100
Node_4552	100
Node_6547	0
Node_4419	58
Node_6135	100
Node_7840	48
Node_6274	80
Node_5203	100
Node_6577	12
Node_4901	22
Node_6539	73
Node_5684	19
Node_5853	68
Node_6318	100
Node_8031	100
Node_7987	100
Node_5485	41
Node_4633	72
Node_8562	98
Node_7946	100
Node_5826	42
Node_7598	100
Node_4884	81
Node_4698	95
Node_5945	97
Node_8698	100
Node_5510	15
Node_4353	100
Node_6915	0
Node_4948	54
Node_6373	8
Node_6529	1
Node_6774	91
Node_5177	99
Node_5511	20
Node_6704	67
Node_4864	93
Node_7477	44
Node_8150	0
Node_7416	8
Node_7970	58
Node_5626	96
Node_7147	8
Node_5276	67
Node_6102	100
Node_5454	100
Node_8492	89
Node_7452	28
Node_7313	100
Node_5403	64
Node_4874	100
Node_4473	100
Node_8362	0
Node_8281	7
Node_8115	100
Node_5140	61
Node_5784	100
Node_5259	87
Node_5924	19
Node_8641	79
Node_6833	68
Node_8165	27
Node_6486	55
Node_6074	60
Node_8214	100
Node_5317	100
Node_5661	50
Node_5094	83
Node_6456	54
Node_7735	17
Node_4365	95
Node_5060	1
Node_7393	0
Node_6712	0
Node_5797	65
[truncated: 2,349 more rows]
