# Supplementary material for: Episodic evolution of coadapted sets of amino acid sites in mitochondrial proteins
Source: PLoS Genet. 2021 Jan 25;17(1):e1008711. doi: 10.1371/journal.pgen.1008711 (PMC7861529; doi:10.1371/journal.pgen.1008711)
Supplement: S1 Data — (ZIP) [file pgen.1008711.s025.zip › data/tree/MEGAtree_mtREV_F.newick]

((82268:1.7173784125928253,((28583:0.07516030301688265,4808:0.07545044015785181)Node_4351:0.5058157099377616,(((44941:0.003240788746050044,4874:3.73628282234857E-6)Node_4352:0.2973410919381042,(658196:0.08522781598486227,(4876:3.73628282234857E-6,588596:3.73628282234857E-6)Node_4353:0.08271275995606511)Node_4354:0.23346368151531918)Node_4355:0.32112086020955427,(((1213189:1.0597759616414426,78898:0.3506147667441838)Node_4356:0.1306277506083178,(549293:0.001286148942832375,(35722:0.016224039721956855,64495:0.05855726892161605)Node_4357:3.73628282234857E-6)Node_4358:0.360826645057489)Node_4359:0.039783408418224406,((((741276:0.2379619844324645,(169999:0.026704870061636677,170000:0.01828199699323618)Node_4360:0.6596345600675599)Node_4361:0.08060148880179946,(76777:0.5507537668027173,((5270:0.030408986718901278,72558:0.04468416249796418)Node_4362:0.08153404465456127,(542766:0.17867537585264154,(117179:3.73628282234857E-6,43049:3.73628282234857E-6)Node_4363:0.16133785056386502)Node_4364:0.022776969365322617)Node_4365:0.0650479619837073)Node_4366:0.07054554665550064)Node_4367:0.04386309387797335,((5207:0.28718876866923343,82508:0.21284748856427835)Node_4368:0.26621526250955063,(((5308:0.2027403251749545,(5315:0.0785976429484797,575983:0.04742980443521531)Node_4369:0.09372494423041752)Node_4370:0.1328785690171743,(65672:0.49537430823109285,(36066:0.2778965123728506,456999:0.21509648806751705)Node_4371:0.07873875778868492)Node_4372:0.062373704126102124)Node_4373:0.002440133422874145,((5322:0.17565728646907525,5341:0.22298970073381022)Node_4374:0.04703642377195146,(5334:0.40557823635694223,(38945:0.28298627767639734,(5353:0.1307980689946021,(153609:3.73628282234857E-6,221103:0.02056647395819793)Node_4375:0.13538807038792472)Node_4376:0.08236815652249521)Node_4377:0.0827217334169222)Node_4378:0.07923535459666244)Node_4379:0.1867626625342025)Node_4380:0.17295401762362575)Node_4381:0.03206324682575004)Node_4382:0.19709105610469446,(((4897:0.6752421308080291,(4896:0.14361982054555436,4899:0.1549035690806046)Node_4383:0.43698543505949733)Node_4384:0.7959214007802274,(42068:0.308608754654683,(263815:0.12316435138613967,4754:0.16550919687884094)Node_4385:0.1687698338670228)Node_4386:0.31445892380453055)Node_4387:0.041866443577816756,(((5970:0.2183292735543142,(((5037:0.22550182878305106,(121759:0.24607858922223327,5501:0.17470660045041175)Node_4388:0.0017804769320420221)Node_4389:0.03767461176180692,((5551:0.008425044049857671,(34387:3.73628282234857E-6,523103:3.73628282234857E-6)Node_4390:0.002316131039166488)Node_4391:0.03256501006329718,(34391:0.01425452819492399,(63402:0.023405676641526638,(119676:0.013217780427038235,(63405:0.024250050486852068,74035:0.043371419022895014)Node_4392:0.016576127990187553)Node_4393:3.73628282234857E-6)Node_4394:0.0032772268480264913)Node_4395:0.005828968968042522)Node_4396:0.1610952467994135)Node_4397:0.048683418856596265,(37727:0.09041377414537075,((36651:0.013591609421001377,60172:0.01115319437711526)Node_4398:0.061042870807195136,((5059:3.73628282234857E-6,5062:3.73628282234857E-6)Node_4399:0.01671300763124764,(33178:0.02611147505926883,((40384:3.73628282234857E-6,(5061:0.010686049080647774,5068:0.007525577492287451)Node_4400:0.006356473986956532)Node_4401:0.02272637292047457,((162425:0.03774724423768001,40382:0.025652301917884347)Node_4402:0.01767091255796288,(5057:0.011725948868176296,(36630:0.002107058422352341,746128:0.0031404257449622964)Node_4403:0.012197582162328741)Node_4404:0.01895973105416042)Node_4405:0.005491794517339473)Node_4406:0.009369949714518279)Node_4407:0.005557955258550009)Node_4408:0.025408127765722807)Node_4409:0.061208365026223926)Node_4410:0.08314965421524838)Node_4411:0.060199414590138715)Node_4412:0.05698539809189439,(1047171:0.17938810864528587,((161997:0.005143734796513082,52884:0.005340545828921085)Node_4413:0.18596728747213198,((576137:0.02873663966962625,(101852:0.094263295776203,(40559:0.03565122362405075,5180:0.031248383966551007)Node_4414:0.05659130098218249)Node_4415:0.018908951925224547)Node_4416:0.04202550605962156,(326628:0.18780673592319247,((29908:0.2150813367047451,(209285:0.13426496758753162,(5141:0.0029005464726475573,5147:0.013680278077165348)Node_4417:0.07791098979825764)Node_4418:0.031770498481464224)Node_4419:0.024063020679869394,((27337:0.1151642991565894,(290576:0.04229224761631012,31870:0.020206246764825925)Node_4420:0.07343191921840973)Node_4421:0.03974111335576295,((169388:0.010123595663402993,((5518:3.73628282234857E-6,569362:3.73628282234857E-6)Node_4422:0.013501057288642987,(5507:0.004994779509218076,(117187:0.00214657195175143,48490:0.007523349908730538)Node_4423:0.004663211226497194)Node_4424:0.009656335482508991)Node_4425:0.00923442899757457)Node_4426:0.053266628826627055,(5044:0.1258329004759313,((797268:0.0059608262680673554,(280754:0.0056933085783616106,5530:0.08449843775727416)Node_4427:0.2001914945951393)Node_4428:2.9772956340260034E-4,(291364:0.05171001981510345,((118266:0.01065140093525776,73501:0.01730408933295388)Node_4429:3.73628282234857E-6,(176275:0.0021146518090822916,931006:0.004246541142127973)Node_4430:3.73628282234857E-6)Node_4431:0.004167033656274964)Node_4432:3.73628282234857E-6)Node_4433:0.1628161638818618)Node_4434:0.025923963004520524)Node_4435:0.10454668630663819)Node_4436:0.03224796333697944)Node_4437:0.028227712847589067)Node_4438:0.13380933710689763)Node_4439:0.016210049035025972)Node_4440:0.03179552187015446)Node_4441:0.03761735258666942)Node_4442:0.4657758378721405,(((4952:0.041385511129683625,((1095183:0.13424566151568157,44077:0.14419659948450292)Node_4443:0.10518932897923775,(1232584:0.3892511433695928,43963:0.01964815087173506)Node_4444:0.06081006737812051)Node_4445:1.0553911565159908)Node_4446:3.73628282234857E-6,((479092:0.0389777295837371,(444778:0.06109290864150049,(184778:0.019121611450475102,197054:0.019674021370457442)Node_4447:0.022660032334291532)Node_4448:0.02231434377212468)Node_4449:0.07030611492168298,((39397:0.2134905136183126,561895:0.34001584047635713)Node_4450:0.7180729023601768,(45586:0.4717963038656282,49332:0.6158756672134874)Node_4451:0.3878135731416876)Node_4452:0.6097925723125377)Node_4453:3.73628282234857E-6)Node_4454:0.5510676779261264,(1247836:1.3728636859992485,(29833:1.7363696467542875,((36911:0.11613228281530678,((4929:0.07243013329883738,(4920:0.20721636956209835,4959:0.20912052637161607)Node_4455:0.1417723567957955)Node_4456:0.02764359849569663,(36914:0.3163637408079053,((497107:0.15985654613749598,((497108:0.10391149030420513,497109:0.011846554862031804)Node_4457:0.015598455593958671,((1198502:0.0038103603355642145,273372:0.026166204937043233)Node_4458:0.00483079471779432,(273371:3.73628282234857E-6,5480:0.019031613657541396)Node_4459:0.005031312289364466)Node_4460:0.04920893218448669)Node_4461:0.0238646225921975)Node_4462:0.020465232079666426,(497110:0.18353910575601826,((561986:0.24636219157778502,(391825:0.031526721774395486,391826:0.024930990337264494)Node_4463:0.09304372159242921)Node_4464:0.07810183444362412,((271359:0.19020013682596001,434039:0.07368607790966591)Node_4465:0.04944795540686058,(5476:0.04233052891514621,(5479:0.1283003480370238,((434046:0.07047137742568406,(694444:0.04986371679771432,(536035:0.23768807399156908,5486:0.07556796061913572)Node_4466:0.12687085424044225)Node_4467:0.03549972949720964)Node_4468:0.02761548156880037,(5482:0.026842490583590062,(52253:0.02257877258812955,(148634:0.141388847210893,(434042:0.014144428586476581,434044:0.003761921458334797)Node_4469:0.029102361621666125)Node_4470:0.062315723961072315)Node_4471:0.006011855697514056)Node_4472:0.015307639264251311)Node_4473:0.03979689093709265)Node_4474:0.026686224891602366)Node_4475:0.015778379948890735)Node_4476:0.053736368245190645)Node_4477:0.021742290344028088)Node_4478:0.017718773233410024)Node_4479:0.0036678247343939602)Node_4480:0.1754022916422597)Node_4481:0.04075769649271353)Node_4482:0.4690797072666221,((((36015:0.13725611696235215,(13368:0.13379080832484758,5007:0.1409245533242219)Node_4483:0.2497014223180595)Node_4484:0.08347817889198933,(1378263:0.07045564590773352,(369265:0.009269731258848805,870730:0.08233878764071646)Node_4485:0.062300030240604154)Node_4486:0.11899086381162229)Node_4487:0.2336199806564127,(4922:0.304009364146711,((4903:0.029562436600636836,(51918:0.027030953779550188,907738:0.015672590020507537)Node_4488:0.012700747505880296)Node_4489:0.026856401328768886,((36038:0.020380431962728172,49330:0.025285827593097446)Node_4490:0.02486566909558359,(1156965:0.0380714711511576,(1378264:0.02372409494996864,599730:0.020770321193363455)Node_4491:0.03163399865666385)Node_4492:0.01367817511655165)Node_4493:0.03585868129599161)Node_4494:0.28943330926838173)Node_4495:3.73628282234857E-6)Node_4496:0.0804407381738368,((33169:0.046304964478472196,566037:0.02886155170146313)Node_4497:0.30148725870322735,((28985:0.13519345255010295,(4934:0.043982850809151736,(381046:0.01526693125924979,(679534:0.003638159228766546,(1072105:0.020273297886363315,300276:0.010266974311926847)Node_4498:0.008033372317954424)Node_4499:0.013554533641885287)Node_4500:0.051598496219134864)Node_4501:0.03362654443251432)Node_4502:0.02637452723711109,(36033:0.20242442352999784,((51660:0.24647773436535012,(51657:0.04059591107631877,(51914:0.3458974276736512,5478:0.02592313725048302)Node_4503:4.0616769975615187E-4)Node_4504:0.0990235273145111)Node_4505:0.030362842820819032,((27288:0.18618201177622906,27293:0.18984524882773768)Node_4506:0.056340313095595715,(27292:0.026076184255102133,(27291:0.0036270294277254652,(559292:0.00360081019185202,(1294331:0.005584086788871962,721032:0.007769089405967257)Node_4507:0.0021300357193629288)Node_4508:0.008253041208506423)Node_4509:0.016173692710374353)Node_4510:0.11363794578098198)Node_4511:0.02562157683088211)Node_4512:0.044984905366778696)Node_4513:0.04898878431102861)Node_4514:0.047179378470597)Node_4515:0.16839444249098123)Node_4516:0.06158224783514334)Node_4517:0.10992889173973001)Node_4518:0.13733406767678755)Node_4519:0.09379280630986722)Node_4520:0.3963089657549028)Node_4521:0.08084996441965082)Node_4522:0.13177962660529907)Node_4523:0.10851277632267177)Node_4524:0.04724143940187076)Node_4525:0.151878933653688)Node_4526:0.14134164231438773)Node_4527:0.254217035252224,(((1143167:0.04713397250564513,(1291152:0.0410532208633354,(132414:0.04442952932061468,(1163374:0.019123158732328217,(856778:0.07989167904826694,(1326985:0.15692700091003592,6116:0.038023241346825734)Node_4528:0.024692488582902714)Node_4529:0.014099771282221507)Node_4530:6.279097792362936E-4)Node_4531:0.006862539793954362)Node_4532:0.022733075515190947)Node_4533:0.21875070544408232,((928217:0.04388669617928651,((367768:0.002206729695847395,46731:3.73628282234857E-6)Node_4534:0.005845791935984578,(50429:0.0036276877283219202,(446912:0.004449492097918182,51070:3.73628282234857E-6)Node_4535:0.004289293980452806)Node_4536:0.010988210288967506)Node_4537:0.017058159646339603)Node_4538:0.16460945280767053,(1036011:0.06370308104506997,(213639:0.2940793762043669,(388629:0.04973131239134898,((214982:0.016362160265018775,242718:0.012259763697934734)Node_4539:0.012925857856821491,(1136245:0.016158419409084822,(48499:3.73628282234857E-6,(48498:3.73628282234857E-6,48500:3.73628282234857E-6)Node_4540:0.0011511300788874794)Node_4541:0.05526033709926613)Node_4542:0.017837067726990712)Node_4543:0.04128836631584218)Node_4544:0.011979096544330254)Node_4545:0.002798415805179895)Node_4546:0.06754083327472465)Node_4547:0.36890492956954274)Node_4548:0.35300771167685974,((((10224:0.39205151086821094,35080:0.2519488445079397)Node_4549:0.21979573730245436,((710152:0.23148750929045897,(329963:0.14506557879396656,(105859:0.16136341004788748,73431:0.11788181129754084)Node_4550:0.05913174031965257)Node_4551:0.09412899869931564)Node_4552:0.3394880210236415,((35052:1.423140557978581,((7602:0.06649422497487548,(194597:0.07353008349057392,7612:0.02665025792090047)Node_4553:0.014050852228228258)Node_4554:0.09253679535688734,((60560:0.09508863213768483,60585:0.12651046561074197)Node_4555:0.01702138734604211,(7594:0.06930506781556985,(133434:0.02930700966074993,339859:0.02213927056635034)Node_4556:0.10163230511313526)Node_4557:0.0447818765066013)Node_4558:0.04439728637283585)Node_4559:0.14531790692484417)Node_4560:0.016333814112560855,((28833:0.20172860257985226,((269548:0.04343563748450414,72674:0.08176328219528638)Node_4561:0.05785780758538571,((566292:0.007646867763677102,871532:0.006550271719462252)Node_4562:0.06543751134198032,(307972:5.77576865925374E-4,(683134:0.014468387015885617,(7689:0.006427988707887277,7690:0.006118658649465409)Node_4563:0.012700367955864154)Node_4564:0.0021399306616047037)Node_4565:0.08160527809113723)Node_4566:0.029651330349353945)Node_4567:0.0426749965581916)Node_4568:0.18037513658890594,(39384:0.05301367096284004,(1043166:0.020783349556341767,((7678:0.009855396826379854,(240836:0.029547172220315446,53479:0.053618946805790046)Node_4569:0.03726105821859014)Node_4570:0.0012304000150507445,((1328066:0.004387560722768522,7666:0.009483547827989006)Node_4571:0.0020917165444212385,(7650:0.016320827884505194,(7667:0.00999935029365661,(7670:0.0037673785036167846,7671:0.0025190185611670634)Node_4572:0.003558660209588913)Node_4573:0.0061041921009999086)Node_4574:0.014131188821204387)Node_4575:0.004113648125512975)Node_4576:0.013265835391623427)Node_4577:0.041156940475966776)Node_4578:0.18028033985765)Node_4579:0.04454371018781693)Node_4580:0.11527027077192774)Node_4581:0.21963207749506758)Node_4582:0.1799770999059666,(((426587:0.05714976279727547,(223987:0.0352132785179014,426588:0.0540107000058681)Node_4583:0.03355525874242008)Node_4584:0.08467771533495357,((1355229:0.0611231568719116,231028:0.0573474727742694)Node_4585:0.05098066698614618,((7739:0.0010957708767052301,7740:0.004113760096892096)Node_4586:0.06336037914738492,(373177:0.004125915640867441,7741:3.73628282234857E-6)Node_4587:0.07875794758367402)Node_4588:0.030175107173396946)Node_4589:0.035541395128043426)Node_4590:0.5402293230578833,((7764:0.14502464005500654,7769:0.18880140945204102)Node_4591:0.8717687287527782,((((7867:0.0019849068448898103,(765184:3.73628282234857E-6,7868:0.0021275394282644685)Node_4592:0.0011872360368040877)Node_4593:0.06189060210125604,((134994:0.026659739622962687,765186:0.01595850960819329)Node_4594:0.04928283145060931,(334987:0.051082022935242354,(765187:0.025092092164815272,7871:0.01974085760806904)Node_4595:0.01718336008816287)Node_4596:0.018564082324353106)Node_4597:0.02996414352268244)Node_4598:0.19863751959202258,(((1072481:0.06077582842655017,((386614:0.01579543732226951,7782:0.016795602667025403)Node_4599:0.01647318003992448,((30478:0.01737579441123859,491014:0.0370318227863553)Node_4600:0.009238136312187954,((1213598:0.011729659664478174,(195326:0.01216493508772991,255564:0.018493433045436155)Node_4601:3.73628282234857E-6)Node_4602:0.005880566314592819,(1352416:0.022389110180450415,(1188028:0.01904832339741893,432798:0.04072613823007455)Node_4603:0.013831460984773326)Node_4604:0.005497250707528325)Node_4605:0.0013982179082284506)Node_4606:0.014219661816261038)Node_4607:0.03879796274162404)Node_4608:0.04562975916796087,(1213697:0.17960802772361234,(((195290:0.036859852886294515,(495876:0.016373326690912553,685728:0.02790959850668838)Node_4609:0.020648173373425706)Node_4610:0.009681885394582137,(540279:0.09453646494465659,(195330:0.02375754249159115,42863:0.018269070474759317)Node_4611:0.034139830814339994)Node_4612:3.73628282234857E-6)Node_4613:0.017930016910364603,(((195321:0.07482794910233255,495854:0.06299905787475432)Node_4614:0.018145751026984056,(420948:0.07528383597093737,(1579276:0.01219690230924099,495868:0.020771923567095014)Node_4615:0.026647986492549774)Node_4616:0.004010545484641368)Node_4617:0.010333456973197416,((86373:0.09681583080799017,(651724:0.04912504436369056,86377:0.029735963204018404)Node_4618:0.0021962018847308607)Node_4619:0.0012189664774462027,(651721:0.03194330905815665,(1053764:0.053632685986569686,((651723:0.019107592879621153,(195299:0.037491630339659965,(31902:0.0028391148858849862,497146:0.011466586990273758)Node_4620:0.011395034948673808)Node_4621:0.005366345796266239)Node_4622:0.006274439022178453,(1452449:0.029655395609277612,((1160813:0.021902244619039998,1577495:0.0297489408922992)Node_4623:0.01343726847157078,(495860:0.017273500506417717,(195307:0.020694653262459475,86363:0.02974261272172084)Node_4624:0.008717622244513775)Node_4625:0.010048974802930403)Node_4626:0.05023631700616065)Node_4627:0.001467287365844033)Node_4628:0.00747474754431374)Node_4629:0.011252672999950097)Node_4630:3.73628282234857E-6)Node_4631:0.013515460553679075)Node_4632:0.06045505411790867)Node_4633:0.012271409862305144)Node_4634:0.018618699767442973)Node_4635:0.0275885033590496,(((27585:0.06607278226490558,(7857:0.03968956251165235,(212740:0.02547850641657342,(303931:0.03716450136209541,94987:0.0199643372373165)Node_4636:0.001863845644440926)Node_4637:0.032416752958545694)Node_4638:0.03480265296987175)Node_4639:0.048958535643032826,((661037:0.011888391711823706,(495881:0.003081562108811547,55142:0.027594538433562025)Node_4640:0.018466022373523433)Node_4641:0.07680561965663069,(55135:0.08035537478203837,(305516:0.04859817557603047,(662068:0.01826677954921086,(436291:0.007531764136296252,7797:0.016730950139401957)Node_4642:0.004671809272438835)Node_4643:0.012081023707852669)Node_4644:0.016808865028983173)Node_4645:0.004671794791191229)Node_4646:0.023354158983877712)Node_4647:0.003080019526581408,((1213687:0.017096759821966706,7792:0.0244782241194904)Node_4648:0.033007575668436234,((582428:0.04162463241932585,((378071:0.061320769586599454,(259920:0.014753756475283028,496405:0.047015148947158504)Node_4649:0.007230310723198624)Node_4650:0.011731354227679078,(586796:0.017529017306077834,(137246:0.006258604828284303,36176:0.018403166284642402)Node_4651:0.0031992679939722665)Node_4652:0.037025827228286075)Node_4653:0.02165849741693789)Node_4654:0.02577502913286987,((57987:0.0719817137273721,((30501:0.04624167409289903,57985:0.04892667517843774)Node_4655:0.005168775582508779,(57991:0.025561278367844283,((57979:0.01894808380332048,57980:0.015459489410966823)Node_4656:0.002382552500272575,(57982:0.04015108935325596,(38578:0.015785539650001502,(13397:0.041219043477740414,57983:0.022356617472624053)Node_4657:0.008096262215583346)Node_4658:0.017769553402926973)Node_4659:0.016781901467172053)Node_4660:0.005536846826529615)Node_4661:0.00850359461352593)Node_4662:0.012931998907658676)Node_4663:0.019850053544552663,((232419:0.022609707227416988,7830:0.03255026589693747)Node_4664:0.03821161302616567,(172663:0.04715206210537505,((376633:0.025021632209296294,(79736:0.01795957917802314,89020:0.024170711782663938)Node_4665:0.01149835433964877)Node_4666:0.0012744570990366549,(376647:0.049653648710640694,((1053780:0.09253319341165023,7819:0.03569253536651888)Node_4667:0.008144639833506497,((195335:0.017077955858361853,(7823:0.01049775189601724,7824:0.01058187522029384)Node_4668:0.008043848506632069)Node_4669:0.006491975480636114,(7815:0.028004193275798412,(((1213693:0.00573667355584335,496092:0.003323426309547148)Node_4670:0.0028129882931085585,((1739091:3.73628282234857E-6,1739092:3.73628282234857E-6)Node_4671:0.00933120553744564,((496093:0.008802060845335599,571825:0.008386010412131816)Node_4672:0.005358950692950978,(1213682:0.0032614938721209677,(1739090:0.0022136260139369464,(1213683:3.73628282234857E-6,1739093:3.73628282234857E-6)Node_4673:3.73628282234857E-6)Node_4674:0.0010704270627667736)Node_4675:0.006760736097431904)Node_4676:0.0028542522833180438)Node_4677:0.0035983515708657636)Node_4678:0.018173071195525085,(496413:0.014272107804493343,((263686:0.006543114525512731,((398260:0.0066436778615174726,46612:0.0032637181550633034)Node_4679:0.0010807572724802438,(443756:0.005444972049694461,7808:0.007614566086953129)Node_4680:3.73628282234857E-6)Node_4681:0.0010839810854303383)Node_4682:3.73628282234857E-6,(443759:0.012059310602265014,((280671:0.005283266335693223,(1443565:0.007533269986032449,263685:0.00794913011918488)Node_4683:0.0010851059620900637)Node_4684:0.0012594034654260606,(303932:0.005474601399709354,(302049:0.010994386430880031,7807:0.0032861473105685476)Node_4685:0.0032504022555472686)Node_4686:0.0010917352366476391)Node_4687:0.0021596449282862092)Node_4688:3.73628282234857E-6)Node_4689:3.73628282234857E-6)Node_4690:9.241681519925447E-4)Node_4691:0.0023827867886299734)Node_4692:0.004758321993574292)Node_4693:0.0031584901117763875)Node_4694:0.004336445089656849)Node_4695:0.011336642712371801)Node_4696:0.014813888387894136)Node_4697:0.02012918833688502)Node_4698:0.022179438929334206)Node_4699:0.008103333154726155)Node_4700:0.01319529047610067)Node_4701:0.02891669328010229)Node_4702:0.019836692538066723)Node_4703:0.06709430104945234)Node_4704:0.03350226408377719,(((106881:0.01898298486313322,7897:0.02685522824333932)Node_4705:0.20138018104765323,((7883:0.17322338940098989,(7886:0.04377314813033336,(27779:0.020333009173165596,7888:0.0010976880165766514)Node_4706:0.018630156595223955)Node_4707:0.09835843471266846)Node_4708:0.14859778269230814,(((194408:0.1984086520379925,(((1415582:0.10055044661647267,262585:0.10240884167904256)Node_4709:0.041141884758687366,(406260:0.05782665110407476,(194415:0.07179831177214699,8453:0.06314287783827945)Node_4710:0.0884114243787177)Node_4711:0.009577897629871551)Node_4712:0.08685119845078632,((1043697:0.14424363352885328,261001:0.1913650090579807)Node_4713:0.056407753479084215,((928324:0.15062299200657442,(118254:0.16450330498340485,(102246:0.11824410549196972,260983:0.1471931382780087)Node_4714:0.027806356135057077)Node_4715:0.012535028407392361)Node_4716:0.03320323874979014,(((420416:0.16108475652548582,(1415581:0.10075284011458094,8456:0.0874727382903331)Node_4717:0.09541415060257928)Node_4718:0.02823118589099867,(543905:0.11940430614441169,(543901:0.05165572046808048,(1415575:0.07072664493676134,356198:0.07218112872367283)Node_4719:0.018472811241633552)Node_4720:0.03464700184892883)Node_4721:0.046844634514745354)Node_4722:0.08357821008205302,(((1035548:0.07457431146766082,194526:0.10162121150090535)Node_4723:0.023390895503624894,(420423:0.06812148774866074,(441557:0.03979173933324715,8450:0.05092304967270307)Node_4724:0.014845996330035268)Node_4725:0.026358890114660385)Node_4726:0.030679061859149627,((260995:0.23731549782293254,(260982:0.1370919609197283,(118251:0.08380227021430316,449092:0.13394008633405008)Node_4727:0.061474913760523026)Node_4728:0.018854423188009863)Node_4729:0.023332225683729696,((320579:0.12643626572884756,320582:0.13735240937839502)Node_4730:0.03579082317971129,(650642:0.09985202803507452,(1415579:0.0873154968647452,1415580:0.06733384716724808)Node_4731:0.01739226842959506)Node_4732:0.09161521605789275)Node_4733:0.017659447336600787)Node_4734:0.006459992752685147)Node_4735:0.02961917842373269)Node_4736:0.016593034737357862)Node_4737:0.01282172768461417)Node_4738:0.01716120467254815)Node_4739:0.02302737602615908)Node_4740:0.07205869884180013,((((141262:0.021667486426213155,166789:0.025628468997338557)Node_4741:0.20770036040142434,((113382:0.007433475679576628,1248184:3.73628282234857E-6)Node_4742:0.10474811117592853,(((284022:0.012303595613218457,391643:0.008930536231931642)Node_4743:0.03573729181028481,(252291:0.03084405676716513,(324339:0.01849835211821586,((113393:0.008372497362862785,(113391:0.011328568971575546,586894:0.005647749104834494)Node_4744:0.009587191947597804)Node_4745:0.005647463462533641,(294368:0.012877606845792162,((244216:0.021615997164768207,244217:0.012602633360678218)Node_4746:0.001638785013207871,(429345:0.009418124535395145,(288313:0.002099722690540136,412855:3.73628282234857E-6)Node_4747:0.005571596530709825)Node_4748:0.01956924434014224)Node_4749:0.00619069616851777)Node_4750:0.002182580616189116)Node_4751:0.013755121515212148)Node_4752:0.007790594065980512)Node_4753:0.004473977228217011)Node_4754:0.012446015995497443,((288317:0.06112793236162991,(113097:0.035461494844178126,(324332:0.02733935344181047,363225:0.055666357646088654)Node_4755:0.010977571410235315)Node_4756:0.009260286590040814)Node_4757:0.006413469539927425,((288315:0.0199883840383506,476251:0.009615397465813065)Node_4758:0.03164635751423236,((156990:0.03967469705310064,(156987:0.02501488944955622,(156988:0.020008346062039013,156989:0.01679572157400293)Node_4759:0.003482905210733061)Node_4760:0.00919772528738189)Node_4761:0.017580673458874208,((156992:0.023996667395361774,245147:0.04182183762917512)Node_4762:0.038696291177828426,(581055:0.06031076708890772,(365029:0.045492452568309985,(1075769:0.01862101020284378,157107:0.018922422090300334)Node_4763:0.026786327462232785)Node_4764:0.025122072762693414)Node_4765:0.029420884894876917)Node_4766:0.003954752244998344)Node_4767:0.0057502352099403214)Node_4768:0.0047037476887244484)Node_4769:0.007879803395591217)Node_4770:0.021523598030598754)Node_4771:0.031145288566984855)Node_4772:0.03385012606002007,((511044:0.022423880850379937,((8298:0.018399143097829786,(8304:0.008103923070215515,(238860:0.004037653564209221,436160:0.022779653489228707)Node_4773:0.002457620681511321)Node_4774:0.010100095242428131)Node_4775:0.004929814465500308,(43116:0.005094835970485193,(43107:0.014925982320663125,(282261:0.0052421354839374025,(282260:0.009459147696714468,8296:0.002119271228741189)Node_4776:3.73628282234857E-6)Node_4777:0.0020692418646497913)Node_4778:0.002366999089933645)Node_4779:0.0019955431635536097)Node_4780:0.009991015151364191)Node_4781:0.09098297262330789,((297010:0.10368590605426872,((168684:0.048615791179390556,(385653:0.07904007142342713,(385678:0.0216714654514865,(356254:0.006274255240417234,(385676:0.018742397946211627,(129885:0.021024521892626446,164973:0.013075132635625535)Node_4782:0.004703774543174873)Node_4783:0.0033540118908791197)Node_4784:0.0036348553769418126)Node_4785:0.010847963513790157)Node_4786:0.03561172986027393)Node_4787:0.00985005453472602,((1042256:0.01979834457843328,164972:0.019448219185238744)Node_4788:0.06953185217652191,((171367:0.012296509098169773,8328:0.011997067844303108)Node_4789:0.01713267284301244,(8327:0.010709309928592653,(8325:0.010071085435466833,(8323:0.01820485747692888,(385668:0.009853373671606915,8326:0.021648450539269205)Node_4790:0.005289529457950704)Node_4791:0.0011808128187471034)Node_4792:0.0014911503930657743)Node_4793:0.01064565256704401)Node_4794:0.02885794683707004)Node_4795:0.008567116782096108)Node_4796:0.016298071748454768)Node_4797:0.03268515196997147,((221568:0.2013391217709393,324346:0.13154801170468344)Node_4798:0.014291414559051861,(291264:0.23932090658963373,(((46761:0.09342951950088597,(141976:0.1487287724358514,154587:0.1321517632703766)Node_4799:0.16732968697825074)Node_4800:0.01917240561316678,(52110:0.05950547412169924,((52100:0.09863726679551083,52108:0.13166991667627262)Node_4801:0.04722770967468893,((57550:0.23933743833942547,57553:0.1273330296063009)Node_4802:0.021940803708877833,(154579:0.10245540087222518,154580:0.05954952663158533)Node_4803:0.03435660376673441)Node_4804:0.0033124765098194947)Node_4805:0.010559999446126444)Node_4806:0.015548746919056724)Node_4807:0.017991039435923964,((291265:0.13211802765541564,(57547:0.10882248905117552,(159185:0.04867771150183767,458151:0.02636590300213775)Node_4808:0.04666102371334653)Node_4809:0.03589842625758573)Node_4810:0.01874940248169849,((107992:0.19696688169987303,(291261:0.09603965275985962,291262:0.20946400331639004)Node_4811:0.012409956816386566)Node_4812:0.019830773644179768,(134758:0.08934320131059224,(134762:0.040896518426,(291263:0.042269573937760735,(134760:0.014538023690120605,505961:0.017321060151680147)Node_4813:0.03133822305701503)Node_4814:0.011938255950954922)Node_4815:0.058083731540445)Node_4816:0.03786334803200959)Node_4817:0.015867690929422404)Node_4818:0.01413992900502169)Node_4819:0.03744624443357694)Node_4820:0.023761689046049188)Node_4821:0.020793550812393584)Node_4822:0.010563821720852627)Node_4823:0.016023678108833553)Node_4824:0.07242013619583283,((118230:0.08595915298526087,51644:0.09607815028203312)Node_4825:0.10647050692105735,(((43566:0.0375253992361928,((191480:0.08504999782021833,864177:0.1408688323363659)Node_4826:0.017585156070717426,(8364:0.026845895342319067,(8354:0.026497024365295236,(288556:3.73628282234857E-6,8355:0.06355864128600372)Node_4827:0.018655492715892084)Node_4828:0.015688671090557674)Node_4829:0.017150724310736342)Node_4830:0.021764161219522085)Node_4831:0.021132798673748666,((171366:0.06747205815888019,97956:0.08424145115472255)Node_4832:0.014365139647137443,(8346:0.01193615402981776,(8348:0.014099802998649703,(161274:0.007144652454961949,(414352:3.73628282234857E-6,(356193:0.01323343200517124,414351:0.00987724308250071)Node_4833:0.0010502056933110553)Node_4834:0.002690912763966122)Node_4835:0.014247659698465637)Node_4836:0.004855449911156118)Node_4837:0.06911311454529227)Node_4838:0.011895661108485011)Node_4839:0.013860983632375107,((1005956:0.20087066804315368,(61616:0.10965483218912268,(265032:0.400253159465713,(265040:0.16131031731264633,265047:0.24429816664567694)Node_4840:0.04762581828500532)Node_4841:0.04421764145584204)Node_4842:0.025641750035355106)Node_4843:0.06936780485456398,(((8425:0.37109895277327026,(288789:0.1422547902855133,655848:0.11320151931113508)Node_4844:0.04280684977096927)Node_4845:0.02644869888318482,(143568:0.25883291621175836,(((167933:0.01663909790852506,317325:0.014623191083482154)Node_4846:0.01723370397570297,(666683:0.014731593044386359,(1088778:0.007412124838558472,109175:0.0023168618215138577)Node_4847:0.011668327636079303)Node_4848:0.016512944280300493)Node_4849:0.06241046557354472,(288794:0.06465991725683375,((103435:0.023774397441058054,30335:0.023580031730847884)Node_4850:0.012227168925830359,(103437:0.0032860930710052433,(30331:0.0010925576326698237,(113378:0.016733221450982452,8387:0.014052413297016592)Node_4851:0.0035542816170994335)Node_4852:0.0010833827297638081)Node_4853:0.013343967854375223)Node_4854:0.056478668507259626)Node_4855:0.020061760412989346)Node_4856:0.05760108789450537)Node_4857:0.013510338363240034)Node_4858:0.01827711370236106,(((111096:0.15460747285756885,(476017:0.34284478710091193,(1283716:0.2654409110620313,83971:0.3956356596392259)Node_4859:0.05231026412292467)Node_4860:0.030916208125094574)Node_4861:0.03533233477985817,((167934:0.023422719358886936,(113380:0.011133288302503073,1231732:0.008660776686205325)Node_4862:0.021081696557878754)Node_4863:0.029412474236887316,(143527:0.021394756243212326,(143526:0.028783032184955336,(143525:0.02060614426654485,387933:0.039962800154298886)Node_4864:0.010432213059537078)Node_4865:0.012794752469560829)Node_4866:0.04162284486814179)Node_4867:0.06275435397666496)Node_4868:0.006096262985982689,((111290:0.1974111669917636,191197:0.15123219123382847)Node_4869:0.05093688534720938,((1582976:0.5771650539468394,(146711:0.2654336893505461,(((111367:0.07463982988439953,(110108:0.008701717063641621,429310:0.001079020799407234)Node_4870:0.06491079373748547)Node_4871:0.10602442084969016,(143416:0.11881612369195928,(103373:0.02387323253566462,110072:0.03103941705814664)Node_4872:0.037052646830357916)Node_4873:0.028651112483956163)Node_4874:0.06312606656407777,(613120:0.1534772945185736,((586025:0.02569777126800042,(120498:0.02779120750270331,125878:0.03474395243521005)Node_4875:0.014644390880099886)Node_4876:0.01839635142018928,(342822:0.028664261856986853,(109965:0.019233729182817128,120502:0.014596020652412705)Node_4877:0.011017820806698428)Node_4878:0.023324499185547548)Node_4879:0.0467886274820485)Node_4880:0.026508803702606908)Node_4881:0.04445830696397226)Node_4882:0.007622455517007774)Node_4883:0.030516039627903634,(121168:0.11833343118221766,((310659:0.06564360838013804,(121156:0.08734187386153941,(110116:0.1475705233957893,448114:0.12477451188998588)Node_4884:0.022687912996185947)Node_4885:0.032544177671066744)Node_4886:0.12118187141356983,((8400:0.01104794347256137,(45438:0.02566449198846869,(359667:0.08127978360346311,(71582:0.024877653397430918,(113383:0.016072214263667138,1457152:0.002720319012416475)Node_4887:0.006214364902157015)Node_4888:0.018184413890317434)Node_4889:0.039564224352992096)Node_4890:0.008585279514642748)Node_4891:0.018304439630554205,((110109:0.006482083055347231,120495:0.013014362006366539)Node_4892:0.05523658152509721,(((110104:0.007840503886053295,120494:0.017756442056197228)Node_4893:0.10579330301342872,(167930:0.0313833741650055,318551:0.004923997804090128)Node_4894:0.06473534804472886)Node_4895:0.023519237941942238,((512019:0.0012561196617531173,(109178:0.010214600149731225,8409:0.005186026705654811)Node_4896:0.003586020246761135)Node_4897:0.01676357491413132,(44326:0.03918057590822651,(143642:0.023420224368570917,(70701:0.008649831622028776,(69489:0.007689798423708677,(1604133:0.012083420297719492,(73493:0.002185394572324523,(1680885:0.001096382479689089,((1680880:0.005513153210637381,1680881:0.0032819545237028204)Node_4898:0.00438745393171842,(1680883:0.0010861852409050734,1680884:3.73628282234857E-6)Node_4899:0.0010973363987182173)Node_4900:0.0010784134926599465)Node_4901:0.0010875359129762512)Node_4902:3.73628282234857E-6)Node_4903:0.002177470673196908)Node_4904:0.0043527792376481045)Node_4905:0.00394427595348344)Node_4906:0.009552341490028853)Node_4907:0.013750256237182215)Node_4908:0.008038366952034528)Node_4909:0.01927590694599076)Node_4910:0.00849379196950984)Node_4911:0.015789476766412222)Node_4912:0.018484541978590282)Node_4913:0.0867807587318044)Node_4914:0.0092786993498536)Node_4915:0.0421526172629289)Node_4916:0.03455770140520079)Node_4917:0.16034560054742647)Node_4918:0.035117045603949855)Node_4919:0.020458870949205496)Node_4920:0.039768176728814546)Node_4921:0.03979537859419782)Node_4922:0.024152631126733427,((((((((((((((((48279:0.11027999201047292,433629:0.06710514681208207)Node_4923:0.005970048189972855,(((126857:0.03105482987803632,57242:0.011378496527999871)Node_4924:0.055086831942829394,56267:0.08421872926936119)Node_4925:0.02870003789096894,(126827:0.048867577053497056,126859:0.06103077676214013)Node_4926:0.0045528557868137875)Node_4927:3.73628282234857E-6)Node_4928:0.04697309338155206,((((((((((((((303304:0.013714020146131775,9226:0.018052942300889274)Node_4929:0.00890351883522686,57237:0.02501200640903588)Node_4930:3.73628282234857E-6,(178893:0.006459108275006993,178894:0.005902742559922993)Node_4931:0.023377664076160706)Node_4932:0.005263303574905053,178890:0.026097771081756906)Node_4933:0.015671015379792208,(((1238232:0.004092477653996,867385:0.0048933780939207205)Node_4934:0.01918125379638392,1176404:0.030062216789799475)Node_4935:0.0010645162897314191,1358780:0.047171870350958545)Node_4936:3.73628282234857E-6)Node_4937:0.003680748767260321,869457:0.026574907245208595)Node_4938:0.006949901001371051,311900:0.035529785121946884)Node_4939:0.029690170908321087,69957:0.06587210045967168)Node_4940:0.009215249834838528,((151761:0.047846317418181815,57247:0.08400913086018792)Node_4941:0.014922286010255466,(176066:0.026397445723316617,671079:0.06533557008442002)Node_4942:0.01127539865392164)Node_4943:0.005751285617573849)Node_4944:0.009191900215253112,((176057:0.04768305575172267,57251:0.04101415834862641)Node_4945:0.023472029045472857,678581:0.0759284595004992)Node_4946:0.004304843829845352)Node_4947:0.004603367641270333,(176024:0.037556330117412356,504069:0.03945677813023413)Node_4948:0.012054612974992674)Node_4949:0.0022789850923207455,((57434:0.025779351411446452,60468:0.08151475272375004)Node_4950:0.011504775048159253,176022:0.02703060952950234)Node_4951:0.008476513421880496)Node_4952:3.73628282234857E-6,13146:0.04351725881346077)Node_4953:0.01449074181148182,((((314228:3.73628282234857E-6,986099:3.73628282234857E-6)Node_4954:0.02695897308360982,986098:0.035515116637747764)Node_4955:0.022194639424465402,136504:0.06930041078117727)Node_4956:0.008486945185444218,13180:0.028561141393876992)Node_4957:0.018158298670264608)Node_4958:0.04956574593999402)Node_4959:0.011673646350220843,(((175834:0.01734693934264962,978109:0.017603833351814282)Node_4960:0.0161549506423904,175843:0.048417685083776744)Node_4961:0.023640216570192125,155086:0.035931232865084886)Node_4962:0.040817077424455415)Node_4963:0.0036446290106407356,((((115700:0.03286391147027234,8932:0.022151302973640354)Node_4964:0.009971399239327262,869458:0.04218611242635445)Node_4965:0.009291969381211334,(115703:0.029712222181356815,135631:0.0263176186228745)Node_4966:0.004909408019960339)Node_4967:0.0035784357337193726,(262124:0.01125780644812026,915434:0.03465555200418353)Node_4968:0.005140078119809527)Node_4969:0.02713309559224807)Node_4970:0.008648977032287798,(((((((((((((((((((((((((((((36253:0.013397541973247154,54771:0.0074730125048379885)Node_4971:3.73628282234857E-6,(160760:0.006363760048857385,54559:0.008823252967590631)Node_4972:3.73628282234857E-6)Node_4973:0.0034834490506572445,((163845:0.009681085652727928,285237:0.011289364209387788)Node_4974:0.001090405824169668,64802:0.004144932843129309)Node_4975:0.0013232486629850583)Node_4976:0.00283028036381669,54769:0.007017027631904018)Node_4977:0.007813183525849933,(37609:0.008740164500074617,670343:0.012427674418888127)Node_4978:0.007709000038274895)Node_4979:0.002677298195766621,(((175930:0.014619838435918287,175933:0.01864570073445393)Node_4980:3.73628282234857E-6,179411:0.01463144399148988)Node_4981:0.0048742238028719525,(175947:0.015496258327707428,37607:0.010969993918881857)Node_4982:0.007783270415754759)Node_4983:0.0067871963848232806)Node_4984:0.001207611296417006,(30427:0.015445935310351579,372289:0.03019858663197125)Node_4985:0.005886870774749115)Node_4986:0.0033659539917279073,((357699:0.0022095397814633497,571888:0.0033233787959341963)Node_4987:0.014567882637349405,385245:0.03785409389018653)Node_4988:0.0024874851783266)Node_4989:0.0023947582343850104,(((((((1523895:0.00330679053380139,64804:0.001100901967136948)Node_4990:0.001087924381164387,509921:0.0033249216786713914)Node_4991:0.002194915303678068,((283637:0.004413067254942381,591142:0.0022107593135662854)Node_4992:0.002204942784359108,1523893:0.007698262577828124)Node_4993:3.73628282234857E-6)Node_4994:3.73628282234857E-6,64813:0.009970841121682098)Node_4995:0.0011431351633342936,(64801:0.0021941690755872883,64815:0.0010954628798927474)Node_4996:0.004386829473744578)Node_4997:0.006128672041012981,(64806:0.009877623966062028,64811:0.01575560709539853)Node_4998:0.003777225416691409)Node_4999:0.013348979185975825,589913:0.01878914985830065)Node_5000:0.003518929147879369)Node_5001:0.015674545097474575,(36255:0.002266487451922429,37598:0.003255220695316502)Node_5002:0.01895779153544681)Node_5003:0.005673478681175311,(((((((267980:0.008155342189516168,504295:0.015105461071281176)Node_5004:0.002141389771487814,267979:0.007043934953956686)Node_5005:0.0016157213812030254,(260902:0.00948772556887053,504299:0.023251090235248413)Node_5006:0.0358233494848732)Node_5007:0.0012240742643596925,74588:0.0022069113250846218)Node_5008:3.73628282234857E-6,((125294:0.002207050201276601,36250:0.004400982564820352)Node_5009:0.0011076059879829763,433632:0.009909467383348369)Node_5010:3.73628282234857E-6)Node_5011:0.02772363284315567,84782:0.020941070290660068)Node_5012:0.009111111942397127,98964:0.042934567986922974)Node_5013:0.003124859792529994)Node_5014:0.001153766147106312,((((((((((1235644:3.73628282234857E-6,555143:3.73628282234857E-6)Node_5015:0.008979543905248627,555144:0.00679718866906125)Node_5016:0.0028549097587352067,(555234:0.0023620567638991796,993346:0.00433031194833284)Node_5017:0.005795729228206339)Node_5018:3.73628282234857E-6,((84849:0.006018718990613056,84850:0.006019723279937095)Node_5019:0.004418320935850236,109390:0.0019255745728218837)Node_5020:0.002432995625007331)Node_5021:0.003309411817807036,84841:0.009944430732447839)Node_5022:8.822775457929432E-4,((((84819:0.023059619102488407,84831:0.04065925558713048)Node_5023:0.011698797793573123,84803:0.025067721240984615)Node_5024:0.004527975687337923,(84795:0.010153616909912467,84812:0.013543287310947434)Node_5025:0.004217213306333166)Node_5026:0.0037879646438933683,(84833:0.0311772685335814,84835:0.005319805448795227)Node_5027:3.73628282234857E-6)Node_5028:0.0011043135485897559)Node_5029:0.009809831958768174,504886:0.020912529404493077)Node_5030:0.0022860741196740896,84839:0.01286622261890454)Node_5031:0.004772445864517792,84817:0.006677185419351696)Node_5032:0.005075000579234282,39638:0.002086427946770224)Node_5033:0.01742804802032018)Node_5034:0.004186934214961517,((45807:0.0020521160105247374,56325:0.0024604311469012497)Node_5035:0.016701649544328786,1108006:0.040962040548991475)Node_5036:0.016441355905550025)Node_5037:0.017901115856085635,((((((356903:0.01763281731142784,356906:0.005815477036223763)Node_5038:0.011533114820063322,221976:0.01610734613432361)Node_5039:0.0029524974032893755,356909:0.009694934761960454)Node_5040:0.0010743298642391771,(1477527:0.0025203313748527684,667180:0.008529880295854013)Node_5041:0.001681071470350502)Node_5042:0.012789878144962843,((48849:0.013582563715668534,9160:0.005860818372020045)Node_5043:0.00945642486655022,150914:0.04293317334833261)Node_5044:0.007270575966120101)Node_5045:0.01508736601407151,(187444:0.01959166315596302,267976:0.03830318829162001)Node_5046:0.005732844670450266)Node_5047:3.73628282234857E-6)Node_5048:0.007581398834395389,((((40157:0.034377341119246695,414892:0.008753971765208118)Node_5049:0.011507347054952054,59729:0.01767545874567948)Node_5050:0.009045395638951017,81927:0.06725079038418469)Node_5051:0.007538622267361551,1302145:0.07414036140739391)Node_5052:0.007036542008876081)Node_5053:0.025566823881908125,(1763895:0.0577077300967515,88112:0.06105551812404376)Node_5054:0.009259172259255512)Node_5055:3.73628282234857E-6,((((((1226197:0.0014039607717819486,548489:0.0018929285329386037)Node_5056:0.014169375271167108,1226199:0.010376397856629818)Node_5057:0.02251027869392608,62165:0.034290439942376884)Node_5058:0.009360679667564455,58209:0.02795504879681656)Node_5059:0.0163912601866527,241750:0.045016853312304254)Node_5060:0.03404404352103167,(((141853:0.027578101400161596,257485:0.03044021566627398)Node_5061:0.02556164251637306,109454:0.03225830269515039)Node_5062:0.042672511737004114,50250:0.06088126406698935)Node_5063:0.024308985814356917)Node_5064:0.009636572450689633)Node_5065:0.004269502333521529,((((((((((238859:0.011215622442787412,520177:0.016961675113601915)Node_5066:0.007753494067476625,201312:0.027544538097115056)Node_5067:0.021805000851704316,(201311:0.02611194860207209,520168:0.03396890005095881)Node_5068:0.007188676603463814)Node_5069:0.013986627365375134,238855:0.03194171207898297)Node_5070:0.012987008054829642,520161:0.03673897731864839)Node_5071:0.0040134674211121804,(201335:0.020667342822599896,36275:0.008583488899731614)Node_5072:0.035376831438456754)Node_5073:0.017565128378718535,((181636:0.02567263928975942,932028:0.08390079015474382)Node_5074:0.0014205966006572827,(135981:0.0065084045568418545,43581:0.003533984807460625)Node_5075:0.02564648246110205)Node_5076:0.01823438721966257)Node_5077:0.023702970393672567,((((216226:0.048914387267941846,48155:0.04274247894601688)Node_5078:0.037364582727244036,(343932:0.06587302803840123,73321:0.06487229711521515)Node_5079:0.01241135314803507)Node_5080:0.007387742841865139,(69942:0.042859629196621556,980226:0.05984786767688411)Node_5081:0.02072925145368538)Node_5082:0.008069019104376665,48156:0.059838276140226236)Node_5083:0.0017265990310855201)Node_5084:0.00399633579817422,(((125283:3.73628282234857E-6,493818:0.004405278812078497)Node_5085:0.02739136941688389,241766:0.024463624794016644)Node_5086:0.008162719510459777,241747:0.026236031060976276)Node_5087:0.03635199816241149)Node_5088:0.007250605642351659,(((((((((173221:0.020289996457493544,173222:0.0056300528428833005)Node_5089:0.0021943305027018038,173223:0.00797849208355762)Node_5090:0.008439532049792144,173224:0.004681089761597868)Node_5091:0.0033611574742642217,173225:0.0036084553378731956)Node_5092:0.013332441487917608,((173226:0.02127058530123597,173228:0.007351627092975841)Node_5093:0.004474856263162936,173227:0.015996366017513287)Node_5094:0.009263962468203707)Node_5095:0.003684893725354334,72873:0.010947325318189281)Node_5096:0.018868853555232625,72875:0.021890819537555534)Node_5097:0.017964710860546376,317158:0.027380954183521135)Node_5098:0.022406062425894744,56436:0.04645813959941402)Node_5099:0.004882963037509204)Node_5100:0.013501549789898516)Node_5101:0.009904687761956426,(((((((((156542:0.00758901692907638,9157:0.008183692946321614)Node_5102:0.008143684380982247,352469:0.01644224240340651)Node_5103:3.73628282234857E-6,(48890:0.003174324036210466,48891:0.00694050503276905)Node_5104:0.0077238826014543365)Node_5105:0.011955809560719895,245590:0.02868657714240391)Node_5106:0.010459731011915583,981581:0.06971816663681675)Node_5107:0.035685965297823814,181119:0.03661926095598542)Node_5108:0.0013031398704209322,(((369970:0.027751645614827444,59894:0.01697601500598925)Node_5109:0.0024114686481724094,(125286:0.021068320875010642,358814:0.02108733479070239)Node_5110:0.009632270783374166)Node_5111:0.008078202149233006,((1071652:0.014904515054922437,201374:0.016032544607377124)Node_5112:0.021735368523009408,337173:0.019356769744558376)Node_5113:0.08227585352575138)Node_5114:3.73628282234857E-6)Node_5115:0.003004941617013096,((((127946:0.03039221529440546,9187:0.011887320451574831)Node_5116:0.005288504288860684,9188:0.007895110886584289)Node_5117:0.003746424584514818,((1562130:0.006783578084513595,411519:0.011224331720910634)Node_5118:0.0033329525747823165,311356:0.008986082560740035)Node_5119:0.0018936075590487052)Node_5120:0.02450874991416193,(1364862:0.023103557190254226,229100:0.024093873957175542)Node_5121:0.010084312717371993)Node_5122:0.0036369810509049054)Node_5123:0.013356624180271887,((((36269:0.004384358188592069,451428:0.012282334197510123)Node_5124:0.0032674608049124143,(381110:0.03417744794991443,9172:0.010587525169904046)Node_5125:0.0077684527109347845)Node_5126:0.0022069819003327257,(279927:0.011240096938587105,451382:0.007770642509056133)Node_5127:3.73628282234857E-6)Node_5128:0.019732685744524706,116992:0.03381225533995506)Node_5129:0.012617477547444553)Node_5130:0.018646976937194984)Node_5131:0.017424560787314018,(((((((((((36249:0.0067671417421873055,701737:0.008752555688907364)Node_5132:0.018264591760851673,932674:0.0033415229859647456)Node_5133:0.003853190548131512,85066:0.0016886785647006457)Node_5134:0.011051262154017718,134902:0.0355256728243592)Node_5135:0.016353177526760684,371917:0.023084571930714885)Node_5136:0.008214652902128354,(((193059:0.026213168406392172,257846:0.028900945749617588)Node_5137:0.008740663347232227,34924:0.032367762719427366)Node_5138:0.008753138951087936,56783:0.031912387634796535)Node_5139:0.004049010763836992)Node_5140:0.008109464162787001,((56789:0.008862958121016602,56790:0.006072480439598777)Node_5141:0.025039056740934394,56796:0.0405393703162319)Node_5142:0.0057456633463793105)Node_5143:0.02506280983334874,409288:0.0823574411096056)Node_5144:0.0017784815296123834,(254642:0.04915323196994067,28733:0.0577352016357902)Node_5145:0.012250145131892936)Node_5146:0.0033272368307668,((276764:0.0033388755871422726,337178:0.008740948884598613)Node_5147:0.06244774097710994,46906:0.04187333025880793)Node_5148:0.009988788496735663)Node_5149:0.022323023645021492,(((762613:3.73628282234857E-6,762617:0.002193215010750805)Node_5150:0.0029498771255643476,762568:0.01380693729617052)Node_5151:0.06184513736939437,192213:0.045160735265931964)Node_5152:0.009120834007147994)Node_5153:3.73628282234857E-6)Node_5154:0.007913152592075274,(((((242120:0.009929448503858216,256038:0.012292365194477661)Node_5155:0.004460993793743337,369484:0.00740304329260103)Node_5156:0.0054409776123190276,(665151:0.014440277128165008,665152:0.005704604681161657)Node_5157:0.005697522369654729)Node_5158:0.016011605318083814,(((665142:3.73628282234857E-6,665143:0.0010864246882595348)Node_5159:0.050816693374176755,44318:0.014387908238892688)Node_5160:0.00489960624523757,(175139:0.01838043738220589,665158:0.004039262532335577)Node_5161:0.014628594374029679)Node_5162:0.04951486981253147)Node_5163:0.012904520649919735,(((266351:0.036751694378128974,266374:0.02744091462186678)Node_5164:0.03556457262705341,366454:0.06223505138995887)Node_5165:0.002535376462469457,381039:0.03614135255817268)Node_5166:0.005720949600565319)Node_5167:0.004733380885583729)Node_5168:0.006396410099205078,175006:0.04273779529294457)Node_5169:0.013310758232072863,874461:0.03720346226172327)Node_5170:0.03292867065286584,47692:0.06822096528247804)Node_5171:0.07082503361120027,((123379:0.05856398151052423,183540:0.04487432950930284)Node_5172:0.02377044913936415,(397308:0.06301349761448788,81930:0.09152883781029389)Node_5173:0.026726846033375853)Node_5174:0.019355160436292547)Node_5175:0.026834666419454204,((((190676:0.015728462446005263,689266:0.02442798844669311)Node_5176:0.007102628584270507,(347507:0.016605673346125217,472775:0.007811252647745208)Node_5177:0.015850244700092622)Node_5178:0.005371941808630637,472795:0.03474646624055873)Node_5179:0.00967370618824195,304640:0.021533424527207985)Node_5180:0.06000130242430811)Node_5181:0.013775071805074382,(8895:0.01766694634437566,8897:0.02344658438510502)Node_5182:0.036191141660041365)Node_5183:0.010273235728234565,((((((118200:0.02756999880196678,137523:0.012491431485725643)Node_5184:0.007829522133639268,51359:0.02525548197711191)Node_5185:0.007103047760171039,381861:0.034059895946217875)Node_5186:0.012884984973072118,345728:0.05411982067331398)Node_5187:0.02671238371464711,390975:0.07692880440035957)Node_5188:0.03523337319041849,59419:0.07557772087892395)Node_5189:0.01572566025820135)Node_5190:0.007046607569859427,(((433634:0.034532758544631476,497867:0.02588882277344016)Node_5191:0.01738137190199826,325335:0.044842608707474634)Node_5192:0.025997287235889604,188341:0.08130855302577605)Node_5193:0.005746752260084451)Node_5194:0.008250265704616554)Node_5195:0.004409875440133284,((((((((((179808:0.006469229036291878,37036:0.0029935248740768487)Node_5196:0.0042589950930423,(119608:0.06713183271545235,328044:0.0058218368747304395)Node_5197:0.0021506236617546675)Node_5198:3.73628282234857E-6,(1192867:0.006860035857384262,328046:0.008209922074826674)Node_5199:0.0011059972000425685)Node_5200:0.0010462777342017248,1132478:0.027689592554145173)Node_5201:0.011868668943873442,507597:0.018065840360926642)Node_5202:0.004051134479969745,((28708:0.004669148304970604,28710:0.004817501406074615)Node_5203:0.02087922278934605,395889:0.0279916274580124)Node_5204:0.00308121976476011)Node_5205:0.010736114169377933,(((425635:0.015502379496064424,54971:0.008797519768451797)Node_5206:0.010331206273579028,100826:0.029452304806093635)Node_5207:0.009688124717963119,(118786:0.004751391200651431,54508:0.006907815294480037)Node_5208:0.048917740814394435)Node_5209:0.009099922329367531)Node_5210:0.009353052312865349,(((100859:0.010518865259781929,261961:0.028243809387392512)Node_5211:0.013351439358505615,171275:0.018167356691486464)Node_5212:0.004081611416928915,185689:0.0372375474228957)Node_5213:0.014170474486380613)Node_5214:0.0038506425690548493,((435638:0.00112567972853735,9217:3.73628282234857E-6)Node_5215:0.02499406776861136,(37040:0.015969025004669735,85097:0.01618554920046864)Node_5216:0.027772231012279137)Node_5217:0.008677321565387744)Node_5218:0.006534468693806465,((((54020:0.0023874730145020556,54021:0.003258304621117298)Node_5219:0.003410452069705172,54023:0.003524731225954155)Node_5220:0.018751263152167026,54026:0.02788583134233157)Node_5221:0.018216985408285768,37064:0.07112282064893564)Node_5222:0.00501513833911272)Node_5223:0.005207262534040168)Node_5224:0.0018259779503078117,((100828:0.006192370245276271,342690:0.008885863724317185)Node_5225:0.009486824795471836,345573:0.013264586749848225)Node_5226:0.04173355442314628)Node_5227:0.001882468513436924,((((((((((((40817:0.0034551813964051508,40818:0.006729406949022645)Node_5228:0.003349765121001123,9117:0.010169226720229836)Node_5229:0.0011690484191510708,(40819:0.025184956549248322,40820:0.007924472261761425)Node_5230:0.0010945849096394501)Node_5231:0.0011232082510058991,40816:0.004508827725734887)Node_5232:1.498300022875468E-4,((((34922:0.005633701709807524,9118:0.013641847965184882)Node_5233:3.73628282234857E-6,9116:0.006757541516601548)Node_5234:0.001118545963201054,9115:0.010248204416992293)Node_5235:0.0021172005365365674,30415:0.010394122781889188)Node_5236:0.002234262985991971)Node_5237:0.003458581918624257,(1171711:0.002949894016886671,9111:0.007255609983278667)Node_5238:0.002458003698571277)Node_5239:0.006532611066133392,(30414:0.006166654199697975,925459:0.007479032252264268)Node_5240:0.01763188106712153)Node_5241:0.030937876863432176,(((((((((261959:0.0240389146020487,592172:0.017751565847328985)Node_5242:0.012921236742133278,261967:0.029228874528081407)Node_5243:0.007301985377085378,547198:0.04051134825012856)Node_5244:0.005915940984305099,548806:0.06901265161612975)Node_5245:0.009281240211732652,(9121:0.01700545472869856,9123:0.035989250623585885)Node_5246:0.02761137488350722)Node_5247:0.003537997337208871,(((54499:0.004022351142206158,547194:0.018990653883521978)Node_5248:0.007847808522115723,1150654:0.01547555124332917)Node_5249:0.014319997291929554,1294523:0.026835724012513617)Node_5250:0.01343222037858218)Node_5251:0.00938760163814785,(171406:0.0015958967456668376,439704:0.01845825362005897)Node_5252:0.049229043813158416)Node_5253:0.025345896826079666,54369:0.09604299754204891)Node_5254:0.042630523204037846,54386:0.11804643001047489)Node_5255:0.010484948603838631)Node_5256:0.006785243194121017,73107:0.05649272847206544)Node_5257:3.73628282234857E-6,(((497866:0.017747682909696232,78197:0.02381325902300819)Node_5258:0.03461619799801777,8947:0.11126605884033881)Node_5259:0.022914644479421604,57439:0.13820775672683702)Node_5260:0.016943898496152573)Node_5261:0.003159132848077023,((((((((211598:0.038464538743985734,8957:0.038430347839211836)Node_5262:0.009513974064385696,387810:0.03128169607267848)Node_5263:0.012601365281786018,((115122:0.004614072431770171,30397:0.004608766289525974)Node_5264:0.0016051445416627533,115229:0.006446228873915453)Node_5265:0.015419278421609837)Node_5266:0.013307925354966948,(208451:0.039291033852330653,8959:0.08363434029924337)Node_5267:0.008632422499934423)Node_5268:6.167876252046244E-4,((252784:0.012330273632459266,8962:0.009426701242834368)Node_5269:0.011204251078833627,(214438:0.007081895937476055,307441:0.006558737399036105)Node_5270:0.013385220031088748)Node_5271:0.022211569870116833)Node_5272:0.024945499444093716,56262:0.09478685056400121)Node_5273:0.016272870723855908,((((((120794:3.73628282234857E-6,345164:0.002228120925276322)Node_5274:0.005837801143172851,8954:0.00429324400467314)Node_5275:0.014792652455793583,8953:0.01748813911103263)Node_5276:0.011320811141004106,56350:0.02457364879520272)Node_5277:0.009773400442856234,100819:0.050395278998306224)Node_5278:0.07849689609192087,56335:0.07045030423936842)Node_5279:0.029657627754507632)Node_5280:0.005157407287347887,((((79626:0.018423137189975246,92683:0.016683319077860078)Node_5281:0.005223956173860159,37083:0.01929059491662071)Node_5282:0.013473980295398225,9233:0.02736317634504879)Node_5283:0.0028172518663996,9238:0.030750179046871755)Node_5284:0.028321839530608607)Node_5285:0.0030844687662203835)Node_5286:0.0032619176456810234,(((((((((188380:0.008430988693335896,670346:0.015427442216088078)Node_5287:0.006859946043945984,188382:0.02324586777843861)Node_5288:0.0019377733239477567,592150:0.010448791996487496)Node_5289:0.007452969192225602,188376:0.03293935070199176)Node_5290:0.009603230894019403,8901:0.03756762476170616)Node_5291:0.004405140320634062,((188379:0.005047285719819277,458089:0.009636133866110187)Node_5292:3.73628282234857E-6,887049:0.011890261526870569)Node_5293:0.017147297708236822)Node_5294:0.0027247275943189605,(188375:0.03630972985350405,433628:0.02411590449095678)Node_5295:0.007276666162802447)Node_5296:0.0038160243524865893,(((((1481669:0.010057862964956343,585464:0.032603160682595264)Node_5297:0.00620375061567477,30390:0.02365957363999015)Node_5298:0.0027549649348198547,390973:0.03096327615237645)Node_5299:0.001238293532642262,188373:0.025734008219927714)Node_5300:3.73628282234857E-6,110668:0.012033079099394548)Node_5301:0.008153738203321706)Node_5302:0.022630990170385112,((((128390:0.018850663003371883,335483:0.024239535145843028)Node_5303:0.00254485098307758,100858:0.01881455610618232)Node_5304:0.004071960224305278,(257867:0.0011058376625294073,259913:0.004482805893653939)Node_5305:0.00720632360815361)Node_5306:0.014847119672530598,(9209:0.06296621727062936,97097:0.07522096765296042)Node_5307:0.010344598202294822)Node_5308:0.0039870910569189105)Node_5309:0.003511748464031975)Node_5310:0.005877450751652291)Node_5311:0.0015964569714678894,(((52775:0.005928814925427505,8928:0.006648398424618577)Node_5312:0.012081637772319048,36241:0.029399095146471474)Node_5313:0.03658805643175184,43455:0.04386281996807784)Node_5314:0.0022265440706774864)Node_5315:0.017945995044584613,(((((((((((((((242522:0.002232715270199169,30408:0.0011344181165587352)Node_5316:0.0033669660589294853,(9096:3.73628282234857E-6,9097:3.73628282234857E-6)Node_5317:0.0033947963589380857)Node_5318:0.004748186173026669,(9044:0.013413179841934152,9046:0.0027106128290271783)Node_5319:0.008712547869336956)Node_5320:0.0037428214494734705,(9054:0.01351817787828615,9055:0.011750512272302225)Node_5321:0.008673463077473745)Node_5322:0.0018901324707081308,(9088:0.0011080223599247326,9089:3.73628282234857E-6)Node_5323:0.006551947697362284)Node_5324:0.004458841569676129,(((9063:3.73628282234857E-6,9064:0.0022262545107027626)Node_5325:0.011036811688205375,9066:0.01432328207953629)Node_5326:0.004716601695508462,265498:0.010647717777734591)Node_5327:3.73628282234857E-6)Node_5328:0.017634455151673792,(((30407:0.003328664311755074,9071:0.0022597019954731434)Node_5329:0.014869158402975709,9061:0.02559369860119788)Node_5330:0.007852190873512348,(228248:0.005615072208755096,228249:0.012757586796018815)Node_5331:0.014446302802964743)Node_5332:0.0013238645116314465)Node_5333:3.73628282234857E-6,(((((142658:0.0011407428731805085,30403:0.01734082412193714)Node_5334:0.004297207134288504,9059:0.00498636979877946)Node_5335:0.02519933444881065,(9049:0.005479256650497301,9050:0.004729052491988127)Node_5336:0.015304598811496687)Node_5337:0.01158369489882067,(((9032:0.0033825661755642685,9034:0.008012050330972718)Node_5338:0.004678217082995728,9031:0.008897373434359724)Node_5339:0.0022668922350196972,9033:0.006974181461879065)Node_5340:0.01416867119553528)Node_5341:0.0034756962560587835,83285:0.035269548380097354)Node_5342:0.004989875106305001)Node_5343:3.73628282234857E-6,(((((((1206065:0.012103663494330655,604433:0.018702057073932576)Node_5344:0.0054982145713038,559495:0.027656508661593242)Node_5345:0.01721740767281805,466541:0.07127234541288477)Node_5346:0.016937648107555905,388972:0.06185725279148429)Node_5347:0.010097406402602784,(388974:0.020185457510493207,9083:0.009131423695521291)Node_5348:0.016027725269866115)Node_5349:0.0045084518752985464,((((109044:0.01452727507028698,267427:0.013735633017098195)Node_5350:0.0227639569240636,9078:0.03234076573583939)Node_5351:0.005362751930716772,(46218:0.027550459268209256,93934:0.01364840871117367)Node_5352:0.019026092010284282)Node_5353:0.012719356441407656,472989:0.01649114045126212)Node_5354:0.008762259519777101)Node_5355:0.012101455911999476,((459760:0.004707442130534366,459761:0.0064973733113859915)Node_5356:0.022047486127380063,(114919:0.005419498823805383,573593:0.008391578277644557)Node_5357:0.03251095627934345)Node_5358:0.0049166669149635365)Node_5359:3.73628282234857E-6)Node_5360:0.003747365347731714,(((1155787:0.008829644493853428,1344035:0.025191191500390668)Node_5361:0.023519622034690678,1233216:0.017891313620631302)Node_5362:0.01693197928863189,9103:0.05002483233431494)Node_5363:0.005123603805227617)Node_5364:0.02685393429578621,(8992:0.02437312157286201,8996:0.0130860298923439)Node_5365:0.017294179989863406)Node_5366:0.00949742529868409,(9009:0.012724788607375675,9014:0.016580899340037262)Node_5367:0.04242290233652953)Node_5368:0.036215183786394184,(84986:0.00833677123868623,84990:0.010148191665550668)Node_5369:0.06897936516282478)Node_5370:0.014746888575286833,81907:0.06962619963018792)Node_5371:0.011238330495297797,((((((((((8868:0.01746352774712445,8869:0.007783264140256375)Node_5372:0.003849782703741511,(219595:0.001033041182808931,541010:0.00343102769239642)Node_5373:0.010118139640532701)Node_5374:0.005266734583305575,((132587:0.07383310987256822,50365:0.0028221813934392803)Node_5375:0.013998577228878772,8853:0.017448909373184607)Node_5376:0.0037675676657355434)Node_5377:0.018660702199070393,60182:0.05750121516471963)Node_5378:0.016270806166840304,(8832:0.020774733295021833,8855:0.019663601231157315)Node_5379:0.007993021951664757)Node_5380:0.0015502847391832147,((((((28680:0.0022378851642067482,75839:0.0022362325686069253)Node_5381:3.73628282234857E-6,75838:0.017127444077440726)Node_5382:0.0011569066011105458,(75854:0.0011192129813360713,8839:3.73628282234857E-6)Node_5383:0.0010832754867250488)Node_5384:0.002445518655695613,56278:0.006599116658660446)Node_5385:3.73628282234857E-6,(45639:0.028870420705271273,75865:0.0024316696101644997)Node_5386:0.001097515644709117)Node_5387:0.0043314483103407166,75844:0.002245031217248845)Node_5388:0.0012317788622758041)Node_5389:0.002253500038514673,((219593:0.001115479565803988,219594:0.0033618347762368866)Node_5390:0.002235547406236059,30385:0.002234050356140398)Node_5391:0.0022724141049340926)Node_5392:0.0016351022082877489,670348:0.15260774132974383)Node_5393:0.010622465313175709,30387:0.0379409964156867)Node_5394:0.041622095378569854,8851:0.03196886854409494)Node_5395:0.013627272761400652)Node_5396:0.02436493056836744)Node_5397:0.020556638568869794,((((((30468:0.0339567198575907,94827:0.04031200519282705)Node_5398:0.08777550526499998,8805:0.07310090422157277)Node_5399:0.03250459684030147,((147466:0.002401875581964714,8811:0.006664082446898518)Node_5400:0.010823955076743146,147464:0.009855554322406718)Node_5401:0.028638945840712228)Node_5402:0.01697157711079014,8823:0.05070893302339626)Node_5403:0.005429292220495913,((8787:0.008483580333245465,8790:0.010574460899318336)Node_5404:0.017193780051702686,(8795:0.008076503644257261,8797:0.006750436536609527)Node_5405:0.02936808945562411)Node_5406:0.004657857384746777)Node_5407:0.00963308946521085,8801:0.04302481972411423)Node_5408:0.02938541028335835)Node_5409:0.2371921356756009,((((184236:0.02953523727448274,8501:0.03449578289891617)Node_5410:0.0046332556277189066,(184238:0.03637785269791737,8502:0.02572575627429875)Node_5411:0.0012632893136317418)Node_5412:0.0384973212930776,184242:0.08558677263015459)Node_5413:0.1665652765363147,(((38658:0.05231468228295802,84099:0.03548372973569771)Node_5414:0.051162787043201444,8499:0.1187472304671431)Node_5415:0.05074345553919516,(38654:0.10208957858158066,8496:0.06413175296814803)Node_5416:0.04002377538634227)Node_5417:0.1389665131856996)Node_5418:0.31949670403851793)Node_5419:0.052934172914478446,((((((((((202459:3.73628282234857E-6,202460:0.002140576776786689)Node_5420:0.020369625401660405,(204961:0.016717629036920825,74926:0.01528754224244079)Node_5421:0.006347330192618244)Node_5422:0.0024039058169305267,((260615:0.01198986172329713,421224:0.01186499596189465)Node_5423:0.003021868864690603,176196:0.015959513798033807)Node_5424:0.005851654643123703)Node_5425:0.008244351230519224,(((((176193:0.002045445858623385,72008:0.034911219978991465)Node_5426:0.010789674333245782,176192:0.016390585596451887)Node_5427:0.010998886255460513,260627:0.03193465446143433)Node_5428:0.004035237190761329,204965:0.024767241593446142)Node_5429:0.006232661664540701,74909:0.01992238817771953)Node_5430:3.73628282234857E-6)Node_5431:0.010577224627043242,((((((260631:0.0032497149142259696,378291:0.004248200039027903)Node_5432:0.011045948612205196,74916:0.015113492326735764)Node_5433:0.018989677387736152,(260618:0.012881948752579747,378289:0.02419560817645785)Node_5434:0.017462641830817683)Node_5435:0.008414327805809583,1138843:0.06194184378076108)Node_5436:0.012258283068146084,((260624:0.04295347494484281,260628:0.04200437624546043)Node_5437:0.002961079431150455,204958:0.08382888535533768)Node_5438:0.003557840487165648)Node_5439:0.007521126439286782,204942:0.037458383045434335)Node_5440:0.007007152822861439)Node_5441:0.033705052932156344,(((((((101700:0.025570880123499354,101701:0.021106043474260622)Node_5442:0.010314815414338164,86975:0.043964887603183574)Node_5443:0.018451508544239107,101699:0.0444193411475343)Node_5444:0.005991129758395389,(260613:0.027818416386670364,74920:0.013913894037055721)Node_5445:0.027314363380188496)Node_5446:0.010106308044943486,286009:0.12386141424556962)Node_5447:0.016192518307985213,((167804:0.029023659957976785,532073:0.04330576722374217)Node_5448:0.007526606199879496,569598:0.04005333823051331)Node_5449:0.005299883518875692)Node_5450:0.00984292354991288,(260614:0.04214865638577543,74924:0.05255755737916688)Node_5451:0.024410092603865494)Node_5452:0.01122035417274763)Node_5453:0.01763459287379442,((34903:0.03365848262922163,8478:0.041256056254542504)Node_5454:0.03429143683080166,55544:0.13026318230795997)Node_5455:0.013780711726298633)Node_5456:3.73628282234857E-6,(((27790:0.01896865535256666,8469:0.016986547115083444)Node_5457:0.011566931916915562,(27787:0.0210657272453774,27788:0.025174736092011513)Node_5458:0.008973855525025502)Node_5459:0.032500233624130785,((573971:0.03717286420090971,641010:0.03773222261235259)Node_5460:0.17258300760461012,8475:0.09022412729593456)Node_5461:0.012512166097235863)Node_5462:0.0013732041238458817)Node_5463:0.029758171367367713,(((((((171793:0.034360445675601724,171798:0.03799790462254729)Node_5464:0.01252987722481881,101491:0.05689979273016493)Node_5465:0.020681260832873992,904230:0.02490509859580004)Node_5466:0.005966038600721814,(100213:0.014495652468437962,55534:0.024539979093765457)Node_5467:0.03509429915443697)Node_5468:0.0071955369564393815,((13735:0.0662856697017456,161718:0.0401908139231452)Node_5469:0.006558979032852965,159310:0.0838947938117092)Node_5470:0.00807755992956439)Node_5471:0.037625039315823956,(227466:0.048636346496641496,55542:0.04696022977124498)Node_5472:0.08417789054776413)Node_5473:0.07574203312622012,44489:0.2084343133723231)Node_5474:0.025749344967739344)Node_5475:0.02151235204878743,((((251359:0.034320703295374115,904186:0.028249327476276218)Node_5476:0.05161611893507387,(44491:0.02758070095867185,44493:0.022099624833199247)Node_5477:0.08138943447226393)Node_5478:0.0326209602032647,44504:0.09738730462302012)Node_5479:0.11345454619570784,(227871:0.17277644678771878,44522:0.3211147223170898)Node_5480:0.10585025853059611)Node_5481:0.07627350425466449)Node_5482:0.07191666916996321)Node_5483:0.05695920284094304,(((((((((((((((420386:0.018175680340204715,91906:0.023851328920084923)Node_5484:0.005287702008311843,91907:0.022680616124181256)Node_5485:0.006027285721474795,((179908:0.00640358675908737,420385:0.007371405640453072)Node_5486:0.011676831474289587,420384:0.049148065323224195)Node_5487:0.012473877011522234)Node_5488:0.01338098028693705,420383:0.028723264225151996)Node_5489:0.012874979916556704,91908:0.04466996240326319)Node_5490:0.06260946458739655,(179927:0.1484032810477087,414978:0.3941366279923934)Node_5491:0.0233007634483265)Node_5492:0.018844190311913967,179915:0.09425511988793682)Node_5493:0.04447659683480653,587619:0.16921897890766907)Node_5494:0.44122322813848996,(((((((((171643:0.03247602026907806,740940:0.024774381735862733)Node_5495:0.030817171202991656,171647:0.062445402791715246)Node_5496:0.009436955469674513,(171649:0.00652447069880592,171651:0.003813855866068834)Node_5497:0.01954164745421536)Node_5498:0.008431239168962714,171645:0.015157169857444051)Node_5499:0.010660385143458292,171642:0.0071964046450177935)Node_5500:0.20961861720769723,118229:0.44684470293854367)Node_5501:0.2218004422367074,103695:0.5554986959459683)Node_5502:0.14390753339901594,236742:0.4922915725633011)Node_5503:0.05285880676555021,181671:0.3198009075143683)Node_5504:0.046735375693289456)Node_5505:0.6362225033504403,(((((211979:0.09479516003608773,211984:0.10816239514465893)Node_5506:0.019733895475834394,(28377:0.18483904262923634,38934:0.18181409944368535)Node_5507:0.005966504686863244)Node_5508:3.73628282234857E-6,(332245:0.04173106347033219,44147:0.04620355725780704)Node_5509:0.08631469906333786)Node_5510:0.021228396972910346,((43649:0.03853418734193613,43653:0.052173340685431106)Node_5511:0.00766212211564709,8519:0.06683027349307792)Node_5512:0.05088953533363422)Node_5513:0.009611728293351959,((((31140:0.03643696431183988,51208:0.031146604768406118)Node_5514:0.020060881482535146,118683:0.09038180598839558)Node_5515:0.007701158913718324,8517:0.04626996783831848)Node_5516:0.049473778488384856,43593:0.09252555930307296)Node_5517:0.009765540669550338)Node_5518:0.052495415479974626)Node_5519:0.010777819770893468,((((102178:0.07862691455437482,278977:0.12001275697943511)Node_5520:0.22066627853021303,8554:0.22101042431378748)Node_5521:0.015307784810494326,((62046:0.1344437364472761,62051:0.07840986517434463)Node_5522:0.39155188685560965,52224:0.16338088867209874)Node_5523:0.0243354225739794)Node_5524:0.04366956170944376,711330:1.202572620249867)Node_5525:0.0515535653988109)Node_5526:0.008336080617454706,(((((((340657:0.017134894991082374,95620:0.01454569646881399)Node_5527:0.02690359503798363,80427:0.05155689112401897)Node_5528:0.04366056163978453,(64176:0.03772407354479069,65484:0.02960895002206267)Node_5529:0.05488878023747072)Node_5530:0.015177821294237843,575499:0.08780929052962397)Node_5531:0.019172416217550593,((118850:0.08731589905731146,235402:0.08121319353607988)Node_5532:0.02643334716078805,118848:0.1167948170400808)Node_5533:0.04066958441715828)Node_5534:0.04039506798109203,(((383860:0.03791131975283794,383862:0.03603863789572813)Node_5535:0.016975379460949604,326972:0.0811175287099537)Node_5536:0.03591087912051196,383861:0.059469036619230906)Node_5537:0.07411598458819842)Node_5538:0.1292832947663161,(((((261498:0.18376319961423884,273519:0.15951037352465566)Node_5539:0.05752041299065218,94420:0.1646959692479255)Node_5540:0.04937713647698551,227091:0.14441381158086095)Node_5541:0.01396698034119454,((273521:0.10723317071722054,52188:0.09113758687618848)Node_5542:0.06036238331244165,273520:0.14024866261484675)Node_5543:0.25442569088500006)Node_5544:0.17185101106965603,261503:0.28984264723632036)Node_5545:0.053510061794952865)Node_5546:0.04671287493529211)Node_5547:0.010977479376535197,((((463521:0.04769656895818502,463522:0.0330986353404575)Node_5548:0.005532276535338724,463516:0.027321398365002303)Node_5549:0.0926080131034129,264485:0.30914627732753597)Node_5550:0.0021217752103376854,885424:0.31058295884765635)Node_5551:0.015485293228538486)Node_5552:0.04107355642847303,((((((((((((146911:0.09197853368689972,146912:0.1244118923627758)Node_5553:0.022802068671901713,515997:0.11313383728701451)Node_5554:0.060469887624920234,278186:0.17419758688845605)Node_5555:0.024113122215048625,36310:0.4550785226766294)Node_5556:0.03433395916984737,47724:0.19134061770990943)Node_5557:0.05377493510358946,((357318:0.43202221204577723,402375:0.31829692397813886)Node_5558:0.29578759507805724,13085:0.21770896368238393)Node_5559:0.039039477806476264)Node_5560:0.015966239541007572,((401535:0.26637909095605217,930273:0.39051288198455075)Node_5561:0.06885748981196808,47729:0.2937265051867623)Node_5562:0.06631041008875577)Node_5563:0.021435890845840095,(143630:0.563966286705742,232314:0.47754061490568983)Node_5564:0.08903806258249702)Node_5565:0.003415987797842486,102174:0.42000917518200265)Node_5566:0.014441177746819482,611294:0.3748463587741558)Node_5567:0.10533973267924122,((427908:0.18156543555223809,96741:0.578771429388206)Node_5568:0.05682598683428971,52435:0.15368901139838864)Node_5569:0.0318025785158188)Node_5570:0.029871498388174572,207572:0.25291758653772245)Node_5571:0.06080318783836885)Node_5572:0.030153394655884593,8508:0.6400091159989091)Node_5573:0.03989799957298075)Node_5574:0.011788059769528568,(((((((((((((((((((((((((((((((((69301:0.0010468383989765053,69303:0.0010500203296539858)Node_5575:0.004236773649333324,37751:0.007448191061004323)Node_5576:0.0010377988673959974,69307:0.005290237133838537)Node_5577:0.0010480682934942169,1088686:0.0021030724022373173)Node_5578:3.73628282234857E-6,69302:3.73628282234857E-6)Node_5579:0.0010494816795212235,59529:0.0021128406585484458)Node_5580:0.0021141463594034383,69300:0.005297424059403212)Node_5581:0.00293185262664263,((67940:0.004641177516994744,69306:0.002758721977887404)Node_5582:0.0011821331058274546,27591:0.01017218991878783)Node_5583:0.006153890922626121)Node_5584:0.001954895185484673,(59525:0.016656157037072464,69304:0.01530936756734897)Node_5585:3.73628282234857E-6)Node_5586:0.0032076347596914443,((((157668:0.0010538954486131813,157669:0.001039477367319941)Node_5587:0.010917474857120784,59544:0.02387085271520196)Node_5588:0.00417171757733441,34875:0.012860088951123571)Node_5589:0.0023212191094165568,59536:0.0160069798814478)Node_5590:0.0014329188077066984)Node_5591:0.0026098902850527216,((1027994:0.00832141947604675,66434:0.008311034183326073)Node_5592:0.0013411749348296172,1027983:0.015984448304770974)Node_5593:0.010304456893659945)Node_5594:0.0027843512642646466,(59523:0.016646109801246912,69311:0.002618855529141766)Node_5595:0.005470210503209531)Node_5596:0.0034235043543498697,(((1088033:0.019156691414842966,66442:0.01848479337722797)Node_5597:0.010324854039776885,66444:0.019928151026835216)Node_5598:0.0043015963458677905,59538:0.03504868766465177)Node_5599:0.0025306933283577608)Node_5600:3.73628282234857E-6,9897:0.03066469799860761)Node_5601:3.73628282234857E-6,((((((((129227:3.73628282234857E-6,129230:3.73628282234857E-6)Node_5602:0.0010489513533363207,69299:0.0010488077344413963)Node_5603:9.393297464296088E-4,70738:0.006429958111655614)Node_5604:0.005382644339514694,(129223:0.001044877329833079,129228:3.73628282234857E-6)Node_5605:0.0031560323784200657)Node_5606:0.001332278115216108,(((129231:0.00478794379777419,50347:0.0026236303227432376)Node_5607:0.002091926492213735,(129225:0.010581786841083839,97360:0.003163581783027226)Node_5608:0.0015937454905581416)Node_5609:0.0026274273856970987,129222:0.006370672260928331)Node_5610:0.0018274536020830418)Node_5611:3.73628282234857E-6,119562:0.010278516677394812)Node_5612:0.008027812140613712,(907741:0.0038391111486280167,907742:0.007731445647076637)Node_5613:0.0022276902108607074)Node_5614:0.009840836770137692,(((59554:0.007817614974047968,59555:0.011575535893237463)Node_5615:0.023061958903811183,(59531:0.009649489330707962,9962:0.00883484167408816)Node_5616:0.011839705826027995)Node_5617:0.0014261828376887263,59552:0.01819929983742532)Node_5618:0.0075812541708480475)Node_5619:0.0035063018209003966)Node_5620:0.0027284601315856172,(((((((((1088030:0.02197723348925913,561742:0.01132421108099932)Node_5621:0.010935945461052978,(34871:0.011588569617765726,37173:0.007305618474265816)Node_5622:0.013611473831063967)Node_5623:0.003405628228637309,37176:0.015106060256702282)Node_5624:0.003683216989920964,(((1073286:0.011584924655824051,34865:0.0020897647207410923)Node_5625:0.004263112394852316,34866:0.006218392023649743)Node_5626:0.0035027616388132016,9966:0.009533638805839465)Node_5627:0.00620218750791143)Node_5628:0.013004790115780755,(((34869:0.011828090477091822,72545:0.008845944828830976)Node_5629:0.009751301742075426,34873:0.043717976646673304)Node_5630:0.0038772841847594256,(330465:0.027457442582621526,9899:0.01621600915133512)Node_5631:0.007741132252473579)Node_5632:0.004042548821970461)Node_5633:0.005988740489873973,(((((((9923:0.0010471125997507937,9925:0.004187962333021891)Node_5634:0.0020718969188325176,72543:0.01392227246823506)Node_5635:0.0027168305572655873,72540:0.006250971255400889)Node_5636:4.901866784362879E-4,48167:0.0063286216300444545)Node_5637:0.003287456499335594,80419:0.011534434412646878)Node_5638:0.005326289607811574,72544:0.024623989085084886)Node_5639:0.00387142464941796,37181:0.045890309808557204)Node_5640:0.0055274294854604)Node_5641:0.0036297347484409133,59542:0.01857883438992198)Node_5642:0.0043204770926720945,((((469796:3.73628282234857E-6,9940:0.0031038490780095516)Node_5643:0.0011681357873516494,59896:0.0019339606434936808)Node_5644:0.0027015030035822296,30527:0.007918132781490343)Node_5645:0.00371351840172856,37174:0.0067954232200191506)Node_5646:0.012209860239010044)Node_5647:0.00917670428948113,((((((344753:0.004821632731378269,9958:0.014312073373473375)Node_5648:0.0030118879733046855,39411:0.005080622493434627)Node_5649:0.009601948380454556,59534:0.010410108050565288)Node_5650:3.73628282234857E-6,59515:3.73628282234857E-6)Node_5651:0.01596190860761892,(37186:0.020940362439607795,37189:0.02554438065474094)Node_5652:0.0020218315763217906)Node_5653:0.005784762653308075,((((59528:0.0019510430598874704,9927:0.005419138870790877)Node_5654:0.01256588469166209,59517:0.009881021975490423)Node_5655:0.002100360789202495,59527:0.010566129408307241)Node_5656:0.0023306412838682952,(9929:0.010329292703800735,9931:0.014095262030828008)Node_5657:0.001004908322444968)Node_5658:0.00783880418393385)Node_5659:0.004656177457761446)Node_5660:0.0046524823217363506)Node_5661:0.006073596877217849,(((((((((66440:0.01843330077123162,69298:0.011391702388272472)Node_5662:0.002073534960648517,69297:0.01302528416248701)Node_5663:0.005731465387040612,9945:0.008560778850045568)Node_5664:0.0029854760016133626,9946:0.022392035512425038)Node_5665:0.0017308357572836592,(66437:0.02857517980110697,9947:0.024858472206690317)Node_5666:0.011468171793491574)Node_5667:3.73628282234857E-6,303930:0.014975297555682198)Node_5668:0.01969483184793036,(((27596:0.008508855285006497,89462:0.003057127497289771)Node_5669:0.007398351758505935,9970:0.014989013673956997)Node_5670:0.00927650895220092,(73823:0.012735517279100965,9917:0.009917743096485075)Node_5671:0.011844334447566784)Node_5672:0.001672578738869992)Node_5673:0.0016137246622855458,97363:0.04251356394250764)Node_5674:0.0022704483369132633,((((((9906:0.0010617285356137463,9913:0.003168715611290434)Node_5675:7.665447806176249E-4,9909:0.0013260186297508136)Node_5676:0.002063564509268087,9915:0.003490291875523898)Node_5677:0.013579768359769349,(30521:0.002210230628982156,72004:0.003074879956751357)Node_5678:0.008557258430969305)Node_5679:0.0011715882516758654,9904:0.011234876015202011)Node_5680:3.73628282234857E-6,((268291:0.0010643382733640345,9901:0.002100420948152962)Node_5681:0.0184307493982564,9902:0.008454922945499578)Node_5682:3.73628282234857E-6)Node_5683:0.02197052094749667)Node_5684:0.006874057592371019)Node_5685:0.0037140034640474754,(((((((((((162956:0.0010436927134968652,501781:3.73628282234857E-6)Node_5686:3.73628282234857E-6,92866:0.005249035713643538)Node_5687:0.003138007960320224,37550:0.007367306970081526)Node_5688:0.0021071459328556455,((151525:0.003137112396950974,223998:0.004177314205804021)Node_5689:0.004257977809150079,332176:0.007451038717675201)Node_5690:9.477508701619785E-4)Node_5691:0.001051361056960638,((84702:0.008661577423219567,9865:0.003941893248773327)Node_5692:3.73628282234857E-6,84701:0.0015613042392188282)Node_5693:0.0057630888214030935)Node_5694:3.73628282234857E-6,(((1088130:0.005294712649085353,399782:0.004100843774661218)Node_5695:3.73628282234857E-6,1088129:0.025623224838339852)Node_5696:3.73628282234857E-6,1088058:0.005146535144316999)Node_5697:0.002158069106084556)Node_5698:0.0012302068173506604,((141652:0.0118472800459483,30532:0.014651710638662352)Node_5699:0.005082925329024438,43332:0.0030843582079116355)Node_5700:0.0019700251170536383)Node_5701:0.0020720180946422724,((30531:0.02443212418539375,57737:0.012436040535552731)Node_5702:0.006692884741989834,(1088090:0.014983493426863103,43328:0.005246771448269397)Node_5703:0.0013916847909352954)Node_5704:0.0022533189464168926)Node_5705:0.005304766050713545,((((((((((397661:0.018214376693174595,52407:0.017024902517779727)Node_5706:0.021930828106574794,1088028:0.018707182299670538)Node_5707:3.73628282234857E-6,43334:0.01579894454131324)Node_5708:3.73628282234857E-6,(1088059:0.013153094239384249,163861:0.03633737803840582)Node_5709:0.0014011667984886638)Node_5710:0.0025835174851061554,((248133:0.020606961474718792,371035:0.014926785551785204)Node_5711:0.009950675371183148,63824:0.006785211852957935)Node_5712:0.01646137505888462)Node_5713:0.0010932141409795283,(9872:0.002553171873310169,9874:0.001660105283744894)Node_5714:0.005958118191457839)Node_5715:0.0032152056346097893,9870:0.01605195674124026)Node_5716:0.007187243473879771,9852:0.013500050562531589)Node_5717:0.0015098017766554746,(48560:0.0017086486746895498,9858:0.019639618348465445)Node_5718:0.017302265872932935)Node_5719:0.001052505184889563,344906:0.020204706208111777)Node_5720:0.0033284968088500184)Node_5721:0.0011469274388444899,(((109296:0.012808779119361346,256803:0.004257312067856124)Node_5722:6.751027184607393E-4,(71854:0.012597769877876468,9888:0.0032300971880245724)Node_5723:0.003532762624980552)Node_5724:0.011631726936611679,109298:0.01881836987289117)Node_5725:0.00280203002747528)Node_5726:0.022354316328121005,(((68408:0.0031171095886868873,68412:0.0010484491608895286)Node_5727:0.0010183462771900364,1267572:0.0010695026161746306)Node_5728:0.005875835331824592,68415:0.006738993155207599)Node_5729:0.014177476231852408)Node_5730:0.005779342490981496)Node_5731:0.00492659917944537,9891:0.03767479283634478)Node_5732:0.004642670356496066,(439323:0.03817834916631894,86973:0.04450724787165673)Node_5733:0.013408085599744279)Node_5734:0.0244352707148382,(1088131:0.04080969419235226,666915:0.03502565492678773)Node_5735:0.03882083075036415)Node_5736:0.014417966977056324,(((((((((((((((1086039:0.007462610959851699,79784:0.007415519148292528)Node_5737:3.73628282234857E-6,9739:0.0010583878984451957)Node_5738:3.73628282234857E-6,(9735:0.004224311336192195,9737:0.004211677557788819)Node_5739:3.73628282234857E-6)Node_5740:0.0021014135019016313,103584:0.00316855815615337)Node_5741:0.0021193532648039865,103600:0.00852667513974245)Node_5742:0.00610108578534732,(103583:0.017578342313950605,27610:0.017210353850177985)Node_5743:0.0030568701943744915)Node_5744:0.0027646082464111194,(48747:0.017005861857494548,682059:0.024302887336513194)Node_5745:0.014366321562550795)Node_5746:0.001997298652379523,9733:0.05499756857910132)Node_5747:5.830062557721838E-4,(((((38241:0.0028291193122176534,9731:0.0106478978438892)Node_5748:0.009473339571567756,82174:0.032647503488931966)Node_5749:0.0030145257417338277,103596:0.006627364926262136)Node_5750:0.0038663596747293234,103592:0.008393212135120998)Node_5751:0.004445206910686787,83653:0.006347712336706138)Node_5752:0.003547771807607313)Node_5753:0.011329093104738997,(((189058:0.022757046483685855,34892:8.727296907392848E-4)Node_5754:0.019320645753276272,9742:0.01926546705765586)Node_5755:0.02452160072003471,40151:0.05478733387687261)Node_5756:0.01640433771010583)Node_5757:0.021606666613038693,((118797:0.10654927521589216,9725:0.09445723628283327)Node_5758:0.01734488478072822,48723:0.0844171912663932)Node_5759:0.02551530408650423)Node_5760:0.039016626368253746,(27615:0.04729056932295607,9755:0.07822479344501183)Node_5761:0.02809865014540707)Node_5762:0.007561503801941241,((((((272214:0.011842781793155809,27616:0.017357774757058367)Node_5763:0.002115332807454336,74394:0.021178206465824388)Node_5764:0.00410525992328557,9760:0.029094807128660163)Node_5765:0.004195601436525367,48744:0.034387723235053035)Node_5766:0.005880278999250182,48742:0.035290250982919186)Node_5767:0.028339222284764612,48752:0.09259480161349987)Node_5768:0.012900054987350177)Node_5769:0.006330277554118439,(((((((((255365:0.014044213014629367,9769:0.006180132273423485)Node_5770:0.0042164971007703535,9768:0.0027275338698811245)Node_5771:0.0075354897268922055,255217:0.02622147390966665)Node_5772:0.006021814009256767,(33556:0.010785976749688245,9767:0.012211780098702588)Node_5773:0.01022138719482265)Node_5774:3.73628282234857E-6,(9770:0.01845745846776193,9771:0.01683423139127303)Node_5775:0.0034681969373149737)Node_5776:0.0013633129719870284,9773:0.016832798708756584)Node_5777:0.00538492461807543,9764:0.02200900283277036)Node_5778:0.008359867541391465,27604:0.026306888537214253)Node_5779:0.011697327663812415,((160595:0.0010536426799335435,302098:3.73628282234857E-6)Node_5780:0.006395739525513848,27602:0.010732110725657617)Node_5781:0.00731854619932273)Node_5782:0.017732263481119833)Node_5783:0.07885255176653909,(56798:0.022844763439206932,9833:0.014943407264531729)Node_5784:0.06502053014174491)Node_5785:0.022177880746709663)Node_5786:0.009829371745565097,(((9840:0.004538286668024369,9844:0.001785028138727325)Node_5787:3.73628282234857E-6,(30538:0.03294152868536439,9843:0.007727578544661876)Node_5788:3.73628282234857E-6)Node_5789:0.03572898411860028,((9837:0.0020388630441974956,9838:0.015109581933724556)Node_5790:0.00304126358665945,419612:0.0034817428215753775)Node_5791:0.02450116732346446)Node_5792:0.07108059398181345)Node_5793:0.010819622499625203,(((((((310261:3.73628282234857E-6,9825:0.005215404878634386)Node_5794:0.003152398801785945,(159856:0.008405993686054705,41807:0.0010353404364352842)Node_5795:0.00313804981157261)Node_5796:3.73628282234857E-6,315377:0.01156333783089252)Node_5797:0.002715648661946065,273789:0.004606566327243751)Node_5798:0.004960615344717487,273791:0.03526863535000227)Node_5799:0.004445946645114468,41426:0.012236572595361546)Node_5800:0.026257267633169868,9829:0.07409391956166653)Node_5801:0.03280103999430374)Node_5802:0.01807734323553672,(((((((192603:0.0031613138034520907,73335:0.005283142918520275)Node_5803:3.73628282234857E-6,(73334:0.0031840954429653186,9793:0.005277693786518758)Node_5804:3.73628282234857E-6)Node_5805:0.0010447293760350153,9792:0.004217171419096665)Node_5806:3.73628282234857E-6,((9796:0.0010491952525008544,9798:3.73628282234857E-6)Node_5807:0.006369785095386312,1225531:0.002133769657981493)Node_5808:0.0010254492082680752)Node_5809:0.003093029495581884,94398:0.0011353181874475583)Node_5810:0.03437517999062839,9802:0.03494643535641725)Node_5811:0.009136487432712165,(((102233:0.027054256916119613,9809:0.01761457573757205)Node_5812:0.010761112593200981,(222863:0.012313101154616505,89632:0.012113597569197464)Node_5813:0.013369898416821851)Node_5814:0.009694123451613012,(9805:0.022485970561277626,9807:0.01382545858355193)Node_5815:0.009520367197433353)Node_5816:0.023522436385798713)Node_5817:0.01878944145518779)Node_5818:0.01385863768323349,((((((((((((((((36240:0.01579148861917775,77151:0.005254601231626715)Node_5819:3.73628282234857E-6,(77149:0.010433767491630082,9668:0.004562904349915151)Node_5820:0.002895502932336725)Node_5821:0.011083582323905782,272460:0.02316186283388675)Node_5822:0.008134745809010661,((36239:0.010056478063717693,92062:0.007177885599976788)Node_5823:0.0042803047492369125,36723:0.009240384763919371)Node_5824:0.0016915669863375564)Node_5825:0.007902850558366833,55048:0.019675561079726726)Node_5826:0.007280519412560173,452646:0.019984419029303514)Node_5827:0.0234156455776706,(34882:0.026056844636548716,9657:0.03475480892868635)Node_5828:0.013162211029422093)Node_5829:0.006317434421783677,204267:0.03593783188347519)Node_5830:0.006329924918000969,(((((((29065:0.0021083546617345693,36722:0.0063366070162801805)Node_5831:3.73628282234857E-6,36721:0.007396132376129234)Node_5832:0.003325661253357208,9660:0.004100551684631292)Node_5833:0.004299643277466943,9659:0.01734544263542278)Node_5834:0.004198427433119395,76720:0.02251933098992609)Node_5835:0.0038506225532981154,74864:0.016123938678669823)Node_5836:3.73628282234857E-6,48420:0.0349635950012313)Node_5837:0.0156191175857845)Node_5838:0.009819560756389826,(((191034:0.015025388372863038,9662:0.015237781810800797)Node_5839:0.006170020136780397,139309:0.01662157235809812)Node_5840:0.018773945736795018,30554:0.051144188818543795)Node_5841:0.006300774801070471)Node_5842:0.02913617177674603,((9651:0.09608503340412608,9654:0.06400187094501462)Node_5843:0.026738303046549127,(30548:0.034118504721970394,30552:0.03372289166262111)Node_5844:0.034958933082624495)Node_5845:0.005383920150963172)Node_5846:0.00483782769879794,424585:0.04923039884920117)Node_5847:0.009400823894918553,(((((((((246881:0.002095945696813346,554455:0.002092976763054735)Node_5848:0.0036552786093986493,(443256:0.001034753513367724,9615:0.002109511397738639)Node_5849:0.00894964784981408)Node_5850:3.73628282234857E-6,(1707807:0.0010631316421577796,9614:0.0094819229988682)Node_5851:0.0015768916500766084)Node_5852:0.002755323911513468,(68730:0.012299852843731874,9622:0.03126955966687561)Node_5853:0.00937596348812509)Node_5854:0.003977395279375506,68728:0.028902919544926697)Node_5855:0.00625443702302318,(((561074:0.008343555809745244,9629:0.004085920803722642)Node_5856:0.006433137163546484,494514:0.010411989962169242)Node_5857:0.0025905885376301327,(68732:0.008317605353167046,9627:0.0010419669367352385)Node_5858:0.0027402878593464175)Node_5859:0.022145265855972)Node_5860:0.0032746856981919112,55040:0.017905114681732063)Node_5861:0.006946978273259941,34880:0.02388047213677206)Node_5862:0.03671595042059844,((((((((411875:0.00947992234691709,441215:0.0052858111645171235)Node_5863:0.0010071295749305663,(262110:0.02022919934720685,262111:0.0020579658817646922)Node_5864:0.0011000381946314657)Node_5865:0.0173000926159718,9643:0.021402757550672384)Node_5866:0.003218025252676212,((29073:0.004525211978640785,9644:0.011429509392433965)Node_5867:0.008744572808632115,39097:0.013738082963581269)Node_5868:0.011831858751950383)Node_5869:3.73628282234857E-6,9634:0.03410892984702063)Node_5870:0.007405652077995845,9636:0.03043552163120313)Node_5871:0.015320988853209256,(551196:0.024354127224940826,9638:0.04071238366559704)Node_5872:0.02882449749208413)Node_5873:0.013595423026133573,9646:0.06184992958749008)Node_5874:0.018165624292239124)Node_5875:0.004797954061519194)Node_5876:0.0042848965800658945,(((((((39090:0.006100334797142499,9720:0.01101019298004155)Node_5877:0.004487078145774636,(39088:0.008522892588689247,39089:0.01389914922917842)Node_5878:0.006675567717589183)Node_5879:9.096930273435267E-4,9711:0.00915231677033218)Node_5880:0.0022400092944951035,((9718:0.004237009564152649,9719:0.006376089051391023)Node_5881:0.0013417257652971006,693431:0.003908534396540126)Node_5882:3.73628282234857E-6)Node_5883:0.006093742357575072,39293:0.013823021230772564)Node_5884:0.012938904016598857,((((29086:0.008059134334405036,9713:0.0035291579283211927)Node_5885:0.0026243470582508555,(101849:0.005049434888808812,9715:0.02946815417385641)Node_5886:0.004775419150802047)Node_5887:0.0022494119745643383,29088:0.035115521162771786)Node_5888:0.012353951343206868,39304:0.01935088217278117)Node_5889:0.0016852203586235712)Node_5890:0.012870633590149217,(((((((161921:0.023670488965140693,29084:0.0065321406292461704)Node_5891:0.0035932237566631783,37191:0.015683181505993835)Node_5892:3.73628282234857E-6,(161930:0.029537681978633032,34888:0.016570005008343533)Node_5893:0.0033934982098937053)Node_5894:0.009064148081993859,34886:0.022803466543857984)Node_5895:0.0035376110939135137,9704:0.012326386501542254)Node_5896:0.011281270531666996,34884:0.03229364118471082)Node_5897:0.03216563241430515,62698:0.08172843448179372)Node_5898:0.03700759630474174)Node_5899:0.01682716822524025)Node_5900:0.022791045081842258,(((((((((((((((32538:0.0035969590597374826,61382:0.011749827693795454)Node_5901:0.005038889791007647,61406:0.012485553730294648)Node_5902:3.73628282234857E-6,713925:0.01720569735167243)Node_5903:0.0048932188807203824,((46844:0.005125796881947561,61386:0.004377437439765987)Node_5904:0.0037054960215504996,46842:0.02746706259850474)Node_5905:0.00617586436796333)Node_5906:0.005151671938781841,(((61388:0.003554763838561467,61403:0.015770001060160778)Node_5907:0.003939775380383968,300877:0.002191351112933531)Node_5908:0.004249326961024202,61387:0.015006622475617827)Node_5909:0.004498553281338886)Node_5910:0.0010782759646383617,(((61378:0.005261878031245487,9683:0.0010482423862329803)Node_5911:3.73628282234857E-6,9685:0.0042240491810192765)Node_5912:0.005004682093890192,(61376:0.010149868161494843,61379:0.009111338350334498)Node_5913:0.0020695810571847127)Node_5914:0.0023919825990633184)Node_5915:0.002078312582028618,(61405:0.007367899451690174,61408:0.021631723892128023)Node_5916:0.0021135198796900304)Node_5917:3.73628282234857E-6,((61454:0.013020527694387166,61455:0.006070037903303493)Node_5918:0.004463993254559711,(61394:0.017333142642850272,61412:0.008539851627321066)Node_5919:0.004217330591747278)Node_5920:0.002139303391668948)Node_5921:0.0022135458646820347,(((13125:0.008427434700225589,191816:0.005264433484647896)Node_5922:0.0011816529283733197,61383:0.009673423178173166)Node_5923:0.005956421604834105,61384:0.015836080756967453)Node_5924:0.0030873379948231344)Node_5925:0.001958919334029154,(1608482:0.01998448488087052,9696:0.017054339937739995)Node_5926:0.0014173546754173477)Node_5927:3.73628282234857E-6,((((((83386:0.01952797769717149,9690:0.01862543766560564)Node_5928:0.0038709380151584908,9691:0.021010560863129836)Node_5929:0.0012967723779557048,253258:0.026196749335863603)Node_5930:0.0037173566869790065,29064:0.046361575553065464)Node_5931:3.73628282234857E-6,61452:0.03228890366245267)Node_5932:0.012318431419173898,61410:0.03044640736485543)Node_5933:0.008909569804493794)Node_5934:0.0013060040140829806,32536:0.02965385639677159)Node_5935:0.00984005972276441,71115:0.035812538614319704)Node_5936:0.008237032008241267,(140016:0.061635128959701475,205649:0.03783071134228835)Node_5937:0.007145158532682237)Node_5938:0.006120248082776014,((((205596:0.016664292349913554,94196:0.01687618307726375)Node_5939:0.0065712176589473375,9675:0.02628197997667515)Node_5940:0.013184628584249077,205655:0.05049531213375689)Node_5941:0.0021119513357791384,(95912:0.01958811792395842,9678:0.055836533152256396)Node_5942:0.034186676921522045)Node_5943:0.004148016910255399)Node_5944:0.02241849144067)Node_5945:0.01885860565700077,(((358128:0.016553586794528254,73815:0.013151700401677176)Node_5946:0.04327386229131626,302418:0.056768283617968075)Node_5947:0.03735269690738791,(143292:0.005146392148511814,9974:0.003243711724254692)Node_5948:0.07754649947594447)Node_5949:0.09333173120951833)Node_5950:0.005755942995822079)Node_5951:0.011337631858658392,(((((((((((187014:0.007239057337037106,526407:0.004333214285869431)Node_5952:0.00904461346652203,225400:0.013537136807733184)Node_5953:0.0047022362556605685,(392318:0.0265261601349927,51298:0.011810549453051752)Node_5954:0.003478934582558882)Node_5955:0.005208390976297316,159330:0.03744057946435578)Node_5956:0.0036272379204846075,(155915:0.00880178753855171,225401:0.05565752751999253)Node_5957:0.0026431170448134272)Node_5958:0.013381147225434339,109478:0.0181298444048619)Node_5959:0.014383997008052565,(187017:0.03829666001954436,187021:0.03343861789170499)Node_5960:0.05913090438388049)Node_5961:0.007610734525214438,((((((105295:0.03621774455909918,258946:0.024576851148168846)Node_5962:0.0071471986656562935,51300:0.03566205006538785)Node_5963:0.013692578637550572,143942:0.04114193571776239)Node_5964:0.004365789738421509,(105273:0.024151100545907078,59452:0.01275579579240923)Node_5965:0.029896257717466214)Node_5966:0.021282480878850936,258930:0.10026279956351919)Node_5967:0.007561459629585332,((242915:0.044877494289124416,61862:0.023533447237096737)Node_5968:0.0378377633364772,27674:0.061338074724363305)Node_5969:0.007355629326734489)Node_5970:0.006998046020236261)Node_5971:0.053409791427102386,((((((((27634:0.00496468801299388,9417:0.004626048764842154)Node_5972:0.025745163911455708,27661:0.041343148268762155)Node_5973:0.007074419015966622,(138707:0.04307640826374062,40233:0.04056359092800205)Node_5974:0.005945441332388602)Node_5975:0.013269013615328484,(27642:0.05671274357109377,9421:0.0381447889757383)Node_5976:0.011295143597806956)Node_5977:0.008635082740332346,(((171122:0.04597065565574494,263451:0.03357522213562116)Node_5978:0.012516727689996253,148074:0.06677275556275539)Node_5979:0.01515144880313205,148066:0.056059821975886846)Node_5980:0.0018369492549138735)Node_5981:0.018200339932689373,9430:0.18613343475088692)Node_5982:0.009017658541266852,(280976:0.009078999268754114,59476:0.005622705878464719)Node_5983:0.055019747981443434)Node_5984:0.01365190497595709,94961:0.09705759408636104)Node_5985:0.031064205023550655)Node_5986:0.01904423352706288,(((((159859:0.0040201064080367215,169756:0.007737786732158975)Node_5987:0.006433787311486739,196889:0.00343227098621279)Node_5988:0.001067911891996276,188572:0.0018903624416033832)Node_5989:0.005506698784501927,((337453:0.007475915481287976,472238:0.04548815041029679)Node_5990:0.011729869608806698,(1077283:3.73628282234857E-6,1203030:3.73628282234857E-6)Node_5991:0.013615165589712652)Node_5992:0.003018721002026528)Node_5993:0.025573428646560554,186990:0.04430581416308065)Node_5994:0.024159426304326083)Node_5995:0.006605574461649337,((((126282:0.010941968421313864,132908:0.0021414626481196064)Node_5996:0.008700219869480604,9402:0.005475331007873836)Node_5997:0.00438371959771355,94117:0.00662593286956159)Node_5998:0.03228617335072985,((372077:0.021991117454742595,9407:0.031452398180392006)Node_5999:0.014201186009236123,58060:0.026113536954805602)Node_6000:0.010985202380369255)Node_6001:0.047187319411475276)Node_6002:0.048338210552889845)Node_6003:0.012940348818179775,((((((((((((685765:0.0010288042012963669,685766:0.0010300128804739)Node_6004:3.73628282234857E-6,1400554:0.008299326013114913)Node_6005:0.004127550318465435,61094:0.011518376777923528)Node_6006:3.73628282234857E-6,(458314:0.002057261395291589,685772:0.0051528907938058885)Node_6007:0.0010243271741388563)Node_6008:0.001090283613555599,61085:0.007181222993109625)Node_6009:0.006247794066488022,389337:0.009506009550158985)Node_6010:0.00986197481904478,(183721:0.026042028644016516,36802:0.01912790606850018)Node_6011:0.009407301011179795)Node_6012:0.004370674655950231,(167043:0.010390267234279209,167044:0.010632527645854968)Node_6013:0.007764958976113747)Node_6014:0.007435985667864021,9378:0.030651081474754236)Node_6015:0.07199897829267188,(((((42254:0.0052721738058440215,62275:0.013848799297684814)Node_6016:0.003196968549675659,62287:0.002165662059129688)Node_6017:0.003340046078949751,268767:0.013056686733503534)Node_6018:0.011121195569458283,1159882:0.014289899766629076)Node_6019:0.00922492933561404,(((127560:0.055490541796856786,268758:0.018445144411373016)Node_6020:0.010591697882670127,(150090:0.022493630573112534,62291:0.018018348587615283)Node_6021:0.0016363865273132138)Node_6022:0.004721065092007243,62282:0.034868120714886215)Node_6023:0.006209043381444651)Node_6024:0.014438878352575136)Node_6025:0.05357560776260082,(((((202257:0.0756064184055457,62295:0.012334342545686555)Node_6026:0.01238265567230036,9375:0.010828504799463092)Node_6027:0.01404595697672695,1300117:0.026141754429958964)Node_6028:0.014419772022694446,106106:0.016841807748094708)Node_6029:0.02140799090620109,((1605932:0.0028174562741249396,182671:0.005555657782035849)Node_6030:0.004145979169625217,1536768:0.016770974976249766)Node_6031:0.030860385735982418)Node_6032:0.009447625579164924)Node_6033:0.027972556602714107,(((48897:0.09483954545398769,977878:0.05618764716648928)Node_6034:0.05203715388353847,162630:0.08174875281407327)Node_6035:0.05514982226148054,(217708:0.06754642687983278,9365:0.11525317253893179)Node_6036:0.16807392316709469)Node_6037:0.0687924581821188)Node_6038:0.02933577913573917)Node_6039:0.023220131241173572,(((((((((((((((((((54600:0.01875835120004332,78449:0.005697780469396498)Node_6040:0.004228754700439297,9542:0.013458404076207593)Node_6041:0.007136185468007539,9544:0.021159728231568618)Node_6042:0.00953027263014393,9540:0.04250366664799446)Node_6043:0.00950565774356236,9545:0.014311861744780718)Node_6044:0.009211525832634999,9551:0.057710080525751196)Node_6045:0.006108000181132874,9546:0.07507304709719691)Node_6046:0.007333286835580795,((54601:0.022533000732573305,90387:0.02341472279024168)Node_6047:0.03047194051161677,40843:0.03193192058023343)Node_6048:0.012069118409070816)Node_6049:0.04060242355802299,((((9555:0.003149434448487688,9557:0.004228551659605524)Node_6050:0.003166853776551324,9556:0.00635797582776523)Node_6051:0.010652681852074748,((208091:0.01626726237090893,36229:0.020256051731075704)Node_6052:0.01526136877726868,100937:0.019482688222086816)Node_6053:0.004156473447249594)Node_6054:0.035445182811484614,75566:0.06016207434472175)Node_6055:0.05139755309689135)Node_6056:0.010671407066281363,(((9530:0.03132475430347786,9531:0.03675007643433563)Node_6057:0.02096619730224515,75569:0.02136551102954403)Node_6058:0.002806770931840132,(9561:0.03851008481107044,9568:0.02525397984124788)Node_6059:0.002166239062688106)Node_6060:0.059625288289507646)Node_6061:0.02019305916372242,((((((36225:0.020947968920946167,867370:0.03433902041322577)Node_6062:0.03176440322999422,36224:0.0834751394247853)Node_6063:0.01193477032821294,100224:0.055021375998042174)Node_6064:0.003766262510372106,9538:0.09071117821967077)Node_6065:0.012765488581227159,460675:0.06363528514232573)Node_6066:0.02046576398055691,54135:0.10292588533288397)Node_6067:0.02016810200522903)Node_6068:0.044550828869251505,(((((((1194335:0.004851048066042599,1194336:0.0014409609123336286)Node_6069:0.004376906878581226,1194334:0.0046813609020020545)Node_6070:0.007504543715635363,(224329:0.004540746866960364,61622:0.013414738734160318)Node_6071:0.009708058507812386)Node_6072:0.023106914440160314,(170207:0.020887305445181314,43780:0.014241764945860292)Node_6073:0.03387055022004319)Node_6074:0.009972767538433189,(((1194332:0.013508123323739251,54133:0.004118055848458205)Node_6075:9.653936331693409E-4,1194333:0.0010656254639542237)Node_6076:0.009970851452962714,310352:0.020958691640173797)Node_6077:0.03770622787643478)Node_6078:0.009914332902193543,(((((((122765:0.024080673704839597,271260:0.0040565844071122036)Node_6079:0.006341928000842549,54181:0.007191226707449747)Node_6080:0.00252949855420503,(54180:0.01223597121978079,867383:0.012216326631652329)Node_6081:0.01722521016669641)Node_6082:0.00454566625880474,(1042121:0.003078914188921635,164651:0.006420391054363719)Node_6083:0.01670478957565018)Node_6084:0.0383157669583422,(54137:0.039825495158287295,66063:0.019371465360207393)Node_6085:0.027920662498168738)Node_6086:3.73628282234857E-6,88029:0.07423377437904506)Node_6087:0.012091788711487805,78451:0.0634718569957411)Node_6088:0.006303665343130775)Node_6089:0.0051375054127973194,((164648:0.046526562564590666,373033:0.030889784676276646)Node_6090:0.02115600579913624,33548:0.07971627017565618)Node_6091:0.02296000853930105)Node_6092:0.04528199208691295)Node_6093:0.0686634439285984,(((((61853:0.004113137167508102,9586:0.0022638026755895445)Node_6094:0.006455882401592893,61852:0.006689443081082682)Node_6095:0.029009915181144732,9590:0.020631159958271892)Node_6096:0.007477592989901348,((9579:0.02088906203403727,9580:0.010717579912426868)Node_6097:0.008322300048022303,9589:0.013645704609990183)Node_6098:0.004152848261068562)Node_6099:0.0527803172694373,((((9597:0.01231948722964838,9598:0.018091455709667397)Node_6100:0.016542047575380726,9606:0.029495470323083615)Node_6101:0.018647243001488758,9595:0.02604087708068353)Node_6102:0.022011609574847418,(9600:0.02982396190935099,9601:0.02797880461135071)Node_6103:0.07659956481215521)Node_6104:0.0232403325776143)Node_6105:0.0558498104169307)Node_6106:0.136462155212745,((((((((52231:0.005209576666580786,9483:3.73628282234857E-6)Node_6107:0.0010650933006789902,867363:0.0010049177842741117)Node_6108:0.014315463350932974,9493:0.026668458069036588)Node_6109:0.03766473433856196,((30588:0.059860793527669,9495:0.04491824242967693)Node_6110:0.010976376682415329,9490:0.074564822595101)Node_6111:0.004312454366382157)Node_6112:0.010037038727120157,(((39432:3.73628282234857E-6,9521:3.73628282234857E-6)Node_6113:0.006337044174762485,942008:0.02126428762964961)Node_6114:0.10290665124157833,((174599:0.03121763592698629,9515:0.08102839901659262)Node_6115:0.013644461875067973,9514:0.03606707100096363)Node_6116:0.057649433907283)Node_6117:0.021770123458920782)Node_6118:0.009598716271771618,((37293:0.005673722910279663,43147:0.00933037203995758)Node_6119:0.004539083741058669,120088:0.014858807496777334)Node_6120:0.033612526247657946)Node_6121:0.011016966100170387,((9507:0.0468940689477558,9519:0.04005474033514248)Node_6122:0.024285487718491705,(9502:0.01702336094650324,9503:0.005185141310678513)Node_6123:0.039384774032902005)Node_6124:0.017606309012552123)Node_6125:0.005501586543542724,(((198627:0.012261587441402148,280163:0.012265996360202685)Node_6126:0.019413925295439515,30596:0.016394829711420995)Node_6127:0.07036817349212802,(202457:0.039107059724359114,210166:0.023429326761120407)Node_6128:0.02916475823788977)Node_6129:0.022207637220695325)Node_6130:0.21411049422642164)Node_6131:0.1200471128929909,(((630277:0.006279383616704581,981131:0.0021100683614494508)Node_6132:0.0011212398123979235,449501:0.0031087123164126496)Node_6133:0.03909123552880588,(9477:0.03559436226381917,9478:0.06323196595747224)Node_6134:0.01725330620434113)Node_6135:0.046784788640762)Node_6136:0.005663286631621068,((((((((((((27680:3.73628282234857E-6,40322:0.0010359258892777582)Node_6137:0.0020751440020938174,859983:0.00418209801152247)Node_6138:0.003642155561653179,34829:0.007887753981801054)Node_6139:0.0010468693912287978,30603:0.011273429282759085)Node_6140:0.002251244655820036,34828:0.017651653566288155)Node_6141:0.02505062937615828,((1328070:0.015917015740044206,9447:0.01804500514207652)Node_6142:0.0063809927810643185,13557:0.03269878536977139)Node_6143:0.013151034029850787)Node_6144:0.01350202156503645,87289:0.09328526721585095)Node_6145:0.013591346086732625,(30608:0.08107002456859753,9460:0.1362499521399226)Node_6146:0.020502534513778932)Node_6147:0.008761577078918913,((((((30601:0.001034704706601902,379532:3.73628282234857E-6)Node_6148:0.0033787174645920283,34825:0.008168854581156852)Node_6149:0.00544603576281922,(543559:0.005177244224387255,83281:0.002181442481540322)Node_6150:0.011401220533483084)Node_6151:0.014495637110293317,122246:0.0763937688697361)Node_6152:0.007066175317711765,34827:0.04619750154965509)Node_6153:0.011680411234948514,1513477:0.06106292511269437)Node_6154:0.015530453350584263)Node_6155:0.009710961498050294,((756882:0.016952263918237183,78866:0.012734536319206596)Node_6156:0.11960283175248868,185953:0.0721783319892872)Node_6157:0.003988037244968734)Node_6158:0.04231997288847629,((((261741:3.73628282234857E-6,9470:0.0010315624765889096)Node_6159:0.06484824715518067,(300163:0.010905504385209486,9468:0.007115832215689935)Node_6160:0.06065338029655407)Node_6161:0.026935096439034464,9472:0.07688517019272806)Node_6162:0.004815404416542696,((30609:0.006265839558302141,9465:2.6989407102111294E-4)Node_6163:0.04306619780998782,9463:0.03727097243702684)Node_6164:0.03333444461990288)Node_6165:0.06715603464675338)Node_6166:0.015557292995842976,31869:0.1325344340374522)Node_6167:0.04153826990180366)Node_6168:2.839954702059581E-4,482537:0.23022240347136402)Node_6169:0.02018988755490533,((((((((((((((((((((10120:0.002670842821616661,10122:0.011133203792250728)Node_6170:0.005679639865260174,(349711:0.004490018310703152,472762:0.008173960552488807)Node_6171:0.0030439809651021696)Node_6172:0.001620298805433721,(10119:0.012089280742261954,10121:0.01132027538367095)Node_6173:0.002233274912317808)Node_6174:0.0021052453086803317,472760:0.006142667702665372)Node_6175:0.0033309012098448644,10115:0.006338846597280448)Node_6176:0.009893756764534694,(((10117:0.005482418825354485,35732:0.006146715710487762)Node_6177:0.007748083101573533,34854:0.008048201344895568)Node_6178:0.004702071279623292,10116:0.017605344264929556)Node_6179:0.001205734743619079)Node_6180:3.73628282234857E-6,(456472:0.01646400343380325,83756:0.04500792719992493)Node_6181:0.006583299055455513)Node_6182:0.009670739562715063,((349709:0.018148811492511806,83774:0.009449639257200711)Node_6183:0.005164829889843689,248811:0.014161675377833126)Node_6184:0.0013611399846018661)Node_6185:0.007913374442156982,(221128:0.0575038103890138,81936:0.028043720627191994)Node_6186:0.030418069109915326)Node_6187:0.009188796257290362,(((((39442:0.0020586010298215794,57486:0.0010284304757450062)Node_6188:0.001026819518669615,10092:0.0020553544812252464)Node_6189:3.73628282234857E-6,10091:0.0010254775273644014)Node_6190:0.003980056491571081,10096:0.004589817337700302)Node_6191:0.0023044574226767996,(((10089:0.010819055038805163,10098:0.0059090874730528)Node_6192:0.0030714999817108807,10097:0.009059859343456869)Node_6193:0.00978929120095304,(186193:0.019158854771594097,254704:0.004225895342350628)Node_6194:0.0020724019836744533)Node_6195:0.005869712710680599)Node_6196:0.02394353830914731)Node_6197:0.006511676677183541,(((((39030:8.872279563706109E-4,754351:0.004307760296310175)Node_6198:0.009205097463890104,129246:0.014639694881148278)Node_6199:0.014726048396093407,105297:0.01489642155785465)Node_6200:0.004659647826044531,129247:0.03019465275677229)Node_6201:0.002691881597476963,214933:0.0156876757908472)Node_6202:0.012678009616560685)Node_6203:0.014846255550208394,13151:0.029711517403719884)Node_6204:0.02382658136329529,(((10047:0.044180971048873724,261754:0.03216691860082801)Node_6205:0.005519961352375422,298886:0.03058241712717508)Node_6206:0.09924559978180805,10068:0.09403382792214049)Node_6207:0.016478218692320728)Node_6208:0.01857930223725592,((((((((311220:0.0041345291349515105,311338:3.73628282234857E-6)Node_6209:0.03482701479003393,100899:0.022261296870093813)Node_6210:0.012605555930996448,(537919:0.02061344301540542,79684:0.02670125627207021)Node_6211:0.0043505288137870865)Node_6212:3.73628282234857E-6,575527:0.0331662144011586)Node_6213:0.003505917518134722,798166:0.018840795689964836)Node_6214:0.007356640326632983,((577681:0.01744185138569177,82468:0.014557779924325834)Node_6215:0.006413612650459965,(527686:0.0021995124518112284,82464:0.001972964508547797)Node_6216:0.025632855920869738)Node_6217:0.006994121647379666)Node_6218:0.013231505393072123,399234:0.08430118250126287)Node_6219:0.035177242878020196,((((((10029:0.022846051808200856,10030:0.020003966487345436)Node_6220:0.03156221363994065,1515608:0.07292889643826676)Node_6221:0.00226949263192082,329627:0.07040114187051938)Node_6222:3.73628282234857E-6,329634:0.18052812150323008)Node_6223:0.012756069506243453,10036:0.04930749145618276)Node_6224:0.0224193090482517,(106112:0.06577277110764713,1353928:0.08840657491105165)Node_6225:0.0781577204269615)Node_6226:0.01566747002083192)Node_6227:0.038832037911012834)Node_6228:0.04210676945931541,(((((134510:3.73628282234857E-6,30637:0.0010348806912314386)Node_6229:0.003537641552564725,(1026970:0.00512814414440665,191382:0.0043846796039548955)Node_6230:0.01652958764591351)Node_6231:0.00288289399841696,164324:0.004355829833446727)Node_6232:0.11848046003863794,(((146132:0.004068274059898102,146133:0.014019178266220704)Node_6233:0.00840809957478188,146136:0.008105301793292028)Node_6234:0.007011474501039787,(146129:0.012174542719588973,213498:0.011687053704060533)Node_6235:0.02216610330497517)Node_6236:0.07033601056995839)Node_6237:0.02034702989299388,(146130:0.027056886756869875,53275:0.03346679101144222)Node_6238:0.1358430644105646)Node_6239:0.041692357067926976)Node_6240:0.01873634837189357,((((51337:0.026818004797704475,73863:0.0187774993769086)Node_6241:0.010782905209248093,1041413:0.023616397914245246)Node_6242:0.026424971318136856,980894:0.05502743709554179)Node_6243:0.0395467019068547,(101673:0.06618909738630956,1170369:0.09430113411088771)Node_6244:0.011332790463650598)Node_6245:0.058460059955602224)Node_6246:0.03206131110178845,(10185:0.09687654459880182,359030:0.2658657264509681)Node_6247:0.030559724765734812)Node_6248:0.020154199486313352,((((((((43179:0.0035504804931467014,93163:0.054660623331836744)Node_6249:0.007800537383306912,(45480:0.018924925733954056,99825:0.010284630974479878)Node_6250:0.01987898091208334)Node_6251:0.035018756945040065,64680:0.03375894598251648)Node_6252:0.032618543927420786,99837:0.01308497359586909)Node_6253:5.479648474025707E-4,((((254709:0.008242078678100102,89094:0.01131824525585658)Node_6254:0.035165713418700964,55152:0.025391944936627612)Node_6255:0.0072503862460713804,100945:0.05866451957225934)Node_6256:0.020077981106101164,55149:0.007991408736977536)Node_6257:0.002080870096985495)Node_6258:0.029699339259289456,(((1048687:0.00820182761262367,226577:0.008940417994888891)Node_6259:0.012528580653480781,226546:0.028368823598248882)Node_6260:0.005167569038534594,64677:0.03054788592062224)Node_6261:0.019980297130960133)Node_6262:0.011075944274642981,226822:0.07798018659569372)Node_6263:0.01768550694725788,41261:0.16849152551456464)Node_6264:0.021561946127036793)Node_6265:0.001969770388123391,((((((((10160:0.025324308084683916,61880:0.05032038975070558)Node_6266:0.007018360533077525,61882:0.04824254867947507)Node_6267:0.012747541591391812,(43321:0.02940978316683885,61871:0.06895655294227072)Node_6268:0.05017828771355314)Node_6269:0.013357555749255368,(34837:0.05492360913529028,42829:0.06067589891162995)Node_6270:0.01987081201040361)Node_6271:0.04617838239738375,34839:0.13207838983970085)Node_6272:0.01933549120845626,10141:0.10441985896273998)Node_6273:0.01497829352290159,190504:0.14439201181074912)Node_6274:0.026540839862327463,((10181:0.007632185501167362,885580:0.0029122520590349615)Node_6275:0.17508955774824855,10169:0.14719525014663476)Node_6276:0.031287876921908965)Node_6277:0.04350413210417189)Node_6278:0.01817808955829432,((((((((100182:0.0010474425286730502,258242:0.0020957526456420756)Node_6279:3.73628282234857E-6,63225:3.73628282234857E-6)Node_6280:3.73628282234857E-6,62621:0.0010483371509917192)Node_6281:0.0010524585786210168,((283924:3.73628282234857E-6,9981:0.0010484891791201487)Node_6282:0.001051693724437937,112022:0.007376048797642145)Node_6283:0.001045618678490857)Node_6284:0.0010608758592166347,9983:0.005254590878002664)Node_6285:0.0031155479186608125,274686:0.008556549818044316)Node_6286:0.005648185200008677,48086:0.008442271148181133)Node_6287:0.04963214610880768,((134600:0.014640718089684868,9978:0.008478800672297266)Node_6288:0.0103063453213253,130825:0.015011817983163101)Node_6289:0.06621996848701882)Node_6290:0.029416430304489646)Node_6291:0.010512536432323)Node_6292:0.007494604482357475,37347:0.13687208955464783)Node_6293:0.015360482893869213)Node_6294:0.0017636399948031268,(((((((((1756215:0.00806390516207172,48852:0.0032792995743855997)Node_6295:0.014782909994358367,1756213:0.014698066085225815)Node_6296:0.005361302581321092,1756214:0.015944363722349857)Node_6297:0.016059713498092824,183752:0.03632886618829127)Node_6298:0.005181542203833668,(183749:0.032870479519582566,183750:0.03276631167989111)Node_6299:0.017327178660835274)Node_6300:0.010850436509666111,(450267:0.04087619955865628,984615:0.04122298198762178)Node_6301:0.013709677641399682)Node_6302:0.005791423378930849,(((29080:0.009504472776251573,340076:0.013472145797548664)Node_6303:3.73628282234857E-6,183747:0.006088140610442733)Node_6304:0.0013096266376643245,143300:0.01154802036311903)Node_6305:0.029811896802682473)Node_6306:0.014137792865611785,(((((1756217:0.0011657183830901371,1756218:0.0029884378511891257)Node_6307:0.0031295402115922326,1756219:0.00878652155664617)Node_6308:0.003380437728922201,9361:0.012138025145003534)Node_6309:4.18050041885585E-4,(1700840:0.002082844839431259,1756220:3.73628282234857E-6)Node_6310:0.008741172944563308)Node_6311:0.009731182194725107,81630:0.015733378408805416)Node_6312:0.03569889642841078)Node_6313:0.051155816575659485,((((652851:0.08109821221535655,9355:0.06828779386315234)Node_6314:0.08071563225714223,227087:0.1737372442109908)Node_6315:0.05781521187803377,(27675:0.0355766126334373,9358:0.05090402053057205)Node_6316:0.06133140262229767)Node_6317:0.04439307375347985,(((48850:0.004243438098229634,9351:0.00722649283146631)Node_6318:0.02517658905105412,71006:0.02773115585255584)Node_6319:0.046283272862010776,84074:0.10387341988725994)Node_6320:0.028839682891309372)Node_6321:0.013506091458160334)Node_6322:0.049701208273319614)Node_6323:0.02284617712040539,((((((1027716:3.73628282234857E-6,37349:0.001053122569100888)Node_6324:0.016430619698202604,9783:0.023597337661691867)Node_6325:0.003952418555439472,(9785:0.011816782770127715,99490:0.015343398431926742)Node_6326:0.004291378288532471)Node_6327:0.049388676135615706,39053:0.049383457269314736)Node_6328:0.2543561150811653,((42325:0.05419709977361712,9813:0.0347064033100924)Node_6329:0.12031451926307203,(29137:0.028096453697714765,9778:0.035785214563504336)Node_6330:0.061280403009165964)Node_6331:0.017519007871966964)Node_6332:0.03359768140171785,((((213657:0.05466961906555086,29082:0.11016230992785817)Node_6333:0.07902877619165251,(185453:0.021652813497751396,481707:0.0426268287068089)Node_6334:0.06245858956221578)Node_6335:0.023054513814016096,9371:0.21506196430700653)Node_6336:0.011086061593482726,9818:0.0722616578469967)Node_6337:0.022332524654161367)Node_6338:0.010131286988149784)Node_6339:0.10622691221126104,((((((((((9317:0.015540499012946752,9319:0.01655942439881556)Node_6340:0.0055321170262869635,65632:0.02318151036517569)Node_6341:0.015671281826384335,65634:0.026596449736833547)Node_6342:0.006647382397436683,9310:0.03096170463985231)Node_6343:0.01708379458466874,((175809:0.08148590862461699,9337:0.029048451668027827)Node_6344:0.018572460088140376,(29139:0.047662444883161445,38626:0.2163017407113649)Node_6345:0.018946112322721597)Node_6346:0.007683810474643118)Node_6347:0.01359702058245425,(((34899:0.044282963237760355,38616:0.06015070735463307)Node_6348:3.73628282234857E-6,38632:0.07744097408630245)Node_6349:0.0038010702956459454,9333:0.03247995220488134)Node_6350:0.011278275672292492)Node_6351:0.0077149958670262786,38614:0.05174455573768171)Node_6352:0.006966028789850205,((33559:0.03681003698139391,37696:0.03996562367748953)Node_6353:0.044879198144829886,33562:0.06159143900052553)Node_6354:0.015221330694031459)Node_6355:0.010545845350829907,((((((9280:0.03805502420058526,9305:0.02729455039792739)Node_6356:0.03350981435233671,9293:0.0396054745120804)Node_6357:0.023141860614785244,(90758:0.022603158811870548,9301:0.02135203626606782)Node_6358:0.017824814962029364)Node_6359:0.02309405086390278,(55782:0.07509492694812299,9275:0.09431143020624666)Node_6360:0.018255163324744726)Node_6361:0.027796844998461166,37699:0.08825057885214582)Node_6362:0.009928327318279983,((((42725:0.01811329503177404,9267:0.007463671159311222)Node_6363:0.05799935837933817,191871:0.05335318859301872)Node_6364:0.01528640386605891,225728:0.032977387793700685)Node_6365:0.009706474914129598,13616:0.0396927589360881)Node_6366:0.031483323191446484)Node_6367:0.004231266354978076)Node_6368:0.016295241444953274,(((37698:0.009870057064220917,37737:0.0325786270721517)Node_6369:0.0189145007169128,92651:0.048903493191270776)Node_6370:0.003333204793380347,164528:0.03902364652967278)Node_6371:0.0313622098003839)Node_6372:0.11392492500796435)Node_6373:0.019790870494719167,((33543:0.01397230132310184,9261:0.01480849532160708)Node_6374:0.04260768292887448,9258:0.042273016493448515)Node_6375:0.10718007014378325)Node_6376:0.28603167603009844)Node_6377:0.04273982254123268)Node_6378:0.0689225012830345)Node_6379:0.024289042813501964)Node_6380:0.003462686066968703,((178879:0.022121361808175876,49895:0.06543270504716066)Node_6381:0.23077508372723998,(((61976:0.008920670480410689,7913:0.012750935777396059)Node_6382:0.008540411511615912,(228914:0.002314906944207228,((55293:0.0041631676825139765,61971:0.00792878946197116)Node_6383:3.73628282234857E-6,(178880:0.020450183425708417,((7903:0.006644636731252789,(61970:0.007701330519539349,(7902:0.005486671347288419,(27689:0.006592636446289265,7906:0.0032889994732083626)Node_6384:3.73628282234857E-6)Node_6385:3.73628282234857E-6)Node_6386:0.0021421204134713734)Node_6387:0.004656089019365629,((7908:0.005218433317514776,(36177:0.007969531694525554,61674:0.006527239405949356)Node_6388:0.012317687702190964)Node_6389:0.00252079943315515,(62061:0.005520877160583903,(111304:3.73628282234857E-6,7904:3.73628282234857E-6)Node_6390:0.0011132241065328374)Node_6391:0.0010490654599487972)Node_6392:0.0020087893633401327)Node_6393:3.73628282234857E-6)Node_6394:3.73628282234857E-6)Node_6395:0.0018763109194756564)Node_6396:0.01896327155898415)Node_6397:0.05655213285282894,((7924:0.16215651481945337,((512342:0.009192421841306695,7917:0.0054157838547436565)Node_6398:0.011433609137017292,(34771:0.0035369253431817914,(27777:3.73628282234857E-6,7918:3.73628282234857E-6)Node_6399:0.004378262665742862)Node_6400:0.013162215301142054)Node_6401:0.10474867851546722)Node_6402:0.01998049675959522,((((54905:0.0015860616348603168,7928:6.037913585443193E-4)Node_6403:0.07511289856438201,(118141:0.0036837183345007135,7932:0.02448727923123483)Node_6404:0.02781307302120821)Node_6405:0.021827508437509958,((121285:0.055142889406469844,121402:0.1374160700394667)Node_6406:0.010394774351999588,((143895:0.06712184507875754,143900:0.03214691378191529)Node_6407:0.043505212359134994,((189493:0.028913327597972834,(118154:3.73628282234857E-6,391182:0.002189399996625876)Node_6408:0.030184810477736412)Node_6409:0.03144769199571277,((118145:0.029560688729339684,139719:0.013612665084138007)Node_6410:0.039541727116220386,(((556145:0.09460328096527129,(556240:0.06194112573102173,(556235:0.028264586453647607,(876649:0.011850882214699448,(139722:0.028576930697888383,(391222:0.02322464790328929,876647:0.009915283129917171)Node_6411:0.007607434850011149)Node_6412:0.016489015985800402)Node_6413:0.016240377822942853)Node_6414:0.009986446163091384)Node_6415:0.02226639481139394)Node_6416:0.027311571561871226,((391219:0.07828455876407678,(189506:0.037533983318145336,391192:0.08374108511386995)Node_6417:0.007772698365176445)Node_6418:0.05651889309694502,(((118177:0.019078713571458,556254:0.04295936769992669)Node_6419:0.00703650607678512,(556244:0.007107328344936054,556245:0.04972933204521712)Node_6420:0.011983524667313452)Node_6421:0.013492940594476048,((118157:0.09459135227988749,(118162:0.13899608145322162,391196:0.03917987174537194)Node_6422:0.05271819697116944)Node_6423:0.019386211285865332,((556248:0.08400871503881163,(7943:0.004831695847914571,86968:0.0218938011893598)Node_6424:0.11122661232402706)Node_6425:0.005925644688783259,(391206:0.02923982761731238,(135220:0.23952376418595075,391200:0.03656224416912432)Node_6426:6.990879932410918E-4)Node_6427:0.02841121495321459)Node_6428:3.73628282234857E-6)Node_6429:0.0063599632054150415)Node_6430:0.012047346251117818)Node_6431:0.014176623487551917)Node_6432:0.003941572581357894,((118149:0.02611733171808521,139721:0.11725738816302043)Node_6433:0.02851978525344221,((556252:0.19167917950647795,(556250:0.511955357033658,(136490:0.2589127582340458,55117:0.1596826096580252)Node_6434:0.07748483586208163)Node_6435:0.03507853931699223)Node_6436:0.031616490410387915,(((87100:0.017457926551133013,(182440:0.02878914256997643,290102:0.009298021128658787)Node_6437:3.73628282234857E-6)Node_6438:0.03147784745903017,(118170:0.06620169782286171,(121280:3.73628282234857E-6,556242:0.002160213763940545)Node_6439:0.036273660933210744)Node_6440:0.010048805443747848)Node_6441:0.009359665580334362,((86961:3.73628282234857E-6,86962:3.73628282234857E-6)Node_6442:0.004973466777290948,((7936:0.006140662283398074,7938:0.0025318892583571827)Node_6443:0.006486514275119345,((48164:0.003358310787457886,(103812:0.0109724217498926,61127:0.010887775589850986)Node_6444:0.0032736128918113053)Node_6445:0.002137831499638213,(48165:0.004503237522480446,(7939:0.012717119898977353,((86963:0.008363655668497387,(48163:0.008577857940580736,7937:0.010189136877008067)Node_6446:0.002359496646860603)Node_6447:0.0013439725356035452,((86964:0.0021902085562623195,(61125:3.73628282234857E-6,61126:0.004383778045367149)Node_6448:0.0010943870971544497)Node_6449:0.0012596807576229234,(86967:0.0011876336189200981,(573744:0.004373745004303214,(103832:3.73628282234857E-6,86966:3.73628282234857E-6)Node_6450:0.004360750861472817)Node_6451:0.003181388613847413)Node_6452:0.0031966812667678455)Node_6453:0.0029965026777229215)Node_6454:0.0016512519650077363)Node_6455:0.003226260798324324)Node_6456:0.005409905678144629)Node_6457:0.0021499400382039165)Node_6458:0.002597212471473875)Node_6459:0.013817341777513852)Node_6460:0.00754752558869836)Node_6461:0.016793611258905553)Node_6462:0.012589963238060725)Node_6463:0.0060083019593444725)Node_6464:0.009957824178995817)Node_6465:0.058304730091470844)Node_6466:0.007926856014185194)Node_6467:0.017409297883651427)Node_6468:0.0060714681844047875,(((466964:3.73628282234857E-6,54904:0.005520640866444478)Node_6469:0.05487984377640306,(8276:0.1138343376419563,(((112162:0.05760378860580334,311468:0.06907639110891511)Node_6470:0.07089732087157863,(103479:0.0141809955775289,(311467:0.03840154533108775,(112145:0.00902644086803495,311466:0.022175946073365052)Node_6471:0.009137904526577026)Node_6472:0.009439428920507567)Node_6473:0.058999210583306615)Node_6474:0.03589698033528593,(((113544:0.07863079023399407,91721:0.09867617906063028)Node_6475:0.034961821324717646,(109271:0.07317238070575745,(113540:0.04843557130696802,113541:0.09867976097275603)Node_6476:0.005205275521838723)Node_6477:0.02074054654928973)Node_6478:0.04238920688410157,(42648:0.10709724892300652,(112156:0.04215092955933573,((112157:0.06780652546805142,91712:0.02291772407498551)Node_6479:0.014209734926764939,(1194723:0.01714475421393344,(91733:0.016905332056658593,(42650:0.010733870286299206,((1194725:0.013902524717507482,89589:0.005076450641594464)Node_6480:0.004425569159571622,(389352:0.017718904773118892,42645:0.002494603874938012)Node_6481:0.007680624776644615)Node_6482:0.002904078069350587)Node_6483:0.0046020083450101865)Node_6484:0.0035088274405513406)Node_6485:0.02497827816741365)Node_6486:0.00824896952417327)Node_6487:0.033381807703514815)Node_6488:0.021690325380416327)Node_6489:0.007331842503983103)Node_6490:0.0416445283791313)Node_6491:0.05856050335164944)Node_6492:0.08235545576503892,(((((170202:0.03421802047950392,(319782:0.08419649442898744,(443640:0.0069905074988544464,443646:0.0373851760284958)Node_6493:0.022017061625544326)Node_6494:0.027315361885441276)Node_6495:0.008250400760212632,(443636:0.06665967207507198,(492042:0.015735183585981354,((443631:0.12216041641063026,492034:0.10861046543853918)Node_6496:0.031884577086891214,(((443644:0.023394120139189165,492032:0.04868084486597499)Node_6497:0.0024877689531644072,(443633:0.024724065772123653,(492029:0.016821104505673413,(492030:0.009513450236617654,492031:0.019192969185838616)Node_6498:0.013721298704292124)Node_6499:3.73628282234857E-6)Node_6500:0.0014665973311187319)Node_6501:0.0035914928148244487,((492049:0.0440469726457366,((492036:0.013525830451576818,492037:0.0808519887450609)Node_6502:0.0034331663724027897,(645280:0.010837436742205943,(492044:0.006070970045789303,492045:0.010120619331381763)Node_6503:0.005893070287701223)Node_6504:0.019742063170876244)Node_6505:0.018511607553580955)Node_6506:0.004917786322132538,(443629:0.031033480492040768,((134618:0.007296634729903231,170189:0.020070711977914213)Node_6507:0.0037000877922561647,(492027:0.0045962411849265385,(492023:0.0034416770672738243,(492024:3.73628282234857E-6,492028:0.0022140846334877387)Node_6508:9.90153491562877E-4)Node_6509:0.00449193289326705)Node_6510:0.0059461558074661745)Node_6511:0.014464517277072283)Node_6512:0.003378892781471766)Node_6513:0.006099839476600013)Node_6514:0.00246139369912623)Node_6515:0.005144825394779036)Node_6516:0.004203377607265902)Node_6517:0.00856308038853811)Node_6518:0.09600143762754869,(299321:0.10316784511905207,(221863:0.07036918726506489,(((260506:0.016265351380834556,(365054:0.0200280701709783,373249:0.022057543674801866)Node_6519:0.008059775283747279)Node_6520:0.0492546213622032,(224716:0.042944931090678505,(((184585:0.0075070974617576286,42892:0.0012167856606724234)Node_6521:0.023737008350970788,(686567:0.0024840713839006825,(458582:0.00846015077904792,501721:0.005760683735940406)Node_6522:0.005622053612023713)Node_6523:0.006191249588426489)Node_6524:0.010747930467309695,(686571:0.04540970204332531,(501720:0.007893580525460612,(686569:0.023369248267743465,(686568:0.0013346204884642587,(286537:0.016493195219567467,(363190:0.001079862719324831,(365059:0.0043312934827797415,411919:3.73628282234857E-6)Node_6525:3.73628282234857E-6)Node_6526:3.73628282234857E-6)Node_6527:0.0030469327308615814)Node_6528:0.009630228677487794)Node_6529:3.73628282234857E-6)Node_6530:0.0038987170479429004)Node_6531:0.006861692496851057)Node_6532:0.03201504892971026)Node_6533:0.00847025081917632)Node_6534:0.005978157464035843,(((365052:0.014537704423794944,373251:0.01899023247585426)Node_6535:0.012642632943960496,(221866:0.02969697460902887,466963:0.11429438290143988)Node_6536:0.005699172791659313)Node_6537:0.02286268169422927,((221869:0.010792582205136148,689625:0.008057051286145938)Node_6538:0.08390401593632903,(((689640:0.027715612152179218,689647:0.024862475014482466)Node_6539:0.03258068062043925,(521033:0.0032767955776974063,(402404:0.004379743609314231,402406:0.006625945114612769)Node_6540:0.00221625940976281)Node_6541:0.01427316793270687)Node_6542:3.73628282234857E-6,((196072:0.012933965928007427,(501719:0.05711475245493927,((27697:0.041165015014734185,41697:0.012525708857400147)Node_6543:0.01727592733405507,(196075:0.009908350945094487,(30724:8.753284759487337E-4,7950:0.0023455088379837124)Node_6544:0.007179621262679622)Node_6545:0.05302187548636837)Node_6546:0.008525101256110616)Node_6547:0.006000362523044325)Node_6548:0.004070672460286892,((373995:0.11667304982622707,(297798:0.005690216289674706,(224708:0.005525023406272198,(34774:0.0032400512138497017,(278164:0.004418480193014928,(34773:0.02813902167716336,469658:3.73628282234857E-6)Node_6549:3.73628282234857E-6)Node_6550:0.03331258820023915)Node_6551:3.73628282234857E-6)Node_6552:0.03782619809766097)Node_6553:3.73628282234857E-6)Node_6554:3.73628282234857E-6,((224713:0.01671379091837872,336262:0.005868679977449197)Node_6555:0.013562048281022426,(604079:0.0065198871927426155,(403224:0.00709747026777869,(568884:3.73628282234857E-6,(1300979:0.007568614491243004,373250:0.0071898837212265275)Node_6556:0.001688495265987348)Node_6557:0.005062899415983322)Node_6558:0.0021177654818350282)Node_6559:0.004494197457735825)Node_6560:0.0022137359563138516)Node_6561:0.0030187918423121925)Node_6562:0.005559042108245606)Node_6563:0.00875855616091888)Node_6564:0.006387832879305362)Node_6565:3.73628282234857E-6)Node_6566:0.01713417891810333)Node_6567:0.01567460811517925)Node_6568:0.009012598233549406)Node_6569:0.004061470239383587,(((149986:0.025929537113012262,189504:0.07086169408336336)Node_6570:0.15686736674859264,(29144:0.04822600611321129,(169291:0.1137015021289302,(299323:0.037475354764253455,(299324:0.035821310154849934,299325:0.013255503861301626)Node_6571:0.005416945359735119)Node_6572:0.05113899088460358)Node_6573:0.02104508240135798)Node_6574:0.019670906365849044)Node_6575:0.002571000277977682,((((169289:0.05059305377267842,42556:0.05429509998465772)Node_6576:0.05999326821348509,((42552:0.05263437426272482,((42486:0.07593676315594663,42563:0.07021855604600662)Node_6577:0.009759463508898789,(126315:0.03157687199907625,930266:0.0895468085306537)Node_6578:0.09385736139637073)Node_6579:0.006394968522382937)Node_6580:0.009385530075278653,(270556:0.05301708654977894,((1396868:0.05487186647492824,((1577992:0.039043224633991604,303996:0.11910239017342994)Node_6581:0.007427681273460991,(1577991:0.0598758593614668,(370024:3.73628282234857E-6,(27695:3.73628282234857E-6,357590:3.73628282234857E-6)Node_6582:0.0044355696482538025)Node_6583:0.013197890568349423)Node_6584:0.004448077693423915)Node_6585:0.004687245994188969)Node_6586:0.00868391871374404,((42526:0.042581347888650145,(42514:0.03870333521793963,(42528:0.008355381218485426,42529:0.11237829879575426)Node_6587:2.1124039836166724E-4)Node_6588:7.36290612413894E-4)Node_6589:0.008279043905718186,(642551:0.09670013538415108,(1545851:0.0665084472207366,(42492:0.052100249538068036,(206484:0.08807887740469558,681919:0.2060902774393541)Node_6590:3.73628282234857E-6)Node_6591:0.01676583437204653)Node_6592:0.06300427803964895)Node_6593:0.008868787010926384)Node_6594:0.0036916148454273936)Node_6595:0.0027483198321670986)Node_6596:0.005990588775058648)Node_6597:3.73628282234857E-6)Node_6598:0.004528163531476755,((480914:0.06322524338336716,(1194720:0.16323624313682683,36673:0.26852413236977724)Node_6599:0.01949198238112498)Node_6600:0.06016028223525283,((149983:0.0982532776145207,(163991:0.028084967081098956,1642578:0.03724494422280868)Node_6601:0.035643669679254926)Node_6602:0.0033809731173737078,(390452:0.054144520101081596,((337630:0.06662929379987331,(243562:0.004680911964104629,909843:0.0158396579376361)Node_6603:0.1269634957966134)Node_6604:0.014348726163699982,(((329967:0.023234633010933394,((175801:0.022092628369653863,(1194547:0.005368092805470838,262080:0.001071674203811172)Node_6605:0.005844295621043813)Node_6606:0.003821079231189881,(329969:0.04813608217995019,(262081:0.0033300775007298698,349546:0.003199750025814535)Node_6607:0.01031087174397019)Node_6608:0.0015124611111146397)Node_6609:0.006625326008529829)Node_6610:0.02394336294503498,((175774:0.04493915374951023,400069:0.024636454492779594)Node_6611:0.0013168689366131823,(((231675:0.005743755985673246,571294:0.009718876617461047)Node_6612:0.006905702628528569,(175781:0.006686000465609736,278780:0.008707924280528993)Node_6613:0.008180061447284368)Node_6614:0.010766556361693548,((205338:0.09743158842996985,278783:0.013067763077713181)Node_6615:0.010055203776217067,(175778:0.03199253715116793,(385307:0.02800342174925224,(221676:0.04996455389911652,((1276109:0.011517925823736097,(1677761:0.003496911412386309,349549:0.020036914497024428)Node_6616:0.012058806893995277)Node_6617:0.023996132132224457,(175784:0.020916765967266424,((278781:0.1812891503109548,(400079:0.003163424290516511,400080:0.002092394309440723)Node_6618:0.00198626848081068)Node_6619:3.73628282234857E-6,(221672:0.0031399330813700875,((1643569:0.01710400491350909,1677762:3.73628282234857E-6)Node_6620:0.013326708992936297,(1128653:0.012989303983132654,221673:0.052366311751514655)Node_6621:0.012069440760161634)Node_6622:0.004865052891280017)Node_6623:3.73628282234857E-6)Node_6624:0.017081255719967922)Node_6625:0.012015761206533904)Node_6626:0.015395844979480499)Node_6627:0.07699557161197924)Node_6628:0.004611119498911295)Node_6629:0.002908942160897573)Node_6630:0.01514173666293719)Node_6631:9.345029979455632E-4)Node_6632:0.01707248680228203)Node_6633:0.010766010514077684,(((337745:0.07276849780450013,390418:0.03279198303675002)Node_6634:0.012140575342118619,((1080460:0.015923812091326543,((1145316:0.003386997635375004,337641:0.005237924206707704)Node_6635:0.03091002484937804,(175788:0.009429807358590607,175789:0.006205300468916554)Node_6636:0.02232765253054162)Node_6637:0.0044541375749864295)Node_6638:0.009506693114881391,((1193064:0.00426749587134311,(175792:0.005485852583909234,(323804:0.0021576976707299374,(1604542:0.017484306800753864,(1234273:3.73628282234857E-6,1610892:3.73628282234857E-6)Node_6639:0.005476862941409878)Node_6640:0.0054651759545734264)Node_6641:0.015259652147226478)Node_6642:0.004192575865935519)Node_6643:3.73628282234857E-6,(175787:3.73628282234857E-6,((1407672:0.0031889910487334612,175786:3.73628282234857E-6)Node_6644:3.73628282234857E-6,((1503466:0.009455393212284715,175794:0.0011899887212968733)Node_6645:0.014178149370605651,(175793:0.006156538823443533,(78871:0.001865839094571695,(1193068:0.029138221745468713,(323806:0.006540801218076776,(78879:0.004270104355328977,78880:0.007551623265897118)Node_6646:3.73628282234857E-6)Node_6647:0.01337916696784792)Node_6648:0.006496698262163564)Node_6649:0.0032426040019670824)Node_6650:3.73628282234857E-6)Node_6651:0.0012764212474941758)Node_6652:3.73628282234857E-6)Node_6653:3.73628282234857E-6)Node_6654:0.01490265923758276)Node_6655:0.01885766068173788)Node_6656:3.73628282234857E-6,(((175796:0.04332788755119149,(329966:0.017155435601152104,(30991:0.009847276383570545,((1407129:0.007814580514310275,175797:0.0053062643127133125)Node_6657:0.001048725015758907,(395014:0.02202809746617308,94993:0.016519362629109823)Node_6658:0.005412783231348465)Node_6659:8.203318642402847E-4)Node_6660:0.010617540442982777)Node_6661:0.02225320598695589)Node_6662:0.01682287150667157,((93621:0.019957899100642176,(13013:0.011315223953743533,(33541:0.010302460777277667,59899:0.014977434621055429)Node_6663:0.0060843424362347215)Node_6664:0.008072136891776074)Node_6665:0.029335439516002842,(270531:0.04413375998241621,(385276:0.09828274107738674,(1046110:0.028805983175262218,1621551:0.06097058945165748)Node_6666:0.01652413488265901)Node_6667:0.015698863688401912)Node_6668:0.010042287354748625)Node_6669:0.008472304279984104)Node_6670:0.0030853312666647113,(((30993:0.017798719335356858,310915:0.0071591855874789745)Node_6671:0.00891096046768995,(365580:0.0053808912256646906,8001:0.020254033489419516)Node_6672:0.01030604249039223)Node_6673:0.008915844487042,((390428:0.06167229705119792,(490146:0.03629541643737715,(255572:0.028670573590072378,(1150220:0.007587945777445802,(309911:0.00956225230251048,645123:0.02030577408432099)Node_6674:3.73628282234857E-6)Node_6675:0.010930054406273718)Node_6676:0.018277789888024743)Node_6677:0.010296674702748653)Node_6678:0.0047357559179113445,(175798:0.040918828902702785,(90670:0.048003886509434275,(66913:0.009615220818335619,(7998:0.008153997980938207,(1498488:3.73628282234857E-6,(1498487:0.0010839308822857016,64534:0.003249743311854849)Node_6679:0.002166701018602479)Node_6680:0.014027623840551381)Node_6681:0.0047361526680665955)Node_6682:0.006483688206580841)Node_6683:0.016840518712788403)Node_6684:0.009960154693666496)Node_6685:0.0028514722654009238)Node_6686:0.0069236603209002524)Node_6687:0.004491468832455729)Node_6688:0.007324488368743386)Node_6689:0.013556759687209074)Node_6690:0.02418882754221507)Node_6691:0.016103851955240934)Node_6692:0.033171610526996353)Node_6693:0.003954266009605992)Node_6694:0.03891691701440086,(((327762:0.01644594983372777,643345:0.0524271613204927)Node_6695:0.024947753397758045,((((297507:0.014054264014102712,341099:0.007774019377219095)Node_6696:0.015967823015995582,((1396425:0.018827349550362565,357288:0.0341506886403136)Node_6697:0.006709458200200554,(149982:0.016618185507452247,(154348:0.007114588034810041,187331:0.0061797181763001115)Node_6698:0.014188567194880625)Node_6699:0.02707838900398475)Node_6700:0.0032403686833306555)Node_6701:0.0016786286878859602,((135647:0.00935471261005715,(341128:0.005581492224665089,357282:0.0019414579334730688)Node_6702:0.004202730566674525)Node_6703:0.02599352500063279,(1652672:0.03353539997619008,(1173612:0.0054037714114943515,((1769393:0.01219632773126019,(341125:3.73628282234857E-6,(1620450:0.008205937036123415,1783473:0.002698208935069139)Node_6704:0.0031254599640810157)Node_6705:0.004338570214736893)Node_6706:0.0021524619324663364,((1324795:0.007650919803122996,595395:0.005319526053978493)Node_6707:0.002201272736016748,(1677794:0.05472621561396377,((1096802:0.015918218337007035,992332:0.021323645081840325)Node_6708:0.05398832682090708,(1564187:0.006591468198839489,422203:0.006284239680528373)Node_6709:0.007462822579583928)Node_6710:0.003689938314308524)Node_6711:0.005625317376385188)Node_6712:3.73628282234857E-6)Node_6713:3.73628282234857E-6)Node_6714:3.73628282234857E-6)Node_6715:0.016886447587395922)Node_6716:0.01094441389511122)Node_6717:0.007348690351509544,((154813:0.0031767501418851645,((70543:0.0202665083371713,(154811:0.0058344493128164605,(143398:0.001082495882025687,7973:0.0021518779865740017)Node_6718:0.002850480346339137)Node_6719:0.0041368830431359445)Node_6720:0.0020268036486009583,((61316:0.007657178847842994,(154821:0.005396072066500583,418132:0.0021557163177012366)Node_6721:0.003299745467652161)Node_6722:0.005255761785297671,(154819:0.002189525920188428,(154815:0.009958487759741038,(154827:0.030091855382177537,7971:0.003270599289942366)Node_6723:0.004327383226540318)Node_6724:0.002056118096867292)Node_6725:0.0011247195972215612)Node_6726:0.009382559063768723)Node_6727:0.0014920130709523618)Node_6728:0.02877475819291514,(((1396451:0.02918629347968195,(1590170:0.03752567473905943,((241451:0.012730276329898283,241472:0.008979944862984549)Node_6729:0.0016521671067371085,(241444:3.73628282234857E-6,(241446:0.01073428819304116,278181:0.003192242901094982)Node_6730:3.73628282234857E-6)Node_6731:0.007711340393163481)Node_6732:3.73628282234857E-6)Node_6733:0.004592249391547982)Node_6734:0.009274128526634322,(516038:0.011855156476599883,(1435194:0.018277273737258487,(1396429:0.017181721084495644,((297511:0.02407638250166288,7980:0.02984120560284597)Node_6735:0.028683075184703127,(297510:0.004401293804814625,340416:0.007452387515269217)Node_6736:0.010906046275519478)Node_6737:0.002854889247577247)Node_6738:0.002086418557173413)Node_6739:0.005926240141060271)Node_6740:0.004842074553083577)Node_6741:0.014446685652057053,(357290:0.06462659173145564,(154816:0.02558086234179545,(((322109:0.015057442893291287,(322131:0.028972225254046535,(1436202:0.011377047215967499,278166:0.027376963848707653)Node_6742:0.009221825233340019)Node_6743:0.0023559151265514773)Node_6744:0.016073326464355425,((143405:0.0021469375134758623,143406:3.73628282234857E-6)Node_6745:3.73628282234857E-6,(357286:3.73628282234857E-6,(278176:0.002154853650619748,(278178:0.004354081464720181,(1347091:0.006572187076298273,143403:3.73628282234857E-6)Node_6746:0.0054739682860530025)Node_6747:0.00110515633093391)Node_6748:0.005440944014426894)Node_6749:0.0010744475866940524)Node_6750:0.01788009172073669)Node_6751:0.0013173381797449467,((357285:0.01363931558904204,(357281:0.019069791095802122,457506:0.018509215126792735)Node_6752:0.007691863006274312)Node_6753:0.0027675616945262945,(((457520:0.0041683428064007,457521:0.01788515061609232)Node_6754:0.010159352368037751,(90735:3.73628282234857E-6,(75329:0.004368144871804802,(341117:0.024672445654080943,(357287:0.0024899938287166424,405651:0.002977335909956121)Node_6755:0.01311125304736943)Node_6756:0.00817284716291935)Node_6757:3.73628282234857E-6)Node_6758:0.00940437746271004)Node_6759:0.0021370230762110956,((1325550:0.012795695644529887,1550064:0.016647199210646068)Node_6760:0.009756941542548418,(118138:0.017109660471787653,((457514:0.00924546154682244,457516:0.02154893704907582)Node_6761:3.73628282234857E-6,(143401:0.07120812906445909,((118130:0.0015741756264890858,149980:0.0027947322844455525)Node_6762:0.004385372431355019,(457511:0.006006124248737981,(341118:0.018064101461241953,((118129:0.009158728643870967,118131:0.017107783532301885)Node_6763:0.010996862426163144,(166482:0.02506184676399058,264551:0.03556581119169482)Node_6764:0.004389897788899939)Node_6765:0.004486196626467331)Node_6766:0.006980345766126478)Node_6767:0.001143702111812077)Node_6768:3.73628282234857E-6)Node_6769:0.0021690269104487725)Node_6770:3.73628282234857E-6)Node_6771:0.0022291356917845543)Node_6772:0.0016335201351628482)Node_6773:0.02528515736280403)Node_6774:0.008815323637422982)Node_6775:0.0020137620660888923)Node_6776:0.0033504042654202253)Node_6777:0.0022255184901333737)Node_6778:0.0021482873476182033)Node_6779:0.0012056156220197896)Node_6780:0.006252410938800424)Node_6781:3.73628282234857E-6,(643344:0.08392094364855882,((((319321:0.006709658036294078,319323:0.008650472499930914)Node_6782:0.013378881335277641,((1211648:7.946578003883874E-4,367866:0.02741303626481261)Node_6783:0.0035576698539046014,((1745989:0.027056851103285602,369635:0.022283553990280522)Node_6784:0.007540465324994372,(1548121:0.02436666381368659,(630221:0.001082343150288968,(749190:0.0032587339521222836,(749191:3.73628282234857E-6,(1045198:3.73628282234857E-6,1045269:3.73628282234857E-6)Node_6785:3.73628282234857E-6)Node_6786:3.73628282234857E-6)Node_6787:3.73628282234857E-6)Node_6788:3.73628282234857E-6)Node_6789:0.001085190924607921)Node_6790:3.73628282234857E-6)Node_6791:0.01096344919440751)Node_6792:3.73628282234857E-6,((52617:0.005473106600045612,(101364:3.73628282234857E-6,(217509:0.002149421334868841,(145527:0.003232988295022651,763460:0.0043115971429700806)Node_6793:3.73628282234857E-6)Node_6794:3.73628282234857E-6)Node_6795:0.001022838000601779)Node_6796:0.0032760949741274955,((((643448:0.005487899567856845,(172907:0.008922051868503578,(1217998:0.015375368573279025,683832:0.045151692844252474)Node_6797:3.73628282234857E-6)Node_6798:3.73628282234857E-6)Node_6799:0.0021063889441979814,(72446:0.041763591231894784,((177615:0.016739337693142755,295399:0.004891254921635087)Node_6800:0.0048784398049669,((182800:0.009966704151974353,932675:0.0075690598992171594)Node_6801:0.003285027008284269,((84645:0.013164675654022394,(295400:0.006516792683491101,651568:0.008704583160113587)Node_6802:0.003205786704657965)Node_6803:0.0012115959470695708,(471577:0.0021608043606884896,((304045:0.0032204674618737266,(1204403:3.73628282234857E-6,198507:0.005427829038673238)Node_6804:0.0033091607458692034)Node_6805:0.008777484426453855,(643324:0.013073100706158785,(1104243:0.014991588083663665,(352451:0.044268621192172786,643367:0.008365925740168137)Node_6806:0.003219394986138513)Node_6807:0.003957089562260427)Node_6808:0.003286824556169432)Node_6809:3.73628282234857E-6)Node_6810:3.73628282234857E-6)Node_6811:0.0011075118985090257)Node_6812:0.0010924223035658097)Node_6813:3.73628282234857E-6)Node_6814:3.73628282234857E-6)Node_6815:0.0022011312392853683,((643452:0.009997798943742722,(471580:0.013277218451437018,(381598:0.006494370258881393,471579:0.003343106374266948)Node_6816:0.003214904334697996)Node_6817:0.0011447465382803741)Node_6818:0.003626679109007304,((400010:0.031791177075168056,((369625:0.00778709909118762,(1606681:0.0675406382271733,369630:0.04961809008475538)Node_6819:0.01050730290421057)Node_6820:0.0034605764744471113,(887867:0.025529661773363865,(1093611:0.005511115570177137,1093613:0.006568388750826175)Node_6821:0.008128869335248227)Node_6822:3.73628282234857E-6)Node_6823:3.73628282234857E-6)Node_6824:0.003678732226816886,(((172910:0.004263522737685816,887869:0.0022359117203506417)Node_6825:0.008347953430710391,(400002:0.011630158948025115,(369663:0.012150227753772988,369676:0.007644619322156807)Node_6826:0.003804872033484885)Node_6827:0.0032525431830282055)Node_6828:0.0032211952494608787,(887870:0.0133753882555445,(516014:0.0024710448383722665,((369658:0.005975428994116393,643389:0.10930498440872678)Node_6829:0.006741407774600637,(137080:0.028725478993350397,(1277746:0.019639147879468195,172908:0.009933968083047463)Node_6830:0.0020907739375238227)Node_6831:0.001160290668014085)Node_6832:0.00548723415664272)Node_6833:0.009233674793938051)Node_6834:3.73628282234857E-6)Node_6835:0.004143645034817691)Node_6836:0.002898012766456396)Node_6837:0.0019897297665366965)Node_6838:0.0032475681673383616,((270005:0.011223062713971485,381606:0.011915656971535035)Node_6839:0.0031746512574571525,(((227283:0.032803511397464236,(1606683:0.02615384784413478,723640:0.04720946800765976)Node_6840:0.029197173573116155)Node_6841:0.00433942865815377,(643373:0.027412578248291245,(205135:0.017226373338231113,27708:0.01261755865722077)Node_6842:0.06756555240172289)Node_6843:0.0039703249516473485)Node_6844:0.0066824019931618645,(((77794:0.01134701796106088,(137039:0.1510873286507405,40830:0.01998799196875132)Node_6845:3.73628282234857E-6)Node_6846:0.0056077743571611985,((263535:0.03409631285617007,263537:0.01917265302766449)Node_6847:0.01699971895008404,((263525:0.008756527616222386,263530:0.00205127497069789)Node_6848:0.01722425732898222,(361644:0.011427686073380513,((279401:0.0010650376213104662,(361645:0.00213399294978503,361647:3.73628282234857E-6)Node_6849:3.73628282234857E-6)Node_6850:0.003161164507787518,(263519:0.00213915585832201,(263515:3.73628282234857E-6,334711:0.001067134207037319)Node_6851:0.0010725745088366347)Node_6852:0.0011713736691035803)Node_6853:0.002596537430518101)Node_6854:0.007727339569169945)Node_6855:0.02242367938263559)Node_6856:0.02948582153460753)Node_6857:0.007015447488481285,((1219349:0.019723396340366305,(((369671:0.007567320177821891,865996:0.014623693287018163)Node_6858:0.010241165255255931,((369656:0.0010601394937630783,369674:0.004285289216884482)Node_6859:0.014996467399487899,(160766:0.02542788661289194,(369639:0.004550492020842251,(1240730:0.006147731960938368,670200:0.001334093891731678)Node_6860:0.002205113526577173)Node_6861:0.006436618282611272)Node_6862:0.0032185585148833515)Node_6863:0.005931892275789852)Node_6864:0.001042959084171528,((356813:0.004532159769716221,75336:0.011704812055781)Node_6865:0.01092588456798376,(1382617:0.012488585866197508,((76593:0.15588879811606987,(1544377:0.009316661622572369,356814:0.010716820434675008)Node_6866:0.016193353126392345)Node_6867:0.0170024257339437,(1539280:0.011882324677046537,((1279364:0.0014041081655463837,356809:0.0028895364857647043)Node_6868:0.004150906544075537,(356810:0.001023364995421717,356812:0.0021918329028375945)Node_6869:0.006407752944002946)Node_6870:0.00431186764489587)Node_6871:0.013948688052596967)Node_6872:0.008729759555900338)Node_6873:0.0028767076208284816)Node_6874:3.73628282234857E-6)Node_6875:0.03907983068039712)Node_6876:0.004467231415548165,(((352921:0.008651895554029697,(172906:0.028161749376789547,(221414:0.0011546094093509093,75369:0.003149299818226467)Node_6877:3.73628282234857E-6)Node_6878:0.0076567903421591735)Node_6879:0.0011244428239951402,((193150:0.02009791889644035,((304914:0.009681999027356992,307959:0.0110696520546001)Node_6880:0.012679195086498072,((1608454:0.05190875762250426,307950:0.03360986772453403)Node_6881:0.009019047357547683,(307955:0.0031702702967669706,75366:0.01361590037421843)Node_6882:0.0260051012656199)Node_6883:0.005890110388079176)Node_6884:0.012539379911710443)Node_6885:0.0044888036319740724,((643360:0.040274057861891706,(227288:0.030096529427175188,(369660:0.0354042358466127,643381:0.08294954178809638)Node_6886:0.007340134604569781)Node_6887:0.03246288629810934)Node_6888:0.0029976890092318466,(370357:0.017575973280569993,(203118:0.010939058008181405,(369631:0.006548135304683753,(210638:0.0109344728495947,464755:0.0032627965799441293)Node_6889:0.0031207587601335767)Node_6890:3.73628282234857E-6)Node_6891:3.73628282234857E-6)Node_6892:0.009351780103071167)Node_6893:0.004468511578008124)Node_6894:0.004801120293820635)Node_6895:0.0022308081529865565,((1446309:0.012036125956509072,1592896:0.024529375489732157)Node_6896:3.73628282234857E-6,(994863:0.020901509756000802,(369654:0.014320958507853858,(748366:0.005503455806047237,((866009:0.006450900735576985,(343526:0.010927655580464468,(327692:0.0010680658078743956,343525:3.73628282234857E-6)Node_6897:0.007493009547053236)Node_6898:0.00327759794398184)Node_6899:3.73628282234857E-6,((643462:0.010811199605872837,(327704:0.001070804756564498,(183908:0.001071909909026811,(75362:0.0021561763954108916,(172905:0.0021491998357223044,327696:0.0010637012645321534)Node_6900:0.0010615064142234355)Node_6901:0.006461158437274251)Node_6902:3.73628282234857E-6)Node_6903:3.73628282234857E-6)Node_6904:0.0021290029014792394,((327700:0.0032218994575455634,(137067:0.004327901575785056,343527:0.006539986163317732)Node_6905:0.003195098751538954)Node_6906:0.001087759786381362,(203117:0.014394966719664557,(263547:0.0032147471200091853,263549:0.0010732797998394348)Node_6907:0.003221716224861448)Node_6908:0.0010924048554842713)Node_6909:0.0010841552893004146)Node_6910:3.73628282234857E-6)Node_6911:9.839637127192734E-4)Node_6912:0.005612496916162237)Node_6913:0.0030606437209176377)Node_6914:0.0024072643316600884)Node_6915:0.0010877214376157176)Node_6916:0.0021427555311459806)Node_6917:4.041246530051374E-4)Node_6918:0.001787307135027423)Node_6919:0.0012275243326110058)Node_6920:0.0020022558511216962)Node_6921:0.002203715235828951)Node_6922:0.0021617622585234086)Node_6923:0.016414128119257933,((((487621:3.73628282234857E-6,857698:0.1995427448445415)Node_6924:0.3294827408180945,(487618:0.18425614941309826,(127599:0.012883456829818573,(144739:0.015492516053110547,7955:0.0065463543946292216)Node_6925:0.03344354281533028)Node_6926:0.04218027569370404)Node_6927:0.016443683075521714)Node_6928:0.016616119202228243,((432411:0.05946729173386137,(345260:0.03967083509634399,((244133:0.06580885838604497,244134:0.07687904568196889)Node_6929:0.016888803168519515,(496993:0.08833841417989904,(27715:0.017326922827751223,516015:0.06152339644799896)Node_6930:0.004781879880170414)Node_6931:0.004358603119297092)Node_6932:0.0015098635269517717)Node_6933:0.0206489119081659)Node_6934:0.05913048217030517,(353259:0.17435229238608535,(643386:0.10025890350981741,((1504033:0.032480543444449304,497986:0.050371725223092655)Node_6935:0.024753108913966836,(209118:0.052802285249686075,(516811:0.02786562876212396,75360:0.013527787118152976)Node_6936:0.0066330588674021005)Node_6937:0.01741756858267535)Node_6938:0.010369483028468702)Node_6939:0.04383422394705708)Node_6940:0.02120255662944774)Node_6941:0.017922239665837503)Node_6942:0.02830289116199871,((((140595:0.0023775440964685203,245975:0.002968444071518341)Node_6943:0.013342061448003284,(516036:0.012408476464150582,(38762:0.027380157817237686,(143608:0.005259946023360415,352920:0.0032955659384020382)Node_6944:0.0053679259526423434)Node_6945:0.0013158625446161552)Node_6946:0.0044724832056765055)Node_6947:0.0012964837319988944,(((75372:0.005022681163373033,(13095:0.007013424083335908,7965:0.0020861554979705148)Node_6948:0.003783136476499052)Node_6949:0.003494004231765258,(143615:0.00981322200449124,((238031:0.02837474246699795,516034:0.0802705038547633)Node_6950:0.007116556876507339,(496985:0.0329688293105952,(7959:0.002363981405697541,(437613:0.12661187117978784,496980:0.044866775879449206)Node_6951:0.002898989613766417)Node_6952:0.0037393885043858453)Node_6953:0.0022272876993877874)Node_6954:0.001682215617547861)Node_6955:0.002170978970654818)Node_6956:0.0010649214275512983,((180931:0.014021747847915014,(1465724:0.019230076132179776,(1463496:0.002175664323793583,857638:0.008778521360788744)Node_6957:0.005514307400201154)Node_6958:0.0011942894141273078)Node_6959:0.002343968271515831,(75356:0.007539037319432272,((291826:3.73628282234857E-6,70546:0.0021132869570663474)Node_6960:0.004267304826280318,((75358:0.0021258235729718195,(75354:3.73628282234857E-6,((1582276:3.73628282234857E-6,(1734380:3.73628282234857E-6,1737341:3.73628282234857E-6)Node_6961:3.73628282234857E-6)Node_6962:0.0010614560720192037,((75352:0.0010627109403608364,77646:0.0010641025296999373)Node_6963:3.73628282234857E-6,(1734381:3.73628282234857E-6,75353:3.73628282234857E-6)Node_6964:3.73628282234857E-6)Node_6965:3.73628282234857E-6)Node_6966:0.004269891776537042)Node_6967:3.73628282234857E-6)Node_6968:3.73628282234857E-6,(((756765:0.005356387545175354,(1458563:0.003188263776690978,(747040:3.73628282234857E-6,747041:3.73628282234857E-6)Node_6969:3.73628282234857E-6)Node_6970:0.005358059001689064)Node_6971:0.0010535908494882392,((1471755:3.73628282234857E-6,1523555:3.73628282234857E-6)Node_6972:0.0021207287619417143,(1286311:0.005300296655845256,((1286312:0.0024175203503568254,(1204564:3.73628282234857E-6,1564186:3.73628282234857E-6)Node_6973:0.0018654557876509987)Node_6974:0.006988612770577666,(678552:3.73628282234857E-6,(211491:0.004305425776693351,((1045278:3.73628282234857E-6,(1610701:0.023630883289432556,1628817:0.0021297920571515857)Node_6975:0.0011260821938169677)Node_6976:0.013276616462218078,(678551:0.0021582410940571405,(211488:3.73628282234857E-6,678550:0.0010749704678725798)Node_6977:0.0010813517860205311)Node_6978:9.682267271627887E-4)Node_6979:0.003382506272133405)Node_6980:0.002197435045420118)Node_6981:0.039090835476316164)Node_6982:0.003576840103555169)Node_6983:0.006626087563592898)Node_6984:3.73628282234857E-6)Node_6985:3.73628282234857E-6,((((194365:0.0010601503566468095,436498:0.0010593208023562774)Node_6986:3.73628282234857E-6,(291816:0.001064282367685983,(291482:0.006472263842034078,933992:0.005345725537412327)Node_6987:0.0043057006349955735)Node_6988:0.001063515099209937)Node_6989:3.73628282234857E-6,((291825:0.01185493821555759,381608:0.001060882964780165)Node_6990:3.73628282234857E-6,((70551:0.007482996292365475,857721:0.004322077888056263)Node_6991:0.0010580120551508443,(70541:0.0053217419392670075,(70548:0.0021159669544188135,(1435197:0.0010569941277267583,75350:3.73628282234857E-6)Node_6992:3.73628282234857E-6)Node_6993:0.0031962307392471305)Node_6994:3.73628282234857E-6)Node_6995:0.0010681902509845586)Node_6996:3.73628282234857E-6)Node_6997:3.73628282234857E-6,((352917:0.003185786832649434,(1698368:0.00320083370218105,194366:0.0010613366200410543)Node_6998:0.0010613007599296566)Node_6999:3.73628282234857E-6,((1616773:0.0021642121588690034,(172914:0.008548808764494306,994862:0.005320203198507841)Node_7000:0.0021425724954909735)Node_7001:0.0010522902457181704,((1582966:0.008614176270063095,194371:0.0010607536314186684)Node_7002:3.73628282234857E-6,(180933:0.001061627649446852,((1756417:0.03332481963270487,(327405:0.004059948930752651,(1001925:0.004064851436178547,933226:0.002291667589819459)Node_7003:0.006380655420872479)Node_7004:3.73628282234857E-6)Node_7005:0.001248835502511169,(327403:0.017305067512567884,((1753971:0.004437665615295115,80810:0.007246297298391643)Node_7006:0.0045673885014410835,(1446899:0.006444907290026912,(141458:0.006366767335032737,39568:3.73628282234857E-6)Node_7007:0.0031739024674401544)Node_7008:0.002165251986210729)Node_7009:0.009373740368310582)Node_7010:0.0033296546120995464)Node_7011:0.004362861075284939)Node_7012:0.0010615631622450745)Node_7013:3.73628282234857E-6)Node_7014:0.0010613587391522473)Node_7015:3.73628282234857E-6)Node_7016:3.73628282234857E-6)Node_7017:0.0010628709525277308)Node_7018:0.0010581832141247681)Node_7019:0.002174671860723199)Node_7020:0.004065856186375137)Node_7021:0.0011651939464907507)Node_7022:0.0021703281408363903)Node_7023:0.001639571326948145,(((291815:0.010025547386639045,(1297001:0.0010613682107170773,1792849:3.73628282234857E-6)Node_7024:0.007789061202265642)Node_7025:0.005613139039248397,((28800:0.009102793123178694,((38527:0.009712107521455638,58317:1.096593445043579E-4)Node_7026:0.0031229147845619654,(77803:0.015141017955001959,(58323:0.01605707568296076,(1245217:0.018163372774567994,(54556:0.0027259294516450813,886298:0.01668866559395843)Node_7027:0.002062201105845996)Node_7028:0.0015307981650344658)Node_7029:0.0035341498535593477)Node_7030:0.002062524121728688)Node_7031:0.0027695725818578823)Node_7032:0.006986317928084347,((42663:0.010419312922176729,((71752:0.001999542038577659,71757:0.0033644047008511064)Node_7033:0.008546594781989457,(61318:0.01380640333014378,(71759:0.03236079975729762,(28795:0.004911408734145863,(90988:0.005904004177324477,(13477:0.017383132741454945,28791:0.004881038260256126)Node_7034:0.010704561846647162)Node_7035:0.004375983690667196)Node_7036:0.00576537671364236)Node_7037:0.011794889532820053)Node_7038:0.014354097516346108)Node_7039:0.005649208742688974)Node_7040:0.005673604970902065,(317925:0.012585013632695709,(67549:0.06291568384451605,((263870:0.0021308266509953017,(263867:0.0010546190021475902,(264447:0.00745588467678153,(151740:0.0031773119267748218,263868:0.004265692922121661)Node_7041:0.001074895262730617)Node_7042:0.001050010906204655)Node_7043:0.0010738846801156571)Node_7044:0.007516400210817613,(1001947:0.010650961075290137,((219677:0.004944925789385446,(319226:0.005345115607873041,357291:3.73628282234857E-6)Node_7045:0.009006450485962355)Node_7046:3.73628282234857E-6,(564076:0.008183240955840112,(219681:0.0019967981678080497,(286774:0.010453490358895449,(219680:0.01482289310405148,(1470150:0.003592487768426923,58324:0.0070657802982056145)Node_7047:0.0762905219914192)Node_7048:0.0061168312791746015)Node_7049:0.0015211888849150105)Node_7050:0.002634010508263375)Node_7051:3.73628282234857E-6)Node_7052:0.0012761721083016293)Node_7053:0.008442324727209781)Node_7054:0.014759467097871128)Node_7055:0.004979741879223017)Node_7056:0.0053929525033417506)Node_7057:0.005119837240523336)Node_7058:0.0026957059682070268)Node_7059:0.015983502709838497,((27717:0.02247593282270353,(((75334:0.007426666590828041,933216:0.004270208416389129)Node_7060:3.73628282234857E-6,((80784:0.004306277448652189,(80789:0.023003008444691837,80791:0.005462337368217903)Node_7061:0.001998559946801052)Node_7062:0.001031760137873867,((481687:0.01621875837353362,80790:0.009644148136676304)Node_7063:0.0040913972511833555,(881187:0.03283043270138025,(154350:0.03222199270292565,(430564:0.01512749794999403,(481701:0.011172947694641226,80807:0.016430092185361553)Node_7064:0.005375968750205341)Node_7065:0.0035153092783634416)Node_7066:0.00375358803366086)Node_7067:0.004257573825195784)Node_7068:0.00449103444227855)Node_7069:3.73628282234857E-6)Node_7070:0.007326779677612877,((80808:0.011824803098296812,(481777:0.10080389887749375,(80805:0.008710022272564285,(481700:0.021946254532909694,80806:0.008733840059934418)Node_7071:0.006265563133304873)Node_7072:0.004639369381405345)Node_7073:0.0034075715469081376)Node_7074:3.73628282234857E-6,((80798:0.01660315076047003,(192373:0.008712749443414814,80800:0.01077479076237709)Node_7075:0.00545658948599338)Node_7076:0.015960545696491173,(58327:0.019152170342763387,(339858:0.021704169845628143,(1356016:0.02780116458392721,(112179:0.006591834765700262,80797:0.004164875345751976)Node_7077:0.018515289568726678)Node_7078:0.003710614338717672)Node_7079:0.004243326611478522)Node_7080:0.00908844270701339)Node_7081:0.0017138654821941854)Node_7082:0.004278016590554136)Node_7083:0.017484304679044244)Node_7084:0.005524428203768031,(((1785604:0.009632822835098065,(328520:0.007718947065431575,(180935:0.031318733937630294,643383:0.0021689390035493803)Node_7085:3.73628282234857E-6)Node_7086:0.004644857761350333)Node_7087:0.006652750102206385,(328523:0.0033086685413090313,((291814:0.002202028426825934,(328524:3.73628282234857E-6,80793:0.0010893879545526577)Node_7088:0.0010754581570536167)Node_7089:0.0011114902329144244,((351240:0.010367030828808617,354114:0.011941633713376067)Node_7090:0.011035504999542272,(328525:0.0011133414909057838,585236:0.00106916189421617)Node_7091:0.0011074943701545258)Node_7092:3.73628282234857E-6)Node_7093:3.73628282234857E-6)Node_7094:0.012496304343590118)Node_7095:0.006298901968957593,((((418128:0.007708743875269991,564176:0.01950213639493246)Node_7096:0.003234797891203196,((180937:0.0777011508769702,342434:0.015641521054786486)Node_7097:0.015833869661550787,(564073:0.02018466892975159,(1292141:0.011564708725444506,(1420981:0.01829434919645834,172917:0.01473238181017843)Node_7098:0.0034659952535942206)Node_7099:0.006714902733846588)Node_7100:7.606546501025897E-4)Node_7101:0.0023718727335241578)Node_7102:0.0018392329247317479,((27704:0.004286649839253239,(1265459:0.04593738320115599,234792:0.005527687824048326)Node_7103:3.73628282234857E-6)Node_7104:0.016221127532234703,(328535:0.003250224749325208,((1463498:0.0024615553078150007,75332:0.1779358708679483)Node_7105:0.004039958418170355,(((143612:0.005452506504892368,643368:0.007634716924326324)Node_7106:0.0010740893513492237,(1564185:0.008730130302797692,328546:0.0032713095057731434)Node_7107:3.73628282234857E-6)Node_7108:3.73628282234857E-6,(328544:0.014252533326801759,((1001920:0.00978089747093591,(564075:0.002166465461646132,933220:0.004352503477652236)Node_7109:0.002172457900645463)Node_7110:3.73628282234857E-6,(581202:0.004360796224160701,(1001917:0.028358678586799215,1451183:0.009047110063397975)Node_7111:0.001890778236274777)Node_7112:0.0010573334660980227)Node_7113:3.73628282234857E-6)Node_7114:3.73628282234857E-6)Node_7115:3.73628282234857E-6)Node_7116:3.73628282234857E-6)Node_7117:0.00506169324579151)Node_7118:0.003129378075059731)Node_7119:0.004722364240287491,((171525:0.0036930261102972226,328532:0.015341000920349998)Node_7120:0.01525536759413695,((354116:0.009938442322798812,(143606:0.01669690528663791,(328529:0.005599918337389926,(332172:0.01884671815475331,(643369:0.00109853422330648,(1538613:0.0010779305991348888,1663197:0.0010686680911195397)Node_7121:0.005397631465853497)Node_7122:0.0021838872983237423)Node_7123:0.0010102065255002209)Node_7124:8.545820404006692E-4)Node_7125:0.004709619120845165)Node_7126:3.73628282234857E-6,((86924:0.008617396391068215,(171530:0.0031152246280413283,(171527:0.015384157486397543,171529:3.73628282234857E-6)Node_7127:0.0033534166604781194)Node_7128:3.73628282234857E-6)Node_7129:0.017964904903676377,((328526:0.015201233521533441,(51549:0.011514245255780035,90751:0.008028536852006357)Node_7130:0.007773720327877547)Node_7131:3.73628282234857E-6,((90753:0.006744684633136139,(497908:0.015576430319843184,581200:0.013619312317065932)Node_7132:0.0016089329712299495)Node_7133:0.0030938011549867805,(291819:0.019022215546233144,((149978:0.006921635867523474,328518:0.00545511157251644)Node_7134:0.007123233253327293,(437758:0.015484398333874575,(369680:6.051207691213555E-5,437757:0.006429299867714384)Node_7135:0.009188391580552716)Node_7136:0.0020425593021736713)Node_7137:0.0012130674415280138)Node_7138:0.004496736616938348)Node_7139:0.003286148416057209)Node_7140:0.0011735691576503207)Node_7141:0.002192340474527753)Node_7142:0.0024111543274744304)Node_7143:0.0026361513864558666)Node_7144:0.007611885737229331)Node_7145:0.011403855236844935)Node_7146:0.003849776441721061)Node_7147:0.002334991586155214)Node_7148:0.009436408378159837)Node_7149:0.009014947595023689)Node_7150:0.011513897013855929)Node_7151:3.73628282234857E-6)Node_7152:0.04272061764700681)Node_7153:0.0025717677014211737)Node_7154:0.006065896473415648)Node_7155:3.73628282234857E-6,((((91975:0.05331019716226849,(48457:0.24755682958778708,68509:0.35355926735764165)Node_7156:0.04245799113583959)Node_7157:0.05333122400634905,(170203:0.06769951770180227,(61084:0.0043621535936016614,((8014:0.015226963167484345,(182223:3.73628282234857E-6,240830:0.0032675000008423973)Node_7158:0.0069429652423171175)Node_7159:0.0016082792168867217,(30960:0.0357079587056074,((418454:0.01673275014505172,(240825:0.0032934164239402947,350774:3.73628282234857E-6)Node_7160:0.006689231861340605)Node_7161:0.10067663930833301,(137522:0.03041354366148096,(240824:0.0023950685896794318,(221867:0.004368888391203094,306639:3.73628282234857E-6)Node_7162:8.754648643311945E-4)Node_7163:0.0029383957771129702)Node_7164:0.003180076104261378)Node_7165:0.01569845001129946)Node_7166:0.0018116152570739972)Node_7167:0.004275939218250318)Node_7168:0.0566181872746674)Node_7169:0.021184667058933796)Node_7170:0.010147779108449799,((170206:0.10406316407558953,(170196:0.031478586809715284,(170193:0.05894105413054255,170199:0.042439578151551985)Node_7171:0.02583482140896065)Node_7172:0.00808196073623203)Node_7173:0.0380792693898479,((89574:0.11243430364774269,(477781:0.01686509872794972,(61620:0.01723539356275253,(126305:0.005076033078176661,126308:0.006085817701547413)Node_7174:0.0069230451803119)Node_7175:0.006978933926667555)Node_7176:0.00945485337805589)Node_7177:0.028986868919292762,(((256424:0.02358244940237355,8010:0.003607301242676069)Node_7178:0.03323139224921716,(75937:0.029566367726319792,(75939:0.060643266900109,(75934:0.0042773568035493065,75935:3.73628282234857E-6)Node_7179:0.09990864161954555)Node_7180:0.014790670266287833)Node_7181:0.008748072756407266)Node_7182:0.07384378446353501,((201378:0.001086957114094663,(511734:0.0033005934294572364,((1542449:0.0011014802044419217,201377:0.005529963790469655)Node_7183:0.001091384919317153,((1767050:0.0021938154175871645,36185:0.009943458364514228)Node_7184:3.73628282234857E-6,(565241:3.73628282234857E-6,(565240:0.0010940704626763744,70285:0.0022173222320064872)Node_7185:3.73628282234857E-6)Node_7186:3.73628282234857E-6)Node_7187:3.73628282234857E-6)Node_7188:0.0011018400901935481)Node_7189:3.73628282234857E-6)Node_7190:0.007259725259972315,(((348696:0.0021941365661075182,89337:0.004363346451919144)Node_7191:0.0021645784401752265,(59296:0.0021872319944701633,((27773:3.73628282234857E-6,348707:3.73628282234857E-6)Node_7192:3.73628282234857E-6,(59861:0.001089841080405844,((1735697:3.73628282234857E-6,348708:3.73628282234857E-6)Node_7193:3.73628282234857E-6,(340692:3.73628282234857E-6,(59291:3.73628282234857E-6,(107322:3.73628282234857E-6,348710:3.73628282234857E-6)Node_7194:3.73628282234857E-6)Node_7195:3.73628282234857E-6)Node_7196:3.73628282234857E-6)Node_7197:0.0010896769757608746)Node_7198:3.73628282234857E-6)Node_7199:3.73628282234857E-6)Node_7200:0.001188213442552577)Node_7201:0.007527782643744452,(((1115630:0.005497544578031164,1302316:3.73628282234857E-6)Node_7202:0.0021909699446206223,(633558:0.0043856679142913815,(201498:0.00219477809950091,62062:0.0021930605224827846)Node_7203:3.73628282234857E-6)Node_7204:0.0010952149019138714)Node_7205:0.0033440999919873374,(8042:0.002155443153770022,(((227976:0.004413334091766653,8030:0.007730845994177544)Node_7206:0.0010592391512901126,(8036:3.73628282234857E-6,(8034:0.004362599905268256,(374848:0.0010887165788516847,(8038:3.73628282234857E-6,83385:3.73628282234857E-6)Node_7207:3.73628282234857E-6)Node_7208:3.73628282234857E-6)Node_7209:0.0010864960389774718)Node_7210:0.008795806033824231)Node_7211:3.73628282234857E-6,(8022:0.003317984752825219,(72053:0.0021918476341677984,((8019:0.001083955470441558,(8017:0.006627945063641726,8023:0.002229720339991695)Node_7212:0.003293296448239916)Node_7213:3.73628282234857E-6,(74940:0.003352517778577168,(412663:0.005505385907889349,(173242:0.0010968341917942095,(8021:3.73628282234857E-6,90313:3.73628282234857E-6)Node_7214:3.73628282234857E-6)Node_7215:3.73628282234857E-6)Node_7216:0.008963185545404713)Node_7217:0.002179183175707384)Node_7218:0.002197528483955569)Node_7219:3.73628282234857E-6)Node_7220:0.008852276576475832)Node_7221:0.0011222350569043663)Node_7222:0.0010983652687601186)Node_7223:0.004516783374270743)Node_7224:5.80778127967719E-4)Node_7225:0.021172372266950026)Node_7226:0.023712813095136627)Node_7227:0.005882284002096549)Node_7228:0.0037687387273998437)Node_7229:0.007381159929336124,((143306:0.016161405134749143,143307:0.010758371821073667)Node_7230:0.0916673287019287,(((143313:0.030747904268872143,197546:0.025547873677106547)Node_7231:0.05894102960279227,(136300:0.029457275480723574,(261076:0.07126461886504898,((143314:0.008204920894646158,435155:0.09011448566540962)Node_7232:0.0047150617736588215,(1481781:0.019427657696479937,(143315:0.0023424909527305225,1537714:0.007519186960394266)Node_7233:0.002565887279389515)Node_7234:0.0031418154987851773)Node_7235:0.07859125000557593)Node_7236:0.009811164804458115)Node_7237:0.009857243885750981)Node_7238:0.02495554590067458,((143321:0.03236681276626297,(143322:0.0960844777105145,143323:0.05305778187121357)Node_7239:0.04407822168947466)Node_7240:0.02837344683970657,((((143326:0.00631160680496375,81385:0.005948624623040478)Node_7241:0.043112086038189994,(81370:0.1335359624136238,(143325:0.022110788801310757,143894:0.0330592257159433)Node_7242:0.05017718677832291)Node_7243:0.03432399155578416)Node_7244:0.010348530776833315,((143327:0.08700853494282078,94919:0.08565462793895404)Node_7245:0.05093362618798449,((181440:0.11654771410056686,((64108:0.046561493484411735,94939:0.12221173070624838)Node_7246:0.02477179092818833,(181443:0.09490159992771045,(181445:0.006583347857738255,181447:0.010616779233071031)Node_7247:0.018158541395113217)Node_7248:0.01362776204336324)Node_7249:0.003273561776439949)Node_7250:0.03754180265603888,(409996:0.12611660616293766,(((241836:0.025146451613242762,332423:0.05906487601928203)Node_7251:0.07090355704955277,(332421:0.2099245923073116,(143328:0.08903347436861359,332670:0.21090064147176352)Node_7252:0.05683186194546709)Node_7253:0.03511977645435124)Node_7254:0.026550613774358373,((8063:0.06926948663399982,(181408:0.25195342339373944,181412:0.45889783496962616)Node_7255:0.05949774174422069)Node_7256:0.024440111679354046,(69944:0.01782846240224046,(81636:0.011563229846147568,(8056:0.006663973600304062,((185739:0.0011617701352245335,8060:0.007521276878319184)Node_7257:3.73628282234857E-6,(8058:0.010813647491002104,((185735:0.00292564459638281,44932:0.004785036899270994)Node_7258:0.005316216959805263,(8049:0.004296947097661184,(1042646:3.73628282234857E-6,8052:3.73628282234857E-6)Node_7259:0.0010730471818132365)Node_7260:3.73628282234857E-6)Node_7261:0.004330692843073147)Node_7262:0.0011582883391029642)Node_7263:0.0018678834176172009)Node_7264:0.011798889272085463)Node_7265:0.023389021576583426)Node_7266:0.0353334815712632)Node_7267:0.0012426438735601549)Node_7268:0.03034316856705401)Node_7269:0.03066569009832044)Node_7270:0.009965136879326472)Node_7271:0.01420063056665381)Node_7272:0.006461411553979291,(((181438:0.015927078823409758,(181437:0.010078995907167689,47700:0.05546181939236023)Node_7273:0.006495512536239318)Node_7274:0.020768923801863133,(((181431:0.020158655657241113,88682:0.004409197794803612)Node_7275:0.27235139512546097,(181435:0.01812364846379921,(181433:0.01071710241480728,(143337:0.017680150644675662,88656:0.060504598269653986)Node_7276:0.01088346915461287)Node_7277:0.008147140217022595)Node_7278:0.06102857439664854)Node_7279:0.02047066647591579,(((143333:0.23297363578366595,143334:0.02121505200533666)Node_7280:0.05992925665820395,(107241:0.006875453149174354,(182780:0.006600747775034667,88663:0.00240511167888189)Node_7281:0.0054728673202005034)Node_7282:0.020350165380218506)Node_7283:0.05844582071311028,((88660:0.016860264275462753,88713:0.023894428764600864)Node_7284:0.006077907330358666,(565081:0.04335845641179052,((565083:0.0011074818513257105,(88671:3.73628282234857E-6,(181429:3.73628282234857E-6,565079:0.2004695342985888)Node_7285:3.73628282234857E-6)Node_7286:0.0010602822385796108)Node_7287:0.08829921084226929,(143336:0.06939597914436267,((565077:0.018129170866161004,565078:0.011826501899869227)Node_7288:3.73628282234857E-6,(565076:0.01113874926455859,565089:0.014582595663740764)Node_7289:0.005038042461463892)Node_7290:0.0592434785650718)Node_7291:0.049939924336557744)Node_7292:0.019571796069743675)Node_7293:0.012098989116664986)Node_7294:0.012045197159040866)Node_7295:0.0036472708084539975)Node_7296:3.73628282234857E-6)Node_7297:0.003890320488153265,(((181404:0.044103848849142833,181406:0.03382838944864444)Node_7298:0.028580953646741496,(181393:0.2627764870920407,(181399:0.636612878388587,(181397:0.03507910221614308,228346:0.060575465870788256)Node_7299:0.033951927150172)Node_7300:3.73628282234857E-6)Node_7301:0.11811720173082828)Node_7302:0.023165723512930114,(((215391:0.3060529212061825,((1147745:0.14197683969529812,1503337:0.04668193783781862)Node_7303:0.0254688333233111,(1147744:0.0703436992217662,270530:0.023764552477433802)Node_7304:0.009797597216491127)Node_7305:0.11072094442216385)Node_7306:0.05085598588098538,(((342443:0.015863876877792386,(1772269:0.04113685540397754,626244:0.020464995655970895)Node_7307:0.03890391537684525)Node_7308:0.052512965710571236,(181453:0.0027849143733229068,(143342:0.03215480432192699,390316:0.04624997179496672)Node_7309:0.010872040293495207)Node_7310:0.08645373661233896)Node_7311:0.018275360590805388,((150448:0.5279509077832849,((206124:0.05643588838474299,270546:0.08297127373909251)Node_7312:0.0063133072477297315,(206154:0.006175210436187998,215343:0.0059998690775817645)Node_7313:0.062419450952908365)Node_7314:0.0041517176845789145)Node_7315:3.73628282234857E-6,(((1147743:0.03150931699999626,270527:0.02907716186696799)Node_7316:0.1719824653215007,(215339:0.0362775323283168,215342:0.032869059361466654)Node_7317:0.18699329028951128)Node_7318:0.03815940324794107,((693459:0.06590822016846928,(103720:0.11697802497926589,(1147755:0.020855033047107615,161466:0.050695692267326176)Node_7319:0.12517936429417334)Node_7320:0.010974425925821098)Node_7321:3.73628282234857E-6,((109274:0.01930600210298238,(109291:0.023487057280413056,(109284:0.0155955995869844,(109276:0.0022573026638795526,109280:0.006442706324446718)Node_7322:0.0028113480383450775)Node_7323:0.004266806311675597)Node_7324:0.002185311460036795)Node_7325:0.001999525349878689,((109281:0.018621481334545685,(109286:0.013404109044380205,109289:0.011769818559014529)Node_7326:0.002689755931025435)Node_7327:0.0010789421351366476,(109285:0.010170275318235613,(103715:0.007814668686334073,109288:0.0036333068641538112)Node_7328:0.0012055435130863342)Node_7329:0.0050135591610953635)Node_7330:0.005629719340792849)Node_7331:0.06926814758489347)Node_7332:0.043945212447797956)Node_7333:0.012799255935547146)Node_7334:0.0048582853329230905)Node_7335:0.001945857172588327)Node_7336:0.01581998299596532,(((((43700:0.42274287873889804,(181450:0.3009368644505524,((143340:0.01729390877472175,205130:0.03499549979712461)Node_7337:0.02527114837845964,(138129:3.73628282234857E-6,1620288:0.0022016601311943963)Node_7338:0.05361797633466185)Node_7339:0.045824740919345734)Node_7340:0.011545505707567433)Node_7341:0.02924585461849516,((215404:0.12304174491806687,(205123:0.05727620517342007,(188929:0.019413352990754393,(413233:0.002265257818157323,(1333460:0.0022224369883785157,(188791:3.73628282234857E-6,215402:3.73628282234857E-6)Node_7342:3.73628282234857E-6)Node_7343:0.001074067701452391)Node_7344:0.010532593836289154)Node_7345:0.013251164099817053)Node_7346:0.048212869357751896)Node_7347:0.028654821462080062,((243708:0.13888411437798856,64144:0.1293638256444888)Node_7348:0.02716644276238846,((1535806:0.08112189087173557,158456:0.3403992668955301)Node_7349:0.03313406118045207,((1679032:0.07960719507228514,313237:0.028252343041860233)Node_7350:0.015049568717647044,(1749025:0.04261388919042326,313441:0.07180054931418643)Node_7351:0.04350050932583842)Node_7352:0.01674923826787229)Node_7353:0.019785155991626408)Node_7354:0.03219249670962747)Node_7355:0.02446975422541471)Node_7356:0.0013382347893270757,((215395:0.14218931090104228,(215349:0.03733375150620169,83883:0.03279654845460978)Node_7357:0.0644627337538697)Node_7358:0.017990222580132605,(((86224:0.024238191074084144,(308080:0.01864313844242563,86250:0.38843374873335856)Node_7359:0.00456489042309307)Node_7360:0.05933984547737222,(78195:0.050948116493838326,(86232:0.07698627142992003,86235:0.016476815528614925)Node_7361:0.008910728135265666)Node_7362:0.02285052067753884)Node_7363:0.004505152858105131,((86241:0.06885842737619938,(284583:0.05269361221265136,(357168:0.08624342950734576,(325276:0.0644264134811857,(357170:0.020030606435013386,(308085:0.008719676616821267,933221:0.020288578354022407)Node_7364:0.011603145612470632)Node_7365:0.026893154045536036)Node_7366:0.01509524353025692)Node_7367:0.09866260534800408)Node_7368:0.014486323174980656)Node_7369:0.01928324929547357,(86220:0.03517388250265948,((320565:0.13238795700018485,((1238289:3.73628282234857E-6,764832:0.016826980204732122)Node_7370:0.05859778759452737,(1285437:0.051786236377023655,(1515623:0.04270865635128698,(1285428:0.08786714156621792,376893:0.03504925095130136)Node_7371:6.915596817577056E-4)Node_7372:0.0021544585606943297)Node_7373:0.015361139660198971)Node_7374:0.01066834478865679)Node_7375:0.009361180756114652,(((983304:0.01401218352606133,(167449:0.003608518951646248,363549:0.018631386001289437)Node_7376:0.007676402556833348)Node_7377:0.022362434070784958,((1054643:0.031893020255655234,(166754:0.002368948966731285,(508012:0.21687944644604965,714205:3.73628282234857E-6)Node_7378:9.139526300103458E-4)Node_7379:0.019348531821075234)Node_7380:0.018132362610634407,((1109017:0.023935304938524714,1365706:0.014087374200312138)Node_7381:0.01460460829252761,((409849:3.73628282234857E-6,86205:0.029665153476356895)Node_7382:3.73628282234857E-6,(166764:3.73628282234857E-6,508010:0.10460089563420129)Node_7383:3.73628282234857E-6)Node_7384:0.06914597026844654)Node_7385:3.73628282234857E-6)Node_7386:0.06345774883826788)Node_7387:0.008944261025263892,(((1302786:0.024774209078897994,(88200:0.016202255890849403,88201:0.009932812878367645)Node_7388:0.02141357785207619)Node_7389:0.01063827290123312,(1286091:0.07301120628766943,(497222:0.15233129318992758,(1302777:0.05569727963087374,(267130:0.015329599291321718,548466:3.73628282234857E-6)Node_7390:0.10218472943547671)Node_7391:0.044518065822691175)Node_7392:0.030762994325173695)Node_7393:0.010433210854440444)Node_7394:0.00316818007083975,(((83876:0.02429671432291715,(1643632:0.013887796346188194,933223:0.01049805809541715)Node_7395:0.010294195194748201)Node_7396:0.006497615807381952,(150325:0.08551726090437504,(55556:0.010840345765101409,(55553:0.10029527178553173,88147:0.06017128852983554)Node_7397:0.02647091509149199)Node_7398:0.03431364825024037)Node_7399:0.01061868695796497)Node_7400:0.009976447583483481,((166745:0.04266657816106046,(79683:0.005501144077172962,8222:0.02289096254804898)Node_7401:0.02952773971959566)Node_7402:0.0040247011745440965,((178221:0.0010750033970094207,262098:0.01138212750903045)Node_7403:0.0071570557847715505,(646541:0.021331374882074497,(249134:0.019589297677082482,646537:0.010686944644793445)Node_7404:0.002632248786317861)Node_7405:0.00830230159633586)Node_7406:0.009651665579415854)Node_7407:0.025902091409223584)Node_7408:0.006356470174895898)Node_7409:3.73628282234857E-6)Node_7410:0.02782289397226599)Node_7411:0.056607866450275955)Node_7412:0.00884628329007833)Node_7413:0.004239135180389824)Node_7414:0.015718059331252462)Node_7415:0.03205076395689353)Node_7416:0.013917211927578813,((1040949:0.012425412158703086,((1040955:0.054464120986790376,443748:0.031931045926682285)Node_7417:0.005905171520936601,((143330:0.02806713124329623,(661228:0.05398069047519328,(1040953:0.2340896387592826,(48193:0.04964503297437364,48194:0.05926598838880187)Node_7418:0.04837231544273099)Node_7419:0.015279107059240201)Node_7420:0.00498013111727846)Node_7421:0.00526168143071692,((1111468:0.08061603290693009,48196:0.0363644726830913)Node_7422:0.008532293034434243,(1003962:0.07515335451391203,(48171:0.009549351732125457,(1111460:0.0073622474238231395,(370040:0.006944615827204902,479651:0.007687187910047295)Node_7423:0.021014947710543887)Node_7424:0.008862095842370044)Node_7425:0.012915014358504007)Node_7426:0.0014733272684835628)Node_7427:0.008949014765123041)Node_7428:0.007658855855349158)Node_7429:0.013475960414320901)Node_7430:0.07951993823797256,(((181476:0.2901323848517447,(57847:0.1892076922514772,(152539:0.04970928564760164,181472:0.019136562268813537)Node_7431:0.015757184895818458)Node_7432:0.038945119873799)Node_7433:0.0212049180176118,(((100190:0.014725171099866926,(50794:0.04557242970456284,83878:0.025532468002293838)Node_7434:0.005845874879649257)Node_7435:0.09017149944020882,(1040945:0.027726135787493774,(1040957:0.2044438718412925,(270574:0.12058482163464741,586861:0.07486587658642753)Node_7436:0.0657487123125912)Node_7437:0.030735492142807068)Node_7438:0.011740152441623363)Node_7439:0.004643393263469196,(192871:0.026396285649399456,(80991:0.01818117440420491,((161767:0.003148581457167443,80972:0.002341591532585768)Node_7440:0.012774312266173187,(80970:0.005706644403913695,(96882:0.00333535844346659,(80971:0.002115613022996931,(367269:0.0022167477555353103,80973:0.004463086482443375)Node_7441:0.0013855848875240565)Node_7442:0.0020511841562306757)Node_7443:0.006722010822151456)Node_7444:0.012414640217936458)Node_7445:0.0031067223163238934)Node_7446:0.045031910974465704)Node_7447:0.03359843040949914)Node_7448:3.73628282234857E-6)Node_7449:0.004155114960516218,((((32458:0.020216814786702286,(1250792:0.005869814195900811,(120839:4.318175597635412E-4,(120830:0.006680908704006168,33519:0.002195084613009171)Node_7450:0.007803114016470111)Node_7451:0.0037265429327416116)Node_7452:0.009459086732643085)Node_7453:0.10671024756018373,((126353:0.052207193312212456,492020:0.05736763561453966)Node_7454:0.009447791933969527,(492019:0.04161628714064134,(238744:0.01586505445800327,370629:0.014251975002228958)Node_7455:0.014959444004959252)Node_7456:0.017712801680866332)Node_7457:0.009162532379720976)Node_7458:0.005651422901202699,(((1231042:0.06928890031979634,((104659:0.03644582033422595,(183150:0.008870901829241993,8090:0.00896250691344625)Node_7459:0.012115798382519605)Node_7460:0.02843843256084771,(123685:0.06434011112387486,(123683:0.017874080873381226,(291360:0.0012136889272090473,30732:0.004239616952785116)Node_7461:0.03910415074502126)Node_7462:0.006326837665441502)Node_7463:0.029523962479191042)Node_7464:0.009304020379104959)Node_7465:0.030449940608727303,((1607840:0.031288394354515164,293917:0.011002085170384604)Node_7466:0.08111609169359528,((129043:0.03925557259755637,(129035:0.04343193247951154,293994:0.03328164999184075)Node_7467:0.013269150643694069)Node_7468:0.027701814226821046,(143332:0.015083315814167352,(283373:3.73628282234857E-6,(858497:0.012153589691006716,933979:0.002173522372947606)Node_7469:0.004381939951919739)Node_7470:0.011921620607516512)Node_7471:0.06618950262817397)Node_7472:0.00861585389910552)Node_7473:0.027549697080025887)Node_7474:0.008061664711343279,((52581:0.09138511348087483,(105023:0.162637329931382,308057:0.33378375179263414)Node_7475:0.04147645944672637)Node_7476:0.034853558901272515,((57950:0.04832032050785521,(28745:0.01581897866165533,(28743:3.73628282234857E-6,(28742:0.007701416466706732,77115:0.00955415584604074)Node_7477:5.240607581057181E-4)Node_7478:0.014382802343950056)Node_7479:0.018307848247570726)Node_7480:0.002691736056178044,((28762:0.07799354814449878,(54267:0.012156838611705318,((34779:0.0010622239110056801,8078:0.0021916579998477975)Node_7481:0.008055916452699784,(34781:0.014880466777677036,34782:0.002896183709090211)Node_7482:0.014027979576108131)Node_7483:0.002032793320129593)Node_7484:0.11288189037757355)Node_7485:3.73628282234857E-6,(68464:0.06841227544783098,((48698:0.022219867811053198,8081:0.04021368766219454)Node_7486:0.06368254373188112,((33528:0.007457295736643014,37273:0.0013995965005110136)Node_7487:0.06293602556854383,(32473:0.008014376086365991,(8083:0.007797950790167892,8084:0.014837174198658223)Node_7488:0.00853985642703662)Node_7489:0.05666815384135348)Node_7490:0.027090848328968985)Node_7491:0.005839658807987531)Node_7492:0.0590427796028772)Node_7493:0.012889250338512442)Node_7494:0.010859660033165082)Node_7495:0.02323683529143036)Node_7496:0.0018066635680252204)Node_7497:0.008980860949203057,((238220:0.030564654269194177,(80772:0.037281901144208034,(238224:0.025585177436668338,50796:0.07161737892666654)Node_7498:0.03325864725725954)Node_7499:0.008619519921291856)Node_7500:0.005307881291589708,((50733:0.07127393876736032,(242820:0.07824191943888313,((74133:0.007927106247381034,(306559:0.0011141943850838194,350779:3.73628282234857E-6)Node_7501:0.003317955983020179)Node_7502:0.020420663525577053,((1758169:0.02091717320375984,74131:0.01608349382631427)Node_7503:0.060161789533432604,((1527459:0.0011141946499276267,172540:3.73628282234857E-6)Node_7504:0.01387161429364736,(61819:0.015805668909259503,(172535:0.006944837448804499,96998:0.01710944199284201)Node_7505:0.002067956943081825)Node_7506:0.004420620997958692)Node_7507:0.004858154432555399)Node_7508:0.004203537916986467)Node_7509:0.004846265079272327)Node_7510:0.012927399937148004)Node_7511:0.0341730048603002,(32513:0.039678459605176054,(158773:0.011552192159911405,(8130:0.019544738398971796,((50613:0.006739033682380846,((8128:0.006782815154568707,(1569704:0.0011167740872949433,47969:0.0011196303091160445)Node_7512:0.004485362603951307)Node_7513:0.0010924484069492128,(40191:0.01816879966161222,(743960:0.0033602177919290275,(8127:0.1026574210351142,(160745:0.010278303083997744,371725:0.004566103584567126)Node_7514:0.0033260200117643354)Node_7515:3.73628282234857E-6)Node_7516:3.73628282234857E-6)Node_7517:0.0011364620351301481)Node_7518:3.73628282234857E-6)Node_7519:0.0011375330580112707,(32507:0.013645499260468477,((244518:0.0058086487499106575,(8148:0.009401830597263941,8150:0.009816030592021262)Node_7520:3.73628282234857E-6)Node_7521:0.006592990424437889,(303518:0.046234158122481675,(8153:0.013639163639012571,((8154:0.00563654919249727,(205486:0.0011206122306064786,((1075431:3.73628282234857E-6,57303:3.73628282234857E-6)Node_7522:3.73628282234857E-6,(526958:0.0022436052410429704,(286572:0.0033692239906321533,(106582:0.0011194662966968615,445506:0.00112193974250017)Node_7523:0.001121238935319906)Node_7524:3.73628282234857E-6)Node_7525:3.73628282234857E-6)Node_7526:3.73628282234857E-6)Node_7527:0.003366755934560241)Node_7528:0.0011322719312364348,((163638:0.011281524746308093,(120215:0.0011167504590985937,163623:0.0033605705272824796)Node_7529:0.0010889849045391952)Node_7530:0.0034242493229562857,(311526:0.0011122626835846881,(136868:3.73628282234857E-6,(323800:3.73628282234857E-6,(316406:3.73628282234857E-6,(137271:3.73628282234857E-6,(106584:3.73628282234857E-6,1732171:3.73628282234857E-6)Node_7531:3.73628282234857E-6)Node_7532:3.73628282234857E-6)Node_7533:3.73628282234857E-6)Node_7534:3.73628282234857E-6)Node_7535:3.73628282234857E-6)Node_7536:0.00560642988406683)Node_7537:0.002264938552307601)Node_7538:0.004482858554361083)Node_7539:3.73628282234857E-6)Node_7540:3.73628282234857E-6)Node_7541:0.010318878886150289)Node_7542:0.01757781159961292)Node_7543:8.516347137056554E-4)Node_7544:0.003430530267138379)Node_7545:0.005895161049125024)Node_7546:0.01085531060537623)Node_7547:0.006625045843326373)Node_7548:0.020956340453137656)Node_7549:0.005029521827922592)Node_7550:0.010957499567788282)Node_7551:0.025627202502107156)Node_7552:0.012468869131852385,(((((270537:0.07992606635376961,(8187:0.11991390608919089,((210139:0.11905550538274795,435218:0.1378056420375555)Node_7553:0.1678508916168911,(392545:0.17720780416883997,(445362:0.002151893584141318,70868:3.73628282234857E-6)Node_7554:0.06012350518151348)Node_7555:0.07114728356126071)Node_7556:0.04183112389266468)Node_7557:0.013954822608329882)Node_7558:0.007055263501304889,(8245:0.01980559601467892,(13720:0.002221942292563207,(13721:3.73628282234857E-6,(384371:0.0011076239671649105,(13603:0.001108261113214736,(13575:0.0011081359168090834,215398:0.002218724952102697)Node_7559:3.73628282234857E-6)Node_7560:3.73628282234857E-6)Node_7561:0.0011109188974511438)Node_7562:3.73628282234857E-6)Node_7563:0.015150113124136028)Node_7564:0.02260370922295055)Node_7565:0.010032088213839711,((141264:0.23991003615049578,173247:0.15265682760427596)Node_7566:0.02462916227545208,((173342:0.0033094848409437306,(173339:0.0022007720406507936,435999:3.73628282234857E-6)Node_7567:0.001562788481305672)Node_7568:0.03682136784569589,((436009:0.009670753657272196,((173321:0.001607052904946041,41447:0.0028082307524930484)Node_7569:0.005306227393367241,(302047:0.0022321529835180255,8161:0.0021933926175547627)Node_7570:0.006532015820948975)Node_7571:3.73628282234857E-6)Node_7572:0.0432137914593216,(((173311:0.012142503944873496,(197572:0.00655562410159594,436002:0.005645845152293791)Node_7573:0.004717183521620724)Node_7574:0.00447314876643938,(232276:0.009303151617632309,(376895:0.0012861955184704024,(181461:3.73628282234857E-6,990566:3.73628282234857E-6)Node_7575:0.0042547698112710775)Node_7576:3.73628282234857E-6)Node_7577:0.009847258800567549)Node_7578:0.007277742256655105,(179359:0.00954719650462322,(948070:0.00422395758683639,((274469:0.025927266302902752,(181460:0.004404851776970075,274471:0.006741094505052096)Node_7579:0.003521854286538233)Node_7580:3.73628282234857E-6,(146146:0.014770705207540594,((36212:0.0011069449508485437,83875:0.0011150873537597817)Node_7581:0.005585810082082191,(58220:0.001107477609661912,(146143:0.0011078453503468003,166264:3.73628282234857E-6)Node_7582:3.73628282234857E-6)Node_7583:3.73628282234857E-6)Node_7584:0.012793414732814463)Node_7585:0.0112472791804942)Node_7586:3.73628282234857E-6)Node_7587:0.0017585798681055377)Node_7588:0.0012484798182185576)Node_7589:0.031661541846484745)Node_7590:0.022401344311432633)Node_7591:0.0043791574545601186)Node_7592:0.016841989274889935)Node_7593:0.010001774313812427,((195621:0.28041921326788055,((366931:0.021381004257799048,366934:0.039868728328448906)Node_7594:0.12302082094802859,((665865:0.5401749345653495,((341731:0.07665024269464008,435147:0.04340925878039498)Node_7595:0.030932838961333142,(626211:0.15555812156632168,(435148:0.10433964828682081,(244447:0.02363956550536817,(1754211:0.02073885487641397,(1148508:3.73628282234857E-6,341728:0.0010796399968986254)Node_7596:0.037648801167820864)Node_7597:0.012210413739180585)Node_7598:0.06693910308691099)Node_7599:0.016965813315730216)Node_7600:0.049367676178932424)Node_7601:0.14791080307975016)Node_7602:0.06759653994435717,((8286:0.1742825304670549,(195596:0.06637774761073481,367195:0.07314825026678824)Node_7603:0.1128993895808874)Node_7604:0.11461099662474124,((435138:0.12680252898638109,(28829:0.06909384400365,520517:0.04529682003796314)Node_7605:0.1716222004062002)Node_7606:0.020690213432732456,(195614:0.2592028640999734,(195642:0.20561611227658436,((1302775:3.73628282234857E-6,244454:0.0021696293200350525)Node_7607:0.0968902134236697,(366939:0.2720898709733203,367194:0.12315991895741767)Node_7608:0.020115184735431953)Node_7609:0.0264492858748717)Node_7610:0.02240241681709628)Node_7611:0.023595139847701424)Node_7612:0.02915584750912986)Node_7613:0.010794337932864967)Node_7614:0.025890501892311818)Node_7615:0.026889212905545634)Node_7616:0.013038687724042892,((443798:0.05927935318619534,(526620:0.08229512912669092,(1156758:0.056920075078294725,526618:0.09520932500388807)Node_7617:0.01567165194992491)Node_7618:0.040821088867813465)Node_7619:0.10722807630669096,((721932:0.1501357363589842,(1497103:0.1089606826396419,((366892:0.047723723970704644,366905:0.03389120033736436)Node_7620:0.014057202756572195,(195604:0.029348832283725517,366907:0.00976430135545946)Node_7621:0.08851931721356887)Node_7622:0.029431209621081127)Node_7623:0.050215367526318506)Node_7624:0.05907855401436266,(((171416:0.10189662627776537,367197:0.05512607917288972)Node_7625:0.09800090765485976,(8255:0.008569653665531769,(141886:0.011273813702170562,66718:0.015449246933071831)Node_7626:0.023105474972774678)Node_7627:0.023809660129559346)Node_7628:0.017603022460509425,(244455:0.10368020026540758,(((82366:0.019435096190960028,98923:0.016080246790204655)Node_7629:0.021648587217913982,(111784:0.008629746513901864,(195615:3.73628282234857E-6,8267:3.73628282234857E-6)Node_7630:0.009561315341202258)Node_7631:0.006164750891365269)Node_7632:0.010525530137494249,((195624:0.005199729852424456,244449:0.006777970556092819)Node_7633:0.010008762968156545,(245875:0.0023926206865758936,(143345:0.02950208583599474,195632:3.73628282234857E-6)Node_7634:0.00635218861413044)Node_7635:0.0036172228853098105)Node_7636:0.02967784143749765)Node_7637:0.03653075252942363)Node_7638:0.008851265814778802)Node_7639:0.02708392315693954)Node_7640:0.012008100016966054)Node_7641:0.011050058627879689)Node_7642:0.00756916588167233)Node_7643:0.04242085854675778,(((433667:0.00396766117274356,433668:0.0038539759048154443)Node_7644:0.04534012269964783,((458610:0.09527121621566778,(163124:0.16249813246793846,(171196:0.05630186033877498,349659:0.016862440003282346)Node_7645:0.03920711635183813)Node_7646:0.12079399972669332)Node_7647:0.0020879594868745896,((270550:0.09255554973850992,473314:0.06477757397138596)Node_7648:3.73628282234857E-6,((1051621:0.0070590861922272975,316150:0.01095858573086791)Node_7649:0.03375213624014791,((1219345:0.028062181360177546,((302046:0.004530975559708668,497160:0.027131627230524296)Node_7650:0.007245191930242728,(1219343:0.00907934550116706,443728:0.012276577780754423)Node_7651:0.003053327109963757)Node_7652:0.0045667184508150094)Node_7653:0.0302832526742929,(((215401:0.0028616502887900013,(316143:0.004650709380383992,316144:0.018864410977139968)Node_7654:0.009416074952000036)Node_7655:0.024817879207598953,((235211:0.3312148168651744,(1649244:0.009030396165441627,316125:0.023029665039186225)Node_7656:0.011995152610554125)Node_7657:0.016549741923146025,(183653:0.02213688508756327,((316145:3.73628282234857E-6,454057:0.0010914140757528952)Node_7658:0.03922864636030026,(206143:3.73628282234857E-6,(163126:3.73628282234857E-6,697302:3.73628282234857E-6)Node_7659:3.73628282234857E-6)Node_7660:0.23534205320454737)Node_7661:0.17475808137213747)Node_7662:0.013825116842792503)Node_7663:0.005691979352353656)Node_7664:0.025773758357178274,((1262608:0.09528103271282423,(13662:0.0153647729893168,((1219347:0.05769661278856653,372798:0.04256709055687332)Node_7665:0.007273327938291104,(349644:0.2751294893196387,(1219339:0.19155764047224536,59946:0.009912443561067756)Node_7666:0.007191453677805482)Node_7667:0.010828438940908283)Node_7668:0.016239764539208563)Node_7669:0.004028949009987944)Node_7670:0.0023467393342467323,((270544:0.07956773617094136,75034:0.04216227445913066)Node_7671:0.013210230510481223,(13537:0.02350357402364081,(372805:0.01054797551606951,(((13677:0.029353549588049622,(29150:0.0032113307606031604,(13676:0.002200749846945778,338315:0.00110092806828958)Node_7672:0.0012007820504488522)Node_7673:0.00429097137026351)Node_7674:0.11123089869013571,(13679:0.011412670535835692,((248137:0.04464109582688359,321164:0.016209255037021027)Node_7675:0.022598421638181806,(1238137:3.73628282234857E-6,248138:0.0011059913723077902)Node_7676:0.025617619792959994)Node_7677:0.008359273326316235)Node_7678:0.012468136090471291)Node_7679:0.011945342455741937,((8228:0.001171012939855724,(8226:9.993666412817948E-4,(13353:0.0010873065071672322,217026:0.0010848451199504386)Node_7680:0.0011762125398345092)Node_7681:0.0010947301185925734)Node_7682:0.006301646667435994,((8241:0.0010944519266383845,(8240:3.73628282234857E-6,(48169:3.73628282234857E-6,8236:3.73628282234857E-6)Node_7683:3.73628282234857E-6)Node_7684:3.73628282234857E-6)Node_7685:3.73628282234857E-6,(8242:0.0010875572987697774,(48168:0.0010882049816729176,(8235:3.73628282234857E-6,8238:3.73628282234857E-6)Node_7686:0.0021809796496180135)Node_7687:3.73628282234857E-6)Node_7688:0.0010874312153157592)Node_7689:0.005775009988668421)Node_7690:0.0032480943331249677)Node_7691:0.0012990272895672345)Node_7692:0.002875290358519115)Node_7693:0.0060858612293485164)Node_7694:0.005108961643242946)Node_7695:0.005688681370121013)Node_7696:0.0026657093801634203)Node_7697:0.0056874289087709496)Node_7698:0.009815328579833232)Node_7699:0.04529423428863251)Node_7700:0.023500064529862197)Node_7701:0.00805155191420229,((((1266862:0.001100852737081419,184215:0.0011181846331883459)Node_7702:0.00709915704559033,(215382:0.005554681612664497,476914:0.0010868449394167909)Node_7703:0.004074672709424819)Node_7704:0.08842501871668688,(1605466:0.1219522995970419,(356780:0.06570911523746889,((423481:0.0650600964710297,(241271:0.08166513637761483,(126671:0.010728743638390367,(247629:0.007608151017116882,(242802:0.014323255293000166,(242806:0.0065403250918681915,247628:0.009900813909407634)Node_7705:0.0011290485672672149)Node_7706:0.006754632501731757)Node_7707:0.012251215440358024)Node_7708:0.045196356681794995)Node_7709:0.006632215292169062)Node_7710:0.009025709566453937,((241275:0.07152170400677889,626239:0.07588740172443428)Node_7711:0.01399027061762291,((98376:0.016073808586331145,98377:0.006422074099319332)Node_7712:0.03292193882617248,(317483:0.015655696258321465,(147232:0.06620546278529568,(215378:0.031066312807366693,217853:0.026721146728325967)Node_7713:0.02684728764613545)Node_7714:0.0021949109923408527)Node_7715:0.027928722634347695)Node_7716:0.015042746204365508)Node_7717:0.0023356497797739017)Node_7718:0.01120311283043981)Node_7719:0.0017778497338230997)Node_7720:0.0020632158800304007)Node_7721:0.009899155050958744,((((((270588:0.11307878276844278,(135754:0.016955018543290415,135755:0.019024252442827384)Node_7722:0.09381682533587508)Node_7723:0.016270343256113665,(135760:0.0033454146907689972,(135759:0.0033297859764616533,135761:0.01110865767712068)Node_7724:0.001085798011496906)Node_7725:0.14316106450475397)Node_7726:0.01749563615078048,((135764:0.03406231016777112,135765:0.024705983443498294)Node_7727:0.0049895618561097265,(135752:0.07783828379041924,(135773:0.03517636523715142,(135770:0.004070798117256765,135771:0.006953538988053597)Node_7728:0.011400588338059712)Node_7729:0.016396355633909163)Node_7730:0.007803971224340548)Node_7731:0.006243184917704584)Node_7732:0.03912337010714717,((603451:0.039052352369756176,(163144:0.015927444819971503,(163149:0.055400787142410444,(163139:0.011405516912102747,163141:0.02307297070332524)Node_7733:0.009960779058073648)Node_7734:0.005522796191429117)Node_7735:0.005410491076911853)Node_7736:0.0015414268262417701,((163134:0.012055554355580372,163135:0.00936663959846074)Node_7737:0.02473880824208684,(163137:0.026965848616186432,(163131:0.015055543661429225,(270585:0.011172752741790954,(214431:0.013217389232121726,443752:0.03106843704130399)Node_7738:0.01624004268941188)Node_7739:0.0085414988939042)Node_7740:0.059482592986259485)Node_7741:0.011964513961159015)Node_7742:0.00636593531110289)Node_7743:0.010232213779392409)Node_7744:0.009082278402599888,(((215370:0.04482659999359748,215373:0.05222183225832867)Node_7745:0.03769567627294566,(274805:0.003586478718662606,(82895:0.017760896339631318,82899:0.0015142053729546088)Node_7746:0.00404142237836063)Node_7747:0.04657536055542672)Node_7748:0.007254551133587459,(45783:0.07936207863703967,(((71674:0.01993365588563175,71679:0.012274335083160226)Node_7749:0.07878473784723367,((201691:0.01938629538501326,(13106:0.012296678404987849,270329:0.009322580971515554)Node_7750:0.006652953853746896)Node_7751:0.01765696706124481,(8182:0.02890473126168641,(147949:0.003946017074887194,(225391:8.725736219854307E-4,489037:0.017308098244161022)Node_7752:0.005284005847651331)Node_7753:0.0035938112201627614)Node_7754:0.006946207535309454)Node_7755:0.011338801610797639)Node_7756:0.010744084274345821,((1002181:0.007716890151117357,(228251:0.008024130183310205,(215345:0.005804594459979228,228250:0.07455872582824505)Node_7757:0.008773127656281726)Node_7758:0.02477275574514265)Node_7759:1.9231830176020463E-4,((358392:0.006713954047813207,(1443078:3.73628282234857E-6,228252:3.73628282234857E-6)Node_7760:0.0021914487640643738)Node_7761:0.0016404126749935887,(358390:0.005904128692779568,(358388:0.0056683890842116,((119488:0.0022126083144358806,1443077:0.0011059534592989)Node_7762:0.002208529048779268,(1550065:0.002209173883909195,(1551541:0.006650974017461069,214812:0.014554129126937154)Node_7763:0.001104612383414935)Node_7764:3.73628282234857E-6)Node_7765:0.0010041124392810592)Node_7766:0.0053953933840773126)Node_7767:0.00212021668214428)Node_7768:0.00316511411040653)Node_7769:0.011888036045319435)Node_7770:0.004586165413133941)Node_7771:0.006844839366794866)Node_7772:0.0017983130305155755)Node_7773:3.73628282234857E-6,((((455453:0.03247142717327329,(334891:3.73628282234857E-6,75032:0.007755509636344219)Node_7774:0.040247392650103436)Node_7775:0.0510188357051946,((223795:0.09117433266677219,390340:0.06645970619876604)Node_7776:0.016979684057952447,(315492:0.10761729079654662,(490309:0.011279062637600253,(270564:0.03002951074940997,(257889:3.73628282234857E-6,(257887:9.783399936359593E-4,334885:0.006312761968515413)Node_7777:0.0028840024034625213)Node_7778:0.012665102844011547)Node_7779:0.0024911676150338115)Node_7780:0.02245657597858339)Node_7781:0.027363436497298964)Node_7782:0.0039833253572717645)Node_7783:0.006694266919116192,((36187:0.036089949526295954,(52237:0.008699399801311064,70433:0.006682559893634602)Node_7784:0.010594309662393943)Node_7785:0.20771696032920914,((1735696:0.07465485804231806,((1630944:0.09320759668281076,184434:0.07141365499613231)Node_7786:0.025297720429493038,(270576:0.07718582179383775,(91747:0.06857026446010639,((160734:0.04369066804319842,327818:0.03147777858838135)Node_7787:0.04188348171301707,((300415:0.014242462153295147,334915:3.73628282234857E-6)Node_7788:0.02960245122467919,((327776:0.008983064584636167,((160708:0.011803125434540245,334913:0.004735552078481643)Node_7789:0.02762683833450023,(309930:0.014863838141414723,91743:0.008272618363715298)Node_7790:3.73628282234857E-6)Node_7791:0.0011186985516411412)Node_7792:0.018637568676853625,((327809:0.03205022034142793,(232417:0.01608279268858817,327774:0.004951179163828989)Node_7793:0.005846109733984259)Node_7794:0.007087298233896425,(304459:0.022602126225466732,(160702:0.017862710297646113,((327779:0.009438463486381055,((1074816:0.00788891577549988,293821:0.00106743273391226)Node_7795:0.008993569534740934,(310571:0.032843753652687824,((306583:0.021311689116856655,327770:0.010846583316483761)Node_7796:0.00641076110845022,(162300:0.009900041999078998,(1104567:3.73628282234857E-6,94232:3.73628282234857E-6)Node_7797:3.73628282234857E-6)Node_7798:0.017165532353950807)Node_7799:0.002624421668080397)Node_7800:0.00393542830239686)Node_7801:0.0016482437343538962)Node_7802:0.0024847271506365505,((300413:3.73628282234857E-6,323802:0.0010921099416362464)Node_7803:0.01559782141746475,(309922:0.025354114256930984,((215346:0.008620706174304603,(160715:0.014100227353531204,203261:0.004879813119721176)Node_7804:0.014145572925645935)Node_7805:0.004135519046212176,((1167616:0.008526912413780228,(308562:0.010414534361062277,308564:0.003996166326055824)Node_7806:0.004479627164408725)Node_7807:0.011974950815543976,((152218:0.006936370977097144,327828:0.010816418713741277)Node_7808:0.0033283468674139044,(309926:0.010636929712101317,(215347:0.0056215553959943895,428845:0.011049135743725439)Node_7809:0.002725835637010512)Node_7810:0.0011678913170795786)Node_7811:0.01268001906586021)Node_7812:0.002849560021224075)Node_7813:0.003278119303815031)Node_7814:0.005637240136383201)Node_7815:0.002523598196720662)Node_7816:3.73628282234857E-6)Node_7817:0.011088359412618319)Node_7818:0.011377046759011697)Node_7819:0.010103768704706525)Node_7820:0.010727326169569127)Node_7821:0.010489372614911608)Node_7822:0.029869902759406947)Node_7823:0.008107839956167989)Node_7824:0.007780148579814655)Node_7825:0.0053333420891150465)Node_7826:0.001221737966719249,(((163822:0.020390479730922208,54341:0.016329964237341055)Node_7827:0.008304524476527008,((283036:0.04269597853887381,(283034:0.022732443978711697,283035:3.73628282234857E-6)Node_7828:0.006721578819330982)Node_7829:0.0018511174810183014,(57865:0.012546038926910256,(8168:0.0036514795775130196,(210850:0.01121916194920914,8167:0.003538256231849775)Node_7830:0.0078036414669893275)Node_7831:0.006677664376397856)Node_7832:0.0013281985372010337)Node_7833:0.006772658478904786)Node_7834:0.019976919713923024,(270568:0.18651104219906675,((51996:0.09310712247871496,((163120:0.07762856465776515,(185883:0.00338942995646873,185886:0.002252661820146681)Node_7835:0.01681172882843253)Node_7836:0.013823924018533752,((143344:3.73628282234857E-6,394686:3.73628282234857E-6)Node_7837:0.00978575555188296,(41446:0.01774472447143183,((201708:0.0011203504504247311,214483:0.003370327860118381)Node_7838:0.0011275824851723032,(214487:0.015756118887902546,(201710:9.914430581404996E-4,((201705:0.034123222564496715,290523:3.73628282234857E-6)Node_7839:3.73628282234857E-6,((201703:0.0068451746256662695,290524:0.01022667258930051)Node_7840:0.0022127997974952687,(214486:0.011321461557827046,(201709:3.73628282234857E-6,(105747:0.011329415673018588,(160818:0.009018253592116084,160819:0.004501297877334073)Node_7841:0.00112181611584553)Node_7842:3.73628282234857E-6)Node_7843:3.73628282234857E-6)Node_7844:3.73628282234857E-6)Node_7845:0.0011180366753143216)Node_7846:0.0012454159220475582)Node_7847:0.0011301102591262482)Node_7848:0.001236460205227402)Node_7849:0.0042989162733577)Node_7850:0.002522993175491701)Node_7851:0.01752331071175871)Node_7852:0.016490313208856737)Node_7853:0.0029975879869247306,(181455:0.02308406995615111,((229290:0.012385338277852511,270543:0.01514292222338232)Node_7854:0.0785268763521498,(((980417:0.01717175189162426,(283025:0.01563936492759348,(181467:0.029083270729483503,8204:0.009032122643170193)Node_7855:0.008830563059164664)Node_7856:0.004218845572113215)Node_7857:0.008246033062607199,(166256:0.02514197313186412,((149088:0.023144235359891106,240152:0.11622486494989147)Node_7858:0.0036333685622756172,((161456:0.015858301705052702,206126:0.19536118893966273)Node_7859:0.007034118616240914,(240154:0.028327951906551817,(240156:0.045723102946882546,(300318:0.010178577403515465,(1480064:0.00547730794698137,((134920:0.00108944501714406,497904:0.006547648453923259)Node_7860:0.0014829267444144362,(1480062:0.006825985874743554,(1480063:0.003922606649117169,1483110:0.016055128179170527)Node_7861:0.00476824848128436)Node_7862:0.0026244110276325643)Node_7863:0.001802643016279611)Node_7864:0.0032949184570065094)Node_7865:0.00553374657165468)Node_7866:8.734641942164904E-4)Node_7867:0.008644765837006395)Node_7868:0.013564535707593696)Node_7869:0.013104401362891163)Node_7870:0.04274196644799735)Node_7871:0.002925580780961943,((225387:0.03953946646014719,((175282:0.04732451701679876,192379:0.019677806985904735)Node_7872:0.014052184338322112,(192377:0.0033195131152338716,(192376:0.0044338049595972215,72450:0.0010721590493471501)Node_7873:3.73628282234857E-6)Node_7874:0.00446537779317556)Node_7875:0.016373491176847034)Node_7876:0.005152770511556771,((148607:0.016416290386041317,181459:0.09216891725273686)Node_7877:0.008057500190529938,(980419:0.02693714386687142,((304258:0.20161395480875616,(980326:0.01829922492827395,980331:0.011898265834015397)Node_7878:0.007848862285953467)Node_7879:3.73628282234857E-6,(290630:0.01470977139746575,(1382205:0.017174656949352447,((182643:0.014804333173742981,290628:0.002156818326548471)Node_7880:0.00453353727102597,(137881:0.004455740370693728,(1530446:0.012385655683278407,(147208:0.014708557132991538,157167:0.006706062407539062)Node_7881:0.002216948628782307)Node_7882:0.0011128281544597928)Node_7883:3.73628282234857E-6)Node_7884:0.0021077170064027644)Node_7885:0.0011050605787369392)Node_7886:0.004844069635049844)Node_7887:3.73628282234857E-6)Node_7888:0.0020984447034370904)Node_7889:0.005641928522305306)Node_7890:0.03336936718553385)Node_7891:0.012822753530231159)Node_7892:0.010743029206477949)Node_7893:0.003200370804237368)Node_7894:0.003391030538238392)Node_7895:0.010084202838443376)Node_7896:0.007935554657409812)Node_7897:0.014629840688317306)Node_7898:0.004183669830718754)Node_7899:0.001934577592218322,((215361:0.12279955953311888,(109905:0.09355736696369506,215362:0.07377406903711016)Node_7900:0.019436183663290554)Node_7901:0.06273183249142018,(((182659:0.0391953195665795,384591:0.04341964823130609)Node_7902:0.011368426917354417,((445358:0.0032541239570623016,450225:3.73628282234857E-6)Node_7903:0.1287890665670227,(98823:0.04117608160068338,((98819:0.014027910674091607,(182642:0.033132465003494545,72011:0.04906709719458798)Node_7904:0.008583242147376222)Node_7905:0.021477220866519955,(119711:0.02227965585781649,(255644:0.015078477478164954,(143350:0.030098327657665055,63415:0.016560607928492017)Node_7906:0.004121790773264514)Node_7907:0.005294632920066487)Node_7908:0.04581773308136017)Node_7909:0.002399647298820652)Node_7910:0.09407395209001275)Node_7911:0.025243860577081324)Node_7912:0.0076659267432568476,(((181464:0.01450080183699194,(106585:0.026178159870398527,((119694:0.00774342126910564,181466:0.006577370486991248)Node_7913:0.004782112707091803,((290247:0.007808420017281111,455479:0.0022460358453431205)Node_7914:0.002192772807374702,((396787:3.73628282234857E-6,520515:0.004439298920994143)Node_7915:0.004864341549041295,((215356:3.73628282234857E-6,(211834:0.009287972923868813,273455:0.030944960370447385)Node_7916:0.0030423387579897004)Node_7917:0.0020220355535195784,(232193:0.017522678761320257,(218797:0.02024848178004914,232192:0.015574616629922235)Node_7918:0.011924381831138297)Node_7919:0.0016148945395678068)Node_7920:0.0011317097696939302)Node_7921:0.005114134426329572)Node_7922:3.73628282234857E-6)Node_7923:0.020670773128568836)Node_7924:0.005991408403155564)Node_7925:0.009168248787986784,((((225757:0.0033584131323403325,75042:0.003358669452628462)Node_7926:0.0033026162184039832,(92439:0.002261492705023211,(175429:0.0011150793533499356,(215396:0.0011147925226584207,406531:0.002228790742708782)Node_7927:3.73628282234857E-6)Node_7928:0.0011064127208941278)Node_7929:0.00570914648262927)Node_7930:0.032100298691658195,(334896:0.023939372595632762,((43258:0.02816052358316308,(1055099:0.017297364838160575,(1535408:0.022037423751602236,435225:0.07002343643840861)Node_7931:0.034251369735447984)Node_7932:0.009787742722203653)Node_7933:0.07086446583651376,(360507:0.04301390257937362,(556049:0.001754695272878804,(360509:0.03642796250485992,(360510:0.004433665369193232,(1010711:0.004419310598226415,603998:0.007760214627405448)Node_7934:0.0011132451435042537)Node_7935:0.0017399164604028213)Node_7936:9.856914336971638E-4)Node_7937:0.050926675931963976)Node_7938:0.013403192199583214)Node_7939:0.00876458216838107)Node_7940:0.005631724564449315)Node_7941:0.00609485961151459,((143339:0.08643995292522236,206100:0.1629019769055695)Node_7942:0.010613466110165391,(((34816:0.023525748895122753,(13489:0.020248689542500566,94946:0.03762091012597208)Node_7943:0.025249897272528327)Node_7944:0.055377823233875974,(270612:0.5362137407569461,(1206906:0.0511959032838066,(545417:0.00617837262422201,(270562:0.009819436445573895,545418:0.004100374157893427)Node_7945:0.006611225206477412)Node_7946:0.06456020918159237)Node_7947:0.051183701195181674)Node_7948:0.029716535100810505)Node_7949:0.009914062857836838,((360505:0.37012899730577514,687869:0.025090890614201628)Node_7950:0.07239570450522048,(75038:0.14998430177220312,(((270572:0.06324610236335831,443711:0.05243751373181686)Node_7951:0.16125053749907997,((448029:0.007382471197234955,76340:0.029953484182600618)Node_7952:0.0051711498041840664,((240163:0.04614641853125114,(435234:0.06854830576367393,(1302737:0.03619878542385571,240165:0.040331844221062896)Node_7953:0.09014002498647154)Node_7954:0.0447493899678779)Node_7955:0.010793028179765688,((118565:0.07238682047579982,335060:0.02314072195140226)Node_7956:0.008949194199524082,(240162:0.02049094300295355,(912804:0.014684415130951587,((215358:0.06402103983853265,334908:0.04983184218553508)Node_7957:3.73628282234857E-6,(240159:0.047593613073324104,240160:0.04983270170006453)Node_7958:3.73628282234857E-6)Node_7959:0.06042809856641655)Node_7960:0.007532515482700883)Node_7961:0.01373581201547691)Node_7962:0.006422431732356621)Node_7963:0.01013063643439359)Node_7964:0.08615168513969296)Node_7965:0.031007043284681544,(((109711:0.0585302104002994,109715:0.021766059727159393)Node_7966:0.04100216969810415,(272785:0.035978169226744294,(1633020:0.01058121922704666,215363:0.011128968825596459)Node_7967:0.01545424142134099)Node_7968:0.04863597715464559)Node_7969:0.008909356570291465,(((1366890:0.04344188058765745,272797:0.013145558492646)Node_7970:0.003736997579843783,(75024:0.007292707533793662,(1366891:3.73628282234857E-6,272788:3.73628282234857E-6)Node_7971:0.004835363852397328)Node_7972:0.006856393445735265)Node_7973:0.010714794684124293,(109741:0.019627096748837777,((1003686:0.0010315145518759318,(1680563:0.0025435701907230526,1701550:0.0063555651637904895)Node_7974:0.002240733135745047)Node_7975:0.016079023434466596,(110272:0.023219850172697846,(((109923:3.73628282234857E-6,1680712:0.0010987510121675584)Node_7976:0.008382888695763313,(109912:0.014887485239844997,1156109:0.006594967675784663)Node_7977:3.73628282234857E-6)Node_7978:3.73628282234857E-6,(1474813:0.006055319291807897,((1474818:0.02240712544513885,((1489734:0.005592577089381903,586788:0.003458248865099336)Node_7979:0.01915939353095522,(109725:3.73628282234857E-6,586787:0.001098779762987066)Node_7980:0.002590231265638427)Node_7981:0.01755205186239967)Node_7982:0.0072681294122062794,((109727:0.0021974781719900555,367072:3.73628282234857E-6)Node_7983:0.014219174893929277,(586785:0.008946841484707181,(586789:0.009767694702742826,(1474814:0.0012893077391043296,586790:8.931890702055388E-4)Node_7984:0.010480831655685408)Node_7985:0.0019909645752228377)Node_7986:0.014391429595579876)Node_7987:0.03048743230243241)Node_7988:0.016776727804987634)Node_7989:3.73628282234857E-6)Node_7990:0.01596276837546881)Node_7991:0.008368617909060913)Node_7992:0.009905922347854722)Node_7993:0.007221250069345263)Node_7994:0.045489636795785195)Node_7995:0.08377013074432554)Node_7996:0.012001678650026102)Node_7997:0.0158187100688047)Node_7998:0.006079006058351097)Node_7999:0.0075924093602794075)Node_8000:0.010150472010852757)Node_8001:0.007239970051695145)Node_8002:7.236171146292196E-4,(((412661:0.14873859438818315,(292417:0.31535437538312827,(314249:0.15727732719712165,(30790:0.021118401039678904,8073:0.008866409344358683)Node_8003:0.042563682040446735)Node_8004:0.01494841259263399)Node_8005:0.03094322881755731)Node_8006:0.036675915997324324,((181417:0.01117582202830171,(181418:0.0010061429167798445,242967:0.00352901882121257)Node_8007:0.006107290575358587)Node_8008:0.16391053037024364,(412625:0.13664830923223092,((181422:0.11181835534518388,412659:0.27013959124272563)Node_8009:0.026746920964748466,((242958:0.0498799197802836,412649:0.058121027429578975)Node_8010:0.04998350449909439,((412642:0.06954694433222616,412653:0.279598063665553)Node_8011:0.021405067958123924,(412658:0.05784142301208285,((412633:0.004184992332245897,412635:0.0037793715990448716)Node_8012:0.022882300546776126,((412656:0.007517652470541132,412657:0.0038646759568255014)Node_8013:0.0418674980958071,(181425:0.004178993741459038,242962:0.013087779944394612)Node_8014:0.022904817716611365)Node_8015:0.008327369769564691)Node_8016:0.02110809760226703)Node_8017:0.011550887047246631)Node_8018:0.00790710339252469)Node_8019:0.005121042581890645)Node_8020:0.018984727828826282)Node_8021:0.008811394821216054)Node_8022:0.007644412988581771)Node_8023:0.005386426124569421,((75044:0.017442921875230524,(75026:0.022400055314254607,(238060:0.007972299218171471,((459747:0.0026100084488276595,483362:0.004054172301866111)Node_8024:0.03223829535341215,(175439:0.008190957270788269,75030:0.007780376105421895)Node_8025:0.010400488306904305)Node_8026:0.00496097520723488)Node_8027:0.002620425512080611)Node_8028:0.0044940143083052435)Node_8029:0.009603228180184676,((300227:0.01355749212175143,((384597:0.003950491390230308,388627:0.017309811722145168)Node_8030:0.026173715296130575,(319757:0.006561166870668466,384598:0.03137024662119895)Node_8031:0.01478981513779141)Node_8032:0.0182850382485889)Node_8033:0.006283261696445475,(((392897:0.012964575724078858,(181478:0.026355690254265977,(245705:0.009992830069080104,((303687:0.02064998062854924,303691:0.008849029866958028)Node_8034:0.005249003962686418,((303689:0.011348062325831972,392900:0.007084427824183139)Node_8035:0.0033247615606824352,((392899:0.005693328984905411,392902:0.00905330728072225)Node_8036:0.0021836703863071234,(392903:0.004853998726007122,(303701:0.0010800931520566226,388625:0.002259946572091119)Node_8037:0.015120405144378539)Node_8038:0.002974491094336016)Node_8039:0.0010623643338500588)Node_8040:0.003651170820185431)Node_8041:0.0011608789867517794)Node_8042:0.0023542044862255858)Node_8043:0.005406854980994303)Node_8044:0.028499231791720793,((303724:0.03328500363275217,392929:0.05468574659541044)Node_8045:0.1596907951452516,((303710:0.010194401712380083,479862:0.0032646826728179265)Node_8046:0.00819612237197052,((1003697:0.06931474786179805,245707:0.018086238748637847)Node_8047:0.02614567529818366,(392927:0.0022749133706052994,(392913:0.0203274794773476,((392921:0.00663091900388554,392923:0.003312155675114354)Node_8048:0.0057940460801727215,(392910:0.014560869097611577,((143348:0.13336203649520786,((392925:0.17299182523749393,392931:0.1692861355707481)Node_8049:0.03348960437571826,(303718:0.022222257834883987,392911:0.019990884852624954)Node_8050:0.009272227488360043)Node_8051:0.017222763149743133)Node_8052:0.010323907456330819,((392919:0.00566797387263389,(325629:0.003324288470208106,(1517472:0.0011008269971423785,435215:3.73628282234857E-6)Node_8053:0.0010981522008294239)Node_8054:0.004310872224644808)Node_8055:0.018230261377546384,(303726:0.011409947604319029,(392933:0.0021763789134272445,(392908:0.002193974905334188,392920:0.004381902802777235)Node_8056:0.001038736419884174)Node_8057:0.0030696440472506754)Node_8058:0.02704272384961224)Node_8059:0.0062686322056985455)Node_8060:0.004043287356267702)Node_8061:0.001170271940334731)Node_8062:0.004416999765706197)Node_8063:0.0033395069193646867)Node_8064:0.0037744278073148503)Node_8065:0.00436985360198187)Node_8066:0.02434546092589967)Node_8067:0.01699900595229571)Node_8068:0.03731315580607929,((215407:0.013312302636407284,(223211:0.005002881888860502,94237:0.0074343356153376)Node_8069:0.01394911937197897)Node_8070:0.029097664047280633,(((245701:0.033692760093122484,384593:0.023774561383620423)Node_8071:0.06065436817127453,(245703:0.021303064579173598,384595:0.011539138034365353)Node_8072:0.12148824961962355)Node_8073:0.007240699317836868,((229062:0.01884305139597285,388628:0.014527277318547447)Node_8074:0.05280493252989983,(862799:0.13479047075991024,((303751:0.13434654063340168,(303746:0.024450246111015796,((862797:0.008481823737888073,(303748:0.011172672133419975,(478964:0.010907203973882014,862791:0.005749764883901739)Node_8075:0.013815376290308028)Node_8076:0.0038416768182897992)Node_8077:0.009707799360594127,(862805:0.02610442056395752,(177060:0.002052066989661419,((176188:0.0010853202988246394,277992:0.0010853804882617346)Node_8078:0.001640877970281942,((301270:0.003262375474372481,309541:3.73628282234857E-6)Node_8079:0.006543322115186334,(119041:0.004355408817143109,((204816:0.007662876431650716,433686:0.006567952698815333)Node_8080:0.0010825707243965034,((433684:0.01762121929988594,(176185:3.73628282234857E-6,31033:0.005454460767412289)Node_8081:3.73628282234857E-6)Node_8082:0.0021801940257714,((478957:0.00983304073854366,98921:3.73628282234857E-6)Node_8083:0.0030431758926230484,(176187:0.0063780823468885806,(204815:0.0033378716218649433,(229060:0.0010806222659693776,277993:0.0010851029137367997)Node_8084:0.002136819602460827)Node_8085:0.0023595770824338625)Node_8086:0.001088545500933357)Node_8087:0.0012819062606229323)Node_8088:0.0010907964159302464)Node_8089:0.0010879963288041947)Node_8090:3.73628282234857E-6)Node_8091:0.0027002851314217196)Node_8092:0.0028664956570925012)Node_8093:0.0030959093127111243)Node_8094:0.009650915252746561)Node_8095:0.014859056077953518)Node_8096:0.014409579238876348)Node_8097:0.027750893761848208,(862801:0.06296729609418301,(((591948:0.2832809814061335,(300230:0.10032024747476528,862792:0.021783892072186204)Node_8098:0.03631171874317821)Node_8099:0.007052861438912032,((500395:0.02391287665805037,862789:0.023498582174569696)Node_8100:0.023952525764805156,(303753:0.003948798687684368,862794:0.011686468642741121)Node_8101:0.02272683311193294)Node_8102:0.006062844435236226)Node_8103:3.73628282234857E-6,(((300222:0.007183208726104982,(264149:0.009462749426357995,300221:0.007236868258872549)Node_8104:0.0023244880941822085)Node_8105:0.00699269539955282,((99883:0.05001054757812645,99884:0.002719131945993393)Node_8106:0.03369606792756633,(1220758:0.03828325658620841,(544680:0.012462204696720606,94908:0.01568353074444026)Node_8107:0.012610629927668102)Node_8108:0.026305725855785455)Node_8109:0.005058981338615933)Node_8110:0.0051703028644569885,((862803:0.09392364050272535,(223139:0.12735860465812857,(264151:0.0024503418114585978,(223152:0.004724779580471703,264150:0.0029685724196338143)Node_8111:0.0034847659477238533)Node_8112:0.005301712355324695)Node_8113:0.0027480979352166243)Node_8114:0.01886700484111088,(((500393:0.022066653717519476,679668:0.013928295330377186)Node_8115:0.07064223336566607,(229059:0.07666484497806982,(862788:0.016954924968020077,(168377:3.73628282234857E-6,722567:0.006615254779310876)Node_8116:0.010475184785979072)Node_8117:0.011476200269867232)Node_8118:3.73628282234857E-6)Node_8119:0.004907207836790903,((1329244:0.04536317594762339,229057:0.029052134303388426)Node_8120:0.018712401332836824,(204814:0.1168282712796582,(229056:0.03627577003889552,(204818:0.0077723178886422925,(435151:0.015323381159820926,(206128:0.031768826584111974,546522:0.023877733432576383)Node_8121:0.006822842272682428)Node_8122:0.0025106535314391135)Node_8123:0.029072690209448138)Node_8124:0.020328938556682156)Node_8125:0.029879063796844192)Node_8126:0.016022828689069405)Node_8127:0.010865076159389909)Node_8128:3.73628282234857E-6)Node_8129:0.006274586806838726)Node_8130:0.006585170611325707)Node_8131:0.014895487898752184)Node_8132:0.0069935449427019)Node_8133:0.043692422308844125)Node_8134:0.016641168456185778)Node_8135:0.01333927201568943)Node_8136:0.010466000890959703)Node_8137:0.005348937324409527)Node_8138:0.0030220577365319785)Node_8139:0.004884784134989945)Node_8140:0.004964312858722315)Node_8141:0.0031890251678832115)Node_8142:0.007397163479435598)Node_8143:0.008670380827332326)Node_8144:0.005790420165020748)Node_8145:0.0027812656822539567)Node_8146:0.0036088468001676467)Node_8147:0.013514722068546968)Node_8148:0.0020802229300866206)Node_8149:0.0032262193370504308)Node_8150:0.007905189811588156)Node_8151:0.004966610295101289)Node_8152:0.0022217924735187956)Node_8153:3.73628282234857E-6)Node_8154:0.005574268810212513)Node_8155:0.0031257211663771826)Node_8156:0.013861928865179196)Node_8157:0.019578694374224624)Node_8158:0.011374977717181786)Node_8159:0.007623187660725119)Node_8160:0.04865904799605832)Node_8161:0.002981838259744418)Node_8162:0.04977542768901323)Node_8163:0.012960196129200106)Node_8164:0.015288286341905237)Node_8165:0.19388400687440197)Node_8166:0.19330323704586128)Node_8167:0.13122629816973713)Node_8168:0.14306919546756547,(((6446:0.6414804338588491,(1166726:1.120170414300283,((27908:0.33879470470508,53701:0.2098264877324649)Node_8169:0.3539805135706961,(6426:0.015405563691992225,((53621:0.020520757919086446,(27915:0.007698648136723341,53619:0.0051218665511175605)Node_8170:0.010387202997974798)Node_8171:0.009977063131555755,((151527:0.009475598582455811,53617:0.024969835039520497)Node_8172:0.010910710071041123,(104711:0.008449458342480554,238240:0.006564349027765091)Node_8173:0.028458324322339974)Node_8174:0.008254636420132666)Node_8175:0.010098761867051593)Node_8176:0.3094555879805591)Node_8177:0.4365337968354193)Node_8178:0.04187393937699026)Node_8179:0.14567501882084108,((490051:0.5712062988835866,7580:0.9333468883798226)Node_8180:0.07927589610718279,((((166045:0.2028324888446758,(187796:0.1639926356044457,56195:0.16305320839335638)Node_8181:0.021911028968917976)Node_8182:0.02711261646612704,(1432319:0.1185823691212153,(1692167:0.10509877442268942,328822:0.2772064873927818)Node_8183:0.02496846583849254)Node_8184:0.04183553337475177)Node_8185:0.23008790655388814,(992350:0.5425583177418012,(1332184:0.17210340050156897,(1526548:0.1593487513370644,((1332185:0.061043886338804025,649615:0.3627593818817776)Node_8186:0.0016212200918621178,(187592:0.07619017649256868,(1417004:0.2545836881146806,6230:0.10120698986065074)Node_8187:0.014781686666348602)Node_8188:0.01863844040853252)Node_8189:0.03900567793113558)Node_8190:0.09427141230061731)Node_8191:0.05311329811383048)Node_8192:0.26668508478902553)Node_8193:0.17072550858695543,((34587:0.5675212728245198,(((1545397:0.08675488510669903,1789663:0.08874260510567646)Node_8194:0.7709165764158533,(407122:0.28582206686134026,(70853:0.17429780939363937,76178:0.21113343821785677)Node_8195:0.1926476072032086)Node_8196:0.38880034970489175)Node_8197:1.0686591295099004,(1740283:0.3078693193483246,((570432:0.44608896906871437,75126:0.22939097365072111)Node_8198:0.03132898249016411,(543401:0.24606052680538554,(765164:0.3388720770316826,(1522080:0.18758460880094768,169306:0.3464702540641297)Node_8199:0.10053335172287635)Node_8200:0.15974300653964732)Node_8201:0.019013657008372847)Node_8202:0.10933481723671734)Node_8203:0.07528839220157638)Node_8204:0.006707178181640804)Node_8205:0.051794449663565424,((52922:0.7619685528026757,(55752:0.6208942283152274,(406540:2.0573390180667643,(157729:0.3105718584135616,(37623:0.08796683794823491,74434:0.03464184807273677)Node_8206:0.20881957747579916)Node_8207:3.4526124780640353)Node_8208:0.597140568743009)Node_8209:0.2082255360981432)Node_8210:0.10534828906504991,((515817:0.24327106662632061,55288:0.22427397677658842)Node_8211:0.07447267929861236,(((283372:0.012643409915201251,(153280:3.73628282234857E-6,279094:3.73628282234857E-6)Node_8212:0.010015381713020825)Node_8213:0.01505118959402281,(6610:0.027484520821200877,((212219:0.0309921950050538,34528:0.07845103417602114)Node_8214:0.07683033927400769,(153282:0.020902743291501033,(158019:0.02796220675040472,(296134:0.045289485629751824,31210:0.06392987664549885)Node_8215:0.005892221590022307)Node_8216:0.01006995496783698)Node_8217:0.03403823092269959)Node_8218:0.05889077981068959)Node_8219:0.005599763767566309)Node_8220:0.11282749660130431,(1052875:0.11640238846819798,((34570:0.03618579793382039,(1051066:0.03206530738516209,((55718:0.011934823827469505,948794:0.005575488650469125)Node_8221:0.00553500085292512,(55720:0.007262409943073179,(78424:0.011799841149527148,78425:0.012805452290987259)Node_8222:0.006008100487367254)Node_8223:2.685024839733831E-4)Node_8224:0.019643560777118683)Node_8225:0.016945897083008803)Node_8226:0.07651744012895233,(61693:0.06677246502113156,(6625:0.06690564812753533,(256136:0.04438067994641398,(6628:0.025399858206933128,(6637:0.01978423653848145,(61679:0.012914753193376935,(34553:0.003363898773413115,346249:0.01145615295461331)Node_8227:0.005294188424090604)Node_8228:0.006783080481629994)Node_8229:0.008205652922389242)Node_8230:0.029819348553122346)Node_8231:0.016385697639828188)Node_8232:0.013012495288039291)Node_8233:0.02391110806870791)Node_8234:0.028584293436884924)Node_8235:0.03968678395998204)Node_8236:0.1276764998521521)Node_8237:0.47213446413906146)Node_8238:0.1018274107945669)Node_8239:0.01442545701428159)Node_8240:0.043915434559064014)Node_8241:0.10603298350602901)Node_8242:0.2518126436331365,((160677:0.29427578736911353,37621:0.2539257985475628)Node_8243:0.37226936057625243,(((1035536:0.15739525652775666,172520:0.13508006687575794)Node_8244:0.3385525572385649,(444703:0.350933302020089,574546:0.24787044221862847)Node_8245:0.23964852640821077)Node_8246:0.25353449137934914,((6853:0.4172324208424163,(88027:1.0106292797629297,((118624:0.1230482053956534,121214:0.15378690941399537)Node_8247:0.447636922712419,(29017:0.6546199166970427,(139869:0.6432696394895655,(317852:0.32731712974876187,375087:0.3541070927824991)Node_8248:0.18917200896781103)Node_8249:0.1575910421954376)Node_8250:0.8647453778517377)Node_8251:0.039335094388833175)Node_8252:0.06816947102464248)Node_8253:0.12391411234917585,((388540:0.6229945534532876,(1170231:0.6316658955451538,(292347:0.39671161642634917,7552:0.17155988370330535)Node_8254:0.3931338072601611)Node_8255:0.05301900397649799)Node_8256:0.09181831292743922,(((1519145:1.1258098597207005,(230730:0.740073111580586,(260819:1.4609856563014143,((565004:0.7985815088033236,(232557:0.5264126981086655,(158387:0.18591403553128827,6832:0.32573335370150264)Node_8257:1.2020886572330651)Node_8258:0.07351253478575913)Node_8259:0.46454374127271464,(36137:0.08137741018058214,(1198010:0.07739772626389085,((217703:0.07617294300698485,(261885:0.10688761834922451,(1226277:0.028535690726959,240496:0.036626435505521915)Node_8260:0.009038373544626136)Node_8261:0.01548725230084881)Node_8262:0.02134889722629366,(432341:0.04475747182279394,((1414657:0.0450870740594375,1527573:0.04297564060529547)Node_8263:0.005021569072493151,(1232801:0.039728931252106525,429428:0.03242306596169684)Node_8264:0.007676895188285358)Node_8265:0.006481081611068454)Node_8266:0.015286569669749771)Node_8267:0.04198101414671176)Node_8268:0.012537913441862173)Node_8269:0.5076139441862331)Node_8270:0.04636974086211066)Node_8271:0.01769399290911199)Node_8272:0.04179559966490729)Node_8273:0.11345770817776292,(((120202:0.08565821613782647,6669:0.147410468974253)Node_8274:0.30337871079881046,(194544:0.08856737455623169,(58777:0.03348890360151691,89892:0.02015176674238509)Node_8275:0.04810045663135289)Node_8276:0.19170976523186023)Node_8277:0.13392129435213657,(84335:1.1342665706254056,(((161573:1.0210612112189057,96856:0.415592346376722)Node_8278:0.19665752493065297,(1676841:0.8404636483992961,(583350:0.5713012547833962,((1041814:0.4664371763305701,(686699:0.14535159312749563,(36941:0.07766244071730835,58370:0.07006105655774683)Node_8279:0.08842746228536369)Node_8280:0.4088849852238915)Node_8281:0.027347574259540118,(1109128:0.4884494029846535,(1041811:0.4469023775858362,((1199244:0.15668193375783354,(1199190:0.07696657128198553,(1199162:0.15230275028577803,1199243:0.15322589351730223)Node_8282:0.029962054592192762)Node_8283:0.03716229516359583)Node_8284:0.030766996595813292,((510302:0.13816340321201198,931575:0.12329757000775249)Node_8285:0.021558832187671403,(1199184:0.16491832085230274,(1199168:0.15957725420085336,931576:0.25916587654635925)Node_8286:0.023071506163710787)Node_8287:0.017331287862504107)Node_8288:0.015596240099669227)Node_8289:0.6404851014663641)Node_8290:0.10549998513606026)Node_8291:0.04476301606185348)Node_8292:0.024906823736827764)Node_8293:0.45286005439522464)Node_8294:0.10025728587781291)Node_8295:0.08165391887396135,(27405:0.1303796747361264,(((1428691:0.15888553913128006,230390:0.12391058300257095)Node_8296:0.0993797710433146,(1212462:0.138744335812484,274642:0.14643186063260918)Node_8297:0.021163885534500767)Node_8298:0.04846766147225412,(6815:0.19079376630018338,((1412110:0.13245691105810237,198231:0.11276383042016139)Node_8299:0.12397109451641099,((6829:0.11953185868781818,(643729:0.28239166483111705,(223846:0.13607008761987804,(219698:0.0028028170956372524,99759:0.011406330498800384)Node_8300:0.2030350641383384)Node_8301:0.13438808620138235)Node_8302:0.05149489050889845)Node_8303:0.04003880239490735,(((1566627:0.1905852168622048,(174403:0.011570976364409624,496076:0.023741428100493837)Node_8304:0.17356736906266132)Node_8305:0.05688571561940264,((1273117:0.013842911884485852,516884:0.020424664169890555)Node_8306:0.12351609831785557,(576631:0.08907838284991264,(1519029:0.12295183980576432,(1267413:0.12826746097184427,(1114968:0.03714443749919339,576674:0.0010064208458166002)Node_8307:0.1517536228720976)Node_8308:0.03870872340814545)Node_8309:0.036028456544959044)Node_8310:0.06921065032578615)Node_8311:0.029960570307515526)Node_8312:0.009755225629792565,(((516892:0.1357212176285319,(78102:0.08691663614888331,(373423:0.05182333993029046,652466:0.04770022842444491)Node_8313:0.060724660514450066)Node_8314:0.006720595729370284)Node_8315:0.005474483086116327,(533011:0.15327525845195214,((1036995:0.05754296294762792,307936:0.030643387687108448)Node_8316:0.040106566198679874,(1562906:0.03269004398472859,(95603:0.002343028590440874,(168195:0.004005187974842872,95602:0.004137229474839138)Node_8317:0.0027587177118210343)Node_8318:0.030535632151172793)Node_8319:0.05068890636305345)Node_8320:0.00771690596447712)Node_8321:0.007472632830862811)Node_8322:0.0711796160278558,((1767047:0.08859943986261595,290333:0.09703112101092197)Node_8323:0.1419997383196961,(765936:0.1914417456319945,(((585897:0.020068067913991138,585898:0.02483333555838841)Node_8324:0.013744201853407093,(1131899:0.020089877091080597,728235:0.02050933073995291)Node_8325:0.01767602987228646)Node_8326:0.07148254127411553,(205354:0.05994043821866877,((1511595:0.22104228502063533,1511596:0.06577170348497113)Node_8327:0.013882512302819014,(557237:0.08003756444306295,((85551:0.009886590204474844,(6761:0.013661062255468684,(85552:0.006750206937229988,85553:0.008135349795765329)Node_8328:0.004616253932784419)Node_8329:0.006931412813739532)Node_8330:0.02748878382778973,((278212:0.023070541907236806,(65693:0.00908746885782844,80839:0.021762391417506053)Node_8331:0.006181504907080633)Node_8332:0.006145096143101522,(6763:0.033671660592277004,(411673:0.013362659775802387,(210409:0.009883116298337907,80836:0.007573760102798812)Node_8333:0.007819174455462789)Node_8334:0.008900475849190029)Node_8335:0.01607064561813968)Node_8336:0.018138854145715255)Node_8337:0.09168894669050781)Node_8338:0.02826961534576162)Node_8339:0.00939722613553686)Node_8340:0.012029446359000866)Node_8341:0.01871423569776314)Node_8342:0.020858324144950716)Node_8343:0.018278946288649435)Node_8344:0.09086558647741073)Node_8345:0.015159364705261935)Node_8346:0.023838448077099467)Node_8347:0.04548032536219588)Node_8348:0.015160086631781537)Node_8349:0.01329670235797439)Node_8350:0.1369718186251257)Node_8351:0.03310041867900722)Node_8352:0.03243625554107825)Node_8353:0.03606954743370895)Node_8354:0.012685053588355073,(((187596:0.7415985945093784,996308:1.0130472477972194)Node_8355:0.9475269436567065,(109609:0.49796459478986593,((48706:0.22296328462239037,(1334185:0.20727676715282392,187623:0.16835211101956254)Node_8356:0.11973076523079258)Node_8357:0.11570376481882705,(50589:0.429565933130347,(106915:0.6867216038364076,106928:0.24202150171729073)Node_8358:0.13184598759116165)Node_8359:0.19634131480551378)Node_8360:0.052053966576913066)Node_8361:0.16066434562187357)Node_8362:0.0976013529773364,((296598:0.3038663810380001,(211997:0.3891764731864751,(165470:0.2489039491601576,(383857:0.14651651989505612,383858:0.285176344933907)Node_8363:0.14632404493385764)Node_8364:0.2212960668926393)Node_8365:0.08609719994730021)Node_8366:0.07471295011454358,((299218:0.31241534611633803,(50562:0.24997733507358294,(50637:0.24492889339582535,518099:0.2220153212398806)Node_8367:0.07490049890788923)Node_8368:0.03398895099415124)Node_8369:0.12757539569486137,((459531:0.32836519652302143,89055:0.3190551742938113)Node_8370:0.08724548604142146,((590132:0.20893183644137306,((126247:0.12485253173573811,(318828:0.1429106793072887,(1168636:0.10278324605781754,342759:0.11659455573192506)Node_8371:0.07060149988316164)Node_8372:0.041135845187079495)Node_8373:0.0234358503886715,(476809:0.12923290980995183,(1199063:0.26502931624632436,((1129045:8.271239263605629E-4,543827:0.024818768451294076)Node_8374:0.006256089550380924,(476664:0.01586586001697889,543830:0.002750616569368367)Node_8375:0.009884301912975896)Node_8376:0.06865839621710715)Node_8377:0.023704287140823118)Node_8378:0.0869016727778786)Node_8379:0.19166253650088355)Node_8380:0.04959019164056722,((1348646:0.15249320067512243,609060:0.1077027339396406)Node_8381:0.10710419937115648,((1091408:0.8111831074818892,(((((128161:0.241422441846074,270849:0.4023658944264615)Node_8382:0.02534073231769373,(552513:0.014255073193073967,(213494:0.03162534534592744,263542:0.03314597355997218)Node_8383:0.011220959506115038)Node_8384:0.267321917001703)Node_8385:0.06629418864823161,(552514:0.12079081195853478,(1258561:0.16201508878407664,((948396:0.3109683261916772,(948356:0.10821687114163539,948400:0.21182928345806623)Node_8386:0.012475635702949099)Node_8387:0.027350479315283567,(948382:0.11560491422888855,(578476:0.24135946593873,(441219:0.07901882586697309,(420844:0.021933532112619874,420845:0.05572342325630925)Node_8388:0.04478139685732139)Node_8389:0.06793261801065086)Node_8390:0.03528574133377479)Node_8391:0.022302032291530417)Node_8392:0.012501050036688206)Node_8393:0.02833820923143518)Node_8394:0.051188986209714585)Node_8395:0.046933880642658694,((1136943:0.007641897854448962,215053:0.0040177583505341796)Node_8396:0.4671992688425478,(997267:0.46836260511176886,((215063:0.0806640836866169,((290713:0.013975854208136617,(267459:0.0027479864719482552,267464:0.0076874464564756105)Node_8397:0.022705752606891328)Node_8398:0.06723964483664667,(229990:0.0426397830670062,(267434:0.05417710231737716,(244712:0.03743554899115656,267432:0.07084279703852123)Node_8399:0.011925434837127581)Node_8400:0.02168708111203973)Node_8401:0.05388986362938535)Node_8402:0.038408270542806044)Node_8403:0.019606206031412114,(997599:0.12303065618377118,((491859:0.0547597958994021,(710733:0.09790799340984585,(58560:0.02149590693733327,(369698:0.04490086342051971,454920:0.04126906876495605)Node_8404:0.004787342536325511)Node_8405:0.03283395260884159)Node_8406:0.013681350140943653)Node_8407:0.004080028643888263,(((165482:0.03491783446653863,227580:0.09727908385078726)Node_8408:0.04225701546972825,((183410:0.0960210727856649,670319:0.007091889986586947)Node_8409:0.005576236399953679,(334752:0.017286436120300726,990262:0.061993263194077)Node_8410:0.00734891810368634)Node_8411:0.02383083681980473)Node_8412:0.008335859549642045,((614657:0.07790637760280693,(133961:0.13146673439705553,227627:0.09326438021225907)Node_8413:0.019423848525252675)Node_8414:0.0017265242191955754,(1257154:0.03757747586751755,(1655349:0.07177026861920746,990260:0.046934892743291955)Node_8415:0.025599938073047942)Node_8416:0.0030750564996498237)Node_8417:0.023285486305888444)Node_8418:0.010007250605052495)Node_8419:0.010933469685248647)Node_8420:0.03171507988912298)Node_8421:0.11999476978876523)Node_8422:0.06314118694525594)Node_8423:0.1914284467004013)Node_8424:0.016730210502189348,((173795:0.12570889427529244,(590994:0.2064529572135987,((590990:0.1167427862318077,590991:0.15943619495089772)Node_8425:0.13201766760255787,((590997:0.15417922074340776,7024:0.16445159985164373)Node_8426:0.04501589135306745,(590988:0.24687281528130894,(590984:0.07071848650052709,(556494:0.13661932654891945,590987:0.07622474202752604)Node_8427:0.0124104884887722)Node_8428:0.07297474498505335)Node_8429:0.009458202770646018)Node_8430:0.014664904269242263)Node_8431:0.013093985837100482)Node_8432:0.009859422323433323)Node_8433:0.4388826862297259,((627747:0.10257755252347577,(267124:0.032781503604226006,940208:0.02201267637143701)Node_8434:0.06430950145163673)Node_8435:0.3580075906795361,(((367774:0.19814966140496756,(36977:0.10889144829171199,63626:0.17712573913603832)Node_8436:0.005140139843718997)Node_8437:0.006811099482329109,((415194:0.012839719323325118,6973:0.014364962033435465)Node_8438:0.07857654618151116,(132935:0.11866172185768321,406672:0.05410140734858905)Node_8439:0.04846759500978867)Node_8440:0.07566614639301748)Node_8441:0.021261164249810453,(13139:0.1354907817083587,((70922:0.20299894613905922,(105774:0.1754535983662411,(136037:0.03227983868910624,7503:0.02465640569339125)Node_8442:0.23537179955790508)Node_8443:0.02053014076180826)Node_8444:0.02645056874953355,(105798:0.17304061805251034,((1199066:0.20301477067503385,((280681:0.1408041418785004,(119669:0.017834328983539982,36987:0.0138679963810236)Node_8445:0.00965392105560767)Node_8446:0.016744444007423843,(1199068:0.042259505381273384,((141911:0.014340811595674722,141915:0.018513636447445622)Node_8447:0.0037619268465890797,(57123:0.007903595573766319,(93199:0.012695590695570379,(127387:3.73628282234857E-6,36989:0.0019910325787897438)Node_8448:0.01389955375728079)Node_8449:0.004085861175082474)Node_8450:0.00791610932343905)Node_8451:0.08649671409412507)Node_8452:0.010071141633296718)Node_8453:0.0257921927616513)Node_8454:0.01269822988492075,((46573:0.03490685611857024,(138608:0.003157040761900211,315803:0.003789909203810629)Node_8455:0.017998638572641182)Node_8456:0.028276968780208245,((114645:0.013272520228583272,52233:0.016502356982398395)Node_8457:0.024744923976282814,((1199067:0.039357753430219425,187517:0.034105605364299775)Node_8458:0.005094380678402072,(1236676:0.04681173264961775,(377960:0.02643131430479375,(1199065:0.028631407072185245,187522:0.02015184761430265)Node_8459:0.027154423396982555)Node_8460:0.002628971629953546)Node_8461:0.0022614718587133688)Node_8462:0.0011667212498997148)Node_8463:0.04094748129561352)Node_8464:0.045264438738098635)Node_8465:0.15300265048714215)Node_8466:0.03326165747905522)Node_8467:0.03856655936533766)Node_8468:0.03281864380786972)Node_8469:0.06058132226998985)Node_8470:0.04527427157111093)Node_8471:0.10352356631904004)Node_8472:0.020230883284092085)Node_8473:3.73628282234857E-6,(((450991:2.8697397535793114,(1264641:0.3760673149161477,159971:0.3052472262949749)Node_8474:0.10270698166575183)Node_8475:0.06949382658989783,((1511640:0.22260440771050014,(1646117:0.2498205541955797,38123:0.4875845883005785)Node_8476:0.04409149705592401)Node_8477:1.0419684986366642,((798355:0.6243196131732014,((533009:0.09656404537381834,(1245211:0.05153065822579532,1245213:0.06301610040160033)Node_8478:0.04037910633849594)Node_8479:0.010739135550804404,(295213:0.0434628577210993,(1035836:0.6197554233949438,658384:0.036292835961485824)Node_8480:0.002495963143560218)Node_8481:0.05940440283278977)Node_8482:0.1935137136023792)Node_8483:0.25661339521630605,(1085627:0.6154081611795182,((1492928:0.4499615256117628,95691:0.1791609590661896)Node_8484:0.12168342727832301,(((1249914:0.2398540161913243,280162:0.23472336308256317)Node_8485:0.07544576057902885,((575836:0.2000209460230746,575841:0.16863979181799518)Node_8486:0.04030196023447742,(280203:0.21937838360803782,(212017:0.23063957698207346,(575834:0.09302648810014963,796936:0.1627744558799264)Node_8487:0.044320583262414906)Node_8488:0.058522705710862793)Node_8489:0.03648298196344246)Node_8490:0.027205753564114813)Node_8491:0.06989193726509557,(((1532881:0.35470218929874936,(1442416:0.2238916019652277,(575843:0.1828172556530849,72491:0.18419271605827547)Node_8492:0.03750086548724469)Node_8493:0.05841591086851049)Node_8494:0.07857581667437936,(((82746:0.029067024301872336,82747:0.03386487842453573)Node_8495:0.19712684694501148,(796621:0.28873441988166165,(452402:0.22528014235521912,(1041165:0.15649974531617963,696245:0.16910904574601962)Node_8496:0.033031636721064794)Node_8497:0.06486504756640787)Node_8498:0.046268907603409154)Node_8499:0.027192148477229023,(1041453:0.5939272869923757,(355587:0.33321519788284465,((30085:0.006009835621334185,50650:0.018054013580446057)Node_8500:0.09801644305534914,(236346:0.003394179282061093,(1471634:0.005469118366283272,323752:0.004025292285943462)Node_8501:0.003022276894278749)Node_8502:0.12131999439445082)Node_8503:0.05275953727334115)Node_8504:0.06575040431165691)Node_8505:0.04316442207017992)Node_8506:0.021636232117850346)Node_8507:0.022276848579149043,((498951:0.19289676326874006,928820:0.2697447163519301)Node_8508:0.2509303613591649,((1176167:0.4065291951031796,((299257:0.1550085270937918,498928:0.2709659038816496)Node_8509:0.0649072206158815,(286706:0.0979257809011687,(387771:0.11824350100320895,(286707:0.07371802628321446,85310:0.10455585628112504)Node_8510:0.0173172249205766)Node_8511:0.027995351172167095)Node_8512:0.0959224353606821)Node_8513:0.03563374109970586)Node_8514:0.042982308766274825,((498930:0.27812251257619813,((300797:0.1488225549364658,498953:0.1485714776267345)Node_8515:0.03181711949618072,(1244200:0.12993820034164788,498929:0.30756281821642467)Node_8516:0.024319230531043057)Node_8517:0.027641908600210496)Node_8518:0.02360833937381198,((191328:0.20450405584748094,209986:0.18913501191961712)Node_8519:0.0785381325218718,((319428:0.08857748397311317,498933:0.1025441685054958)Node_8520:0.03556377838623266,(329032:0.1265527707569875,498947:0.11541504537761678)Node_8521:0.022862478566208926)Node_8522:0.07148834307459767)Node_8523:0.03229951786710053)Node_8524:0.04444388869716722)Node_8525:0.04245180047167322)Node_8526:0.03882312660715983)Node_8527:0.03153973766905891)Node_8528:0.02353834287216955)Node_8529:0.01918974740529133)Node_8530:0.06316976734716946)Node_8531:0.023300146408806916)Node_8532:0.1233053687430847)Node_8533:0.1184904377259497,(((948611:0.3417921417168369,(172808:0.08108505859401009,557178:0.11223665473442634)Node_8534:0.07981735721722016)Node_8535:0.03166600992689258,((((1111055:0.19281712957069003,174634:0.07645491629686937)Node_8536:0.04151279842509653,(270899:0.2153857741347202,(33408:0.31872878469662236,39758:0.3703447596266069)Node_8537:0.7063099803642789)Node_8538:0.1742882723555804)Node_8539:0.019591598696933332,((154798:0.1207889736004209,(113505:0.11538831639398939,319348:0.119140410571977)Node_8540:0.20165656483094266)Node_8541:0.012425212265821573,(41427:0.02452670857474179,(30068:0.02493038367641037,(((112268:0.008866509099286948,139723:0.0015510092649946928)Node_8542:0.005841867746560652,(30069:0.01164563221448397,74869:0.008653206616926803)Node_8543:0.00221941802886724)Node_8544:0.00939191195963144,(199890:0.006514243836133847,(43041:0.01440481950125938,(34690:0.001042164216400329,(30066:3.73628282234857E-6,(1518534:0.002096620937509042,7173:3.73628282234857E-6)Node_8545:0.0010433089747677938)Node_8546:3.73628282234857E-6)Node_8547:0.002591695780524859)Node_8548:0.001687403535812351)Node_8549:0.005473060823326836)Node_8550:0.010319603483137854)Node_8551:0.007470886601428543)Node_8552:0.22001883040170533)Node_8553:0.011625052532900478)Node_8554:0.019065224602515286,((290412:0.18284617159507793,36166:0.14342242011688763)Node_8555:0.00986366566027253,((157056:0.09208155243667708,(991131:0.27100398269432224,((127406:0.01772236564892757,198433:0.03545594877284045)Node_8556:0.005717084600352878,(127404:0.03358143973901692,127405:0.017700326381569834)Node_8557:0.022415459291656076)Node_8558:0.126226783084908)Node_8559:0.044259577992490605)Node_8560:0.0036756713812891592,(1240982:0.16635597224919563,((34676:0.0062554268088760474,((45450:0.0016922598831245782,81419:0.0013585191887227034)Node_8561:0.0062426540433106765,(69364:0.008800093174001556,(115424:0.0020084013723914514,318703:3.73628282234857E-6)Node_8562:0.005257246381495084)Node_8563:0.004166571712142557)Node_8564:0.0011255645916462464)Node_8565:0.0033632713974477762,(7373:0.021763253701145086,(195107:0.005100501576865624,((13632:0.0020048534744626554,7375:0.005100288072231102)Node_8566:0.002075770012020784,(186148:0.010259187533106161,(65466:3.73628282234857E-6,7376:0.008191069454890655)Node_8567:0.004077358655540046)Node_8568:0.0030209434604466573)Node_8569:3.73628282234857E-6)Node_8570:0.005005572630286121)Node_8571:0.007069406509796097)Node_8572:0.03331192908229451)Node_8573:0.047285241231340584)Node_8574:0.021379999426064254)Node_8575:0.08583563667157362)Node_8576:0.05746128191294899)Node_8577:0.05277085200171895,(((146496:0.13264796784048022,(560959:0.09209421070108402,(1701416:0.1444397348402831,(417485:0.08251639140841385,(1419479:0.0026397957115377054,1419480:4.578656857480506E-4)Node_8578:0.29779371174661495)Node_8579:0.033878022707777955)Node_8580:0.016377204575940687)Node_8581:0.04771855081930597)Node_8582:0.11566013765186567,(633873:0.4906143559667197,(173823:0.16708125743701704,((1447909:0.004377165781212599,(1148301:0.026424641429739992,1204440:0.019693583368594718)Node_8583:0.20629611557060895)Node_8584:3.73628282234857E-6,(1449960:0.007930884403952846,(508445:0.0503746909989166,559164:0.03807109178521402)Node_8585:0.030022749367926288)Node_8586:0.0018179973337520154)Node_8587:0.17485689550832537)Node_8588:0.03858105199260902)Node_8589:0.02371702470272607)Node_8590:0.017287235586908114,(((528226:0.15594693201546442,658857:0.13562106884345268)Node_8591:0.08863662239858176,(((1132045:0.08424531051486481,423334:0.11246581914932388)Node_8592:0.07643097882943681,(1421715:0.0609985012141867,(1652676:0.16603842550762968,7051:0.04218414176372021)Node_8593:0.0037679741102973384)Node_8594:0.25982437331135394)Node_8595:0.20385408808921393,((272071:0.22174060232171444,(290649:0.1992348425960783,(347416:0.14479149561607993,(((347277:0.11708680141952062,878093:0.11918257080584738)Node_8596:0.012649742890360315,(295644:0.2633366870766365,(878974:0.10068197725653923,879056:0.17201072678027074)Node_8597:0.07703656846483202)Node_8598:0.0251858396237428)Node_8599:0.010579337940231023,(1143114:0.20314906160393795,((1143072:0.1307301407545528,878090:0.07690369554358834)Node_8600:0.016449809583941984,(346815:0.06266803282527658,(877962:0.047214521018380404,(866049:0.04232530022344959,877884:0.08832966630686338)Node_8601:0.011031025175156629)Node_8602:0.029912203253810013)Node_8603:0.014332421761173266)Node_8604:0.04707956907807748)Node_8605:0.020586633027197956)Node_8606:0.026981797138565553)Node_8607:0.04040992562160541)Node_8608:0.01818613076802211)Node_8609:0.030332533250997728,((633874:0.2423037685333976,(1661398:0.20336631145055004,941254:0.15241759307718236)Node_8610:0.04742742669978995)Node_8611:0.061183741149953924,(((459481:0.6886305274372414,(1173687:0.25018720015894114,58000:0.26350393712974907)Node_8612:0.07383375365242574)Node_8613:0.027075932418081494,((354439:0.21902875891140808,696090:0.17607203613240494)Node_8614:0.07875028887966024,(1247388:0.2919331071485609,1448030:0.2615447663425799)Node_8615:0.06896927547940986)Node_8616:0.154837119924518)Node_8617:0.021155766270159373,((184539:0.29774576637058037,(715812:0.2327542455197146,(1651263:0.12436634843489501,50386:0.11651810802116633)Node_8618:0.038083651412750455)Node_8619:0.07107326874844383)Node_8620:0.0324464487298348,(1799505:0.254662678990394,((1162206:0.16612581862329281,157316:0.13988999114389347)Node_8621:0.06634104631146269,(583388:0.14070551400826126,(157325:0.09651796439566876,(192382:0.07912185766632619,(217632:0.04054853294230533,217634:0.06963976728539899)Node_8622:0.06056697883412752)Node_8623:0.028505498133253454)Node_8624:0.016243267846679944)Node_8625:0.045832491230413705)Node_8626:0.03084107681688693)Node_8627:0.038502857816490266)Node_8628:0.01411026369042254)Node_8629:0.05333296536394973)Node_8630:0.04772550800384666)Node_8631:0.032763749209262345)Node_8632:0.08470167894340057)Node_8633:0.033020826997070735,((1589740:0.16583979589711945,(928821:0.10271558712907398,((7137:0.13989521768229218,(1242752:0.07502912321134843,(1209665:0.10691647345269305,72366:0.5297619678825766)Node_8634:0.012123002316573381)Node_8635:0.03191003920842703)Node_8636:0.005558601754737883,(((1221527:0.1626404999114993,7130:0.0845612501712326)Node_8637:0.012999954803197933,(37777:0.060925978617094624,(1309813:3.73628282234857E-6,63990:0.004148631969682205)Node_8638:0.03673804683187426)Node_8639:0.07057471847239645)Node_8640:0.04219119095743721,((1663115:0.07659564686416517,(1006002:0.09995564910138781,1415246:0.06690883698065993)Node_8641:0.01603714943766887)Node_8642:0.06144916187369658,((385382:0.06357032836250753,(129397:0.024603203903743646,441316:0.039175123022778945)Node_8643:0.063798066304431)Node_8644:0.09233020449285559,(76195:0.12483635914719503,(1004790:0.07161500690161618,(39708:0.06193006235858513,461131:0.09619883297906298)Node_8645:0.01546681581072806)Node_8646:0.029494276718465006)Node_8647:0.006529386098403438)Node_8648:0.009042111870682988)Node_8649:0.027836853326873034)Node_8650:0.020685514553428777)Node_8651:0.018359145009099465)Node_8652:0.0848360370803811)Node_8653:0.1404872619793134,(1405014:0.36107777956774545,(621237:0.48510556769050545,((211228:0.07332439238084892,(1001283:0.09010729174919066,222804:0.09202866850760094)Node_8654:0.0370536715787595)Node_8655:0.43922523321914386,(576952:0.863215075357769,((208481:0.5710600965610501,(217443:0.4979946577249943,314331:0.5092354745722237)Node_8656:0.3004558212186508)Node_8657:0.10964753756083699,(((1515605:0.3181201868723728,32427:0.3531238562156619)Node_8658:0.5840527800773969,((1414807:0.8888093795220237,27486:1.1068507068419404)Node_8659:0.15306791858828692,(32408:0.7102664990543285,32432:0.8770246326991619)Node_8660:0.11832041924148436)Node_8661:0.057859778407800155)Node_8662:0.04488073308732678,((485912:0.4791280354393569,7446:0.473402019255623)Node_8663:0.34157158705618124,(280486:0.7838552061218517,((1542591:0.401819572233876,935657:0.3718795559415831)Node_8664:0.10319408312052614,((263364:0.34101005052947814,(1079038:0.05349621919475529,130704:0.051311972799771496)Node_8665:0.20875359737493118)Node_8666:0.15159590194521685,(7463:0.07248361875655168,(7461:0.08312845428188123,7469:0.06176300799953634)Node_8667:0.05127347022762909)Node_8668:0.3081146210347863)Node_8669:0.38132274803028)Node_8670:0.20787645637701757)Node_8671:0.09889009127032519)Node_8672:0.11413817379004344)Node_8673:0.06615444739556638)Node_8674:0.061614227072420945)Node_8675:0.17822410557410173)Node_8676:0.21811686806970176)Node_8677:0.1396874782679525)Node_8678:0.07398678956306783)Node_8679:0.05396880860984386)Node_8680:0.035256248848823446)Node_8681:0.022558824605298594)Node_8682:0.009581828478605567)Node_8683:0.023663077194161438)Node_8684:0.023377551160071938)Node_8685:0.02713092443887061)Node_8686:0.04525103244235173)Node_8687:0.04217265516555329)Node_8688:0.036354221423559784)Node_8689:0.046770754645758035)Node_8690:0.010429926381030049)Node_8691:0.09158479310148525)Node_8692:0.026606860973349508)Node_8693:0.05977599091229672)Node_8694:0.04866086013143734)Node_8695:0.22789251248749254)Node_8696:0.21708643192840987)Node_8697:0.5575250520946248)Node_8698:0.254217035252224)Node_8699;
