# Supplementary material for: Episodic evolution of coadapted sets of amino acid sites in mitochondrial proteins
Source: PLoS Genet. 2021 Jan 25;17(1):e1008711. doi: 10.1371/journal.pgen.1008711 (PMC7861529; doi:10.1371/journal.pgen.1008711)
Supplement: S1 Spreadsheet — (XLSX) [file pgen.1008711.s026.xlsx]

## Sheet: Sheet1
protein	p-value (interval upper bound)	number of pairs	mean	percentile 5	percentile 25	percentile 75	percentile 95
atp6	5e-05	277	2.465	0	1	3	6
atp6	7.03528e-05	0	0	0	0	0	0
atp6	9.89903e-05	103	2.4525	0	1	3	5
atp6	0.000139285	0	0	0	0	0	0
atp6	0.000195982	67	2.4675	0	1	3	5
atp6	0.000275757	38	2.525	0	1	3	6
atp6	0.000388006	25	2.47	0	1	3	5
atp6	0.000545946	46	5.135	2	4	7	9
atp6	0.000768177	84	7.685	3	6	10	12
atp6	0.00108087	78	7.485	3	5	9	13
atp6	0.00152084	100	15.1175	9	12	18	22
atp6	0.00213991	86	17.3075	11	14	20	25
atp6	0.00301097	102	24.9075	17	21	28	34
atp6	0.0042366	134	37.6325	27	33	42	49
atp6	0.00596114	134	50.22	39	45	55	63
atp6	0.00838766	191	72.42	58	66	78	88
atp6	0.0118019	224	100.677	83	93	108	120
atp6	0.0166059	244	142.36	121	133	152	167
atp6	0.0233655	289	203.988	176	193	215	234
atp6	0.0328765	335	282.387	252	268	295	314
atp6	0.0462591	399	400.137	362	383	415	440
atp6	0.0650892	508	564.72	519	546	585	609
atp6	0.0915842	587	786.86	729	763	810	844
atp6	0.128864	739	1108.29	1041	1079	1140	1176
atp6	0.181319	920	1557.56	1487	1525	1591	1634
atp6	0.255126	1204	2182.42	2083	2141	2225	2272
atp6	0.358976	1692	3055.18	2953	3014	3093	3150
atp6	0.5051	2349	4261.85	4141	4211	4310	4383
atp6	0.710704	4140	5881.57	5717	5812	5951	6039
atp6	1	10104.5	4421.72	4176	4316	4521	4668
cytb	5e-05	329	7.6775	3	6	9	13
cytb	7.03528e-05	0	0	0	0	0	0
cytb	9.89903e-05	105	7.86	3	6	10	14
cytb	0.000139285	0	0	0	0	0	0
cytb	0.000195982	78	7.6	3	6	10	12
cytb	0.000275757	62	7.68	4	6	9	13
cytb	0.000388006	62	7.8175	4	6	9	12
cytb	0.000545946	88	15.3875	9	13	18	22
cytb	0.000768177	156	22.935	15	20	26	32
cytb	0.00108087	97	23.0375	15	20	26	32
cytb	0.00152084	189	45.62	34	40	50	58
cytb	0.00213991	183	53.145	39	48	58	67
cytb	0.00301097	197	76.9725	61	70	84	92
cytb	0.0042366	270	114.222	93	105	123	136
cytb	0.00596114	313	151.678	128	142	161	174
cytb	0.00838766	380	220.768	194	208	232	249
cytb	0.0118019	417	304.983	267	291	320	340
cytb	0.0166059	562	432.26	390	413	447	475
cytb	0.0233655	718	613.38	561	590	635	664
cytb	0.0328765	874	847.305	783	819	874	913
cytb	0.0462591	1127	1200.95	1119	1168	1231	1280
cytb	0.0650892	1436	1692.08	1589	1654	1732	1781
cytb	0.0915842	1793	2360.46	2245	2312	2408	2469
cytb	0.128864	2301	3296.39	3165	3244	3349	3424
cytb	0.181319	3113	4594.37	4450	4528	4655	4743
cytb	0.255126	4070	6374.79	6222	6314	6438	6526
cytb	0.358976	5849	8793.02	8609	8717	8863	8976
cytb	0.5051	8321	11991.5	11769	11910	12088	12216
cytb	0.710704	13447	15982.4	15681	15860	16110	16287
cytb	1	29317.5	16608.7	15990	16373	16845	17192
cox1	5e-05	1020	12.0375	7	10	14	18
cox1	7.03528e-05	0	0	0	0	0	0
cox1	9.89903e-05	348.5	12.1525	7	10	14	18
cox1	0.000139285	0	0	0	0	0	0
cox1	0.000195982	249	11.665	7	9	14	18
cox1	0.000275757	244	12.2	7	10	14	18
cox1	0.000388006	180	11.885	6	9	14	18
cox1	0.000545946	264	23.9125	16	20	27	32
cox1	0.000768177	343	36.07	26	32	40	46
cox1	0.00108087	307	35.995	26	31	40	48
cox1	0.00152084	503	71.6075	57	65	78	88
cox1	0.00213991	462	84.055	69	76	90	100
cox1	0.00301097	520	119.657	100	111	128	140
cox1	0.0042366	697	181.292	153	171	192	211
cox1	0.00596114	812	239.285	206	228	251	271
cox1	0.00838766	1006	347.397	309	331	362	388
cox1	0.0118019	1312	480.3	437	463	495	527
cox1	0.0166059	1543	687.265	630	663	712	746
cox1	0.0233655	1784	971.84	897	943	1000	1049
cox1	0.0328765	2113	1345.44	1248	1311	1381	1430
cox1	0.0462591	2463	1907.5	1810	1857	1952	2012
cox1	0.0650892	2798	2681.58	2551	2621	2739	2821
cox1	0.0915842	3329	3746.44	3579	3680	3817	3903
cox1	0.128864	4006	5236.61	5039	5151	5325	5458
cox1	0.181319	4850	7267.74	7023	7156	7382	7527
cox1	0.255126	6151	9935.96	9633	9813	10055	10238
cox1	0.358976	8105	13309.3	12982	13167	13441	13637
cox1	0.5051	10986	17306.2	16981	17170	17437	17641
cox1	0.710704	17172	21523.4	21065	21350	21714	21974
cox1	1	46727	32696.2	31335	32203	33268	33911
cox2	5e-05	182	2.3825	0	1	3	5
cox2	7.03528e-05	0	0	0	0	0	0
cox2	9.89903e-05	54	2.4875	0	1	3	5
cox2	0.000139285	0	0	0	0	0	0
cox2	0.000195982	32	2.545	0	1	4	5
cox2	0.000275757	40	2.635	0	1	4	5
cox2	0.000388006	15.5	2.5575	0	1	4	5
cox2	0.000545946	30	5.1925	1	3	7	10
cox2	0.000768177	52	7.72	3	6	9	14
cox2	0.00108087	26	7.57	3	6	9	12
cox2	0.00152084	51	15.27	9	13	18	22
cox2	0.00213991	63	18.1225	11	15	21	26
cox2	0.00301097	72	25.5325	16	22	29	36
cox2	0.0042366	77	38.1575	28	34	42	49
cox2	0.00596114	105	51.3575	38	46	56	65
cox2	0.00838766	161	74.75	59	68	81	92
cox2	0.0118019	188	102.065	84	93	110	121
cox2	0.0166059	181	146.51	123	136	155	173
cox2	0.0233655	220	208.525	180	197	220	239
cox2	0.0328765	294	285.715	251	272	300	318
cox2	0.0462591	367	405.03	363	389	421	446
cox2	0.0650892	426	566.783	518	546	587	617
cox2	0.0915842	572	789.295	728	767	811	844
cox2	0.128864	751	1102.05	1039	1073	1130	1167
cox2	0.181319	936	1536.61	1456	1500	1568	1623
cox2	0.255126	1358	2136.38	2045	2100	2172	2222
cox2	0.358976	1867	2942.8	2843	2903	2981	3050
cox2	0.5051	2711	4026.12	3902	3976	4082	4152
cox2	0.710704	4482	5365.35	5196	5291	5429	5542
cox2	1	10111	5555.5	5282	5429	5657	5822
cox3	5e-05	410.5	3.2625	1	2	5	7
cox3	7.03528e-05	0	0	0	0	0	0
cox3	9.89903e-05	127	3.285	1	2	4	6
cox3	0.000139285	0	0	0	0	0	0
cox3	0.000195982	94	3.105	0	2	4	7
cox3	0.000275757	65	3.2225	1	2	4	7
cox3	0.000388006	56	3.2825	1	2	4	7
cox3	0.000545946	95	6.5225	2	5	8	11
cox3	0.000768177	119	9.595	4	7	12	15
cox3	0.00108087	102	9.5075	4	7	12	15
cox3	0.00152084	152	19.375	13	16	22	26
cox3	0.00213991	141	22.5525	15	19	26	32
cox3	0.00301097	169	31.9475	22	28	36	42
cox3	0.0042366	205	48.2075	36	43	53	61
cox3	0.00596114	231	64.115	50	58	70	78
cox3	0.00838766	278	93.5625	76	86	102	111
cox3	0.0118019	329	129.532	110	121	137	149
cox3	0.0166059	390	183.895	158	173	195	209
cox3	0.0233655	474	259.053	227	245	272	291
cox3	0.0328765	510	358.988	322	343	372	399
cox3	0.0462591	597	509.79	466	492	527	559
cox3	0.0650892	803	714.17	663	691	737	765
cox3	0.0915842	849	998.268	936	972	1025	1058
cox3	0.128864	1101	1393.37	1315	1358	1427	1477
cox3	0.181319	1337	1938.9	1846	1900	1976	2035
cox3	0.255126	1749	2677.43	2571	2632	2724	2791
cox3	0.358976	2206	3689.87	3554	3646	3743	3803
cox3	0.5051	3169	5014.39	4879	4958	5069	5150
cox3	0.710704	4857	6642.37	6439	6575	6720	6837
cox3	1	11515	7299.44	6915	7147	7457	7678
