# Supplementary material for: Episodic evolution of coadapted sets of amino acid sites in mitochondrial proteins
Source: PLoS Genet. 2021 Jan 25;17(1):e1008711. doi: 10.1371/journal.pgen.1008711 (PMC7861529; doi:10.1371/journal.pgen.1008711)
Supplement: S2 Spreadsheet — (XLSX) [file pgen.1008711.s027.xlsx]

## Sheet: Sheet1
protein	p-value (interval upper bound)	number of pairs	mean	percentile 5	percentile 25	percentile 75	percentile 95
atp6	5e-05	1339	1.9025	0	1	3	5
atp6	7.03528e-05	0	0	0	0	0	0
atp6	9.89903e-05	274	2.0775	0	1	3	5
atp6	0.000139285	0	0	0	0	0	0
atp6	0.000195982	159	2.1425	0	1	3	5
atp6	0.000275757	141	2.115	0	1	3	5
atp6	0.000388006	106	2.1375	0	1	3	5
atp6	0.000545946	142	4.4	1	3	6	8
atp6	0.000768177	173	6.41	3	5	8	11
atp6	0.00108087	145	6.385	2	5	8	11
atp6	0.00152084	237	12.78	6	10	15	20
atp6	0.00213991	193	15.0475	9	12	17	22
atp6	0.00301097	257	21.8325	14	18	25	30
atp6	0.0042366	308	32.855	23	29	37	44
atp6	0.00596114	322	44.47	33	39	49	57
atp6	0.00838766	345	64.8225	52	59	70	80
atp6	0.0118019	345	90.855	72	84	98	109
atp6	0.0166059	418	129.22	109	119	139	152
atp6	0.0233655	506	187.36	162	177	198	213
atp6	0.0328765	624	259.33	230	247	271	288
atp6	0.0462591	671	373.01	339	358	388	409
atp6	0.0650892	788	527.773	483	508	547	572
atp6	0.0915842	887	756.018	700	735	779	809
atp6	0.128864	1118	1070.45	1005	1042	1100	1139
atp6	0.181319	1245	1526.97	1450	1495	1556	1603
atp6	0.255126	1568	2182.7	2099	2148	2218	2273
atp6	0.358976	1891	3099.19	2989	3058	3142	3200
atp6	0.5051	2464	4416.44	4306	4365	4466	4532
atp6	0.710704	3582	6300.37	6123	6229	6368	6466
atp6	1	4951.5	4060.94	3852	3975	4143	4275
cytb	5e-05	1935	4.72	1	3	6	9
cytb	7.03528e-05	0	0	0	0	0	0
cytb	9.89903e-05	468	4.6025	1	3	6	9
cytb	0.000139285	0	0	0	0	0	0
cytb	0.000195982	307	4.9	2	4	6	9
cytb	0.000275757	228	4.88	1	3	6	8
cytb	0.000388006	210	5.1575	2	4	7	9
cytb	0.000545946	337	9.8125	5	8	12	15
cytb	0.000768177	398	15.4625	9	13	18	22
cytb	0.00108087	329	15.4625	9	12	18	22
cytb	0.00152084	517	31.0825	21	27	35	41
cytb	0.00213991	455	36.415	27	32	40	46
cytb	0.00301097	576	53.3575	41	48	58	66
cytb	0.0042366	669	81.335	66	74	88	96
cytb	0.00596114	747	109.8	91	102	118	129
cytb	0.00838766	882	162.065	140	153	172	185
cytb	0.0118019	967	227.425	199	215	241	254
cytb	0.0166059	1145	328.91	293	314	343	367
cytb	0.0233655	1328	476.832	432	460	495	519
cytb	0.0328765	1592	676.197	621	654	697	729
cytb	0.0462591	1826	979.832	916	952	1007	1040
cytb	0.0650892	2246	1408.29	1331	1376	1440	1488
cytb	0.0915842	2577	2022.28	1922	1982	2063	2110
cytb	0.128864	3332	2913.93	2801	2865	2963	3018
cytb	0.181319	4244	4239.3	4103	4182	4294	4381
cytb	0.255126	5133	6172.07	6006	6109	6237	6331
cytb	0.358976	6978	9041.43	8858	8965	9119	9219
cytb	0.5051	9377	13360.5	13155	13269	13455	13552
cytb	0.710704	13730	20176.3	19878	20064	20286	20458
cytb	1	13321.5	13292.7	12817	13096	13496	13744
cox1	5e-05	1334	3.955	1	2	5	8
cox1	7.03528e-05	0	0	0	0	0	0
cox1	9.89903e-05	350	4.3225	1	3	6	8
cox1	0.000139285	0	0	0	0	0	0
cox1	0.000195982	248	4.38	1	3	6	8
cox1	0.000275757	185	4.775	1	3	6	8
cox1	0.000388006	128	4.7725	1	3	6	9
cox1	0.000545946	238	9.8075	5	8	12	16
cox1	0.000768177	289	15.0975	9	12	18	22
cox1	0.00108087	248	15.38	8	12	18	22
cox1	0.00152084	423	32.2625	22	28	36	42
cox1	0.00213991	435	38.3125	27	34	43	48
cox1	0.00301097	504	56.665	44	51	61	70
cox1	0.0042366	639	87.0975	71	80	94	106
cox1	0.00596114	694	120.672	102	112	128	140
cox1	0.00838766	864	184.502	157	175	195	210
cox1	0.0118019	980	262.025	230	248	275	293
cox1	0.0166059	1216	385.118	347	370	399	424
cox1	0.0233655	1497	571.212	527	552	590	621
cox1	0.0328765	1783	819.822	761	794	845	879
cox1	0.0462591	2225	1213.97	1145	1182	1241	1293
cox1	0.0650892	2802	1798.01	1697	1759	1836	1891
cox1	0.0915842	3531	2633.9	2528	2585	2678	2740
cox1	0.128864	4518	3937.22	3791	3885	3988	4083
cox1	0.181319	5814	5921.15	5743	5852	5992	6089
cox1	0.255126	7961	9080.55	8863	8995	9173	9307
cox1	0.358976	11038	13954.1	13686	13844	14055	14193
cox1	0.5051	15914	22265	21947	22143	22378	22593
cox1	0.710704	25598	35939.6	35495	35757	36120	36372
cox1	1	28838.5	20931.5	20241	20628	21243	21626
cox2	5e-05	684	1.45	0	0	2	4
cox2	7.03528e-05	0	0	0	0	0	0
cox2	9.89903e-05	164	1.44	0	1	2	3
cox2	0.000139285	0	0	0	0	0	0
cox2	0.000195982	87	1.47	0	1	2	3
cox2	0.000275757	55	1.655	0	1	2	4
cox2	0.000388006	53	1.5075	0	1	2	4
cox2	0.000545946	98	3.505	1	2	5	7
cox2	0.000768177	112	4.8925	2	3	6	9
cox2	0.00108087	85	5.055	2	3	7	9
cox2	0.00152084	170	10.285	5	8	12	16
cox2	0.00213991	128	12.1175	7	9	15	18
cox2	0.00301097	191	17.7525	10	15	21	26
cox2	0.0042366	225	26.155	17	23	30	35
cox2	0.00596114	239	35.625	26	31	40	47
cox2	0.00838766	272	52.8	41	47	58	66
cox2	0.0118019	319	74.855	61	68	81	91
cox2	0.0166059	376	109.61	90	102	117	129
cox2	0.0233655	428	158.735	138	149	168	180
cox2	0.0328765	501	225.64	198	213	238	253
cox2	0.0462591	670	327.365	293	313	341	361
cox2	0.0650892	767	471.312	430	453	488	514
cox2	0.0915842	901	675.715	624	656	694	729
cox2	0.128864	1168	984.305	925	959	1011	1045
cox2	0.181319	1411	1424.52	1354	1393	1454	1501
cox2	0.255126	1807	2069.59	1972	2033	2104	2159
cox2	0.358976	2417	3033.89	2934	2992	3075	3142
cox2	0.5051	3029	4442.97	4319	4391	4491	4556
cox2	0.710704	4443	6699.9	6554	6637	6759	6845
cox2	1	4624.5	4550.89	4320	4451	4638	4776
cox3	5e-05	662	1.6225	0	1	2	4
cox3	7.03528e-05	0	0	0	0	0	0
cox3	9.89903e-05	148	1.83	0	1	3	4
cox3	0.000139285	0	0	0	0	0	0
cox3	0.000195982	100	1.8875	0	1	3	5
cox3	0.000275757	82	2.005	0	1	3	4
cox3	0.000388006	67	1.85	0	1	3	4
cox3	0.000545946	98	3.5875	1	2	5	7
cox3	0.000768177	130	5.8625	2	4	7	10
cox3	0.00108087	117	6.095	2	4	8	11
cox3	0.00152084	193	12.0775	6	10	14	18
cox3	0.00213991	197	14.4	8	11	17	22
cox3	0.00301097	183	21.2525	14	18	24	29
cox3	0.0042366	233	32.3825	23	28	36	43
cox3	0.00596114	223	43.705	33	39	48	56
cox3	0.00838766	326	65.72	52	59	72	79
cox3	0.0118019	306	92.645	76	86	100	110
cox3	0.0166059	387	135.222	112	126	145	158
cox3	0.0233655	479	194.435	166	183	206	222
cox3	0.0328765	518	276.025	246	262	289	309
cox3	0.0462591	650	404.25	369	388	420	440
cox3	0.0650892	861	578.55	534	558	597	625
cox3	0.0915842	964	831.985	775	809	855	894
cox3	0.128864	1234	1226.72	1154	1197	1255	1305
cox3	0.181319	1573	1779.19	1694	1746	1816	1853
cox3	0.255126	1999	2602.22	2502	2559	2643	2709
cox3	0.358976	2683	3798.81	3681	3752	3846	3908
cox3	0.5051	3733	5658.16	5532	5606	5709	5793
cox3	0.710704	5865	8580.97	8385	8513	8653	8758
cox3	1	8119.5	5757.53	5514	5653	5863	6010
