# Supplementary material for: Episodic evolution of coadapted sets of amino acid sites in mitochondrial proteins
Source: PLoS Genet. 2021 Jan 25;17(1):e1008711. doi: 10.1371/journal.pgen.1008711 (PMC7861529; doi:10.1371/journal.pgen.1008711)
Supplement: S3 Spreadsheet — (XLSX) [file pgen.1008711.s028.xlsx]

## Sheet: Panel_A
p-value (interval upper bound)	number of pairs	mean	percentile 5	percentile 25	percentile 75	percentile 95
5e-05	9	12.4575	7	10	15	19
7.03528e-05	0	0	0	0	0	0
9.89903e-05	15	12.3925	7	10	15	18
0.000139285	0	0	0	0	0	0
0.000195982	12	12.1175	6	10	15	18
0.000275757	11	12.34	7	10	15	18
0.000388006	17	12.4375	7	10	15	19
0.000545946	23	24.73	17	21	28	33
0.000768177	51	37.7875	28	34	42	49
0.00108087	37	37.4325	28	33	41	48
0.00152084	71	75.1275	61	69	80	91
0.00213991	77	88.7875	74	82	95	104
0.00301097	118	124.392	105	117	132	142
0.0042366	189	186.905	164	177	196	210
0.00596114	276	248.197	220	237	259	274
0.00838766	349	363.055	331	351	375	393
0.0118019	477	497.507	461	480	516	536
0.0166059	645	710.495	669	694	730	753
0.0233655	1039	1010.07	957	988	1033	1060
0.0328765	1425	1397.28	1336	1367	1423	1465
0.0462591	2050	1984.34	1909	1955	2015	2060
0.0650892	2743	2790.24	2708	2753	2825	2882
0.0915842	4018	3919.79	3816	3875	3962	4024
0.128864	5447	5511.48	5388	5461	5560	5624
0.181319	7628.5	7751.3	7607	7696	7807	7895
0.255126	10964	10917.2	10749	10842	10987	11098
0.358976	15359	15377.9	15149	15296	15461	15584
0.5051	21672	21618.9	21382	21520	21706	21886
0.710704	30272	30413.4	30111	30280	30538	30712
1	19755	19601.9	19232	19437	19759	19962

## Sheet: Panel_B
p-value (interval upper bound)	number of pairs	mean	percentile 5	percentile 25	percentile 75	percentile 95
5e-05	9	15.8	9	13	19	23
7.03528e-05	0	0	0	0	0	0
9.89903e-05	7	15.8075	9	13	19	23
0.000139285	0	0	0	0	0	0
0.000195982	15	15.6125	9	13	18	22
0.000275757	16	15.7675	10	13	18	23
0.000388006	7	15.865	9	13	19	22
0.000545946	33	32.05	24	28	35	42
0.000768177	41	47.3325	36	43	52	59
0.00108087	36	47.9325	37	43	52	61
0.00152084	100	96.1175	82	89	102	113
0.00213991	78	112.02	96	104	120	130
0.00301097	143	160.032	137	152	169	180
0.0042366	223	238.863	212	230	249	267
0.00596114	297	319.262	288	306	332	351
0.00838766	460	463.178	423	445	480	505
0.0118019	623	638.76	596	621	654	680
0.0166059	928	911.285	862	891	933	962
0.0233655	1266	1296.54	1238	1270	1320	1362
0.0328765	1805	1788.06	1726	1759	1816	1859
0.0462591	2461	2542.82	2453	2508	2580	2626
0.0650892	3630	3582.51	3483	3540	3620	3686
0.0915842	4964	5027.32	4899	4985	5073	5145
0.128864	7173	7064.38	6917	7007	7124	7212
0.181319	10109	9943.97	9763	9868	10017	10121
0.255126	14180	13993.9	13771	13901	14084	14201
0.358976	19830	19692.6	19424	19579	19795	19970
0.5051	28009	27606.8	27218	27454	27753	28008
0.710704	36040.5	36069.6	35471	35792	36308	36710
1	27411	28140.8	27174	27746	28598	29169

## Sheet: Panel_C
p-value (interval upper bound)	number of pairs	mean	percentile 5	percentile 25	percentile 75	percentile 95
0.0009	5	4.755	1	3	6	9
0.00114622	3	2.395	0	1	3	5
0.0014598	7	6.505	2	5	8	11
0.00185918	12	9.0275	4	7	11	15
0.00236781	21	18.26	10	15	21	26
0.0030156	28	32.1925	22	28	36	43
0.0038406	44	46.48	35	42	51	60
0.00489131	82	75.2575	59	69	82	91
0.00622948	121	111.97	92	104	119	133
0.00793373	157	170.972	148	159	182	198
0.0101042	272	259.548	228	246	271	290
0.0128686	393	358.562	322	342	373	395
0.0163891	517	485.495	442	466	503	529
0.0208729	665	673.48	623	652	695	725
0.0265833	886	872.435	815	849	896	935
0.0338559	1091	1137.54	1066	1105	1165	1218
0.0431182	1454	1419.2	1342	1387	1450	1499
0.0549144	1822	1778.04	1685	1740	1815	1870
0.0699379	2236	2226.72	2131	2183	2271	2328
0.0890715	2828	2775.3	2676	2731	2816	2872
0.11344	3443	3485.74	3384	3441	3529	3598
0.144474	4385	4390.21	4279	4342	4436	4493
0.184	5617	5569.74	5440	5516	5623	5709
0.234338	7091	7081.96	6933	7023	7135	7236
0.298448	8963	9021.33	8864	8950	9084	9170
0.380098	11415	11509.4	11329	11438	11587	11692
0.484085	14696	14629.3	14430	14548	14700	14832
0.616521	18604	18648.4	18422	18550	18747	18868
0.785188	23587.5	23743.8	23495	23644	23843	24010
1	14304	14206	13987	14109	14299	14440

## Sheet: Panel_D
p-value (interval upper bound)	number of pairs	mean	percentile 5	percentile 25	percentile 75	percentile 95
0.0008	1	0.0275	0	0	0	0
0.00102301	0	0.0125	0	0	0	0
0.00130819	0	0.0225	0	0	0	0
0.00167286	0	0.045	0	0	0	0
0.00213919	0	0.1825	0	0	0	1
0.00273552	0	0.3	0	0	0	1
0.00349808	0	1.0075	0	0	2	3
0.00447322	2	1.8125	0	1	3	4
0.00572018	5	3.965	1	2	5	8
0.00731476	5	8.1275	3	6	10	14
0.00935384	18	16.79	9	13	20	26
0.0119613	22	34.69	23	30	39	48
0.0152957	71	63.545	46	56	70	81
0.0195596	113	131.735	106	121	142	159
0.0250121	237	240.458	204	223	258	283
0.0319845	369	444.353	392	424	467	493
0.0409006	726	781.538	713	750	813	852
0.0523022	1288	1326.76	1238	1287	1364	1419
0.0668821	2051	2152.47	2036	2108	2198	2274
0.0855264	3110	3304.94	3155	3241	3368	3441
0.109368	4601	4692.2	4524	4629	4751	4860
0.139856	6218	6419.75	6221	6333	6514	6632
0.178842	8269	8399.08	8162	8311	8488	8642
0.228697	10272	10391	10157	10300	10482	10636
0.292449	12993	12841.1	12602	12746	12939	13090
0.373973	15792.5	15742.3	15460	15640	15857	16002
0.478222	19684	19352.5	19090	19242	19465	19617
0.611533	24512	24204.5	23904	24089	24324	24485
0.782006	31231	30837.6	30500	30697	30970	31187
1	18304	18502.2	18216	18376	18619	18813
