# Supplementary material for: Episodic evolution of coadapted sets of amino acid sites in mitochondrial proteins
Source: PLoS Genet. 2021 Jan 25;17(1):e1008711. doi: 10.1371/journal.pgen.1008711 (PMC7861529; doi:10.1371/journal.pgen.1008711)
Supplement: S4 Spreadsheet — (XLSX) [file pgen.1008711.s029.xlsx]

## Sheet: Panel_A_concordant
site 1	site 2	association statistic	clustering z-score	in positive epistasis
11	12	0.0576321	-1.94214	TRUE
5	6	0.0529951	-1.61792	TRUE
3	4	0.0529204	-1.07276	TRUE
13	14	0.0524438	-0.15054	TRUE
9	10	0.0501908	0.590519	TRUE
7	8	0.0498808	-1.70338	TRUE
1	2	0.0461313	-2.08765	TRUE
19	20	0.0423357	-0.545402	TRUE
70	82	0.0383223	0.361965	FALSE
24	73	0.0337141	0.615606	FALSE
3	28	0.0330199	0.767926	FALSE
57	72	0.0326662	0.0632901	FALSE
5	43	0.0321962	-0.395674	FALSE
21	46	0.0318854	-0.908735	FALSE
33	97	0.0317459	0.774536	FALSE
16	28	0.031634	0.8565	FALSE
56	98	0.0307944	-0.667952	FALSE
28	46	0.0305633	-0.192871	FALSE
69	90	0.0303843	-0.447107	FALSE
2	22	0.0303075	-1.05192	FALSE
71	72	0.0301417	0.198972	FALSE
68	85	0.0298761	1.2305	FALSE
15	16	0.0293903	-0.951407	TRUE
30	61	0.0291949	-1.47168	FALSE
32	95	0.0287989	0.735113	FALSE
35	66	0.0286662	-0.0275576	FALSE
19	31	0.0281721	-1.09971	FALSE
74	89	0.0280486	1.49896	FALSE
32	67	0.0277911	0.319781	FALSE
92	98	0.0277734	0.117041	FALSE
78	94	0.0275784	-1.29133	FALSE
67	87	0.0275507	0.319833	FALSE
69	80	0.0273433	-0.466594	FALSE
88	98	0.0272746	1.13066	FALSE
44	71	0.0272589	-0.561566	FALSE
47	61	0.0272581	0.518617	FALSE
54	71	0.0269425	-0.488876	FALSE
22	63	0.0265907	-0.433956	FALSE
55	97	0.0265854	-0.443112	FALSE
40	47	0.0265672	0.749412	FALSE
16	69	0.0263415	-0.582808	FALSE
17	44	0.0263143	-1.02435	FALSE
51	85	0.0262981	1.49403	FALSE
81	84	0.0261121	-0.332245	FALSE
89	97	0.0260591	0.75706	FALSE
56	87	0.026036	-0.693451	FALSE
52	85	0.0259866	1.18497	FALSE
20	42	0.0259552	0.273356	FALSE
40	41	0.0259152	-0.133958	FALSE
54	88	0.025882	-0.379036	FALSE
23	40	0.0256158	1.76782	FALSE
41	49	0.0255831	-0.850458	FALSE
56	93	0.0254486	-1.44657	FALSE
75	77	0.0254052	1.05207	FALSE
74	97	0.0253431	1.20496	FALSE
82	92	0.0253013	-0.00562318	FALSE
23	60	0.0252694	1.96057	FALSE
36	58	0.0252528	0.20215	FALSE
73	94	0.025232	-0.4717	FALSE
53	76	0.0251861	0.600426	FALSE
67	95	0.0251616	-0.371183	FALSE
27	49	0.0251092	0.460812	FALSE
65	90	0.0250823	0.194225	FALSE
44	52	0.0250579	-0.936472	FALSE
45	60	0.0250394	0.0792416	FALSE
97	98	0.0248669	0.920104	FALSE
38	95	0.0248649	1.00939	FALSE
24	86	0.0248407	-0.623913	FALSE
91	92	0.0247932	0.59612	FALSE
59	99	0.024577	-0.485906	FALSE
51	87	0.0244799	0.814643	FALSE
23	44	0.0244449	1.07541	FALSE
58	99	0.0244367	0.0992251	FALSE
49	76	0.0243964	-0.612066	FALSE
28	85	0.0243556	2.69583	FALSE
48	68	0.0243283	1.20452	FALSE
38	53	0.024307	1.47602	FALSE
16	35	0.0242762	0.194971	FALSE
20	28	0.0242732	1.10413	FALSE
2	40	0.024271	-0.847623	FALSE
16	90	0.0242394	0.036739	FALSE
25	41	0.0242127	0.941851	FALSE
48	57	0.024141	1.20223	FALSE
56	69	0.0241295	-2.17991	FALSE
29	80	0.0241119	1.46582	FALSE
49	60	0.0240997	-0.278748	FALSE
45	59	0.0240971	-0.969289	FALSE
48	72	0.0240464	1.34649	FALSE
87	95	0.0240308	0.746122	FALSE
80	100	0.0238748	0.213543	FALSE
43	58	0.0238037	-0.00974058	FALSE
33	89	0.023791	0.868317	FALSE
60	100	0.0237429	0.24179	FALSE
49	96	0.0237396	-1.61915	FALSE
70	80	0.0237351	-0.0656384	FALSE
46	51	0.0237032	-1.19687	FALSE
65	71	0.0236761	0.314593	FALSE
29	35	0.0236447	1.50065	FALSE
25	82	0.0235841	1.42633	FALSE
34	94	0.0235734	-0.230338	FALSE
50	94	0.0235627	-0.550737	FALSE
79	94	0.0235279	-0.596229	FALSE
34	60	0.0235128	0.885075	FALSE
25	40	0.0235044	0.944454	FALSE
80	90	0.023497	0.229812	FALSE
51	91	0.0233904	1.47454	FALSE
63	89	0.0233656	0.420068	FALSE
74	79	0.0233416	1.34212	FALSE
54	69	0.0233066	-1.27699	FALSE
22	61	0.0232789	-0.586732	FALSE
23	75	0.0232585	2.73715	FALSE
4	54	0.0232531	-1.56269	FALSE
69	71	0.0231961	-0.346691	FALSE
43	63	0.0231575	0.0916609	FALSE
41	100	0.0231239	-0.214535	FALSE
79	89	0.0230977	0.7536	FALSE
93	100	0.0230563	-0.0141287	FALSE
50	81	0.0229107	0.0266659	FALSE
40	59	0.022906	-0.685271	FALSE
23	64	0.022808	2.9906	FALSE
50	62	0.0227692	0.0205302	FALSE
27	84	0.0227614	0.964627	FALSE
39	96	0.0227461	0.308328	FALSE
43	95	0.022683	0.165593	FALSE
45	62	0.022633	-0.569899	FALSE
49	50	0.0226193	-0.332494	FALSE
25	47	0.0226094	1.757	FALSE
13	67	0.0225966	-0.40677	FALSE
25	90	0.0225413	0.894342	FALSE
29	64	0.0225222	2.20829	FALSE
73	86	0.0225202	-0.479669	FALSE
44	60	0.0224925	-0.433764	FALSE
46	84	0.0224501	-1.57702	FALSE
22	38	0.0224344	0.494315	FALSE
52	91	0.0224175	1.25566	FALSE
28	41	0.0223334	1.14206	FALSE
49	84	0.0223196	-0.731095	FALSE
22	81	0.0222899	-0.634103	FALSE
2	89	0.0222718	-0.510426	FALSE
52	74	0.0222646	0.873944	FALSE
50	54	0.0222437	-0.560355	FALSE
39	85	0.0222055	2.18461	FALSE
35	48	0.0221726	1.51794	FALSE
55	61	0.0221686	-0.888718	FALSE
24	35	0.0221601	0.610432	FALSE
44	75	0.0221593	-0.0798514	FALSE
58	59	0.0221526	-0.81006	FALSE
65	69	0.0219984	-0.491859	FALSE
54	100	0.0219945	-0.817876	FALSE
34	86	0.0219809	-0.181845	FALSE
80	82	0.0219655	0.85431	FALSE
24	39	0.0219533	1.21303	FALSE
22	30	0.0219315	-1.50613	FALSE
61	100	0.0218546	-0.268006	FALSE
42	85	0.0218023	1.60791	FALSE
70	87	0.0217958	0.350927	FALSE
47	59	0.0217614	0.0752536	FALSE
5	86	0.0217384	-1.30477	FALSE
54	83	0.021705	-0.362283	FALSE
80	89	0.0216962	0.933415	FALSE
45	79	0.021637	0.0585406	FALSE
61	69	0.0216367	-0.836362	FALSE
49	83	0.0216219	-0.226044	FALSE
25	46	0.0216065	-0.397714	FALSE
60	83	0.021598	0.78012	FALSE
31	80	0.0215472	-0.464081	FALSE
38	62	0.0215398	0.599919	FALSE
38	61	0.021472	0.735987	FALSE
57	79	0.0214606	0.319034	FALSE
54	56	0.021409	-2.2615	FALSE
42	89	0.0213875	0.875209	FALSE
29	47	0.0213634	1.90373	FALSE
58	74	0.0213633	0.872388	FALSE
55	74	0.0213593	0.306631	FALSE
31	58	0.0212713	-0.811179	FALSE
48	67	0.0212025	0.731358	FALSE
47	53	0.0211045	1.3551	FALSE
84	86	0.0210472	-1.12876	FALSE
23	100	0.0210244	1.66967	FALSE
71	74	0.0209932	1.21019	FALSE
86	90	0.0209295	-0.780283	FALSE
69	73	0.0209272	-0.197485	FALSE
53	88	0.0209129	0.862178	FALSE
36	98	0.0209106	0.987595	FALSE
22	96	0.0208148	-1.21528	FALSE
35	92	0.0207952	-0.132873	FALSE
83	86	0.0207951	-0.450325	FALSE
38	50	0.0207912	1.33672	FALSE
2	61	0.0207553	-0.917881	FALSE
54	55	0.0207472	-1.49446	FALSE
21	24	0.0207411	0.701896	FALSE
51	75	0.0207377	0.8532	FALSE
23	77	0.0207332	2.03917	FALSE
53	73	0.0207228	0.901285	FALSE
44	47	0.0207025	0.0360575	FALSE
50	53	0.0206988	0.855551	FALSE
65	87	0.0206944	0.793534	FALSE
23	93	0.0206923	1.72162	FALSE
10	58	0.0206843	-0.0775507	FALSE
30	75	0.0206419	-0.737371	FALSE
55	83	0.0206285	-0.230182	FALSE
83	96	0.0206244	-0.488713	FALSE
14	61	0.0205747	-0.315325	FALSE
75	85	0.0205248	2.05591	FALSE
52	63	0.0204648	-0.150275	FALSE
39	80	0.0204121	1.3362	FALSE
34	63	0.0203966	0.567022	FALSE
84	87	0.0203503	0.494041	FALSE
54	65	0.0203462	-0.691994	FALSE
42	78	0.0203198	0.0379457	FALSE
18	92	0.020315	-0.553595	FALSE
51	68	0.0203065	0.211419	FALSE
29	72	0.020175	1.15739	FALSE
48	58	0.0201569	1.06841	FALSE
49	54	0.0201568	-1.42839	FALSE
43	67	0.0201543	-0.21195	FALSE
53	78	0.0201321	0.141951	FALSE
68	83	0.0201027	0.51359	FALSE
53	83	0.0200754	0.972147	FALSE
21	73	0.0200511	0.859475	FALSE
60	71	0.0200274	0.512502	FALSE
43	49	0.0199815	-0.615783	FALSE
38	100	0.0199473	0.869962	FALSE
44	74	0.0199473	0.192216	FALSE
68	88	0.0199155	0.466093	FALSE
22	89	0.0198979	0.0423766	FALSE
59	75	0.0198975	-0.0327595	FALSE
47	62	0.0198724	0.426823	FALSE
46	93	0.0198565	-1.42209	FALSE
34	84	0.0198312	0.481062	FALSE
53	62	0.0198146	0.0865455	FALSE
42	49	0.0197914	-0.348601	FALSE
48	66	0.0197787	0.590385	FALSE
49	53	0.0197616	-0.256008	FALSE
22	62	0.0197575	-0.628646	FALSE
72	85	0.0197537	1.38217	FALSE
91	97	0.0197463	1.50815	FALSE
32	53	0.0197355	1.14864	FALSE
77	81	0.0196875	-0.109768	FALSE
59	92	0.0196212	-1.19946	FALSE
53	54	0.0195602	-0.498635	FALSE
52	65	0.0195497	-0.0127431	FALSE
56	78	0.0195441	-1.70061	FALSE
36	42	0.0195305	0.55427	FALSE
1	74	0.0194389	-0.943741	FALSE
81	83	0.0194177	0.196906	FALSE
6	55	0.0193957	-1.89083	FALSE
29	43	0.0193856	1.36651	FALSE
41	42	0.0193493	0.221597	FALSE
43	80	0.019333	0.594646	FALSE
43	87	0.0192391	0.983448	FALSE
47	52	0.0192239	0.727526	FALSE
76	100	0.0192187	0.0383167	FALSE
24	92	0.01921	-0.472239	FALSE
34	88	0.0191857	1.00049	FALSE
72	79	0.0191712	0.33867	FALSE
32	43	0.0191591	0.932922	FALSE
31	77	0.0191254	-0.526518	FALSE
89	90	0.0190955	0.45998	FALSE
50	73	0.0190851	0.833415	FALSE
48	94	0.0190692	0.258285	FALSE
48	54	0.0190652	0.235055	FALSE
22	100	0.0190651	-0.438734	FALSE
25	75	0.0190596	1.80881	FALSE
59	78	0.0190119	-1.0436	FALSE
41	65	0.0189975	-0.0487976	FALSE
61	86	0.0189922	-1.14617	FALSE
21	77	0.018991	0.678693	FALSE
45	77	0.018973	-0.0613313	FALSE
9	23	0.018936	2.26565	FALSE
27	47	0.0188864	1.97785	FALSE
43	56	0.0188677	-1.3053	FALSE
84	93	0.0188676	-0.0945882	FALSE
75	93	0.0187717	0.732177	FALSE
35	90	0.0187668	0.445603	FALSE
23	89	0.0187605	2.49067	FALSE
23	97	0.0187506	2.03054	FALSE
24	30	0.0187283	-1.09656	FALSE
34	75	0.018717	1.31589	FALSE
45	99	0.0186974	-0.0163598	FALSE
49	98	0.0186855	0.0997365	FALSE
45	47	0.0186758	0.539058	FALSE
41	90	0.0186723	-0.0938411	FALSE
73	78	0.0186179	0.0942992	FALSE
31	59	0.0186138	-1.32807	FALSE
51	53	0.0185844	0.600406	FALSE
41	84	0.018581	-0.339228	FALSE
58	72	0.0185779	-0.0847382	FALSE
51	84	0.0185634	0.052351	FALSE
75	79	0.0185608	0.985955	FALSE
38	76	0.0185517	1.12384	FALSE
53	95	0.0185429	0.498352	FALSE
38	42	0.0185263	1.32086	FALSE
45	54	0.018483	-1.08859	FALSE
81	96	0.0184776	-1.09747	FALSE
59	87	0.0184628	-0.0506815	FALSE
58	67	0.0184252	-0.492285	FALSE
54	96	0.0184229	-1.61632	FALSE
59	84	0.0184198	-0.839421	FALSE
56	70	0.0184035	-1.60339	FALSE
42	76	0.0183955	0.457311	FALSE
23	50	0.0183287	2.25585	FALSE
42	51	0.0183282	0.471527	FALSE
53	61	0.0183091	0.206623	FALSE
44	45	0.0182848	-1.02899	FALSE
61	83	0.0182666	0.252193	FALSE
92	95	0.0182556	-0.615301	FALSE
42	68	0.0182538	0.35089	FALSE
48	76	0.0182276	1.3457	FALSE
65	76	0.0182268	0.260193	FALSE
23	47	0.0182215	2.59327	FALSE
32	45	0.0182122	0.49177	FALSE
66	72	0.0181631	-0.456943	FALSE
50	84	0.0181557	0.18365	FALSE
23	38	0.0181314	2.89155	FALSE
52	58	0.0181248	-0.255131	FALSE
51	67	0.0181224	-0.204212	FALSE
66	81	0.0181147	-0.612124	FALSE
40	64	0.0180955	0.941769	FALSE
54	85	0.0180918	0.533025	FALSE
38	41	0.0180891	0.871807	FALSE
45	52	0.0180869	-0.367545	FALSE
73	80	0.0180828	0.70466	FALSE
81	87	0.0180824	0.324351	FALSE
83	90	0.0180703	0.483343	FALSE
44	54	0.0180698	-1.69751	FALSE
87	92	0.0180584	0.0132422	FALSE
77	100	0.018055	0.124249	FALSE
69	70	0.0180282	-0.69896	FALSE
29	86	0.0180171	0.345047	FALSE
49	88	0.0180117	-0.255769	FALSE
46	60	0.0179749	-1.05682	FALSE
56	57	0.017962	-1.41582	FALSE
35	53	0.0179598	0.967841	FALSE
45	88	0.0179323	0.138958	FALSE
34	68	0.017924	0.641892	FALSE
58	65	0.0178906	0.0143827	FALSE
69	98	0.017888	0.0877984	FALSE
55	94	0.0178766	-1.73286	FALSE
12	43	0.0178723	-0.869898	FALSE
54	72	0.0178383	-0.843154	FALSE
48	73	0.0178344	1.59323	FALSE
46	75	0.0178269	-0.834911	FALSE
25	59	0.0177936	0.307149	FALSE
32	51	0.0177786	0.824556	FALSE
51	96	0.0177579	-0.763847	FALSE
48	70	0.0177477	0.849194	FALSE
25	80	0.0177434	1.362	FALSE
62	88	0.0177402	0.0917287	FALSE
50	56	0.0177309	-1.07871	FALSE
30	78	0.0177225	-1.5883	FALSE
68	92	0.0177206	-0.540687	FALSE
21	44	0.0177115	-0.287833	FALSE
74	77	0.0176752	1.1615	FALSE
50	87	0.0176621	1.15679	FALSE
12	92	0.0176443	-1.41875	FALSE
35	83	0.0176303	0.960905	FALSE
67	70	0.0176001	-0.594762	FALSE
59	68	0.0175923	-0.677217	FALSE
75	78	0.0175908	0.431938	FALSE
57	92	0.0175842	-0.617523	FALSE
49	100	0.0175435	-0.682261	FALSE
69	96	0.0175378	-1.52639	FALSE
53	96	0.0175363	-0.621893	FALSE
42	62	0.0175352	0.0107777	FALSE
23	27	0.0175012	3.01079	FALSE
52	97	0.0174794	0.141931	FALSE
81	85	0.0174385	1.07081	FALSE
74	78	0.0174347	0.647289	FALSE
55	66	0.0174203	-1.08395	FALSE
17	55	0.0173955	-0.860815	FALSE
40	52	0.017393	-0.0928913	FALSE
38	48	0.0173769	2.18328	FALSE
42	52	0.0173703	0.240792	FALSE
44	61	0.01735	-1.03005	FALSE
41	83	0.0173492	0.338876	FALSE
81	100	0.0173375	-0.300843	FALSE
47	86	0.0173326	-0.0779943	FALSE
23	84	0.0173157	1.48569	FALSE
2	97	0.0173057	-0.566209	FALSE
57	74	0.0172997	0.921754	FALSE
43	96	0.0172731	-1.03734	FALSE
78	86	0.0172588	-1.32238	FALSE
17	84	0.0172082	-0.379402	FALSE
44	85	0.0172028	0.546332	FALSE
47	84	0.0172027	0.600184	FALSE
77	86	0.0171786	-0.717624	FALSE
49	62	0.0171591	-0.942305	FALSE
38	87	0.0171393	1.78632	FALSE
25	84	0.0171152	0.751062	FALSE
32	48	0.0170798	1.91039	FALSE
54	81	0.0170723	-0.936869	FALSE
58	94	0.0170703	-0.996925	FALSE
77	80	0.0170519	0.531564	FALSE
77	84	0.0170286	0.0184479	FALSE
59	95	0.0170224	-0.676168	FALSE
77	89	0.0169976	0.738362	FALSE
21	47	0.0169891	1.27302	FALSE
66	77	0.0169617	-0.295172	FALSE
72	97	0.0169119	0.298322	FALSE
78	89	0.0169038	0.220179	FALSE
48	84	0.01689	0.939032	FALSE
44	100	0.0168664	-0.794351	FALSE
38	99	0.0168589	1.25611	FALSE
25	70	0.0168294	0.607317	FALSE
64	94	0.0168276	0.136381	FALSE
77	92	0.0167988	-0.459661	FALSE
75	83	0.0167872	1.28577	FALSE
64	73	0.0167557	1.53112	FALSE
27	42	0.0167507	1.45121	FALSE
1	22	0.0167067	-1.87801	FALSE
66	90	0.0166634	-0.32378	FALSE
55	81	0.0166577	-0.908584	FALSE
49	56	0.0166379	-2.05507	FALSE
38	52	0.0166033	0.888939	FALSE
44	55	0.016584	-1.45484	FALSE
68	81	0.0165758	-0.203533	FALSE
47	57	0.0165717	0.774997	FALSE
45	92	0.0165512	-0.860857	FALSE
68	73	0.0165321	0.475459	FALSE
80	92	0.0165321	-0.400766	FALSE
38	49	0.0165269	0.315925	FALSE
35	69	0.0164836	-0.157525	FALSE
78	83	0.0164203	0.126652	FALSE
61	63	0.0164026	-0.271051	FALSE
53	70	0.016388	0.122931	FALSE
59	62	0.0163752	-0.969681	FALSE
83	85	0.0163701	1.7978	FALSE
29	73	0.0163605	1.607	FALSE
52	77	0.0163489	0.0728831	FALSE
55	76	0.0163366	-0.604718	FALSE
95	96	0.0163288	-0.981578	FALSE
84	88	0.0163284	0.299291	FALSE
69	86	0.0163165	-1.56353	FALSE
52	89	0.0162367	0.431529	FALSE
68	87	0.0162274	0.718816	FALSE
67	94	0.0162214	-1.34585	FALSE
33	92	0.0162171	0.158323	FALSE
53	69	0.0161874	-0.271122	FALSE
61	76	0.0161675	-0.13818	FALSE
52	60	0.0161545	0.190095	FALSE
43	74	0.0161242	1.16307	FALSE
50	67	0.0160804	-0.0201013	FALSE
62	81	0.0160782	-0.483334	FALSE
80	96	0.0160704	-0.794646	FALSE
44	97	0.01606	-0.574743	FALSE
48	53	0.0160358	1.84185	FALSE
57	84	0.0160339	-0.147132	FALSE
73	77	0.0160307	0.583748	FALSE
56	80	0.0160213	-1.0675	FALSE
47	76	0.0160203	0.940146	FALSE
28	42	0.0160136	1.5994	FALSE
73	87	0.0160078	1.12973	FALSE
61	91	0.0159938	1.0462	FALSE
50	78	0.0159521	0.0410566	FALSE
54	61	0.015887	-0.999948	FALSE
34	83	0.0158819	1.09853	FALSE
88	97	0.0158526	0.696755	FALSE
42	67	0.0158265	-0.053861	FALSE
50	60	0.0158162	0.685839	FALSE
53	98	0.0157769	1.10524	FALSE
47	100	0.0157735	0.71788	FALSE
67	73	0.0157615	0.0578565	FALSE
58	77	0.0157283	0.0610137	FALSE
2	54	0.0157059	-1.34901	FALSE
58	87	0.0157044	0.542601	FALSE
83	99	0.0157024	0.74116	FALSE
56	67	0.0156899	-1.69691	FALSE
59	79	0.015686	-0.375841	FALSE
51	52	0.0156776	0.0352103	FALSE
71	97	0.01565	0.401218	FALSE
41	55	0.0156248	-0.847889	FALSE
42	90	0.0155882	0.360516	FALSE
77	87	0.0155847	0.923778	FALSE
49	81	0.0155589	-0.854827	FALSE
14	54	0.0155537	-0.825123	FALSE
97	100	0.0155536	0.185084	FALSE
44	77	0.0155474	-0.577483	FALSE
23	81	0.0155145	1.3013	FALSE
22	74	0.015477	0.478235	FALSE
45	100	0.0154644	-0.305097	FALSE
22	86	0.0154104	-1.20177	FALSE
72	92	0.0154022	-0.587238	FALSE
45	83	0.0153977	0.235661	FALSE
52	86	0.0153943	-1.09404	FALSE
90	96	0.0153917	-0.788956	FALSE
24	53	0.0153851	0.678264	FALSE
75	100	0.0153778	0.671246	FALSE
76	84	0.0153739	-0.0579149	FALSE
42	58	0.0153494	0.189591	FALSE
58	85	0.0153479	1.14478	FALSE
14	81	0.0153325	-0.407496	FALSE
59	81	0.0153223	-0.918362	FALSE
86	96	0.0153052	-1.98443	FALSE
57	97	0.0152973	0.236605	FALSE
34	48	0.0152922	1.73661	FALSE
48	87	0.0152474	1.98266	FALSE
42	63	0.0152307	0.303053	FALSE
78	96	0.0152297	-1.34538	FALSE
32	47	0.015167	1.46759	FALSE
24	48	0.0151657	1.37911	FALSE
16	98	0.015154	0.525158	FALSE
25	45	0.0151274	0.751876	FALSE
58	68	0.0150918	-0.0707428	FALSE
34	100	0.0150915	0.60061	FALSE
48	71	0.0150575	1.36112	FALSE
40	81	0.0150506	-0.37502	FALSE
41	79	0.0150421	0.173395	FALSE
55	90	0.0150216	-0.529608	FALSE
43	100	0.0150025	0.0816333	FALSE
25	79	0.0149888	1.19814	FALSE
80	86	0.0149806	-0.65205	FALSE
54	99	0.0149493	-0.565138	FALSE
52	81	0.014949	-0.459822	FALSE
68	86	0.0149465	-0.842605	FALSE
34	73	0.0149264	1.00139	FALSE
61	78	0.014917	-0.574796	FALSE
77	95	0.0149092	0.192125	FALSE
62	86	0.014907	-1.24986	FALSE
23	41	0.0148978	1.89214	FALSE
84	99	0.014897	0.0805658	FALSE
85	96	0.0148591	0.397342	FALSE
69	83	0.0148529	-0.170997	FALSE
45	58	0.0148252	-0.367055	FALSE
41	93	0.0148107	-0.149945	FALSE
45	72	0.0148046	-0.175236	FALSE
29	66	0.014798	0.65353	FALSE
43	65	0.0147975	0.253617	FALSE
34	79	0.0147594	0.964597	FALSE
16	42	0.0147531	0.0840837	FALSE
23	42	0.0147467	2.10493	FALSE
43	48	0.014742	1.50404	FALSE
40	50	0.0147247	0.309022	FALSE
35	93	0.0145993	0.475642	FALSE
45	86	0.0145967	-1.15066	FALSE
77	90	0.0145526	0.232523	FALSE
62	96	0.0145424	-1.1981	FALSE
48	97	0.0145348	1.3683	FALSE
77	97	0.0145046	0.466348	FALSE
43	45	0.0144994	-0.0884481	FALSE
59	86	0.014497	-1.68861	FALSE
25	28	0.0144946	2.15232	FALSE
38	84	0.0144937	0.771627	FALSE
49	94	0.0144861	-1.65307	FALSE
59	61	0.0144749	-0.937374	FALSE
27	78	0.0144664	0.862619	FALSE
42	97	0.0143835	0.561725	FALSE
51	73	0.0143273	0.549414	FALSE
38	54	0.0143261	0.0907957	FALSE
34	45	0.0143201	0.412828	FALSE
84	100	0.0143189	-0.162508	FALSE
39	67	0.0143045	0.828659	FALSE
53	91	0.0142781	1.8145	FALSE
31	92	0.0142427	-1.13516	FALSE
47	77	0.0142085	1.01635	FALSE
70	79	0.0141615	0.14953	FALSE
40	87	0.014147	0.590098	FALSE
25	38	0.0141359	1.90097	FALSE
66	87	0.0140912	0.136215	FALSE
53	86	0.0140752	-0.457689	FALSE
29	53	0.0140649	1.65849	FALSE
54	63	0.0140535	-0.825606	FALSE
70	97	0.0140513	0.00947188	FALSE
27	45	0.014022	0.926444	FALSE
78	99	0.0140123	-0.119672	FALSE
83	97	0.0140055	0.724072	FALSE
51	93	0.0140048	0.191654	FALSE
68	78	0.0139925	-0.309477	FALSE
46	81	0.0139793	-1.61573	FALSE
86	95	0.0139773	-0.947963	FALSE
56	97	0.0139563	-1.13376	FALSE
54	68	0.0139291	-0.762682	FALSE
48	86	0.013916	0.296297	FALSE
38	86	0.0139095	0.0880591	FALSE
75	84	0.0138825	0.489365	FALSE
50	96	0.0138331	-0.661821	FALSE
50	51	0.0138092	0.503736	FALSE
81	92	0.0137904	-0.776957	FALSE
23	74	0.0137821	2.5437	FALSE
69	78	0.0137766	-0.966598	FALSE
46	67	0.0137734	-1.81627	FALSE
43	99	0.0137518	0.382521	FALSE
45	84	0.0137288	-0.411308	FALSE
45	53	0.0137248	0.236592	FALSE
58	84	0.0137099	-0.250651	FALSE
54	78	0.0136879	-1.23328	FALSE
62	66	0.0136406	-0.690474	FALSE
34	54	0.0136398	-0.126801	FALSE
38	45	0.0136396	0.724468	FALSE
40	97	0.0136278	0.176936	FALSE
35	73	0.0136201	0.872752	FALSE
40	84	0.0136101	-0.255393	FALSE
76	97	0.0135919	0.359439	FALSE
54	97	0.0135672	-0.612517	FALSE
40	45	0.0135671	-0.225327	FALSE
65	67	0.0135208	-0.278606	FALSE
68	94	0.0135003	-0.878251	FALSE
43	79	0.0134971	0.442559	FALSE
29	70	0.0134901	0.902501	FALSE
53	100	0.0134861	0.379278	FALSE
56	92	0.0134601	-1.97665	FALSE
66	85	0.0134501	0.815099	FALSE
43	97	0.0134399	0.424716	FALSE
56	73	0.0134235	-0.953769	FALSE
45	49	0.0133751	-0.878385	FALSE
70	99	0.0133315	-0.021207	FALSE
63	80	0.0133174	0.263665	FALSE
43	50	0.0133166	0.573967	FALSE
85	99	0.0133139	1.60426	FALSE
67	77	0.0133128	-0.21341	FALSE
68	84	0.0132907	-0.12553	FALSE
40	49	0.0132673	-0.709184	FALSE
70	92	0.0132471	-0.698864	FALSE
61	97	0.013244	0.010117	FALSE
55	96	0.0132299	-1.55655	FALSE
24	58	0.0132294	0.0986128	FALSE
42	61	0.0132166	0.106303	FALSE
48	81	0.0132139	0.803636	FALSE
47	55	0.0131748	0.107471	FALSE
80	93	0.0131008	0.279564	FALSE
73	83	0.013036	0.918736	FALSE
43	77	0.0130356	0.361846	FALSE
29	59	0.0130278	0.491701	FALSE
48	62	0.0130276	0.790216	FALSE
83	84	0.0130104	0.31886	FALSE
67	96	0.0129994	-1.38242	FALSE
61	99	0.0129969	-0.00799394	FALSE
58	88	0.0129188	0.297797	FALSE
25	42	0.0128874	1.25092	FALSE
89	94	0.0128708	-0.377648	FALSE
65	66	0.012855	-0.30874	FALSE
74	85	0.012831	2.3125	FALSE
50	61	0.0128216	0.129891	FALSE
51	86	0.0128114	-0.715835	FALSE
61	77	0.0127977	-0.0387591	FALSE
84	92	0.0127818	-0.642684	FALSE
67	78	0.012776	-0.67702	FALSE
79	80	0.012775	0.555001	FALSE
81	97	0.0127749	-0.064725	FALSE
83	87	0.0127413	1.16462	FALSE
71	83	0.0127297	0.682091	FALSE
62	84	0.0127169	-0.396733	FALSE
27	67	0.0126915	0.817012	FALSE
54	73	0.0126663	-0.410987	FALSE
44	51	0.0126619	-0.605993	FALSE
28	54	0.0126395	0.411717	FALSE
40	93	0.0125976	-0.0320672	FALSE
66	86	0.0125065	-1.31348	FALSE
27	44	0.0124994	0.409878	FALSE
49	51	0.0124887	-0.457759	FALSE
33	42	0.0124623	0.78272	FALSE
42	96	0.0124089	-0.647118	FALSE
38	58	0.0123943	0.818795	FALSE
42	84	0.0123426	0.14379	FALSE
61	81	0.0123326	-0.472818	FALSE
50	99	0.0123302	0.598438	FALSE
58	96	0.0123043	-1.03459	FALSE
70	84	0.0122881	-0.251462	FALSE
51	66	0.0122805	-0.255478	FALSE
40	77	0.0122749	0.162116	FALSE
53	99	0.0122615	0.709422	FALSE
61	80	0.0122582	0.0464813	FALSE
25	78	0.0122386	0.731485	FALSE
22	77	0.0122177	-0.220435	FALSE
86	92	0.0122131	-1.60663	FALSE
78	98	0.0122127	0.392858	FALSE
30	42	0.0121707	-1.05404	FALSE
58	78	0.0121634	-0.434382	FALSE
34	81	0.012158	0.390325	FALSE
51	62	0.0121299	-0.123326	FALSE
53	55	0.0121144	-0.260315	FALSE
30	93	0.0121033	-1.32382	FALSE
92	97	0.012092	-0.37557	FALSE
54	98	0.0119959	-0.0977556	FALSE
84	96	0.0119726	-1.06277	FALSE
38	83	0.0119694	1.50462	FALSE
53	84	0.0119652	0.24205	FALSE
41	86	0.0118588	-1.0839	FALSE
30	85	0.0118208	-0.195237	FALSE
55	79	0.0118097	-0.321585	FALSE
58	73	0.0118078	0.313019	FALSE
83	92	0.0118029	-0.130994	FALSE
44	50	0.011765	-0.436556	FALSE
48	50	0.0117604	1.6516	FALSE
56	83	0.0117492	-0.966814	FALSE
58	66	0.0117466	-0.547688	FALSE
38	88	0.0117305	1.30709	FALSE
35	76	0.0117187	0.618433	FALSE
52	80	0.0116723	0.258117	FALSE
47	65	0.0116628	0.897679	FALSE
46	83	0.011649	-0.970276	FALSE
23	90	0.0116334	1.59307	FALSE
96	97	0.0116146	-0.72409	FALSE
42	60	0.0115954	0.658826	FALSE
44	89	0.0115925	-0.296546	FALSE
29	92	0.0115823	0.573613	FALSE
22	55	0.0115769	-1.01383	FALSE
48	83	0.0115696	1.58396	FALSE
52	53	0.0115603	0.404404	FALSE
66	97	0.0115304	-0.215803	FALSE
65	81	0.0114701	-0.134138	FALSE
22	67	0.0114647	-0.739833	FALSE
36	59	0.011446	-0.32724	FALSE
60	66	0.0114435	-0.11699	FALSE
22	93	0.0114308	-0.362694	FALSE
47	80	0.0113967	1.17921	FALSE
61	84	0.0113961	-0.344286	FALSE
39	87	0.0113903	1.80654	FALSE
41	54	0.0113762	-1.04369	FALSE
85	97	0.0113536	1.53057	FALSE
66	83	0.0113352	-0.014454	FALSE
23	80	0.011304	2.21462	FALSE
34	53	0.0112966	1.08064	FALSE
58	80	0.0112787	0.138455	FALSE
3	45	0.0112775	-0.59851	FALSE
49	79	0.0112376	-0.281505	FALSE
45	71	0.0111862	-0.0737679	FALSE
35	59	0.0111695	-0.220353	FALSE
73	89	0.0111144	0.93616	FALSE
64	92	0.011082	0.378444	FALSE
43	72	0.0110449	0.245701	FALSE
44	92	0.0110189	-1.44472	FALSE
27	51	0.011	1.23989	FALSE
41	53	0.0109884	0.361278	FALSE
42	94	0.0109633	-0.531693	FALSE
75	81	0.0109535	0.297898	FALSE
56	61	0.0109374	-1.65407	FALSE
35	80	0.0109268	0.786427	FALSE
42	48	0.0109083	1.45353	FALSE
44	87	0.010878	-0.11191	FALSE
61	89	0.0108318	0.249146	FALSE
47	83	0.0108222	1.2253	FALSE
45	76	0.0108017	-0.142234	FALSE
44	95	0.0107983	-0.799626	FALSE
78	79	0.0107958	0.0117448	FALSE
53	63	0.0107691	0.426712	FALSE
29	97	0.0107621	1.36741	FALSE
74	80	0.0107559	1.28772	FALSE
65	73	0.0107528	0.571473	FALSE
45	78	0.0107007	-0.548962	FALSE
75	86	0.0106859	-0.147643	FALSE
58	90	0.0106727	-0.0319997	FALSE
35	85	0.0106165	1.71277	FALSE
84	90	0.0106158	0.0248346	FALSE
25	67	0.010611	0.636473	FALSE
56	58	0.0105994	-1.4758	FALSE
76	96	0.010551	-0.891431	FALSE
52	54	0.0105348	-1.02064	FALSE
51	78	0.0105307	-0.145789	FALSE
47	54	0.0105129	-0.127473	FALSE
62	67	0.0104915	-0.678861	FALSE
48	78	0.0104725	0.838384	FALSE
61	73	0.0104153	0.181411	FALSE
25	61	0.0104043	0.764298	FALSE
67	80	0.0103777	-0.10286	FALSE
42	43	0.0103702	0.545636	FALSE
51	89	0.0103451	0.60778	FALSE
73	92	0.010302	-0.171369	FALSE
44	84	0.0102798	-0.916177	FALSE
79	84	0.0101825	0.239498	FALSE
59	73	0.0101715	-0.281601	FALSE
51	79	0.010138	0.505914	FALSE
42	79	0.0101355	0.640727	FALSE
53	94	0.0101284	-0.423035	FALSE
53	87	0.0101134	1.232	FALSE
41	77	0.010068	0.0697407	FALSE
44	65	0.0100278	-0.686994	FALSE
47	90	0.0100142	0.727304	FALSE
58	62	0.0100072	-0.421326	FALSE
47	69	0.0100033	0.0706207	FALSE
79	85	0.00998219	1.61581	FALSE
40	53	0.00990577	0.428213	FALSE
78	84	0.00988356	-0.479506	FALSE
53	92	0.00987861	-0.222727	FALSE
40	68	0.00987462	-0.012692	FALSE
22	79	0.00984342	-0.101451	FALSE
70	73	0.00983665	0.201047	FALSE
80	99	0.00983228	0.517309	FALSE
49	65	0.0098009	-0.571966	FALSE
56	84	0.00979453	-1.57045	FALSE
43	75	0.00978968	1.15981	FALSE
79	81	0.00971912	0.0991014	FALSE
44	59	0.00971275	-1.46722	FALSE
58	86	0.00969017	-1.01188	FALSE
49	70	0.00966825	-0.814476	FALSE
43	98	0.00965308	0.888466	FALSE
77	83	0.00962254	0.71426	FALSE
42	71	0.00962239	0.465856	FALSE
58	89	0.00960569	0.353364	FALSE
54	94	0.00958858	-1.73641	FALSE
42	75	0.0095756	1.08945	FALSE
78	97	0.00957368	-0.0832135	FALSE
38	97	0.00952779	1.22029	FALSE
73	93	0.00951338	0.45901	FALSE
52	84	0.00948029	-0.332108	FALSE
45	73	0.00943653	0.176918	FALSE
24	61	0.00941925	-0.0809079	FALSE
43	53	0.00938587	0.746143	FALSE
40	92	0.00938328	-0.644447	FALSE
66	92	0.0093375	-0.908714	FALSE
49	86	0.00933242	-1.55746	FALSE
79	88	0.00932255	0.759113	FALSE
25	58	0.00931998	0.810507	FALSE
45	80	0.00931585	0.0522085	FALSE
40	70	0.00930834	-0.316646	FALSE
60	88	0.00927567	0.738307	FALSE
54	92	0.00926539	-1.30815	FALSE
65	84	0.00923414	-0.0268808	FALSE
53	67	0.00922698	0.077409	FALSE
49	61	0.00919788	-0.902207	FALSE
47	78	0.00912352	0.486681	FALSE
74	81	0.00911057	0.691288	FALSE
29	78	0.00909342	0.881092	FALSE
35	45	0.00902762	0.2203	FALSE
40	44	0.00902656	-0.807283	FALSE
83	100	0.00892204	0.413779	FALSE
73	81	0.00891529	0.156141	FALSE
51	92	0.00888172	-0.401337	FALSE
44	56	0.00883389	-2.3757	FALSE
61	92	0.0087945	-0.803959	FALSE
29	58	0.00879271	1.10832	FALSE
41	45	0.00875666	-0.388138	FALSE
42	86	0.00875531	-0.525426	FALSE
54	84	0.00873029	-0.858541	FALSE
43	66	0.00865125	-0.455098	FALSE
50	80	0.00863302	0.739924	FALSE
53	90	0.00862724	0.418874	FALSE
85	88	0.00860838	1.74275	FALSE
23	31	0.00856766	0.953219	FALSE
23	49	0.00854508	1.04375	FALSE
43	86	0.00849799	-0.789553	FALSE
40	78	0.00846313	-0.350465	FALSE
47	81	0.00845087	0.439171	FALSE
66	89	0.00839608	-0.0810627	FALSE
43	44	0.00836854	-0.693992	FALSE
30	44	0.00834656	-2.00158	FALSE
66	71	0.00828618	-0.214117	FALSE
47	66	0.00826819	0.224425	FALSE
43	64	0.00823494	1.33143	FALSE
46	53	0.00821876	-1.0453	FALSE
66	84	0.00821408	-0.499901	FALSE
93	97	0.00819509	0.266699	FALSE
88	92	0.00810584	-0.164055	FALSE
78	80	0.0080965	-0.0280693	FALSE
44	81	0.00796972	-0.993824	FALSE
29	61	0.00791311	0.920145	FALSE
51	61	0.0078931	-0.0498017	FALSE
67	71	0.00788271	-0.219298	FALSE
27	54	0.00781749	0.220255	FALSE
45	85	0.00779569	0.998176	FALSE
48	69	0.00777631	0.449535	FALSE
22	94	0.00776027	-1.20698	FALSE
35	97	0.00775242	0.67477	FALSE
21	83	0.00775182	0.954003	FALSE
70	100	0.00768918	-0.253576	FALSE
22	66	0.00766546	-0.744884	FALSE
54	62	0.00753069	-0.992319	FALSE
23	83	0.00749345	2.27326	FALSE
50	92	0.00749074	-0.272977	FALSE
25	92	0.00737892	0.378017	FALSE
42	44	0.00736935	-0.420762	FALSE
38	73	0.00733453	1.36436	FALSE
55	87	0.00725762	-0.0235392	FALSE
44	66	0.00722964	-1.14258	FALSE
73	84	0.007191	0.283682	FALSE
40	54	0.00707068	-0.878085	FALSE
22	73	0.0070189	-0.0102608	FALSE
51	55	0.00697912	-0.489663	FALSE
22	54	0.00694248	-1.1203	FALSE
30	55	0.0069292	-1.91487	FALSE
42	70	0.00692709	0.0655479	FALSE
87	88	0.00689144	1.05421	FALSE
31	45	0.00688034	-0.960072	FALSE
28	94	0.00687615	0.399665	FALSE
67	81	0.00686597	-0.663405	FALSE
47	87	0.00676353	1.51349	FALSE
53	80	0.00674643	0.843443	FALSE
67	86	0.00663558	-1.26085	FALSE
39	42	0.00660321	1.44644	FALSE
48	100	0.00655851	1.08731	FALSE
92	96	0.00651709	-1.47343	FALSE
39	92	0.00629074	0.628813	FALSE
45	98	0.0062759	0.422185	FALSE
67	97	0.00625885	-0.137927	FALSE
35	89	0.00620569	0.960434	FALSE
66	70	0.00617203	-0.573341	FALSE
59	67	0.00613311	-1.02043	FALSE
54	87	0.00608575	-0.238854	FALSE
84	97	0.00607632	0.0844136	FALSE
59	96	0.00605076	-1.60899	FALSE
23	68	0.00605033	1.77134	FALSE
92	99	0.00601209	-0.371107	FALSE
72	84	0.00598223	-0.150137	FALSE
42	83	0.00584067	0.833182	FALSE
86	97	0.0058094	-0.659734	FALSE
63	97	0.00578552	0.180733	FALSE
53	60	0.00573196	0.737686	FALSE
32	54	0.00559335	-0.161069	FALSE
53	97	0.00557702	0.723553	FALSE
22	83	0.00553954	0.0280587	FALSE
35	84	0.00549359	0.250148	FALSE
48	77	0.00547526	1.35834	FALSE
67	99	0.00535026	-0.186337	FALSE
59	83	0.00534503	-0.258777	FALSE
48	92	0.00533884	0.531863	FALSE
16	66	0.00529347	-0.415897	FALSE
54	70	0.00515952	-0.92691	FALSE
54	77	0.00515749	-0.641602	FALSE
29	81	0.00509931	0.898529	FALSE
78	92	0.00499521	-0.961269	FALSE
25	53	0.0049914	1.49744	FALSE
73	79	0.00497605	0.745949	FALSE
24	54	0.00497125	-0.734575	FALSE
61	66	0.00487132	-0.642159	FALSE
68	70	0.00486691	-0.171165	FALSE
61	85	0.00475831	1.02968	FALSE
45	46	0.0047246	-1.61793	FALSE
22	84	0.00471156	-0.495617	FALSE
87	97	0.00468997	0.904769	FALSE
49	71	0.00464467	-0.411011	FALSE
54	67	0.00463725	-1.27963	FALSE
45	89	0.004593	0.272273	FALSE
45	56	0.00450718	-1.6845	FALSE
30	92	0.00449175	-1.89751	FALSE
42	47	0.00428468	1.08411	FALSE
53	57	0.00426444	0.442683	FALSE
59	94	0.0042435	-1.71492	FALSE
54	58	0.00406802	-0.904523	FALSE
52	83	0.0040631	0.397833	FALSE
43	92	0.00386998	-0.555051	FALSE
58	81	0.00385215	-0.338962	FALSE
52	92	0.00373641	-0.766066	FALSE
54	86	0.0035493	-1.74297	FALSE
84	94	0.00342404	-1.10037	FALSE
40	42	0.00316583	0.312771	FALSE
23	39	0.00316582	2.68319	FALSE
49	92	0.00314059	-1.21904	FALSE
42	80	0.00307733	0.703359	FALSE
54	66	0.0029697	-1.1619	FALSE
67	89	0.00257437	0.115465	FALSE
45	66	0.00239291	-0.740518	FALSE
42	87	0.00184078	1.02232	FALSE
45	68	0.00146031	-0.202994	FALSE
42	54	0.00144416	-0.496058	FALSE
43	61	0.0010723	-0.122581	FALSE
53	89	0.00106208	1.09709	FALSE
47	92	0.000811593	0.132718	FALSE
58	92	0.000318002	-0.680829	FALSE
74	92	0.000153599	0.409764	FALSE
89	92	-0.00030247	-0.206157	FALSE
80	83	-0.000776059	0.81405	FALSE
41	92	-0.000797985	-0.762813	FALSE
45	97	-0.00218432	-0.0225828	FALSE
55	67	-0.0022397	-1.05923	FALSE
44	48	-0.0030197	0.38332	FALSE
67	85	-0.00451369	0.865221	FALSE

## Sheet: Panel_B_discordant
site 1	site 2	association statistic	clustering z-score	in negative epistasis
27	28	-1	2.4727	TRUE
11	36	-0.835	-0.875363	FALSE
37	38	-0.809	-1.22293	TRUE
35	36	-0.769	0.658454	TRUE
39	40	-0.712	1.03558	TRUE
3	19	-0.7	-0.89481	FALSE
13	20	-0.684	-0.0876975	FALSE
25	26	-0.683	0.70941	TRUE
13	91	-0.64	0.953102	FALSE
5	33	-0.629	-0.0243918	FALSE
10	19	-0.617	-0.547917	FALSE
2	17	-0.613	-0.889783	FALSE
6	18	-0.61	-1.20481	FALSE
13	93	-0.608	-0.074399	FALSE
14	20	-0.608	-0.0806739	FALSE
14	33	-0.599	0.333588	FALSE
7	9	-0.598	-0.679516	FALSE
13	33	-0.598	0.352514	FALSE
8	26	-0.588	-0.717236	FALSE
19	37	-0.582	-2.17224	FALSE
33	34	-0.581	1.14703	TRUE
2	51	-0.572	-0.612461	FALSE
11	13	-0.571	-1.19485	FALSE
8	99	-0.57	-0.469438	FALSE
8	14	-0.555	-0.643135	FALSE
6	20	-0.549	-1.17671	FALSE
21	22	-0.547	0.0673008	TRUE
8	19	-0.545	-1.11703	FALSE
2	13	-0.543	-0.826193	FALSE
5	9	-0.536	0.0315713	FALSE
13	19	-0.536	-0.632363	FALSE
7	11	-0.534	-2.07376	FALSE
15	33	-0.529	-0.31829	FALSE
8	9	-0.527	-0.106601	FALSE
29	30	-0.525	-0.227542	TRUE
2	20	-0.52	-0.759728	FALSE
6	8	-0.519	-1.73525	FALSE
10	31	-0.519	-0.565508	FALSE
7	33	-0.515	-0.48345	FALSE
16	50	-0.508	0.130928	FALSE
6	36	-0.504	-0.982943	FALSE
7	36	-0.504	-0.837391	FALSE
7	46	-0.502	-2.36809	FALSE
8	11	-0.501	-1.73757	FALSE
12	18	-0.501	-0.891361	FALSE
12	71	-0.499	-0.800315	FALSE
12	14	-0.496	-0.861006	FALSE
26	95	-0.494	-0.120396	FALSE
15	36	-0.492	-0.56529	FALSE
6	37	-0.491	-2.86496	FALSE
9	11	-0.489	-0.698601	FALSE
8	55	-0.488	-1.2723	FALSE
8	82	-0.488	-0.154732	FALSE
12	82	-0.488	-0.444951	FALSE
1	19	-0.485	-1.94227	FALSE
8	46	-0.48	-1.93967	FALSE
31	32	-0.478	0.00690443	TRUE
5	8	-0.477	-1.02606	FALSE
32	33	-0.477	1.00249	FALSE
2	18	-0.476	-0.683079	FALSE
19	60	-0.476	-0.333119	FALSE
4	7	-0.474	-1.7142	FALSE
26	98	-0.474	0.491713	FALSE
20	37	-0.472	-1.72756	FALSE
7	70	-0.471	-1.22746	FALSE
13	55	-0.471	-0.695929	FALSE
9	14	-0.468	0.500448	FALSE
3	76	-0.462	-0.261512	FALSE
13	98	-0.461	0.470553	FALSE
20	88	-0.461	0.296929	FALSE
2	10	-0.46	-0.699735	FALSE
2	26	-0.46	-0.781587	FALSE
13	31	-0.46	-0.681009	FALSE
10	32	-0.458	0.645093	FALSE
11	63	-0.456	-1.2448	FALSE
1	11	-0.454	-2.53024	FALSE
1	18	-0.452	-1.56198	FALSE
10	17	-0.452	-0.365726	FALSE
21	33	-0.452	0.955576	FALSE
11	91	-0.45	-0.267886	FALSE
8	36	-0.449	-0.409955	FALSE
17	96	-0.448	-0.985152	FALSE
13	74	-0.446	0.672978	FALSE
6	7	-0.445	-2.18101	FALSE
37	59	-0.441	-2.54524	FALSE
1	20	-0.44	-1.48662	FALSE
3	57	-0.44	-0.354362	FALSE
4	13	-0.44	-0.861305	FALSE
6	17	-0.439	-1.41002	FALSE
14	93	-0.439	-0.0872006	FALSE
11	76	-0.436	-1.20729	FALSE
28	95	-0.436	1.30288	FALSE
7	14	-0.43	-1.1604	FALSE
2	7	-0.428	-1.62954	FALSE
6	57	-0.428	-1.38644	FALSE
9	20	-0.428	0.474383	FALSE
24	36	-0.427	0.378276	FALSE
11	50	-0.426	-0.945152	FALSE
8	27	-0.425	0.327019	FALSE
8	13	-0.421	-0.725169	FALSE
6	12	-0.419	-1.93396	FALSE
12	17	-0.419	-1.20908	FALSE
18	30	-0.418	-1.09946	FALSE
19	36	-0.418	-0.275899	FALSE
26	33	-0.414	0.524435	FALSE
19	47	-0.413	0.00994011	FALSE
33	95	-0.412	0.584232	FALSE
6	98	-0.411	-0.805537	FALSE
20	76	-0.41	0.100708	FALSE
8	90	-0.409	-0.613131	FALSE
18	26	-0.408	-0.0841201	FALSE
1	4	-0.405	-2.25756	FALSE
2	5	-0.405	-1.20821	FALSE
8	70	-0.405	-0.822479	FALSE
16	82	-0.405	0.314354	FALSE
19	27	-0.405	0.284988	FALSE
11	69	-0.403	-1.68414	FALSE
18	20	-0.403	0.0271804	FALSE
13	52	-0.399	-0.248898	FALSE
32	37	-0.399	-1.32862	FALSE
7	60	-0.398	-0.929046	FALSE
6	77	-0.397	-1.1601	FALSE
18	31	-0.396	-0.61669	FALSE
7	82	-0.394	-0.675575	FALSE
15	78	-0.393	-1.12564	FALSE
17	50	-0.393	-0.165971	FALSE
3	67	-0.392	-0.673851	FALSE
20	59	-0.392	-0.553013	FALSE
8	74	-0.391	0.174164	FALSE
3	38	-0.39	0.561056	FALSE
14	26	-0.39	-0.280904	FALSE
18	19	-0.39	-0.489307	FALSE
3	12	-0.388	-1.21287	FALSE
8	20	-0.388	-0.539523	FALSE
12	34	-0.387	-0.367694	FALSE
19	49	-0.387	-1.15781	FALSE
5	57	-0.386	-0.512813	FALSE
10	11	-0.386	-1.11221	FALSE
6	35	-0.385	-0.884065	FALSE
7	28	-0.385	-0.108929	FALSE
1	33	-0.383	-1.09874	FALSE
15	63	-0.383	-0.886014	FALSE
18	63	-0.383	-0.121608	FALSE
1	10	-0.382	-1.527	FALSE
18	35	-0.381	0.335302	FALSE
17	27	-0.38	0.526552	FALSE
37	71	-0.38	-1.82556	FALSE
2	8	-0.379	-1.31489	FALSE
8	16	-0.379	-0.80536	FALSE
9	19	-0.379	-0.110266	FALSE
11	71	-0.379	-1.0433	FALSE
20	45	-0.379	-0.181778	FALSE
37	46	-0.379	-3.22913	FALSE
12	91	-0.378	0.0973503	FALSE
9	15	-0.377	-0.265164	FALSE
4	36	-0.376	-0.419626	FALSE
5	7	-0.376	-1.55594	FALSE
9	12	-0.375	-0.40899	FALSE
10	14	-0.375	-0.0278596	FALSE
10	26	-0.374	-0.130393	FALSE
10	69	-0.372	-0.542153	FALSE
10	37	-0.37	-1.78903	FALSE
4	26	-0.369	-0.803034	FALSE
11	89	-0.368	-0.924229	FALSE
2	64	-0.367	0.029171	FALSE
17	62	-0.367	-0.573664	FALSE
3	13	-0.366	-0.401428	FALSE
2	12	-0.363	-1.63245	FALSE
64	95	-0.363	1.12817	FALSE
6	76	-0.362	-1.31548	FALSE
10	28	-0.362	1.196	FALSE
7	16	-0.36	-1.08238	FALSE
20	32	-0.36	0.617768	FALSE
6	9	-0.359	-0.820624	FALSE
20	80	-0.359	0.261492	FALSE
10	71	-0.358	0.179621	FALSE
11	30	-0.358	-2.20177	FALSE
6	64	-0.355	-0.609179	FALSE
13	69	-0.355	-0.682463	FALSE
18	37	-0.355	-1.72635	FALSE
3	27	-0.354	0.689476	FALSE
5	18	-0.354	-0.444991	FALSE
10	38	-0.354	0.898676	FALSE
16	27	-0.354	0.76985	FALSE
12	26	-0.353	-1.05952	FALSE
5	10	-0.352	-0.468243	FALSE
6	69	-0.352	-1.79696	FALSE
7	17	-0.352	-1.22269	FALSE
11	27	-0.352	-0.319967	FALSE
13	64	-0.352	0.759237	FALSE
15	91	-0.352	0.233078	FALSE
5	19	-0.351	-0.971006	FALSE
12	76	-0.351	-0.869108	FALSE
20	75	-0.351	0.677575	FALSE
6	28	-0.35	-0.281195	FALSE
13	40	-0.35	-0.137895	FALSE
5	20	-0.349	-0.407963	FALSE
12	36	-0.349	-0.661458	FALSE
6	100	-0.348	-1.35352	FALSE
18	48	-0.348	0.972487	FALSE
37	63	-0.348	-2.00316	FALSE
12	31	-0.347	-1.56833	FALSE
23	24	-0.346	1.99739	TRUE
10	90	-0.345	0.0966972	FALSE
14	52	-0.345	-0.160129	FALSE
1	17	-0.344	-1.76353	FALSE
2	21	-0.344	-0.448883	FALSE
17	82	-0.344	0.137195	FALSE
1	48	-0.343	-0.87728	FALSE
11	88	-0.343	-0.966354	FALSE
11	100	-0.342	-1.26203	FALSE
13	59	-0.342	-0.731438	FALSE
4	19	-0.34	-1.16645	FALSE
7	37	-0.34	-2.75301	FALSE
2	19	-0.339	-1.18748	FALSE
4	6	-0.339	-1.88734	FALSE
8	57	-0.339	-0.649815	FALSE
20	34	-0.339	0.486983	FALSE
11	31	-0.338	-1.73811	FALSE
13	38	-0.337	0.7065	FALSE
11	38	-0.335	-0.466614	FALSE
7	26	-0.334	-1.14264	FALSE
11	52	-0.334	-1.37258	FALSE
17	63	-0.334	-0.47876	FALSE
18	27	-0.333	0.907828	FALSE
4	32	-0.331	-0.125753	FALSE
14	98	-0.331	0.439836	FALSE
15	71	-0.331	-0.728415	FALSE
18	80	-0.331	0.202033	FALSE
2	87	-0.33	-0.315091	FALSE
17	37	-0.33	-1.93975	FALSE
1	14	-0.329	-1.5475	FALSE
3	7	-0.328	-1.41452	FALSE
3	98	-0.328	0.259493	FALSE
13	65	-0.328	-0.0493524	FALSE
14	19	-0.328	-0.633949	FALSE
17	91	-0.328	0.52263	FALSE
27	65	-0.327	1.22679	FALSE
32	81	-0.327	0.404377	FALSE
10	100	-0.326	-0.0118242	FALSE
11	82	-0.326	-0.696333	FALSE
17	45	-0.326	-0.623687	FALSE
14	17	-0.325	-0.513674	FALSE
37	68	-0.325	-1.86323	FALSE
1	57	-0.324	-1.70146	FALSE
24	93	-0.323	0.182218	FALSE
12	70	-0.322	-1.13987	FALSE
18	100	-0.322	-0.0405335	FALSE
1	13	-0.321	-1.59363	FALSE
2	14	-0.321	-0.825951	FALSE
2	32	-0.321	-0.281685	FALSE
18	60	-0.32	0.212225	FALSE
3	32	-0.319	0.300389	FALSE
13	99	-0.319	0.0207726	FALSE
32	60	-0.318	0.918279	FALSE
17	26	-0.317	-0.32052	FALSE
18	90	-0.317	0.0431023	FALSE
60	91	-0.317	1.59797	FALSE
10	27	-0.316	1.12676	FALSE
33	46	-0.316	-0.623815	FALSE
2	90	-0.315	-0.616827	FALSE
8	31	-0.315	-1.29355	FALSE
1	12	-0.314	-2.43216	FALSE
10	16	-0.314	-0.0985777	FALSE
11	34	-0.314	-0.631819	FALSE
6	14	-0.313	-1.27346	FALSE
10	47	-0.313	0.728795	FALSE
17	73	-0.313	-0.00153534	FALSE
6	56	-0.312	-2.54898	FALSE
13	36	-0.312	0.168705	FALSE
21	37	-0.312	-1.60056	FALSE
30	71	-0.312	-1.1634	FALSE
12	88	-0.311	-0.626979	FALSE
20	63	-0.311	-0.0577554	FALSE
19	26	-0.308	-0.575738	FALSE
6	26	-0.306	-1.28301	FALSE
11	98	-0.306	-0.636084	FALSE
12	13	-0.306	-0.924158	FALSE
10	29	-0.305	1.14492	FALSE
14	62	-0.305	-0.369798	FALSE
17	20	-0.305	-0.345328	FALSE
17	22	-0.305	-0.674233	FALSE
30	65	-0.304	-1.16093	FALSE
37	64	-0.304	-1.21981	FALSE
18	95	-0.303	-0.0237824	FALSE
26	32	-0.303	0.507588	FALSE
36	65	-0.303	0.395108	FALSE
18	24	-0.302	0.17491	FALSE
19	41	-0.302	-0.77415	FALSE
21	91	-0.302	1.80851	FALSE
27	63	-0.301	1.05306	FALSE
7	97	-0.3	-1.02297	FALSE
8	10	-0.3	-0.649929	FALSE
3	72	-0.298	-0.308048	FALSE
14	21	-0.297	0.317397	FALSE
3	88	-0.296	-0.00853799	FALSE
5	37	-0.295	-2.14464	FALSE
26	82	-0.295	0.396379	FALSE
