# Supplementary material for: Episodic evolution of coadapted sets of amino acid sites in mitochondrial proteins
Source: PLoS Genet. 2021 Jan 25;17(1):e1008711. doi: 10.1371/journal.pgen.1008711 (PMC7861529; doi:10.1371/journal.pgen.1008711)
Supplement: S5 Spreadsheet — (XLSX) [file pgen.1008711.s030.xlsx]

## Sheet: Panel_A_concordant
protein	site 1	site 2	site 1 (pdb numeration)	site 2 (pdb numeration)	association statistic	clustering z-score	physical distance
atp6	42	43	10	11	0.0164887	11.7151	1.35057
atp6	42	45	10	13	0.0305731	20.5618	2.95418
atp6	42	50	10	14	0.0293127	23.1143	2.78497
atp6	42	67	10	20	0.03713	21.6201	12.3545
atp6	42	72	10	21	0.0348271	25.106	13.7464
atp6	42	142	10	63	0.0170223	18.3305	39.3028
atp6	42	166	10	76	0.0283619	14.1295	24.1125
atp6	42	167	10	77	0.017169	17.6582	21.8681
atp6	42	233	10	124	0.0235983	14.1687	37.2313
atp6	42	237	10	128	0.0241206	11.143	38.9738
atp6	42	249	10	140	0.0152146	21.8697	42.4789
atp6	42	251	10	142	0.0228471	12.916	40.1251
atp6	42	304	10	178	0.0151126	14.9197	30.6892
atp6	42	350	10	197	0.021138	14.2015	30.4658
atp6	43	67	11	20	0.0148135	11.5061	10.5508
atp6	43	133	11	60	0.0165034	4.20702	35.7948
atp6	43	177	11	87	0.0217149	-4.3336	16.6425
atp6	43	192	11	96	0.0168354	-0.768446	10.5615
atp6	43	193	11	97	0.0186555	-4.54347	12.9476
atp6	43	237	11	128	0.014992	5.4889	39.5278
atp6	44	52	12	16	0.0158176	-6.63681	3.17593
atp6	44	55	12	18	0.0229089	-7.10333	7.41609
atp6	44	83	12	27	0.0121043	-7.65066	20.2237
atp6	44	106	12	36	0.0148124	-6.01356	34.4383
atp6	44	108	12	37	0.0142282	-4.8695	32.8872
atp6	44	120	12	48	0.012841	-5.36635	27.5004
atp6	44	158	12	68	0.0132333	-3.44846	29.3678
atp6	44	165	12	75	0.0132657	-6.31781	19.8697
atp6	44	178	12	88	0.0126979	-5.34703	12.7921
atp6	44	194	12	98	0.0219076	-3.32348	11.4022
atp6	44	195	12	99	0.0200131	-3.70448	9.8375
atp6	44	223	12	116	0.0205311	-3.71653	33.2505
atp6	44	229	12	121	0.0155384	-6.02397	35.1893
atp6	44	230	12	122	0.0236908	-6.08908	37.2784
atp6	44	240	12	131	0.0204397	-6.80975	44.7391
atp6	44	246	12	137	0.012762	-3.80513	48.9099
atp6	44	262	12	153	0.00879566	-4.97993	26.4572
atp6	44	272	12	161	0.0156056	-5.53683	18.3066
atp6	44	276	12	165	0.0114387	-5.25644	17.6833
atp6	44	308	12	181	0.0252716	-4.64317	29.1603
atp6	44	342	12	189	0.0150135	-4.1983	30.793
atp6	44	344	12	191	0.0142117	-5.21884	32.9243
atp6	44	368	12	215	0.0175798	-5.64917	25.194
atp6	44	369	12	216	0.0219058	-3.4372	26.917
atp6	44	378	12	225	0.0132709	-4.98063	37.6608
atp6	45	50	13	14	0.0228924	20.055	1.33101
atp6	45	67	13	20	0.0271896	20.341	7.9053
atp6	45	167	13	77	0.0207992	15.4941	17.0456
atp6	45	200	13	102	0.0225197	7.77561	12.2122
atp6	45	233	13	124	0.0246109	13.1271	33.5356
atp6	45	249	13	140	0.0196306	20.0963	39.35
atp6	50	142	14	63	0.0200112	18.9201	35.303
atp6	50	200	14	102	0.0157911	8.24428	14.0212
atp6	50	249	14	140	0.0304683	20.7402	40.983
atp6	50	251	14	142	0.0196081	11.5874	38.4309
atp6	52	55	16	18	0.0139045	-10.1955	3.17438
atp6	52	66	16	19	0.0151805	-9.33959	2.78083
atp6	52	83	16	27	0.0171999	-10.9829	14.316
atp6	52	106	16	36	0.0229694	-8.23075	28.7451
atp6	52	108	16	37	0.0216729	-6.82121	27.3509
atp6	52	118	16	46	0.0254251	-9.00725	20.2071
atp6	52	120	16	48	0.0272117	-7.9703	21.847
atp6	52	130	16	57	0.0115631	-6.4201	23.7361
atp6	52	152	16	65	0.0162834	-5.75886	28.5474
atp6	52	158	16	68	0.027482	-4.88763	23.8947
atp6	52	165	16	75	0.0156903	-7.90303	14.6165
atp6	52	190	16	94	0.0139019	-9.61564	11.3018
atp6	52	191	16	95	0.0203642	-5.48213	8.15515
atp6	52	194	16	98	0.0227324	-4.56181	10.2141
atp6	52	195	16	99	0.0236321	-5.49385	8.44411
atp6	52	201	16	103	0.0151264	-6.14569	10.7297
atp6	52	203	16	105	0.0179589	-3.85006	14.3408
atp6	52	217	16	110	0.0186634	-8.65467	20.8924
atp6	52	226	16	118	0.0295765	-9.54661	29.0977
atp6	52	228	16	120	0.0140676	-3.99457	33.0075
atp6	52	230	16	122	0.0168935	-7.72834	34.4064
atp6	52	240	16	131	0.018667	-9.29816	41.014
atp6	52	255	16	146	0.020503	-8.9316	30.3984
atp6	52	259	16	150	0.0183647	-7.7226	26.0167
atp6	52	272	16	161	0.016749	-6.84631	16.2985
atp6	52	298	16	172	0.00762587	-8.49784	20.2341
atp6	52	308	16	181	0.0203353	-6.85933	30.211
atp6	52	361	16	208	0.0130617	-7.03758	18.2965
atp6	52	369	16	216	0.020709	-4.37998	22.1502
atp6	52	375	16	222	0.0125262	-7.13546	28.1988
atp6	55	66	18	19	0.017813	-10.0942	1.33313
atp6	55	83	18	27	0.02645	-9.93269	10.9981
atp6	55	106	18	36	0.0138433	-8.63535	24.6467
atp6	55	108	18	37	0.0114858	-7.76599	23.4244
atp6	55	113	18	41	0.0227072	-9.75881	22.247
atp6	55	118	18	46	0.0135779	-9.59931	17.4078
atp6	55	153	18	66	0.0132251	-6.275	24.9368
atp6	55	157	18	67	0.019102	-10.4125	24.5442
atp6	55	165	18	75	0.0136783	-8.2966	14.334
atp6	55	175	18	85	0.0152375	-8.73062	9.69058
atp6	55	176	18	86	0.0105475	-4.85333	11.2627
atp6	55	187	18	91	0.0105337	-5.81588	13.0401
atp6	55	190	18	94	0.0117692	-10.0017	15.0319
atp6	55	191	18	95	0.0181467	-5.99277	11.4047
atp6	55	193	18	97	0.0183523	-6.16376	11.0629
atp6	55	194	18	98	0.0106164	-5.63935	12.8308
atp6	55	195	18	99	0.0140702	-7.02358	10.2723
atp6	55	199	18	101	0.0114595	-6.61011	12.3175
atp6	55	203	18	105	0.0109965	-5.21212	14.9602
atp6	55	214	18	107	0.0285669	-10.3475	16.0025
atp6	55	215	18	108	0.0099663	-7.19135	17.8532
atp6	55	226	18	118	0.017592	-10.0729	28.2496
atp6	55	230	18	122	0.0172906	-8.88465	33.9047
atp6	55	240	18	131	0.0153179	-8.78331	41.2992
atp6	55	255	18	146	0.0197108	-8.15347	30.8174
atp6	55	272	18	161	0.0176899	-7.22678	18.5874
atp6	55	276	18	165	0.0145081	-6.46513	19.2934
atp6	55	298	18	172	0.00804598	-8.70068	24.2191
atp6	55	358	18	205	0.0103877	-6.66854	22.5976
atp6	55	364	18	211	0.0154735	-6.80199	20.3959
atp6	55	365	18	212	0.0090355	-4.42099	19.845
atp6	55	367	18	214	0.0167264	-3.4178	22.9396
atp6	55	368	18	215	0.0200211	-8.02606	21.068
atp6	55	375	18	222	0.0166896	-7.36523	27.6982
atp6	55	378	18	225	0.0242598	-6.74849	32.1993
atp6	66	83	19	27	0.012193	-11.5126	9.56944
atp6	66	158	19	68	0.0178385	-6.27174	21.6749
atp6	66	195	19	99	0.0112701	-6.59409	11.3398
atp6	66	217	19	110	0.0236404	-8.94168	21.2911
atp6	66	219	19	112	0.0186337	-7.34438	23.8623
atp6	66	240	19	131	0.0128265	-9.18925	40.4672
atp6	66	272	19	161	0.00998645	-7.15108	17.1458
atp6	66	378	19	225	0.01413	-6.45349	31.4626
atp6	67	72	20	21	0.0205189	25.6447	1.30239
atp6	67	233	20	124	0.0243309	15.1487	29.7847
atp6	67	249	20	140	0.0192493	20.7055	37.5204
atp6	72	163	21	73	0.0182258	22.1881	11.5071
atp6	72	166	21	76	0.0202734	15.9548	11.7399
atp6	72	186	21	90	0.0199373	7.20391	15.5776
atp6	72	237	21	128	0.0128142	12.4991	30.05
atp6	72	249	21	140	0.0249949	22.7599	37.8159
atp6	72	251	21	142	0.0269381	14.502	34.4027
atp6	77	83	23	27	0.0183494	-9.94764	4.07552
atp6	77	112	23	40	0.0213599	-4.35232	18.4027
atp6	77	118	23	46	0.0203631	-8.98941	9.48464
atp6	77	177	23	87	0.014198	-5.82659	11.6915
atp6	77	190	23	94	0.019678	-9.88325	17.6136
atp6	77	236	23	127	0.0223221	-3.94442	31.4008
atp6	77	355	23	202	0.0106576	-3.8923	23.558
atp6	77	359	23	206	0.0110309	-3.47741	19.8858
atp6	79	131	25	58	0.0216297	3.06333	17.6815
atp6	79	142	25	63	0.0222696	11.0392	24.5191
atp6	83	91	27	30	0.014232	-11.2882	3.44924
atp6	83	108	27	37	0.0144983	-8.6343	11.6644
atp6	83	113	27	41	0.0256421	-9.74275	12.9589
atp6	83	118	27	46	0.0347959	-10.2376	5.8584
atp6	83	120	27	48	0.0181975	-9.2602	8.37765
atp6	83	157	27	67	0.0147497	-11.5421	17.438
atp6	83	158	27	68	0.0167984	-6.21984	15.8912
atp6	83	165	27	75	0.017094	-10.4795	11.6382
atp6	83	169	27	79	0.0105558	-8.50226	12.2098
atp6	83	175	27	85	0.0173939	-10.5375	12.3507
atp6	83	177	27	87	0.0101984	-7.72203	16.3325
atp6	83	178	27	88	0.0205711	-8.63824	16.7509
atp6	83	190	27	94	0.0293113	-9.23846	22.9948
atp6	83	191	27	95	0.0125453	-5.97803	21.3094
atp6	83	193	27	97	0.00879226	-6.62381	18.371
atp6	83	194	27	98	0.0136722	-5.65153	20.6111
atp6	83	195	27	99	0.0133859	-6.85148	19.6776
atp6	83	203	27	105	0.00878572	-5.44897	20.4995
atp6	83	214	27	107	0.0165156	-9.80067	18.9383
atp6	83	215	27	108	0.0118256	-7.85861	20.075
atp6	83	217	27	110	0.0124142	-10.2967	21.8495
atp6	83	219	27	112	0.0111061	-10.8955	23.1798
atp6	83	223	27	116	0.0181644	-4.66136	26.7127
atp6	83	226	27	118	0.0171343	-10.0766	28.3309
atp6	83	230	27	122	0.0130983	-9.57707	35.2468
atp6	83	236	27	127	0.0179678	-4.68101	30.4369
atp6	83	238	27	129	0.015432	-5.90243	32.6797
atp6	83	240	27	131	0.0246396	-9.55321	37.6894
atp6	83	255	27	146	0.0181759	-8.90638	32.1578
atp6	83	272	27	161	0.0140758	-7.59992	21.6389
atp6	83	276	27	165	0.00713232	-6.64652	23.2871
atp6	83	277	27	166	0.00413495	-7.35773	26.0185
atp6	83	298	27	172	0.00664508	-9.378	28.3208
atp6	83	355	27	202	0.00268665	-4.43797	26.1865
atp6	83	358	27	205	0.0100428	-7.00827	20.3028
atp6	83	360	27	207	0.013249	-7.83695	21.3005
atp6	83	364	27	211	0.0183947	-7.28954	18.8416
atp6	83	365	27	212	0.0105931	-4.99717	17.01
atp6	83	367	27	214	0.00941885	-4.05611	20.6097
atp6	83	368	27	215	0.0127728	-9.03102	18.3559
atp6	83	369	27	216	0.0188245	-5.59106	18.2868
atp6	83	371	27	218	0.0271711	-9.55483	21.9457
atp6	83	373	27	220	0.0157244	-6.31221	20.8647
atp6	83	375	27	222	0.0243516	-8.01156	23.599
atp6	83	378	27	225	0.0196576	-6.97713	26.729
atp6	84	168	28	78	0.0182125	-0.860724	9.22407
atp6	84	370	28	217	0.0132852	-1.61421	20.5409
atp6	91	108	30	37	0.0141675	-6.33285	6.62755
atp6	91	175	30	85	0.024049	-7.03051	16.913
atp6	91	354	30	201	0.0154195	-3.85802	28.5605
atp6	92	119	31	47	0.025157	11.2799	5.44626
atp6	92	171	31	81	0.0290718	3.78975	14.4696
atp6	93	129	32	56	0.018341	-2.53996	15.7872
atp6	93	159	32	69	0.0197889	-2.70874	14.8646
atp6	93	164	32	74	0.0147669	-2.13247	12.6774
atp6	93	177	32	87	0.0228684	-4.86148	24.0158
atp6	93	372	32	219	0.014279	-3.02214	22.3919
atp6	93	376	32	223	0.0147389	-4.96712	23.3504
atp6	93	377	32	224	0.0159038	0.971436	24.9823
atp6	106	108	36	37	0.0175603	-6.33733	1.32215
atp6	106	118	36	46	0.0116693	-8.61745	12.0141
atp6	106	153	36	66	0.0171915	-3.57072	21.1724
atp6	106	158	36	68	0.0168237	-5.57093	23.1264
atp6	106	175	36	85	0.0131941	-7.73763	27.1046
atp6	106	195	36	99	0.0143375	-5.87316	34.0136
atp6	106	201	36	103	0.0223355	-3.74156	31.242
atp6	106	230	36	122	0.0157927	-7.18034	44.0466
atp6	106	259	36	150	0.0181807	-4.93934	39.7427
atp6	106	308	36	181	0.0244522	-5.56989	53.7591
atp6	108	116	37	44	0.0251397	-4.0444	6.31678
atp6	108	117	37	45	0.015757	-3.96791	9.06457
atp6	108	118	37	46	0.0113156	-7.00896	9.52266
atp6	108	120	37	48	0.0274068	-4.84119	10.5192
atp6	108	152	37	65	0.0258529	-2.19725	25.5348
atp6	108	158	37	68	0.0256913	-1.86782	24.5557
atp6	108	191	37	95	0.0246776	-3.92371	34.8232
atp6	108	194	37	98	0.021177	-2.76301	34.1479
atp6	108	195	37	99	0.0348823	-2.47903	33.2348
atp6	108	201	37	103	0.0194117	-2.45316	31.1076
atp6	108	203	37	105	0.0137389	-1.70839	33.288
atp6	108	226	37	118	0.0287982	-6.71409	38.1972
atp6	108	230	37	122	0.0136711	-6.07804	45.5268
atp6	108	240	37	131	0.0220896	-7.0746	46.3671
atp6	108	272	37	161	0.0122872	-5.08897	34.2494
atp6	108	281	37	170	0.00762997	-3.58269	41.1126
atp6	108	308	37	181	0.028862	-3.63817	51.1232
atp6	108	342	37	189	0.0134915	-2.71756	46.529
atp6	108	351	37	198	0.0193216	-4.6151	37.4638
atp6	108	369	37	216	0.0181503	-2.48984	28.5314
atp6	108	375	37	222	0.011741	-6.06329	32.5155
atp6	112	118	40	46	0.0159267	-6.8158	7.28218
atp6	112	162	40	72	0.0164049	1.72177	27.0712
atp6	112	174	40	84	0.0152142	0.254731	24.0337
atp6	112	228	40	120	0.0210882	-0.682496	45.9652
atp6	112	230	40	122	0.013659	-4.59925	49.8897
atp6	113	118	41	46	0.010065	-9.79532	4.84794
atp6	113	157	41	67	0.0150489	-8.77833	29.4083
atp6	113	177	41	87	0.0286951	-6.44602	23.4281
atp6	113	189	41	93	0.0232979	-6.54995	28.8652
atp6	113	190	41	94	0.0254574	-8.98795	31.6516
atp6	113	193	41	97	0.016746	-5.9756	28.5725
atp6	113	226	41	118	0.0119679	-8.95578	41.537
atp6	113	236	41	127	0.0179439	-4.51581	41.9127
atp6	113	240	41	131	0.0106775	-9.30589	47.8577
atp6	113	260	41	151	0.0129828	-5.45285	41.7483
atp6	113	262	41	153	0.0141056	-5.24476	37.3737
atp6	113	360	41	207	0.0181453	-7.92397	29.2934
atp6	113	372	41	219	0.011544	-7.55791	31.7332
atp6	113	375	41	222	0.0148651	-8.25705	35.2922
atp6	113	378	41	225	0.0144708	-7.58621	37.6766
atp6	115	117	43	45	0.0200526	2.15482	3.29057
atp6	115	237	43	128	0.0130615	4.26661	37.6703
atp6	116	117	44	45	0.0228533	0.0417923	1.33429
atp6	116	120	44	48	0.0205165	-5.23446	3.17231
atp6	116	195	44	99	0.0134741	-5.1092	29.5567
atp6	116	196	44	100	0.019231	0.812559	27.3461
atp6	116	230	44	122	0.016868	-5.25093	44.077
atp6	116	302	44	176	0.0142793	-0.109342	37.3408
atp6	117	120	45	48	0.0156842	-5.50017	3.40709
atp6	117	201	45	103	0.0196557	-0.721488	26.3926
atp6	118	120	46	48	0.0296895	-7.75611	2.9667
atp6	118	130	46	57	0.0132331	-5.15096	13.3486
atp6	118	165	46	75	0.0225439	-8.44858	16.2983
atp6	118	178	46	88	0.0182746	-7.78726	18.7328
atp6	118	189	46	93	0.0104195	-5.8604	24.3173
atp6	118	190	46	94	0.0278177	-10.1314	26.8143
atp6	118	193	46	97	0.0143307	-6.22751	22.7081
atp6	118	195	46	99	0.0123872	-5.81001	25.0243
atp6	118	199	46	101	0.0177522	-6.83521	23.8759
atp6	118	214	46	107	0.0159397	-10.5396	24.0294
atp6	118	215	46	108	0.0169984	-5.82821	24.7198
atp6	118	223	46	116	0.014747	-4.16531	31.1132
atp6	118	226	46	118	0.0123689	-9.28112	33.3197
atp6	118	230	46	122	0.0171196	-8.11857	40.0122
atp6	118	234	46	125	0.0177324	-4.78409	36.9745
atp6	118	236	46	127	0.0196925	-4.49403	33.7449
atp6	118	238	46	129	0.0167798	-5.82912	35.7415
atp6	118	240	46	131	0.0264272	-8.93922	39.98
atp6	118	255	46	146	0.0153007	-9.47413	35.9537
atp6	118	258	46	149	0.0153868	-4.10047	31.9701
atp6	118	272	46	161	0.0143429	-7.30502	24.6197
atp6	118	298	46	172	0.017773	-8.83976	30.0696
atp6	118	308	46	181	0.00918818	-6.43303	41.377
atp6	118	360	46	207	0.0161063	-6.36499	22.8959
atp6	118	361	46	208	0.0115081	-7.01652	19.406
atp6	118	364	46	211	0.0192874	-6.7196	21.1067
atp6	118	372	46	219	0.0120237	-6.97924	23.4849
atp6	118	375	46	222	0.0133708	-7.02414	27.1036
atp6	119	125	47	52	0.0178609	11.7511	4.73112
atp6	119	134	47	61	0.0277612	9.45113	16.6112
atp6	119	160	47	70	0.0265767	13.5633	14.8578
atp6	119	161	47	71	0.0292315	8.74046	16.8894
atp6	119	162	47	72	0.020663	8.56299	16.319
atp6	119	168	47	78	0.0146157	5.57903	14.4156
atp6	119	174	47	84	0.0218151	5.51066	17.0042
atp6	119	215	47	108	0.015027	2.56037	24.7898
atp6	119	249	47	140	0.0157988	17.0897	44.167
atp6	119	346	47	193	0.015523	11.8863	32.7817
atp6	120	152	48	65	0.0268831	-3.12791	19.801
atp6	120	158	48	68	0.01917	-2.74316	18.9653
atp6	120	164	48	74	0.0169587	-5.31179	14.1327
atp6	120	165	48	75	0.0142896	-7.09463	15.7953
atp6	120	168	48	78	0.0151883	-3.13258	13.6552
atp6	120	190	48	94	0.00932774	-8.79394	26.6885
atp6	120	191	48	95	0.0127403	-4.57871	26.5777
atp6	120	194	48	98	0.0143637	-3.35804	24.9696
atp6	120	195	48	99	0.0278242	-3.52254	25.4594
atp6	120	203	48	105	0.017684	-2.11184	24.9688
atp6	120	217	48	110	0.0167013	-8.43947	26.1269
atp6	120	234	48	125	0.0162226	-2.82374	35.0501
atp6	120	240	48	131	0.0226356	-7.79756	36.9592
atp6	120	259	48	150	0.0145214	-5.59967	30.6054
atp6	120	272	48	161	0.0187685	-5.5411	23.0322
atp6	120	308	48	181	0.0215597	-4.51467	40.4297
atp6	120	342	48	189	0.0134678	-3.80223	35.2059
atp6	120	369	48	216	0.0174934	-3.00602	17.8876
atp6	120	371	48	218	0.0146544	-6.77154	22.3554
atp6	120	378	48	225	0.0120267	-5.48152	27.39
atp6	122	124	50	51	0.0236923	6.68106	1.32495
atp6	124	125	51	52	0.0332593	7.91533	1.32769
atp6	124	153	51	66	0.01345	0.324877	15.4591
atp6	124	166	51	76	0.0161738	7.57138	12.9331
atp6	124	168	51	78	0.0397488	3.63503	13.2678
atp6	124	196	51	100	0.0222684	3.3944	23.0299
atp6	124	218	51	111	0.0172086	5.19889	22.7259
atp6	125	127	52	54	0.0150079	3.23391	3.52084
atp6	125	134	52	61	0.0203491	8.08547	10.1623
atp6	125	166	52	76	0.0259357	9.75293	10.2644
atp6	125	200	52	102	0.0132496	4.79338	23.8552
atp6	125	300	52	174	0.0168408	4.93198	31.9487
atp6	125	361	52	208	0.0121199	1.24228	13.3639
atp6	127	159	54	69	0.0261264	-2.32317	10.0029
atp6	128	158	55	68	0.0120275	-2.50279	14.7341
atp6	128	162	55	72	0.0189485	5.40227	12.9
atp6	128	174	55	84	0.0315281	3.64638	18.0999
atp6	128	200	55	102	0.0161924	2.969	26.2544
atp6	128	202	55	104	0.0247627	5.0186	22.2713
atp6	128	351	55	198	0.0163643	-0.634247	24.6004
atp6	129	130	56	57	0.0164861	-2.60654	1.33007
atp6	129	169	56	79	0.0150462	-3.62683	13.7792
atp6	129	177	56	87	0.0159363	-4.88434	19.8512
atp6	129	189	56	93	0.0172251	-4.53257	24.5916
atp6	129	193	56	97	0.0247294	-4.71466	22.1993
atp6	129	200	56	102	0.0172497	-1.39208	23.7305
atp6	129	216	56	109	0.0175795	-3.2024	21.3158
atp6	129	236	56	127	0.0180593	-3.06656	22.5491
atp6	129	250	56	141	0.0146243	-4.02074	31.1475
atp6	129	275	56	164	0.0121229	-6.19199	20.0299
atp6	129	281	56	170	0.0102801	-3.9417	27.6389
atp6	129	298	56	172	0.0216013	-4.54581	28.0631
atp6	129	349	56	196	0.0175818	-4.91828	25.8752
atp6	129	358	56	205	0.0111801	-5.46454	13.9502
atp6	129	376	56	223	0.0153124	-4.96402	16.0647
atp6	130	131	57	58	0.0192844	-0.368981	1.33421
atp6	130	133	57	60	0.0195892	0.240919	2.91024
atp6	130	162	57	72	0.0126718	1.25466	9.14203
atp6	130	186	57	90	0.0133255	0.760241	26.7954
atp6	130	193	57	97	0.0175378	-4.92909	20.9065
atp6	130	227	57	119	0.0220082	-3.16885	23.7377
atp6	130	229	57	121	0.0184895	-2.47946	26.5995
atp6	130	298	57	172	0.0135911	-4.1564	28.0976
atp6	130	300	57	174	0.0148104	0.676629	32.122
atp6	130	302	57	176	0.0221118	-0.300321	33.5775
atp6	130	342	57	189	0.0129903	-1.63456	35.7641
atp6	131	142	58	63	0.0227761	4.49609	6.32845
atp6	131	161	58	71	0.0150672	2.92551	11.5096
atp6	131	162	58	72	0.0359358	3.54109	9.7963
atp6	131	169	58	79	0.0153465	-2.01186	14.0239
atp6	131	174	58	84	0.0174614	1.17896	17.98
atp6	131	188	58	92	0.0139423	-0.0362974	26.9041
atp6	131	202	58	104	0.0306724	3.08778	19.5083
atp6	131	224	58	117	0.016119	6.39964	23.3587
atp6	131	236	58	127	0.0104551	-3.06161	20.167
atp6	131	260	58	151	0.0149668	-1.43228	24.7775
atp6	131	304	58	178	0.0190054	4.15064	39.0482
atp6	133	153	60	66	0.020869	-0.998247	9.58835
atp6	133	186	60	90	0.0334967	3.5118	31.0602
atp6	133	219	60	112	0.0174218	-2.10763	15.8148
atp6	133	237	60	128	0.0143026	4.62235	15.0224
atp6	133	265	60	154	0.0166413	2.43218	18.9581
atp6	133	345	60	192	0.0147202	1.74507	34.5087
atp6	133	376	60	223	0.0187032	-3.0538	9.68575
atp6	133	377	60	224	0.0349706	2.72846	9.18863
atp6	134	160	61	70	0.0295099	10.0418	8.16061
atp6	134	161	61	71	0.0233942	6.26541	10.2512
atp6	134	164	61	74	0.0215581	1.37261	10.6301
atp6	134	168	61	78	0.0196123	4.04591	14.2731
atp6	134	169	61	79	0.0135088	-0.869659	15.1812
atp6	134	196	61	100	0.022989	4.2665	21.766
atp6	134	200	61	102	0.0125417	4.17394	23.793
atp6	134	301	61	175	0.0116933	2.64936	35.7206
atp6	134	346	61	193	0.0183651	8.29279	34.4988
atp6	142	163	63	73	0.0236152	15.8324	11.5746
atp6	142	196	63	100	0.0209102	5.01415	24.9272
atp6	142	224	63	117	0.0150276	11.7986	17.3516
atp6	142	233	63	124	0.0162068	10.4524	16.1507
atp6	144	168	64	78	0.0212225	2.45738	17.463
atp6	144	171	64	81	0.0161249	2.22	20.5172
atp6	152	153	65	66	0.0346206	-1.0331	1.32389
atp6	152	158	65	68	0.0185183	-0.843537	3.49263
atp6	152	165	65	75	0.0153461	-5.27337	12.5802
atp6	152	168	65	78	0.0133644	-1.19611	16.1349
atp6	152	175	65	85	0.01628	-5.67092	25.6139
atp6	152	191	65	95	0.0295775	-3.08843	30.6421
atp6	152	194	65	98	0.0259981	-1.67646	27.5263
atp6	152	195	65	99	0.0322569	-1.24346	26.4102
atp6	152	196	65	100	0.0179093	-1.66242	23.136
atp6	152	201	65	103	0.027717	-1.33496	21.2511
atp6	152	228	65	120	0.0216924	-0.367423	18.2089
atp6	152	230	65	122	0.0117765	-4.4244	22.8103
atp6	152	238	65	129	0.0107643	-4.16968	15.9192
atp6	152	248	65	139	0.0185636	-1.15631	26.5493
atp6	152	259	65	150	0.0142639	-3.46714	18.9414
atp6	152	268	65	157	0.0113019	-0.618165	20.8021
atp6	152	269	65	158	0.0128806	-1.82772	22.3531
atp6	152	308	65	181	0.0274986	-2.13645	50.0797
atp6	152	342	65	189	0.0257586	-1.54549	46.5734
atp6	152	360	65	207	0.00966368	-3.87153	22.4678
atp6	152	364	65	211	0.0134428	-4.43687	17.4205
atp6	152	369	65	216	0.0166165	-1.51263	9.51623
atp6	152	378	65	225	0.0124921	-3.76045	7.8
atp6	153	158	66	68	0.0200131	-1.25841	3.01288
atp6	153	187	66	91	0.0148184	-1.44425	34.5644
atp6	153	191	66	95	0.021942	-3.47725	30.2052
atp6	153	194	66	98	0.021379	-1.91272	27.4107
atp6	153	195	66	99	0.0200404	-1.6376	25.89
atp6	153	201	66	103	0.0175872	-0.741387	20.6889
atp6	153	203	66	105	0.0145344	-1.16383	20.4952
atp6	153	226	66	118	0.0116942	-4.95793	17.6497
atp6	153	234	66	125	0.0162876	-0.471228	20.5242
atp6	153	236	66	127	0.00909765	-3.32166	15.7787
atp6	153	238	66	129	0.0117253	-3.97139	19.0726
atp6	153	259	66	150	0.0164419	-2.1748	21.2743
atp6	153	342	66	189	0.0229896	-0.84332	47.2009
atp6	153	364	66	211	0.0188338	-4.47257	18.5456
atp6	153	368	66	215	0.0134941	-3.66553	12.6634
atp6	153	369	66	216	0.0146139	-1.81869	11.9364
atp6	157	177	67	87	0.0246826	-5.98586	28.789
atp6	157	193	67	97	0.0161114	-5.39155	25.7815
atp6	157	255	67	146	0.0130293	-9.5722	22.1042
atp6	157	265	67	154	0.0192866	-4.96602	20.5666
atp6	157	298	67	172	0.00985475	-7.30023	38.3892
atp6	157	368	67	215	0.0147678	-6.8523	12.8118
atp6	157	373	67	220	0.0156199	-5.78774	10.333
atp6	158	165	68	75	0.0128596	-5.7859	8.13712
atp6	158	168	68	78	0.00952417	-3.30209	12.2416
atp6	158	178	68	88	0.0114133	-5.09314	27.2362
atp6	158	187	68	91	0.0246245	-2.08718	31.1423
atp6	158	191	68	95	0.0190949	-2.00891	26.2506
atp6	158	194	68	98	0.0268758	-0.311128	23.2324
atp6	158	195	68	99	0.0342233	0.771142	21.7518
atp6	158	201	68	103	0.0161262	-2.14199	16.436
atp6	158	203	68	105	0.0215216	-0.165491	16.0666
atp6	158	217	68	110	0.0231311	-4.74409	10.4038
atp6	158	226	68	118	0.0277259	-4.24522	13.8878
atp6	158	228	68	120	0.0221016	-1.10933	15.8028
atp6	158	238	68	129	0.0127682	-3.57198	17.4778
atp6	158	240	68	131	0.0173034	-6.03599	22.5128
atp6	158	269	68	158	0.013188	-2.08221	19.1956
atp6	158	272	68	161	0.0139397	-3.38003	20.4068
atp6	158	308	68	181	0.0198471	-1.83416	47.2513
atp6	158	354	68	201	0.0148225	-5.48698	27.6288
atp6	158	360	68	207	0.010851	-3.26886	20.6404
atp6	158	361	68	208	0.0149925	-4.50623	18.2952
atp6	158	369	68	216	0.0356628	-0.0138531	9.50771
atp6	158	375	68	222	0.0167236	-4.24077	7.57224
atp6	158	376	68	223	0.0149172	-4.00135	6.11924
atp6	158	378	68	225	0.0145703	-3.08186	10.0055
atp6	160	161	70	71	0.0272692	10.3271	1.33476
atp6	160	162	70	72	0.0211486	10.0931	3.3308
atp6	160	164	70	74	0.0165782	3.48908	3.02224
atp6	160	172	70	82	0.0223546	12.1826	14.1421
atp6	160	200	70	102	0.0124281	6.67819	18.2093
atp6	160	218	70	111	0.0144942	7.9701	10.9719
atp6	160	228	70	120	0.0128907	4.11708	20.0356
atp6	160	249	70	140	0.0264709	17.0241	30.8173
atp6	161	162	71	72	0.0231738	5.98149	1.33051
atp6	161	163	71	73	0.0163214	9.40855	3.53469
atp6	161	168	71	78	0.0249454	3.83546	8.11343
atp6	161	174	71	84	0.0217114	3.761	16.8971
atp6	161	215	71	108	0.0274127	1.39479	9.53063
atp6	161	346	71	193	0.016457	8.81953	35.9404
atp6	162	163	72	73	0.0196487	9.80808	1.31987
atp6	162	167	72	77	0.0123737	7.96343	4.84843
atp6	162	174	72	84	0.0245882	3.82085	14.4556
atp6	162	200	72	102	0.0184583	4.37384	15.0927
atp6	162	202	72	104	0.0393219	5.61833	10.2539
atp6	162	215	72	108	0.015728	1.19082	9.27931
atp6	162	224	72	117	0.0162842	9.61065	14.655
atp6	162	233	72	124	0.0130866	8.31532	17.0171
atp6	162	249	72	140	0.0139918	13.5707	27.3336
atp6	162	301	72	175	0.0155267	2.84592	32.4339
atp6	162	346	72	193	0.018659	7.97311	32.8157
atp6	162	371	72	218	0.0110234	-2.67734	8.08789
atp6	162	379	72	226	0.0171561	4.95783	12.4636
atp6	163	174	73	84	0.0152895	5.68559	12.7784
atp6	163	346	73	193	0.0159903	14.6739	31.5615
atp6	164	168	74	78	0.0152993	-0.277165	2.72643
atp6	164	192	74	96	0.01683	-2.84729	14.61
atp6	164	218	74	111	0.0323305	0.996292	10.6463
atp6	164	361	74	208	0.0165058	-2.46505	12.4544
atp6	165	169	75	79	0.0242668	-6.18958	2.69364
atp6	165	191	75	95	0.0232816	-6.28521	15.9772
atp6	165	193	75	97	0.0170356	-6.22818	11.6646
atp6	165	194	75	98	0.0210465	-4.86529	13.5689
atp6	165	195	75	99	0.0118615	-5.66783	12.5607
atp6	165	199	75	101	0.0248104	-6.90657	10.3774
atp6	165	217	75	110	0.0167598	-8.05214	10.0339
atp6	165	230	75	122	0.018345	-7.26722	23.5741
atp6	165	240	75	131	0.0197679	-8.1249	26.9546
atp6	165	250	75	141	0.0148074	-4.50457	27.0592
atp6	165	255	75	146	0.021196	-8.23782	19.6987
atp6	165	272	75	161	0.0134301	-6.73363	11.2787
atp6	165	281	75	170	0.0120679	-4.70872	22.5195
atp6	165	308	75	181	0.0140932	-6.20445	36.6238
atp6	165	361	75	208	0.0123746	-6.26719	9.6286
atp6	165	367	75	214	0.0107374	-3.49077	8.95014
atp6	165	368	75	215	0.0111797	-6.5959	6.66171
atp6	165	376	75	223	0.0153302	-5.94443	13.172
atp6	165	378	75	225	0.0192931	-6.80234	17.4458
atp6	166	200	76	102	0.0198746	6.58727	13.5592
atp6	166	232	76	123	0.0152398	10.939	23.1882
atp6	166	237	76	128	0.0147691	7.99037	19.1258
atp6	166	249	76	140	0.0138538	14.3493	29.0988
atp6	166	251	76	142	0.0205793	9.15198	25.0872
atp6	166	252	76	143	0.0158807	8.53794	24.8557
atp6	166	304	76	178	0.0173744	8.77487	31.3057
atp6	166	345	76	192	0.0121305	5.20876	28.8816
atp6	166	346	76	193	0.0212421	9.88624	26.9813
atp6	166	357	76	204	0.0151667	8.19543	12.2401
atp6	167	224	77	117	0.016368	11.8854	20.632
atp6	167	346	77	193	0.0201355	12.2994	26.7855
atp6	168	196	78	100	0.0221825	2.08142	7.47604
atp6	168	306	78	180	0.0181105	1.27447	31.3383
atp6	168	346	78	193	0.0179676	4.99592	26.3927
atp6	168	354	78	201	0.0192491	0.499329	17.8234
atp6	169	177	79	87	0.0116693	-5.39566	8.63244
atp6	169	190	79	94	0.0158403	-8.01315	12.9651
atp6	169	199	79	101	0.0254955	-4.66201	7.83504
atp6	169	200	79	102	0.0171763	-1.39037	10.0097
atp6	169	214	79	107	0.011669	-9.62843	9.48385
atp6	169	281	79	170	0.0185039	-4.02981	17.1874
atp6	169	342	79	189	0.0120725	-3.79956	28.5879
atp6	169	353	79	200	0.0146811	-4.23549	13.9078
atp6	169	359	79	206	0.00843863	-3.27977	11.4281
atp6	169	362	79	209	0.0186292	-4.67579	8.65411
atp6	169	371	79	218	0.0127556	-4.9111	12.9019
atp6	170	174	80	84	0.0229289	4.3819	2.72986
atp6	170	186	80	90	0.0198571	3.15678	14.0035
atp6	170	196	80	100	0.0146439	4.58065	9.22273
atp6	170	215	80	108	0.0158996	2.10835	11.6025
atp6	170	224	80	117	0.0220813	9.78513	22.4812
atp6	170	237	80	128	0.0115659	5.94326	23.4594
atp6	170	301	80	175	0.018521	3.04465	22.0221
atp6	170	304	80	178	0.0172986	7.81318	26.3342
atp6	171	224	81	117	0.0170631	7.01562	24.7817
atp6	172	224	82	117	0.0189873	12.1073	24.7823
atp6	172	249	82	140	0.0240325	17.0144	34.4544
atp6	173	232	83	123	0.0163931	0.588189	30.2776
atp6	173	270	83	159	0.0243506	0.180901	12.446
atp6	174	200	84	102	0.0165089	2.28153	12.898
atp6	174	224	84	117	0.0211321	6.26016	27.7409
atp6	174	235	84	126	0.0142916	0.120486	33.0459
atp6	174	241	84	132	0.0142086	-1.42527	34.4524
atp6	174	301	84	175	0.0213452	1.04777	19.1817
atp6	174	304	84	178	0.0293924	4.24212	23.1963
atp6	174	346	84	193	0.0154139	4.57832	19.175
atp6	174	357	84	204	0.024345	3.74099	9.09724
atp6	174	361	84	208	0.0274783	-0.419036	8.25948
atp6	175	176	85	86	0.0154558	-4.97799	1.32797
atp6	175	177	85	87	0.0135618	-6.72605	3.39278
atp6	175	190	85	94	0.018191	-9.28983	8.91682
atp6	175	194	85	98	0.0109823	-5.00297	8.65626
atp6	175	195	85	99	0.0135322	-6.35043	10.2732
atp6	175	214	85	107	0.0265333	-10.6533	17.1237
atp6	175	216	85	109	0.0187515	-4.004	19.813
atp6	175	230	85	122	0.0151601	-7.83186	34.9627
atp6	175	236	85	127	0.0159958	-4.26814	32.0349
atp6	175	238	85	129	0.0237189	-5.71484	32.665
atp6	175	262	85	153	0.0135036	-5.67394	20.8542
atp6	175	272	85	161	0.00950484	-6.68409	11.6295
atp6	175	362	85	209	0.0119091	-5.14731	12.3906
atp6	176	189	86	93	0.0437327	-5.10449	3.69215
atp6	176	191	86	95	0.0132072	-4.35525	7.71365
atp6	176	192	86	96	0.0204146	-4.65122	5.78706
atp6	176	193	86	97	0.0175719	-5.11906	4.86186
atp6	176	194	86	98	0.0103666	-3.86204	7.13653
atp6	176	203	86	105	0.0186585	-4.79552	14.2621
atp6	176	214	86	107	0.0157628	-6.49107	17.1214
atp6	176	238	86	129	0.0145661	-4.64401	32.8532
atp6	176	239	86	130	0.0237067	-3.10569	36.073
atp6	176	242	86	133	0.0295499	-4.78417	35.1311
atp6	176	243	86	134	0.0355814	-5.90769	35.3242
atp6	176	275	86	164	0.0111568	-5.13312	8.5484
atp6	177	188	87	92	0.0162413	-3.56171	6.41788
atp6	177	189	87	93	0.0203815	-6.11728	5.79217
atp6	177	193	87	97	0.028214	-5.31214	7.08867
atp6	177	214	87	107	0.0141402	-7.97413	19.2676
atp6	177	227	87	119	0.0178811	-5.65545	34.0843
atp6	177	236	87	127	0.0183365	-4.07219	33.7632
atp6	177	237	87	128	0.0136028	-4.34318	32.3453
atp6	177	238	87	129	0.0212025	-6.36185	33.9066
atp6	177	240	87	131	0.00826065	-7.3127	38.2629
atp6	177	241	87	132	0.0303045	-5.35435	37.2362
atp6	177	353	87	200	0.0185034	-6.29219	8.81993
atp6	177	358	87	205	0.016672	-5.96005	9.07247
atp6	177	371	87	218	0.0134879	-6.23537	22.5644
atp6	177	373	87	220	0.0143562	-4.71994	24.4849
atp6	178	187	88	91	0.036197	-4.18928	5.79601
atp6	178	190	88	94	0.028047	-8.10385	9.22077
atp6	178	191	88	95	0.00952123	-5.68636	10.5302
atp6	178	195	88	99	0.0112689	-5.19183	14.1659
atp6	178	214	88	107	0.0124351	-10.0117	22.231
atp6	178	229	88	121	0.0181111	-5.6542	37.4706
atp6	178	230	88	122	0.0161045	-6.11065	39.5111
atp6	178	236	88	127	0.0216292	-3.92535	36.3254
atp6	178	298	88	172	0.0146229	-6.28938	11.4434
atp6	178	375	88	222	0.0247501	-7.14667	29.9722
atp6	185	345	89	192	0.0159322	-0.610714	18.8705
atp6	185	352	89	199	0.0193528	-1.89264	15.0403
atp6	186	281	90	170	0.0127326	-2.51167	12.8898
atp6	186	297	90	171	0.0210466	1.1004	12.1829
atp6	186	350	90	197	0.0171008	3.0513	15.4353
atp6	186	376	90	223	0.014445	-1.90431	35.0145
atp6	186	377	90	224	0.0262278	2.70393	36.8021
atp6	187	194	91	98	0.0115053	-2.52756	9.2186
atp6	187	195	91	99	0.0130264	-2.43915	10.3426
atp6	187	229	91	121	0.0167608	-3.72093	37.493
atp6	187	238	91	129	0.0168558	-4.5706	39.0943
atp6	187	240	91	131	0.0140164	-5.67377	43.8246
atp6	187	375	91	222	0.0145321	-5.22376	33.3523
atp6	188	193	92	97	0.0248112	-4.0019	3.22272
atp6	188	200	92	102	0.0366513	0.656866	10.5624
atp6	188	230	92	122	0.00963059	-3.70392	35.1176
atp6	188	238	92	129	0.0208179	-4.65384	34.6344
atp6	188	346	92	193	0.0141368	0.795232	18.6507
atp6	188	349	92	196	0.0121965	-3.30342	16.0613
atp6	189	190	93	94	0.012743	-6.74108	1.35174
atp6	189	192	93	96	0.0277674	-4.98548	4.40703
atp6	189	193	93	97	0.0341442	-5.937	3.81495
atp6	189	194	93	98	0.0136738	-4.5111	3.59246
atp6	189	216	93	109	0.0200536	-4.58563	18.9225
atp6	189	223	93	116	0.0255878	-4.39712	29.4847
atp6	189	250	93	141	0.017158	-4.7383	33.4315
atp6	189	275	93	164	0.0153314	-6.32617	7.7982
atp6	189	298	93	172	0.012216	-5.35375	9.8564
atp6	189	300	93	174	0.0111744	-3.65183	13.509
atp6	189	349	93	196	0.0133663	-5.61906	14.2105
atp6	189	352	93	199	0.0141415	-4.79744	14.0694
atp6	189	372	93	219	0.0145321	-4.52329	23.4112
atp6	190	191	94	95	0.0109715	-6.33544	1.33389
atp6	190	194	94	98	0.0177139	-5.88498	4.69246
atp6	190	199	94	101	0.0122333	-7.71433	8.78513
atp6	190	214	94	107	0.0149234	-9.83719	17.9436
atp6	190	217	94	110	0.0161287	-9.71977	21.7557
atp6	190	223	94	116	0.0259678	-4.95304	30.5217
atp6	190	226	94	118	0.0143374	-9.3393	30.4375
atp6	190	230	94	122	0.015543	-9.10367	33.5281
atp6	190	236	94	127	0.0373121	-4.43146	34.0475
atp6	190	238	94	129	0.0119226	-6.63147	33.84
atp6	190	250	94	141	0.0134761	-5.38586	33.7179
atp6	190	276	94	165	0.0109869	-6.76481	6.84375
atp6	190	280	94	169	0.0107578	-7.42421	7.05212
atp6	190	281	94	170	0.0113118	-5.78089	9.45804
atp6	190	358	94	205	0.00929835	-7.49913	14.012
atp6	190	360	94	207	0.0219617	-7.347	14.6853
atp6	190	362	94	209	0.0130643	-5.66326	16.1566
atp6	190	364	94	211	0.0126836	-6.92681	16.1092
atp6	190	371	94	218	0.0164473	-8.63625	24.7201
atp6	190	375	94	222	0.0118482	-8.06252	29.2977
atp6	191	193	95	97	0.0126117	-5.36534	3.47128
atp6	191	194	95	98	0.0359983	-1.98967	3.3796
atp6	191	195	95	99	0.0257299	-2.32889	2.67441
atp6	191	196	95	100	0.0129249	-4.62117	4.52074
atp6	191	199	95	101	0.0192613	-4.90064	6.33172
atp6	191	203	95	105	0.0188746	-2.65888	11.4418
atp6	191	214	95	107	0.016251	-7.7971	15.1904
atp6	191	228	95	120	0.0119951	-3.44391	30.9428
atp6	191	230	95	122	0.0179408	-5.29004	31.9391
atp6	191	240	95	131	0.0151985	-6.04323	37.9149
atp6	191	246	95	137	0.014592	-4.14901	41.9596
atp6	191	255	95	146	0.0145834	-5.75909	26.2452
atp6	191	262	95	153	0.008916	-4.73138	19.0273
atp6	191	270	95	159	0.00830396	-0.270744	13.7045
atp6	191	272	95	161	0.0189749	-4.21893	10.3418
atp6	191	276	95	165	0.0140703	-4.66862	8.65592
atp6	191	277	95	166	0.00869304	-6.5197	10.2477
atp6	191	298	95	172	0.00856868	-6.39655	12.2926
atp6	191	308	95	181	0.0221494	-3.92712	22.3102
atp6	191	351	95	198	0.015447	-5.04397	20.4754
atp6	191	360	95	207	0.00991772	-4.19371	16.1706
atp6	191	364	95	211	0.0174043	-3.98236	16.3103
atp6	191	367	95	214	0.0119813	-3.26382	20.032
atp6	191	369	95	216	0.0296208	-2.32545	21.3518
atp6	191	371	95	218	0.0109566	-5.84821	23.3537
atp6	191	375	95	222	0.0152135	-4.95362	27.4695
atp6	191	378	95	225	0.0211748	-4.07228	32.516
atp6	192	193	96	97	0.0260963	-4.2831	1.33898
atp6	192	237	96	128	0.0168096	-0.390026	29.5026
atp6	192	242	96	133	0.023719	-3.68731	33.6822
atp6	192	275	96	164	0.0196266	-6.0273	11.1847
atp6	192	298	96	172	0.0267555	-4.63536	14.4258
atp6	192	301	96	175	0.0165673	-1.50103	18.808
atp6	192	302	96	176	0.0156752	-2.10597	18.2548
atp6	192	352	96	199	0.0157984	-3.78773	18.6394
atp6	192	353	96	200	0.0174265	-3.78945	16.4889
atp6	193	194	97	98	0.0126608	-5.11258	1.32514
atp6	193	219	97	112	0.0135378	-5.67664	18.639
atp6	193	238	97	129	0.0143583	-5.15917	28.4664
atp6	193	240	97	131	0.0119853	-6.03995	33.5037
atp6	193	272	97	161	0.0197739	-5.62804	6.52243
atp6	193	275	97	164	0.0167509	-5.79199	8.79795
atp6	193	277	97	166	0.0114036	-5.81088	9.42682
atp6	193	298	97	172	0.0211792	-5.07289	14.2879
atp6	193	367	97	214	0.0219076	-3.64896	15.0988
atp6	193	368	97	215	0.0160493	-4.88533	14.3264
atp6	193	375	97	222	0.0150327	-6.4204	22.9424
atp6	193	378	97	225	0.0163005	-5.84034	27.9612
atp6	194	195	98	99	0.0310657	-0.673172	1.31848
atp6	194	214	98	107	0.0103738	-8.05175	11.3228
atp6	194	217	98	110	0.0226337	-4.72352	15.1737
atp6	194	226	98	118	0.0268801	-4.3583	23.8811
atp6	194	230	98	122	0.0281129	-4.11243	27.3706
atp6	194	236	98	127	0.00855429	-3.38198	28.0633
atp6	194	238	98	129	0.026794	-3.19194	28.2424
atp6	194	240	98	131	0.00900369	-5.53233	33.3709
atp6	194	255	98	146	0.0191407	-5.28733	21.5032
atp6	194	259	98	150	0.0128659	-4.46179	17.0572
atp6	194	262	98	153	0.00665896	-4.27734	14.5195
atp6	194	266	98	155	0.00611916	-0.229828	11.1581
atp6	194	269	98	158	0.0261943	-2.01912	7.62072
atp6	194	272	98	161	0.0269981	-3.16618	7.11913
atp6	194	276	98	165	0.014066	-3.969	7.11095
atp6	194	308	98	181	0.0214428	-2.5825	25.4302
atp6	194	342	98	189	0.0130244	-3.13221	25.9361
atp6	194	360	98	207	0.016113	-3.11542	13.2431
atp6	194	364	98	211	0.0149553	-3.36122	13.0242
atp6	194	367	98	214	0.00937461	-2.57551	16.3604
atp6	194	368	98	215	0.0107395	-4.58566	15.6916
atp6	194	369	98	216	0.0385616	-0.902938	18.0223
atp6	194	375	98	222	0.0189436	-3.97854	23.3847
atp6	194	378	98	225	0.0254569	-3.16416	28.46
atp6	195	196	99	100	0.0103436	-3.73053	1.31663
atp6	195	201	99	103	0.0193262	-2.49006	2.82979
atp6	195	203	99	105	0.0222313	-0.722607	6.58715
atp6	195	217	99	110	0.0173559	-5.29264	14.1589
atp6	195	226	99	118	0.0278625	-5.04793	22.7768
atp6	195	228	99	120	0.0127297	-1.23158	25.8937
atp6	195	230	99	122	0.0141849	-5.17026	26.9348
atp6	195	236	99	127	0.0102386	-3.81603	27.9493
atp6	195	238	99	129	0.0129636	-3.87615	28.6191
atp6	195	240	99	131	0.0165823	-5.94211	34.0805
atp6	195	248	99	139	0.0119177	-0.765378	31.9831
atp6	195	255	99	146	0.0127231	-6.13744	22.2777
atp6	195	259	99	150	0.018763	-4.8152	17.9368
atp6	195	268	99	157	0.010632	-1.457	11.4767
atp6	195	269	99	158	0.0116864	-2.11486	9.62497
atp6	195	272	99	161	0.0186543	-3.45931	9.3219
atp6	195	276	99	165	0.00813272	-4.60263	9.73068
atp6	195	308	99	181	0.0284306	-2.55583	27.4193
atp6	195	342	99	189	0.0167282	-2.60502	28.4804
atp6	195	344	99	191	0.0156127	-4.96388	29.5669
atp6	195	351	99	198	0.0131252	-4.18479	23.0374
atp6	195	360	99	207	0.0178446	-3.41398	15.5456
atp6	195	364	99	211	0.0129257	-3.52468	14.5986
atp6	195	369	99	216	0.0233293	-0.534768	18.2475
atp6	195	378	99	225	0.0188932	-3.2435	28.0745
atp6	196	199	100	101	0.0167614	-3.45082	1.31916
atp6	196	200	100	102	0.0168494	2.07854	3.27827
atp6	196	201	100	103	0.0145883	0.0139968	3.00844
atp6	196	215	100	108	0.0155676	0.30445	8.57487
atp6	196	218	100	111	0.0125301	3.51427	13.0522
atp6	196	233	100	124	0.0136874	5.23287	23.5815
atp6	196	237	100	128	0.0130868	3.08303	24.1301
atp6	196	258	100	149	0.0127028	-1.1958	18.5975
atp6	196	270	100	159	0.00577033	1.35063	10.3604
atp6	196	272	100	161	0.0147105	-4.85307	8.35084
atp6	196	297	100	171	0.0143475	0.0984601	18.6848
atp6	196	298	100	172	0.0117579	-3.44176	18.3071
atp6	196	300	100	174	0.0194266	2.24553	21.471
atp6	196	301	100	175	0.0192358	0.912651	22.6531
atp6	196	302	100	176	0.0231517	1.18561	22.7027
atp6	196	342	100	189	0.0169118	-0.128871	29.7996
atp6	196	349	100	196	0.0145422	-3.9747	22.1805
atp6	199	200	101	102	0.0206871	-3.25099	1.33745
atp6	199	214	101	107	0.0164464	-8.3422	7.15724
atp6	199	230	101	122	0.0138256	-6.09895	23.1938
atp6	199	235	101	126	0.0220586	-4.29257	24.6752
atp6	199	238	101	129	0.0144195	-5.49365	23.6349
atp6	199	240	101	131	0.0172042	-7.15129	28.9827
atp6	199	269	101	158	0.0119772	-3.86829	5.14231
atp6	199	271	101	160	0.0110333	-3.12742	8.44594
atp6	199	272	101	161	0.0291801	-6.18993	6.34616
atp6	199	273	101	162	0.00713994	-3.65248	6.50715
atp6	199	280	101	169	0.0110615	-6.23727	13.4704
atp6	199	281	101	170	0.0284996	-4.01425	15.7416
atp6	199	298	101	172	0.0146971	-5.50071	17.903
atp6	199	352	101	199	0.0149019	-4.53508	18.9892
atp6	199	363	101	210	0.00683424	-0.444776	12.7168
atp6	199	364	101	211	0.0136166	-5.94414	10.2469
atp6	199	367	101	214	0.0206115	-2.91377	12.2687
atp6	199	369	101	216	0.00893496	-4.73527	14.0177
atp6	199	375	101	222	0.0115795	-6.25712	18.65
atp6	200	202	102	104	0.0178589	3.76425	3.37802
atp6	200	224	102	117	0.0167423	6.95793	18.1817
atp6	200	233	102	124	0.022174	6.78839	21.2286
atp6	200	235	102	126	0.0207115	0.509554	24.963
atp6	200	237	102	128	0.0119053	3.9032	22.9154
atp6	200	249	102	140	0.0219555	10.1212	26.4354
atp6	200	260	102	151	0.0147601	-1.13218	12.694
atp6	200	268	102	157	0.0142792	-0.233953	8.20134
atp6	200	275	102	164	0.00745127	-6.32724	11.8705
atp6	200	298	102	172	0.0166946	-3.08743	19.4567
atp6	200	300	102	174	0.0138859	2.86593	22.1624
atp6	200	301	102	175	0.0299616	1.90436	23.6936
atp6	200	302	102	176	0.0229568	1.65031	24.04
atp6	200	303	102	177	0.0226705	0.0710629	25.1875
atp6	200	304	102	178	0.0281607	5.19996	27.3098
atp6	200	346	102	193	0.0275476	5.20308	27.3382
atp6	200	349	102	196	0.0119923	-3.57484	23.2458
atp6	200	379	102	226	0.0178161	3.34122	24.7012
atp6	201	226	103	118	0.0185787	-5.56922	17.4195
atp6	201	230	103	122	0.0104339	-4.05296	22.3851
atp6	201	268	103	157	0.0138322	-0.180001	9.90848
atp6	201	308	103	181	0.0174324	-2.26088	32.8166
atp6	202	304	104	178	0.0131613	5.94964	30.4449
atp6	202	379	104	226	0.0166649	4.60346	19.9968
atp6	203	214	105	107	0.0120427	-8.12372	3.44892
atp6	203	215	105	108	0.0135882	-2.48125	3.23471
atp6	203	217	105	110	0.0143395	-3.54063	5.16309
atp6	203	226	105	118	0.0162913	-3.48195	13.7618
atp6	203	240	105	131	0.0119327	-4.57791	24.5643
atp6	203	250	105	141	0.0169332	-4.04894	20.7541
atp6	203	268	105	157	0.0158503	-1.08662	6.72642
atp6	203	270	105	159	0.0162257	0.613768	8.06143
atp6	203	274	105	163	0.0104134	0.376416	12.2307
atp6	203	308	105	181	0.0176212	-1.74238	34.4034
atp6	203	359	105	206	0.0178262	-2.9485	17.3512
atp6	203	360	105	207	0.0143457	-3.32801	14.1787
atp6	203	369	105	216	0.0180443	-1.20435	12.7963
atp6	204	249	106	140	0.0169288	13.5043	22.0089
atp6	214	216	107	109	0.0146939	-4.74202	3.36203
atp6	214	226	107	118	0.0122558	-10.7381	11.3556
atp6	214	229	107	121	0.0128568	-12.3034	14.6275
atp6	214	230	107	122	0.0244899	-10.8729	16.8891
atp6	214	238	107	129	0.0245115	-7.39843	17.1797
atp6	214	240	107	131	0.0116102	-10.2735	22.9436
atp6	214	255	107	146	0.0139299	-9.79858	13.5595
atp6	214	262	107	153	0.0127256	-5.00838	9.94087
atp6	214	272	107	161	0.0157584	-8.77059	12.0853
atp6	214	273	107	162	0.0103406	-4.91228	13.5122
atp6	214	275	107	164	0.0256921	-8.84194	16.6866
atp6	214	276	107	165	0.0165085	-7.68953	17.0463
atp6	214	280	107	169	0.0111956	-8.2457	22.1722
atp6	214	298	107	172	0.0110824	-9.76074	26.783
atp6	214	349	107	196	0.0064856	-9.12665	29.3031
atp6	214	353	107	200	0.0119091	-10.7716	23.7836
atp6	214	359	107	206	0.00837077	-5.92534	18.4823
atp6	214	362	107	209	0.00970539	-6.45527	14.7838
atp6	214	364	107	211	0.0324925	-8.26118	10.3109
atp6	214	365	107	212	0.00917	-6.36724	11.4649
atp6	214	368	107	215	0.029246	-9.77428	8.0934
atp6	214	375	107	222	0.0138835	-9.84606	10.5789
atp6	214	378	107	225	0.0133304	-8.89407	15.5583
atp6	215	228	108	120	0.0185034	-0.233822	12.8923
atp6	215	233	108	124	0.0120582	2.74193	12.003
atp6	215	301	108	175	0.0149485	-0.51624	30.3117
atp6	215	371	108	218	0.0148377	-4.32638	6.88121
atp6	216	236	109	127	0.0149794	-2.40398	12.61
atp6	216	238	109	129	0.0187612	-3.78148	13.9926
atp6	216	246	109	137	0.0170624	-4.27388	23.6892
atp6	216	262	109	153	0.0235267	-2.80365	7.69215
atp6	216	266	109	155	0.0163673	-2.12177	6.90369
atp6	216	269	109	158	0.0159214	-3.59874	7.88087
atp6	216	273	109	162	0.017514	-3.18309	13.1934
atp6	216	274	109	163	0.0175464	-1.32222	15.329
atp6	216	275	109	164	0.0246719	-3.88208	16.5892
atp6	216	276	109	165	0.0188743	-3.05286	17.2573
atp6	216	277	109	166	0.0191461	-3.65925	18.9037
atp6	216	280	109	169	0.016314	-3.75608	22.6832
atp6	216	299	109	173	0.0223451	-3.19173	28.3196
atp6	216	349	109	196	0.0166697	-4.14318	29.8247
atp6	216	365	109	212	0.0165241	-3.15932	12.7084
atp6	217	226	110	118	0.0235772	-9.53139	6.81341
atp6	217	230	110	122	0.0164098	-7.0693	13.1356
atp6	217	240	110	131	0.0185753	-8.7337	20.4094
atp6	217	360	110	207	0.013915	-6.31886	18.3812
atp6	218	228	111	120	0.0142511	2.16372	10.4924
atp6	218	233	111	124	0.0141282	6.61397	9.58454
atp6	218	237	111	128	0.0139887	4.57924	10.0018
atp6	218	297	111	171	0.0159385	1.20531	29.5664
atp6	218	345	111	192	0.0160857	2.6952	37.9614
atp6	219	240	112	131	0.0171181	-8.04169	15.9312
atp6	219	375	112	222	0.0288988	-7.81028	6.07402
atp6	220	258	113	149	0.0287213	-1.60977	9.63956
atp6	223	227	116	119	0.0156339	-4.62241	3.20392
atp6	223	236	116	127	0.0251884	-3.58664	5.44964
atp6	223	253	116	144	0.0118755	-2.4661	13.7
atp6	223	258	116	149	0.0141227	-3.39981	9.92754
atp6	223	276	116	165	0.0132298	-3.91124	26.9854
atp6	223	298	116	172	0.0151072	-4.50606	37.2752
atp6	223	358	116	205	0.0164853	-4.63252	27.7917
atp6	223	359	116	206	0.00764996	-3.24116	25.5461
atp6	223	364	116	211	0.0170952	-3.85806	17.7859
atp6	223	365	116	212	0.00949176	-3.89995	17.3029
atp6	223	367	116	214	0.0142802	-3.22727	13.4555
atp6	223	369	116	216	0.0102555	-2.84857	12.7432
atp6	224	227	117	119	0.0139066	2.25642	3.36081
atp6	224	233	117	124	0.0222369	11.5352	4.65097
atp6	224	237	117	128	0.0232017	8.12436	7.81988
atp6	224	249	117	140	0.0294315	17.2523	14.7296
atp6	224	300	117	174	0.0153593	6.74713	39.5679
atp6	224	301	117	175	0.0163123	4.91604	41.135
atp6	224	304	117	178	0.0202908	10.2923	45.0674
atp6	224	346	117	193	0.0178928	12.2924	43.4603
atp6	226	230	118	122	0.0238339	-8.4122	7.36609
atp6	226	236	118	127	0.00836943	-4.44176	9.33372
atp6	226	240	118	131	0.0148116	-8.46273	17.6445
atp6	226	255	118	146	0.0206427	-8.35526	11.8017
atp6	226	272	118	161	0.0167613	-6.76185	22.4511
atp6	226	308	118	181	0.0212021	-6.84396	50.2654
atp6	226	360	118	207	0.0166133	-6.03588	25.6653
atp6	226	369	118	216	0.0192195	-4.35638	16.3847
atp6	226	375	118	222	0.019372	-6.9534	10.039
atp6	226	376	118	223	0.0155701	-6.27275	11.7968
atp6	227	353	119	200	0.019312	-5.86917	36.8838
atp6	228	230	120	122	0.0151305	-3.05175	3.39506
atp6	228	234	120	125	0.0173644	0.474505	5.31969
atp6	228	235	120	126	0.0206573	-0.663862	6.21556
atp6	228	238	120	129	0.011157	-3.94511	9.85233
atp6	228	240	120	131	0.0124235	-4.8998	13.5686
atp6	228	258	120	149	0.0144018	-1.409	11.3466
atp6	228	298	120	172	0.0162307	-3.88422	39.9223
atp6	228	342	120	189	0.0263387	0.150084	50.7776
atp6	228	361	120	208	0.015836	-0.739673	26.8472
atp6	228	369	120	216	0.0148966	-1.55786	17.7946
atp6	229	255	121	146	0.0126521	-8.64272	7.57567
atp6	230	235	122	126	0.0163069	-5.10702	6.92319
atp6	230	238	122	129	0.0138504	-5.20348	10.7948
atp6	230	240	122	131	0.0189915	-8.17797	13.2693
atp6	230	255	122	146	0.022518	-7.88231	8.21153
atp6	230	259	122	150	0.0184244	-5.65476	11.7397
atp6	230	272	122	161	0.0129757	-6.39013	25.4349
atp6	230	281	122	170	0.00901072	-4.07164	37.846
atp6	230	298	122	172	0.010398	-7.60468	41.3018
atp6	230	305	122	179	0.0174567	-6.04908	50.6822
atp6	230	308	122	181	0.0186039	-5.47335	52.3632
atp6	230	361	122	208	0.0121542	-5.38024	29.256
atp6	230	364	122	211	0.022316	-6.14719	24.1612
atp6	230	368	122	215	0.0148686	-6.29524	20.549
atp6	230	369	122	216	0.0143455	-4.32751	20.9838
atp6	230	375	122	222	0.00953449	-6.85251	14.8345
atp6	233	235	124	126	0.0157138	3.52493	3.21448
atp6	233	237	124	128	0.0268639	8.00057	2.73445
atp6	233	249	124	140	0.0171523	14.757	10.0719
atp6	233	301	124	175	0.0229443	4.41791	41.8387
atp6	233	346	124	193	0.0215198	10.0215	43.8485
atp6	234	237	125	128	0.0186922	1.02696	3.25252
atp6	234	241	125	132	0.0158404	-1.52235	7.66655
atp6	234	342	125	189	0.0184356	-0.396511	48.4806
atp6	235	237	126	128	0.0270718	1.67173	3.5823
atp6	235	238	126	129	0.0108194	-5.16309	4.84445
atp6	235	268	126	157	0.015811	-0.777528	19.1246
atp6	235	298	126	172	0.0132138	-5.02746	40.677
atp6	235	301	126	175	0.0162583	-0.51237	44.3337
atp6	235	305	126	179	0.0187712	-1.27209	50.0998
atp6	235	351	126	198	0.0189557	-3.34019	39.475
atp6	236	238	127	129	0.0149893	-4.18201	3.83888
atp6	236	250	127	141	0.0159224	-3.94085	11.7431
atp6	236	255	127	146	0.0137054	-4.64617	9.5396
atp6	236	258	127	149	0.0237617	-3.20802	9.71242
atp6	236	275	127	164	0.0140451	-4.18955	27.1635
atp6	236	276	127	165	0.0134594	-3.43326	29.0189
atp6	236	277	127	166	0.0107935	-4.1132	30.5247
atp6	236	280	127	169	0.0107137	-4.25054	34.5226
atp6	236	298	127	172	0.00821116	-3.76593	39.0966
atp6	236	352	127	199	0.0214713	-3.60234	35.0722
atp6	236	358	127	205	0.0136043	-4.01534	28.3527
atp6	236	359	127	206	0.0158167	-2.56301	25.7514
atp6	236	360	127	207	0.0114962	-4.64608	24.2535
atp6	236	362	127	209	0.011703	-3.41899	22.0875
atp6	237	240	128	131	0.00658015	-5.24097	6.86431
atp6	237	241	128	132	0.0182708	-1.16921	7.97644
atp6	237	251	128	142	0.0142327	6.60072	9.36317
atp6	237	258	128	149	0.0220991	-0.807093	7.58999
atp6	237	265	128	154	0.0228989	3.76473	12.7255
atp6	237	268	128	157	0.0124539	0.687929	16.1504
atp6	237	271	128	160	0.00776279	-0.767409	20.0236
atp6	237	298	128	172	0.00927626	-2.16098	37.0978
atp6	237	300	128	174	0.013604	4.31082	39.4315
atp6	237	301	128	175	0.0132188	2.57631	40.8272
atp6	237	302	128	176	0.0153322	3.2892	42.4678
atp6	237	304	128	178	0.017567	6.31027	44.8379
atp6	237	306	128	180	0.0103595	3.29628	47.9106
atp6	237	342	128	189	0.012738	0.469733	46.7663
atp6	237	345	128	192	0.0189629	3.14627	42.3968
atp6	237	350	128	197	0.0127201	5.45382	36.8197
atp6	237	357	128	204	0.0134104	5.36859	27.1112
atp6	237	377	128	224	0.018804	2.9287	7.40667
atp6	238	242	129	133	0.0194405	-5.26452	6.06394
atp6	238	266	129	155	0.00812151	-1.70755	16.2673
atp6	238	269	129	158	0.0187088	-4.02067	19.3278
atp6	238	275	129	164	0.0198477	-6.52509	26.1157
atp6	238	276	129	165	0.0186713	-5.07403	28.1987
atp6	238	349	129	196	0.0102358	-6.09081	38.4886
atp6	238	352	129	199	0.0194764	-4.65437	33.8315
atp6	238	353	129	200	0.0128724	-5.81527	32.8106
atp6	238	360	129	207	0.011133	-4.87068	23.451
atp6	238	364	129	211	0.020869	-4.73579	19.2347
atp6	238	365	129	212	0.0128457	-4.49076	18.6972
atp6	238	367	129	214	0.0179391	-3.47042	14.2497
atp6	238	368	129	215	0.0153701	-5.10482	15.0632
atp6	238	369	129	216	0.0218468	-3.59027	13.8982
atp6	238	375	129	222	0.0173185	-5.44918	8.99586
atp6	239	242	130	133	0.021069	-2.0737	6.38075
atp6	239	243	130	134	0.0307457	-4.05779	3.59915
atp6	239	250	130	141	0.0353448	-2.54741	7.59737
atp6	239	253	130	144	0.0298327	-1.30473	10.4959
atp6	239	262	130	153	0.0172094	-3.88076	15.8163
atp6	240	255	131	146	0.022952	-7.97796	11.1354
atp6	240	256	131	147	0.0270476	-6.00129	13.6201
atp6	240	258	131	149	0.0150774	-4.67301	11.8212
atp6	240	262	131	153	0.00977204	-5.71403	17.1089
atp6	240	272	131	161	0.0197486	-7.11196	26.426
atp6	240	275	131	164	0.0088263	-9.37315	29.5619
atp6	240	276	131	165	0.00629293	-6.46765	31.9629
atp6	240	281	131	170	0.0129228	-4.78841	37.8647
atp6	240	298	131	172	0.0243902	-7.83127	41.1424
atp6	240	308	131	181	0.0146457	-6.8466	52.2383
atp6	240	342	131	189	0.00685885	-6.38096	49.8034
atp6	240	360	131	207	0.0208385	-6.70298	26.6732
atp6	240	361	131	208	0.0279012	-7.33132	27.5332
atp6	240	364	131	211	0.024766	-6.85703	23.4641
atp6	240	369	131	216	0.0107108	-5.17865	18.1887
atp6	240	371	131	218	0.0201915	-7.41681	15.73
atp6	240	375	131	222	0.0224965	-7.47117	14.4669
atp6	240	378	131	225	0.019052	-6.47833	11.9614
atp6	241	244	132	135	0.0187244	-0.920229	4.83119
atp6	241	248	132	139	0.0170139	-2.20773	10.681
atp6	241	250	132	141	0.0328623	-3.94319	8.78033
atp6	241	253	132	144	0.0212423	-1.34731	11.328
atp6	241	276	132	165	0.00819051	-4.23891	30.1293
atp6	241	280	132	169	0.0103006	-5.04297	34.8958
atp6	241	301	132	175	0.0126174	-2.0021	41.9465
atp6	241	304	132	178	0.0145955	-1.2308	45.5551
atp6	241	353	132	200	0.0182489	-2.97574	33.9473
atp6	241	376	132	223	0.0190704	-3.31804	17.1448
atp6	242	247	133	138	0.022264	-2.51918	7.81651
atp6	242	260	133	151	0.0139775	-3.43396	13.1653
atp6	242	262	133	153	0.0123758	-5.76254	13.4967
atp6	242	275	133	164	0.0227905	-5.92217	25.8352
atp6	242	352	133	199	0.0208627	-4.0993	32.502
atp6	243	250	134	141	0.0240014	-6.31511	4.47958
atp6	243	262	134	153	0.0218096	-4.87675	13.0633
atp6	243	267	134	156	0.0131285	-4.03216	17.1905
atp6	243	273	134	162	0.0143486	-5.18544	25.1509
atp6	243	274	134	163	0.0151957	-3.05956	25.1643
atp6	243	277	134	166	0.0155347	-6.24305	29.3167
atp6	243	279	134	168	0.0150104	-5.11072	31.8563
atp6	243	280	134	169	0.0131593	-6.81889	33.5591
atp6	243	355	134	202	0.0170045	-5.50751	29.2799
atp6	246	265	137	154	0.0159368	-3.59323	22.32
atp6	246	268	137	157	0.0178761	-3.51165	25.8916
atp6	246	270	137	159	0.0157242	-1.75297	29.2207
atp6	246	271	137	160	0.0156277	-3.41331	29.4908
atp6	246	274	137	163	0.0127743	-1.49971	33.4314
atp6	246	356	137	203	0.0150273	-2.08313	37.3512
atp6	246	359	137	206	0.0251213	-3.45768	34.311
atp6	246	373	137	220	0.020781	-4.79995	21.9422
atp6	246	374	137	221	0.0163685	-2.53751	18.968
atp6	248	255	139	146	0.0141861	-4.10619	7.37741
atp6	248	268	139	157	0.0158157	-1.18506	21.2976
atp6	248	364	139	211	0.0140986	-3.00114	26.4834
atp6	248	371	139	218	0.0138762	-3.3815	19.202
atp6	249	300	140	174	0.0122762	9.7933	41.2444
atp6	249	304	140	178	0.0273032	15.6205	46.524
atp6	249	346	140	193	0.0294153	16.0747	46.4808
atp6	249	379	140	226	0.0199061	10.626	21.3918
atp6	250	258	141	149	0.01507	-3.41494	8.12366
atp6	250	261	141	152	0.0145129	-1.45026	11.3834
atp6	250	266	141	155	0.0110022	-1.88072	15.6598
atp6	250	267	141	156	0.0125376	-2.21972	16.4143
atp6	250	271	141	160	0.0154054	-3.41567	21.4468
atp6	250	275	141	164	0.00837834	-5.39982	27.0482
atp6	250	280	141	169	0.0195108	-5.78351	33.827
atp6	250	281	141	170	0.0163701	-4.11296	34.4482
atp6	250	297	141	171	0.0134365	-3.28496	36.2281
atp6	250	349	141	196	0.0141648	-4.3854	39.6211
atp6	250	352	141	199	0.0156276	-4.28622	35.2321
atp6	250	371	141	218	0.00958114	-4.02714	17.1665
atp6	250	376	141	223	0.0143028	-4.1247	19.772
atp6	251	253	142	144	0.0171345	0.400004	2.97842
atp6	251	262	142	153	0.00993437	-5.81837	11.3561
atp6	251	350	142	197	0.0287077	7.11916	39.5224
atp6	253	254	144	145	0.0275922	1.02627	1.32567
atp6	253	256	144	147	0.0183867	-0.714098	2.87653
atp6	253	267	144	156	0.0143046	-0.519374	12.2449
atp6	253	270	144	159	0.025726	0.690865	16.5584
atp6	253	279	144	168	0.0166898	-0.441612	28.7203
atp6	254	257	145	148	0.0273121	-0.117441	2.8004
atp6	254	270	145	159	0.0327908	1.64547	15.922
atp6	254	273	145	162	0.0168526	-1.22394	20.0554
atp6	254	274	145	163	0.0207561	1.85625	20.4708
atp6	254	279	145	168	0.0251989	0.955793	27.6751
atp6	254	355	145	202	0.0177043	-0.865013	26.5439
atp6	254	359	145	206	0.0139697	-0.165899	22.9062
atp6	254	366	145	213	0.0239535	1.23661	16.0874
atp6	255	259	146	150	0.0180839	-8.14899	2.86568
atp6	255	272	146	161	0.0221062	-6.85046	17.0631
atp6	255	275	146	164	0.0147557	-8.24225	21.0893
atp6	255	276	146	165	0.0199055	-5.95101	22.7412
atp6	255	277	146	166	0.0096003	-7.25399	23.5102
atp6	255	298	146	172	0.0151474	-8.01928	32.6217
atp6	255	308	146	181	0.0110992	-7.32523	43.5447
atp6	255	360	146	207	0.0107381	-6.65728	20.3081
atp6	255	364	146	211	0.0167045	-6.72181	16.5375
atp6	255	369	146	216	0.0155987	-5.60143	15.3665
atp6	255	371	146	218	0.0131279	-7.7991	11.1538
atp6	255	375	146	222	0.0209711	-7.35433	12.2117
atp6	255	378	146	225	0.0139407	-6.94835	14.8429
atp6	256	266	147	155	0.0126951	0.651085	6.68215
atp6	257	260	148	151	0.0262332	-1.72424	4.7535
atp6	257	261	148	152	0.0252165	-0.380667	4.7556
atp6	257	262	148	153	0.0245681	-2.85923	4.51447
atp6	257	266	148	155	0.0212047	-0.591783	8.7077
atp6	257	267	148	156	0.0382642	-1.19881	8.35653
atp6	257	270	148	159	0.030521	-0.210158	12.4706
atp6	257	271	148	160	0.0220983	-1.88639	12.4922
atp6	257	273	148	162	0.0284629	-2.14722	16.2954
atp6	257	274	148	163	0.0292667	-0.134725	16.3892
atp6	257	275	148	164	0.0119429	-2.46319	17.8476
atp6	257	277	148	166	0.0149501	-2.93754	20.561
atp6	257	278	148	167	0.0232231	-0.23965	21.3569
atp6	257	279	148	168	0.0234436	-1.32206	23.3796
atp6	257	280	148	169	0.0117722	-2.5826	24.8935
atp6	257	349	148	196	0.0117463	-2.19449	30.3902
atp6	257	355	148	202	0.0270332	-2.39861	21.9685
atp6	257	356	148	203	0.0258424	-0.649	20.9359
atp6	257	358	148	205	0.012456	-2.31879	21.9316
atp6	257	359	148	206	0.0251072	-1.81681	18.5819
atp6	257	360	148	207	0.0115446	-2.09553	16.7666
atp6	257	362	148	209	0.0170634	-2.44985	17.0001
atp6	257	363	148	210	0.0311046	-0.504536	13.6114
atp6	257	365	148	212	0.0250604	-2.04705	15.7363
atp6	257	366	148	213	0.0204163	-1.21868	12.8952
atp6	257	372	148	219	0.0122713	-1.4808	12.8512
atp6	257	374	148	221	0.0190665	-1.05685	12.1201
atp6	258	259	149	150	0.0118074	-2.35528	1.33376
atp6	258	260	149	151	0.0282175	-2.84575	4.42512
atp6	258	261	149	152	0.0222573	-0.222979	5.62865
atp6	258	266	149	155	0.0173541	-0.143633	8.17561
atp6	258	281	149	170	0.0130668	-3.25464	26.798
atp6	258	298	149	172	0.0165017	-3.57833	30.1582
atp6	258	299	149	173	0.0152491	-2.56924	31.1161
atp6	258	359	149	206	0.0197147	-2.63331	18.5064
atp6	258	362	149	209	0.0123229	-4.32736	15.8342
atp6	258	363	149	210	0.0115116	0.0805446	12.7204
atp6	259	262	150	153	0.0108527	-5.5625	3.14116
atp6	259	342	150	189	0.0152633	-2.60759	39.1224
atp6	259	361	150	208	0.0170533	-2.931	17.3221
atp6	259	363	150	210	0.00927777	0.48333	13.4184
atp6	260	261	151	152	0.0196171	-0.110716	1.317
atp6	260	262	151	153	0.030447	-4.70192	3.7136
atp6	260	266	151	155	0.0251576	-0.618243	2.99542
atp6	260	267	151	156	0.0203581	-1.32156	5.18765
atp6	260	270	151	159	0.0318481	-0.236304	8.9298
atp6	260	271	151	160	0.0181558	-2.183	10.6348
atp6	260	273	151	162	0.0192095	-3.58391	13.3631
atp6	260	274	151	163	0.01683	0.0949871	14.5095
atp6	260	275	151	164	0.0136169	-5.08825	16.5746
atp6	260	276	151	165	0.010329	-4.19833	17.7425
atp6	260	280	151	169	0.0122226	-5.12393	22.7676
atp6	260	299	151	173	0.0143592	-2.6535	27.8813
atp6	260	301	151	175	0.0172638	-1.33429	31.1012
atp6	260	349	151	196	0.0127658	-4.06139	30.0626
atp6	260	359	151	206	0.017879	-2.79396	19.8843
atp6	260	363	151	210	0.0137962	-0.13488	14.9038
atp6	260	366	151	213	0.0131627	-1.14349	14.6107
atp6	260	372	151	219	0.0202979	-2.73098	12.3412
atp6	261	262	152	153	0.0148561	-2.58302	1.33599
atp6	261	266	152	155	0.0309195	1.01376	2.76492
atp6	261	267	152	156	0.025609	0.219738	2.50278
atp6	261	268	152	157	0.0181727	0.368946	4.59742
atp6	261	270	152	159	0.031432	1.15539	6.85908
atp6	261	271	152	160	0.0210974	-0.356539	8.01506
atp6	261	274	152	163	0.021224	1.30839	11.9368
atp6	261	276	152	165	0.0146664	-1.27899	15.4432
atp6	261	277	152	166	0.0261331	-2.58508	15.9467
atp6	261	278	152	167	0.0203147	1.63771	17.4081
atp6	261	279	152	168	0.0281028	0.0906106	19.4334
atp6	261	280	152	169	0.0171666	-2.17923	20.4185
atp6	261	355	152	202	0.016677	-1.56876	20.1694
atp6	261	356	152	203	0.0211395	0.611614	18.3444
atp6	261	358	152	205	0.0178272	-1.68391	20.035
atp6	261	362	152	209	0.0214347	-1.62381	15.6114
atp6	261	363	152	210	0.0237747	1.02724	12.3851
atp6	261	365	152	212	0.0227309	-0.772072	14.0668
atp6	261	370	152	217	0.0149839	-0.62307	12.5151
atp6	261	371	152	218	0.0104226	-0.379153	11.1214
atp6	261	373	152	220	0.0168052	-2.30602	15.3767
atp6	261	374	152	221	0.0171119	0.18511	14.2648
atp6	261	377	152	224	0.0240271	1.04822	18.7697
atp6	262	266	153	155	0.0186979	-3.54479	3.46067
atp6	262	267	153	156	0.0174728	-3.6209	3.28548
atp6	262	269	153	158	0.0136133	-5.27177	4.95845
atp6	262	270	153	159	0.0309281	-2.95579	6.48893
atp6	262	272	153	161	0.00983348	-5.19615	8.35798
atp6	262	273	153	162	0.0259592	-3.53852	10.1259
atp6	262	274	153	163	0.0213971	-2.32845	11.0187
atp6	262	275	153	164	0.0170399	-4.37981	12.4785
atp6	262	276	153	165	0.0241524	-4.05136	14.1687
atp6	262	277	153	166	0.0162252	-3.8413	15.2515
atp6	262	278	153	167	0.0120989	-3.07635	16.5829
atp6	262	279	153	168	0.0129201	-4.32351	18.2358
atp6	262	298	153	172	0.00594689	-4.87773	24.2158
atp6	262	299	153	173	0.0119261	-4.66559	25.0635
atp6	262	301	153	175	0.00939278	-4.82027	27.9381
atp6	262	349	153	196	0.0175829	-5.37666	25.8777
atp6	262	356	153	203	0.0127637	-2.96959	16.4587
atp6	262	358	153	205	0.0128327	-5.00876	17.3855
atp6	262	359	153	206	0.0158032	-4.59949	14.4619
atp6	262	360	153	207	0.0104156	-5.49367	11.8347
atp6	262	362	153	209	0.0135287	-4.54492	12.4282
atp6	262	363	153	210	0.0177087	-2.74405	9.25621
atp6	262	365	153	212	0.0321395	-4.43938	10.7831
atp6	262	371	153	218	0.011883	-5.58131	8.28084
atp6	262	374	153	221	0.0113315	-2.99801	12.1404
atp6	266	267	155	156	0.0293161	0.429869	1.32614
atp6	266	268	155	157	0.0189323	0.92337	3.2326
atp6	266	269	155	158	0.015909	0.0583697	3.26235
atp6	266	270	155	159	0.0292169	1.67736	2.88255
atp6	266	271	155	160	0.0227652	-0.732338	5.07837
atp6	266	272	155	161	0.0109775	-1.14061	7.11069
atp6	266	273	155	162	0.0275197	-2.06871	7.41699
atp6	266	274	155	163	0.0327534	1.46185	8.48174
atp6	266	275	155	164	0.0221815	-2.77909	10.7239
atp6	266	276	155	165	0.0129074	-1.764	11.7305
atp6	266	277	155	166	0.0234732	-3.79549	12.207
atp6	266	278	155	167	0.0376129	1.79608	14.055
atp6	266	279	155	168	0.029471	0.167541	15.9718
atp6	266	280	155	169	0.0186359	-3.00495	16.6369
atp6	266	281	155	170	0.0151544	-1.14606	17.7509
atp6	266	298	155	172	0.0143485	-0.626757	21.3921
atp6	266	299	155	173	0.0243879	-1.25884	21.77
atp6	266	303	155	177	0.0139838	0.871247	26.985
atp6	266	342	155	189	0.014607	0.938222	32.3546
atp6	266	349	155	196	0.0174888	-1.38839	24.106
atp6	266	351	155	198	0.012577	0.414958	23.7449
atp6	266	355	155	202	0.021067	-1.97857	18.0847
atp6	266	356	155	203	0.0299422	0.84206	15.808
atp6	266	359	155	206	0.0200141	-1.12699	15.3333
atp6	266	363	155	210	0.0213281	1.04259	11.6055
atp6	266	365	155	212	0.0162473	-1.53983	12.6181
atp6	266	378	155	225	0.00552086	-1.16592	19.3018
atp6	267	268	156	157	0.0192407	-0.199975	1.31515
atp6	267	269	156	158	0.0147882	-0.675128	3.29503
atp6	267	270	156	159	0.0412172	0.815307	3.23204
atp6	267	271	156	160	0.0366343	-1.20817	2.55849
atp6	267	272	156	161	0.00672592	-1.4623	4.90918
atp6	267	273	156	162	0.0336173	-2.39578	6.31268
atp6	267	274	156	163	0.0337602	0.702281	6.74606
atp6	267	275	156	164	0.0139509	-2.6394	8.40799
atp6	267	276	156	165	0.0160733	-2.01591	10.1587
atp6	267	277	156	166	0.0187891	-3.61571	10.9941
atp6	267	278	156	167	0.0324931	0.749996	12.2735
atp6	267	279	156	168	0.0319777	-0.535926	14.0677
atp6	267	280	156	169	0.0208356	-2.86829	15.3184
atp6	267	299	156	173	0.021066	-1.77669	20.7735
atp6	267	303	156	177	0.0218234	-0.328619	26.1374
atp6	267	355	156	202	0.0218806	-2.15702	14.8826
atp6	267	356	156	203	0.0220744	0.137867	12.7937
atp6	267	359	156	206	0.0151349	-1.53009	11.7851
atp6	267	362	156	209	0.0133139	-2.60186	10.9864
atp6	267	363	156	210	0.0275535	0.401647	8.07383
atp6	267	364	156	211	0.00975627	-1.9441	7.57754
atp6	267	365	156	212	0.022313	-1.80406	9.65344
atp6	267	367	156	214	0.0118377	-1.41471	7.9456
atp6	267	374	156	221	0.0165176	-0.666015	14.9681
atp6	268	271	157	160	0.0172555	-1.76854	3.33576
atp6	268	272	157	161	0.00977414	-3.49738	3.19049
atp6	268	274	157	163	0.00986559	1.16956	6.80292
atp6	268	275	157	164	0.00984043	-6.18009	7.92607
atp6	268	278	157	167	0.0135134	1.1878	12.3402
atp6	268	297	157	171	0.0166932	-1.11028	18.1102
atp6	268	298	157	172	0.0119215	-3.17851	19.3471
atp6	268	299	157	173	0.0141251	-2.38043	20.3605
atp6	268	303	157	177	0.0339228	-0.354978	25.9363
atp6	268	356	157	203	0.013233	0.413102	12.5029
atp6	268	359	157	206	0.0112611	-2.36778	11.3546
atp6	269	271	158	160	0.0190803	-2.47201	3.15503
atp6	269	272	158	161	0.018484	-4.01732	3.51643
atp6	269	274	158	163	0.00718852	0.543752	4.93136
atp6	269	275	158	164	0.0176361	-6.52288	6.88563
atp6	269	276	158	165	0.0177967	-4.52344	7.26076
atp6	269	277	158	166	0.0109641	-6.19179	8.25522
atp6	269	280	158	169	0.0153115	-5.70486	12.3956
atp6	269	356	158	203	0.0100451	-0.150252	12.3485
atp6	269	359	158	206	0.0100852	-2.58669	12.6066
atp6	269	360	158	207	0.0128491	-4.1116	9.46498
atp6	269	365	158	212	0.0146746	-3.45913	9.78195
atp6	269	369	158	216	0.0241074	-2.1472	11.7879
atp6	270	271	159	160	0.0206296	-0.131291	1.3249
atp6	270	273	159	162	0.0335457	-1.39821	3.04015
atp6	270	274	159	163	0.0336523	1.55352	2.55089
atp6	270	276	159	165	0.0198108	-1.01357	6.2556
atp6	270	277	159	166	0.0180168	-2.58524	6.67592
atp6	270	278	159	167	0.0244557	1.98293	8.15124
atp6	270	279	159	168	0.0315099	0.522275	10.0701
atp6	270	280	159	169	0.0160245	-1.84212	11.0847
atp6	270	281	159	170	0.00941166	-0.352585	12.2052
atp6	270	349	159	196	0.0119467	-0.598328	18.0856
atp6	270	355	159	202	0.0179285	-1.16455	12.4183
atp6	270	356	159	203	0.0204694	1.12631	10.0504
atp6	270	359	159	206	0.020874	-0.4768	10.6788
atp6	270	360	159	207	0.00989991	-0.406013	7.93681
atp6	270	362	159	209	0.0129951	-1.4608	11.0684
atp6	270	363	159	210	0.0267428	1.40349	8.89964
atp6	270	364	159	211	0.00767322	-0.621389	7.79227
atp6	270	365	159	212	0.022586	-0.74947	10.0562
atp6	270	366	159	213	0.0167721	0.700198	11.5686
atp6	270	372	159	219	0.00942121	0.431229	15.1688
atp6	270	374	159	221	0.0164593	0.22977	17.9582
atp6	271	273	160	162	0.0201866	-3.29072	3.34434
atp6	271	274	160	163	0.0254823	0.0795854	3.35523
atp6	271	276	160	165	0.0118928	-3.76112	5.32714
atp6	271	277	160	166	0.012817	-5.17909	6.98048
atp6	271	278	160	167	0.0265549	0.13471	7.84738
atp6	271	279	160	168	0.025456	-1.15135	8.95287
atp6	271	280	160	169	0.021582	-4.39391	10.6023
atp6	271	281	160	170	0.0178641	-3.01633	12.2061
atp6	271	298	160	172	0.00804685	-2.79121	15.1163
atp6	271	299	160	173	0.018957	-2.69226	16.4108
atp6	271	303	160	177	0.0182754	-1.90786	21.9683
atp6	271	342	160	189	0.010944	-2.14981	25.5889
atp6	271	345	160	192	0.018635	-1.5928	21.7594
atp6	271	355	160	202	0.0230737	-3.26376	10.2421
atp6	271	356	160	203	0.0175418	-0.591384	7.51261
atp6	271	357	160	204	0.0114148	-0.877543	7.50361
atp6	271	363	160	210	0.0204624	-0.108698	5.96583
atp6	271	365	160	212	0.0209767	-2.92543	7.16382
atp6	272	275	161	164	0.013132	-8.09393	3.31935
atp6	272	276	161	165	0.0211727	-5.38708	2.84095
atp6	272	277	161	166	0.0149049	-6.81827	5.08749
atp6	272	280	161	169	0.0150896	-6.8796	8.3741
atp6	272	281	161	170	0.0148959	-4.26304	10.4443
atp6	272	297	161	171	0.0096782	-6.28541	12.1591
atp6	272	298	161	172	0.0170193	-6.59862	13.1123
atp6	272	301	161	175	0.00905997	-5.23887	17.3313
atp6	272	303	161	177	0.0136551	-5.43159	19.8944
atp6	272	308	161	181	0.0135658	-4.8752	25.3367
atp6	272	351	161	198	0.010144	-5.73571	15.8224
atp6	272	356	161	203	0.00552869	-0.969715	8.40241
atp6	272	358	161	205	0.0106901	-6.30891	9.79647
atp6	272	359	161	206	0.00683219	-3.67049	9.17283
atp6	272	360	161	207	0.0158484	-5.04698	5.98125
atp6	272	362	161	209	0.0104495	-4.85452	8.45297
atp6	272	364	161	211	0.0157713	-5.18746	5.1149
atp6	272	369	161	216	0.0207684	-3.44121	11.558
atp6	272	375	161	222	0.0246601	-6.18035	18.2166
atp6	272	378	161	225	0.0243191	-5.12953	23.0053
atp6	273	274	162	163	0.0380897	-1.16921	1.32196
atp6	273	275	162	164	0.0178153	-4.33267	3.41051
atp6	273	276	162	165	0.0179005	-3.64668	3.38608
atp6	273	277	162	166	0.0281937	-4.34347	2.65548
atp6	273	278	162	167	0.0328487	-1.55467	4.8941
atp6	273	279	162	168	0.0248287	-2.61428	6.7534
atp6	273	280	162	169	0.0130335	-4.38966	7.13547
atp6	273	298	162	172	0.0132294	-3.97454	11.8429
atp6	273	299	162	173	0.0139631	-3.91093	12.3545
atp6	273	301	162	175	0.0193366	-3.29326	15.5196
atp6	273	349	162	196	0.0144333	-4.24578	14.9975
atp6	273	353	162	200	0.00947198	-3.95101	12.0438
atp6	273	355	162	202	0.015183	-3.92927	11.5149
atp6	273	356	162	203	0.0175718	-1.81488	8.91978
atp6	273	359	162	206	0.0195258	-3.42549	10.5231
atp6	273	360	162	207	0.0149383	-4.08807	7.7869
atp6	273	363	162	210	0.035443	-1.47989	9.33508
atp6	273	364	162	211	0.0169403	-3.99001	7.69403
atp6	273	365	162	212	0.0221493	-3.52234	9.6806
atp6	273	367	162	214	0.0163381	-2.95516	11.2588
atp6	274	275	163	164	0.0161592	-1.23689	1.31549
atp6	274	276	163	165	0.0201032	-0.835157	3.13384
atp6	274	277	163	166	0.0276906	-2.25881	2.85851
atp6	274	278	163	167	0.0430766	1.78389	2.77631
atp6	274	279	163	168	0.0405208	0.657324	4.59647
atp6	274	280	163	169	0.0253042	-1.53892	6.1816
atp6	274	281	163	170	0.0117111	-0.267158	7.25461
atp6	274	298	163	172	0.00851793	0.0805442	10.5046
atp6	274	299	163	173	0.0236663	-0.471513	11.5976
atp6	274	300	163	174	0.00580772	1.37743	12.7485
atp6	274	301	163	175	0.0176678	1.0667	14.117
atp6	274	303	163	177	0.00836758	1.03403	17.0285
atp6	274	305	163	179	0.00790373	1.03349	19.8852
atp6	274	308	163	181	0.00684172	0.578245	22.269
atp6	274	342	163	189	0.00630299	0.968638	20.9441
atp6	274	345	163	192	0.0100741	1.2311	17.2569
atp6	274	349	163	196	0.0145873	-0.33815	12.4604
atp6	274	351	163	198	0.00890527	0.697063	12.6198
atp6	274	355	163	202	0.0260438	-0.944636	8.23183
atp6	274	356	163	203	0.0244043	1.1461	5.78935
atp6	274	359	163	206	0.0226596	-0.214815	7.79303
atp6	274	362	163	209	0.0241984	-1.19878	9.0451
atp6	274	363	163	210	0.0268474	1.3764	8.9816
atp6	274	365	163	212	0.0226014	-0.472417	10.4374
atp6	274	366	163	213	0.010788	0.837987	12.2259
atp6	274	374	163	221	0.0318076	0.274057	20.9741
atp6	274	377	163	224	0.00669342	1.31644	25.4681
atp6	275	276	164	165	0.0297807	-5.97898	1.32935
atp6	275	277	164	166	0.0324498	-6.15039	3.24933
atp6	275	278	164	167	0.0219798	-1.73789	3.4173
atp6	275	279	164	168	0.01981	-3.01995	2.77281
atp6	275	280	164	169	0.0284489	-6.52282	4.40418
atp6	275	281	164	170	0.0137906	-5.67492	6.50537
atp6	275	297	164	171	0.0129153	-7.12549	7.62127
atp6	275	298	164	172	0.02804	-7.18414	8.72717
atp6	275	299	164	173	0.0291476	-4.31278	10.3091
atp6	275	301	164	175	0.0134474	-5.57389	12.8849
atp6	275	349	164	196	0.0163001	-7.14392	10.8225
atp6	275	352	164	199	0.0261674	-5.46226	8.22633
atp6	275	353	164	200	0.0140075	-7.4776	7.28481
atp6	275	355	164	202	0.00917351	-4.8495	8.10255
atp6	275	356	164	203	0.0170582	-1.9529	4.89044
atp6	275	358	164	205	0.0152004	-6.56954	6.75988
atp6	275	359	164	206	0.0124977	-4.46688	6.80345
atp6	275	360	164	207	0.0135571	-8.07523	4.815
atp6	275	362	164	209	0.0132189	-5.09038	7.52589
atp6	275	364	164	211	0.0149253	-7.53306	7.31219
atp6	275	365	164	212	0.011493	-4.53131	9.33106
atp6	275	367	164	214	0.0099831	-3.65318	11.3924
atp6	275	375	164	222	0.0123484	-8.48813	22.3271
atp6	275	378	164	225	0.0149471	-7.87429	26.9047
atp6	276	277	165	166	0.0330979	-5.50156	1.32381
atp6	276	278	165	167	0.0223974	-1.39636	3.45795
atp6	276	279	165	168	0.0243982	-2.55742	3.62249
atp6	276	280	165	169	0.0339673	-5.80095	2.74097
atp6	276	281	165	170	0.0167269	-4.49136	4.71996
atp6	276	298	165	172	0.0182152	-5.83987	7.54773
atp6	276	299	165	173	0.0160298	-3.85989	8.31476
atp6	276	301	165	175	0.0154014	-4.66123	11.6125
atp6	276	303	165	177	0.0111915	-5.65365	13.941
atp6	276	308	165	181	0.0109867	-5.34488	19.3918
atp6	276	349	165	196	0.0121188	-5.84114	11.4581
atp6	276	353	165	200	0.0112025	-5.88489	9.40604
atp6	276	355	165	202	0.0106776	-4.17704	10.1384
atp6	276	356	165	203	0.00948046	-1.51615	7.00572
atp6	276	358	165	205	0.0194024	-5.45698	8.51086
atp6	276	360	165	207	0.0158615	-5.67668	7.13039
atp6	276	364	165	211	0.00995504	-5.4042	9.14861
atp6	276	365	165	212	0.0187798	-4.07492	10.8408
atp6	276	367	165	214	0.0104581	-3.08149	13.4405
atp6	276	368	165	215	0.01221	-5.44386	14.2158
atp6	276	369	165	216	0.0118191	-4.33729	16.4483
atp6	276	372	165	219	0.0104403	-5.55547	19.901
atp6	276	374	165	221	0.0151476	-1.96279	23.0416
atp6	276	375	165	222	0.0103861	-5.77728	24.0217
atp6	277	278	166	167	0.033075	-2.89862	1.31775
atp6	277	279	166	168	0.0318718	-3.85361	3.43644
atp6	277	280	166	169	0.0288388	-6.01034	3.19762
atp6	277	281	166	170	0.00956193	-5.82256	2.71512
atp6	277	298	166	172	0.0229452	-6.41566	6.66234
atp6	277	299	166	173	0.0249388	-5.06642	7.11198
atp6	277	301	166	175	0.0228084	-5.73638	9.84404
atp6	277	308	166	181	0.00600349	-7.43206	17.6504
atp6	277	349	166	196	0.0143468	-6.87263	10.1233
atp6	277	351	166	198	0.0114215	-7.47	12.0812
atp6	277	355	166	202	0.013489	-4.90528	9.29937
atp6	277	356	166	203	0.0213102	-2.91419	6.96517
atp6	277	358	166	205	0.0316189	-6.06737	9.82864
atp6	277	359	166	206	0.0153058	-4.99937	10.728
atp6	277	360	166	207	0.0132391	-6.80191	8.75617
atp6	277	362	166	209	0.0154522	-5.27775	11.8253
atp6	277	363	166	210	0.0142549	-2.43532	12.4035
atp6	277	365	166	212	0.0154629	-4.66448	13.3258
atp6	277	367	166	214	0.0155856	-3.96742	15.496
atp6	277	372	166	219	0.0112815	-6.80643	22.019
atp6	277	373	166	220	0.0169145	-4.60449	23.8747
atp6	277	374	166	221	0.0158644	-3.07374	24.9967
atp6	277	378	166	225	0.00959834	-6.72841	30.6875
atp6	278	279	167	168	0.0433327	0.762504	1.33073
atp6	278	280	167	169	0.0272234	-2.11079	3.28837
atp6	278	281	167	170	0.0161615	-0.613002	3.27817
atp6	278	297	167	171	0.0174218	1.32811	3.06789
atp6	278	298	167	172	0.013947	0.0479501	5.14175
atp6	278	299	167	173	0.0298958	-0.381884	6.80146
atp6	278	300	167	174	0.0100828	2.09918	7.67825
atp6	278	301	167	175	0.0191372	1.54946	8.4696
atp6	278	302	167	176	0.0114076	1.69915	10.3496
atp6	278	303	167	177	0.0137194	1.37774	11.9479
atp6	278	304	167	178	0.0129656	2.41672	12.7315
atp6	278	342	167	189	0.00965852	1.06654	15.0516
atp6	278	345	167	192	0.0147957	1.75081	11.5568
atp6	278	353	167	200	0.00861648	0.646317	6.09459
atp6	278	355	167	202	0.0231119	-1.25111	6.93343
atp6	278	356	167	203	0.026662	1.3616	4.63066
atp6	278	362	167	209	0.0196095	-1.65162	11.2898
atp6	278	363	167	210	0.0235179	1.66141	12.1058
atp6	278	365	167	212	0.0190282	-0.635076	13.8263
atp6	278	374	167	221	0.0266286	0.367056	25.7624
atp6	279	280	168	169	0.0337646	-3.31396	1.31499
atp6	279	281	168	170	0.0190708	-1.73823	3.36462
atp6	279	297	168	171	0.011108	-0.596984	3.3868
atp6	279	298	168	172	0.0105867	-1.52561	3.13911
atp6	279	299	168	173	0.0293196	-1.69239	5.20471
atp6	279	301	168	175	0.0159572	-0.338465	7.61293
atp6	279	302	168	176	0.00808572	-0.299015	8.76724
atp6	279	303	168	177	0.0150979	-0.439368	10.6618
atp6	279	345	168	192	0.00943523	-0.163184	11.8725
atp6	279	349	168	196	0.00954875	-1.91085	7.12801
atp6	279	355	168	202	0.0286629	-2.15856	7.47723
atp6	279	356	168	203	0.0271273	0.187124	4.94516
atp6	279	358	168	205	0.0153123	-2.76186	7.00493
atp6	279	359	168	206	0.0146789	-1.52205	8.70133
atp6	279	362	168	209	0.0301673	-2.65293	10.793
atp6	279	363	168	210	0.024129	0.654633	12.1481
atp6	279	365	168	212	0.0190844	-1.84978	13.7956
atp6	279	374	168	221	0.0335571	-0.833738	26.5607
atp6	280	281	169	170	0.037038	-5.41481	1.31894
atp6	280	298	169	172	0.0145557	-6.93555	2.98609
atp6	280	299	169	173	0.0414985	-4.56487	2.6865
atp6	280	300	169	174	0.0132182	-6.3673	4.79439
atp6	280	303	169	177	0.0150858	-6.92096	8.33157
atp6	280	349	169	196	0.015198	-6.51498	8.72211
atp6	280	352	169	199	0.0144849	-5.68418	8.4746
atp6	280	353	169	200	0.00852332	-6.97003	8.12863
atp6	280	355	169	202	0.0197168	-4.92121	10.1172
atp6	280	356	169	203	0.0154931	-2.15549	7.72317
atp6	280	358	169	205	0.0129024	-6.43305	9.45985
atp6	280	359	169	206	0.0162765	-4.64699	11.3953
atp6	280	360	169	207	0.00890512	-6.91641	10.6645
atp6	280	362	169	209	0.0285319	-5.33274	13.17
atp6	280	363	169	210	0.0100477	-1.84976	14.614
atp6	280	365	169	212	0.0112696	-4.73407	15.7562
atp6	280	374	169	221	0.0218384	-2.66811	28.4491
atp6	281	297	170	171	0.0213784	-3.4895	1.31079
atp6	281	298	170	172	0.0143827	-4.44946	3.29313
atp6	281	299	170	173	0.0354313	-3.25132	3.16789
atp6	281	300	170	174	0.0222174	-2.87313	2.69029
atp6	281	303	170	177	0.0242581	-3.45841	7.13158
atp6	281	351	170	198	0.0114729	-3.75585	10.1575
atp6	281	352	170	199	0.0184889	-4.09465	7.74471
atp6	281	355	170	202	0.0223956	-3.51906	10.3422
atp6	281	356	170	203	0.0138878	-0.867833	8.3668
atp6	281	359	170	206	0.0109145	-3.09162	12.7446
atp6	281	360	170	207	0.0102356	-4.33194	12.0779
atp6	281	362	170	209	0.0182032	-4.30579	15.1041
atp6	281	374	170	221	0.0155984	-1.78913	30.2141
atp6	297	298	171	172	0.0210744	-4.49351	1.32291
atp6	297	299	171	173	0.0154738	-2.11826	3.29014
atp6	297	302	171	176	0.0199469	-0.29328	4.53117
atp6	297	352	171	199	0.0108905	-3.36769	6.0664
atp6	297	353	171	200	0.0180559	-3.09807	6.05889
atp6	298	299	172	173	0.0188406	-2.97906	1.32785
atp6	298	301	172	175	0.0327166	-3.20216	2.91834
atp6	298	302	172	176	0.0343027	-4.83524	2.61154
atp6	298	303	172	177	0.0155187	-4.65341	4.65403
atp6	298	308	172	181	0.00913878	-6.35864	9.82178
atp6	298	342	172	189	0.00797432	-5.75726	10.2985
atp6	298	349	172	196	0.0135876	-5.91457	6.20241
atp6	298	351	172	198	0.00972399	-6.37383	9.82867
atp6	298	356	172	203	0.00557	-0.671197	9.67662
atp6	298	358	172	205	0.0121637	-6.23761	11.3925
atp6	298	360	172	207	0.0106296	-6.83201	13.7699
atp6	298	361	172	208	0.0122755	-5.05283	14.154
atp6	298	364	172	211	0.0108024	-7.07813	18.1527
atp6	298	368	172	215	0.0125663	-5.62135	23.8752
atp6	298	372	172	219	0.0115209	-5.44927	29.7409
atp6	298	373	172	220	0.0192964	-5.32831	31.2596
atp6	299	300	173	174	0.0256178	-1.72921	1.3068
atp6	299	303	173	177	0.020085	-2.3423	2.69033
atp6	299	355	173	202	0.0159384	-3.58597	13.5359
atp6	299	356	173	203	0.0198857	-1.00154	11.7789
atp6	299	358	173	205	0.0119336	-4.16851	13.9728
atp6	299	359	173	206	0.01927	-2.89623	15.9909
atp6	299	362	173	209	0.0218913	-3.89286	18.642
atp6	299	363	173	210	0.0129539	-0.610573	20.1469
atp6	299	365	173	212	0.0175844	-3.27113	21.6488
atp6	300	301	174	175	0.0201254	1.5222	1.32122
atp6	300	302	174	176	0.0212888	1.92629	3.09096
atp6	300	303	174	177	0.017307	0.420158	3.54073
atp6	300	304	174	178	0.0206927	5.20957	2.67025
atp6	300	345	174	192	0.0225203	1.92219	6.79103
atp6	300	349	174	196	0.0225826	-3.88647	6.64969
atp6	301	304	175	178	0.0323898	3.12746	2.78408
atp6	301	346	175	193	0.0170162	3.1374	5.66737
atp6	301	349	175	196	0.0138119	-3.91462	5.99136
atp6	301	374	175	221	0.00969024	-0.483159	36.7046
atp6	302	303	176	177	0.0314844	-0.436285	1.29226
atp6	302	342	176	189	0.0195634	-1.24927	8.66658
atp6	302	349	176	196	0.0134633	-4.61821	8.33359
atp6	302	353	176	200	0.0161646	-2.68377	11.8285
atp6	302	377	176	224	0.017236	1.47219	42.6035
atp6	303	304	177	178	0.0127308	1.62949	1.32639
atp6	303	342	177	189	0.0192995	-1.10065	7.93354
atp6	303	345	177	192	0.0306294	-0.111557	8.984
atp6	304	345	178	192	0.017089	3.5714	6.8031
atp6	304	346	178	193	0.0328553	9.71975	6.48862
atp6	304	353	178	200	0.0143254	-0.985057	13.7617
atp6	304	357	178	204	0.0210046	7.89163	17.1688
atp6	305	306	179	180	0.0302788	-0.69599	1.33325
atp6	305	348	179	195	0.024434	0.213661	10.7909
atp6	306	316	180	183	0.0205696	-0.340783	4.05528
atp6	308	342	181	189	0.0348032	-2.44611	6.97218
atp6	308	344	181	191	0.0145994	-4.32104	11.0614
atp6	308	345	181	192	0.0160633	-3.23277	10.6175
atp6	308	351	181	198	0.0145073	-4.17994	17.3292
atp6	308	360	181	207	0.00972803	-4.65056	25.898
atp6	308	364	181	211	0.0164899	-5.08812	30.6866
atp6	308	369	181	216	0.0196934	-2.26201	38.4265
atp6	308	375	181	222	0.0118175	-5.73989	46.4307
atp6	326	342	188	189	0.0227036	-2.61227	1.33999
atp6	342	345	189	192	0.0163762	-0.647236	3.249
atp6	342	363	189	210	0.00887158	0.506153	26.6942
atp6	342	369	189	216	0.012248	-2.66144	35.3109
atp6	342	375	189	222	0.00693015	-5.79896	43.9808
atp6	342	377	189	224	0.0136564	0.104655	46.4474
atp6	345	356	192	203	0.00847982	0.530073	12.5198
atp6	345	372	192	219	0.0121826	-1.91286	35.7159
atp6	348	378	195	225	0.0127226	-5.65759	39.8255
atp6	349	351	196	198	0.0140958	-5.84215	3.49228
atp6	349	352	196	199	0.0288315	-4.67407	3.3709
atp6	349	353	196	200	0.0143097	-5.75395	3.26113
atp6	349	355	196	202	0.0232631	-4.22222	7.28168
atp6	349	356	196	203	0.0280636	-1.0563	7.61787
atp6	349	358	196	205	0.0221263	-6.7969	9.55231
atp6	349	359	196	206	0.0301851	-3.5794	11.2784
atp6	349	360	196	207	0.0159125	-6.78477	12.6138
atp6	349	363	196	210	0.0188933	-0.638352	17.0611
atp6	349	365	196	212	0.0249972	-3.98882	19.7329
atp6	349	366	196	213	0.0184178	-1.82452	21.2599
atp6	349	371	196	218	0.00841989	-5.81647	28.4804
atp6	349	372	196	219	0.0143607	-5.3769	30.1265
atp6	349	377	196	224	0.013829	-2.15956	36.7821
atp6	351	352	198	199	0.0143692	-4.39912	1.31985
atp6	351	353	198	200	0.0134416	-5.04014	3.12688
atp6	351	356	198	203	0.0143208	-0.00779375	5.30078
atp6	351	378	198	225	0.0153543	-5.37221	35.5648
atp6	352	353	199	200	0.0180885	-4.04014	1.32565
atp6	352	355	199	202	0.0157961	-4.23394	3.02669
atp6	352	356	199	203	0.0171561	-0.982313	2.74541
atp6	352	359	199	206	0.0217599	-3.41732	6.86311
atp6	352	367	199	214	0.0148925	-2.81742	18.1866
atp6	352	372	199	219	0.0120777	-3.65841	25.8439
atp6	353	355	200	202	0.0135883	-3.72638	3.49538
atp6	353	356	200	203	0.0161484	-0.271574	3.83139
atp6	353	358	200	205	0.0162931	-6.26959	3.00609
atp6	353	359	200	206	0.0133481	-3.1413	5.05878
atp6	353	360	200	207	0.0125827	-6.53009	6.75425
atp6	353	361	200	208	0.0203011	-4.01787	7.53258
atp6	353	364	200	211	0.0183037	-7.0089	11.9779
atp6	353	367	200	214	0.0198635	-2.81862	16.4515
atp6	353	368	200	215	0.0161692	-4.77264	18.0636
atp6	355	356	202	203	0.0432035	-1.59405	1.32176
atp6	355	358	202	205	0.0249944	-4.75818	5.11196
atp6	355	359	202	206	0.0326459	-3.38691	4.39648
atp6	355	360	202	207	0.0221237	-4.16849	4.77015
atp6	355	362	202	209	0.0325773	-4.10738	8.58144
atp6	355	363	202	210	0.0348845	-1.20183	8.98041
atp6	355	365	202	212	0.0224307	-3.41238	12.8238
atp6	355	366	202	213	0.0259621	-2.23385	13.519
atp6	355	367	202	214	0.0129167	-3.26287	14.5257
atp6	355	370	202	217	0.0348109	-2.32916	18.7239
atp6	355	371	202	218	0.010105	-3.77972	20.2791
atp6	355	373	202	220	0.0101871	-4.96544	23.1311
atp6	355	374	202	221	0.0358992	-2.33985	24.3279
atp6	356	357	203	204	0.00750031	0.712043	1.33786
atp6	356	358	203	205	0.028081	-1.74771	3.46173
atp6	356	359	203	206	0.0402443	-0.902214	3.41589
atp6	356	360	203	207	0.0224886	-1.18231	2.75282
atp6	356	362	203	209	0.0266365	-1.94249	6.38221
atp6	356	363	203	210	0.0398323	0.873797	7.37065
atp6	356	365	203	212	0.0241031	-1.13794	10.3747
atp6	356	366	203	213	0.0231428	0.215798	11.6634
atp6	356	367	203	214	0.0170948	-0.960555	12.7227
atp6	356	370	203	217	0.0245957	-0.946791	17.1847
atp6	356	374	203	221	0.0309121	-0.261614	22.8372
atp6	358	359	205	206	0.0199928	-4.24257	1.3283
atp6	358	360	205	207	0.0122698	-6.81821	3.67057
atp6	358	362	205	209	0.0262773	-5.07441	3.43343
atp6	358	363	205	210	0.0191822	-1.42704	5.4674
atp6	358	365	205	212	0.016308	-4.41025	8.38359
atp6	358	367	205	214	0.0240388	-3.65885	11.233
atp6	358	371	205	218	0.0132556	-5.93006	16.9719
atp6	358	373	205	220	0.0255388	-5.73882	19.0616
atp6	358	374	205	221	0.0150637	-2.39679	20.8648
atp6	359	360	206	207	0.0145777	-3.99569	1.32402
atp6	359	362	206	209	0.0280432	-3.79204	2.99609
atp6	359	363	206	210	0.0303361	-0.515863	2.87525
atp6	359	365	206	212	0.0212258	-2.92585	6.91889
atp6	359	366	206	213	0.0248659	-1.51331	7.38364
atp6	359	367	206	214	0.01818	-2.53	8.77502
atp6	359	368	206	215	0.0079342	-2.9521	10.9318
atp6	359	370	206	217	0.024605	-1.94909	12.8497
atp6	359	374	206	221	0.02217	-1.60109	18.6212
atp6	360	363	207	210	0.0162095	-1.04271	2.95121
atp6	360	364	207	211	0.0148315	-4.86233	2.65169
atp6	360	366	207	213	0.012241	-2.7358	6.34757
atp6	360	370	207	217	0.0157224	-2.25172	11.7535
atp6	361	369	208	216	0.0110909	-3.83024	9.04608
atp6	361	378	208	225	0.0132305	-5.43464	22.3307
atp6	362	363	209	210	0.0287766	-1.48084	1.31859
atp6	362	365	209	212	0.0167143	-3.85189	2.84929
atp6	362	366	209	213	0.0160762	-2.72668	2.852
atp6	362	370	209	217	0.0284804	-2.48029	8.71954
atp6	362	372	209	219	0.0121271	-4.57096	12.0902
atp6	362	373	209	220	0.0222976	-5.08818	12.7776
atp6	362	374	209	221	0.0402985	-2.42176	14.5647
atp6	362	375	209	222	0.0131049	-5.42017	16.3336
atp6	363	365	210	212	0.0291598	-0.672875	3.47476
atp6	363	366	210	213	0.0291582	0.646655	3.06397
atp6	363	367	210	214	0.0225924	-0.631133	2.8104
atp6	363	370	210	217	0.0276462	-0.740564	7.35597
atp6	363	374	210	221	0.0350578	0.0863119	12.8923
atp6	364	365	211	212	0.0132197	-4.57938	1.31935
atp6	364	366	211	213	0.0118704	-2.83965	3.25198
atp6	364	367	211	214	0.0251364	-3.3854	3.30895
atp6	364	368	211	215	0.0305712	-6.64138	3.332
atp6	364	369	211	216	0.0142909	-3.72446	5.4524
atp6	364	372	211	219	0.00760467	-6.35402	9.22256
atp6	364	375	211	222	0.0176141	-5.44988	13.5695
atp6	364	378	211	225	0.0107385	-5.30862	18.1122
atp6	365	366	212	213	0.0378533	-1.81897	1.33893
atp6	365	367	212	214	0.0294918	-2.86363	3.21833
atp6	365	368	212	215	0.0123061	-3.2627	3.29971
atp6	365	369	212	216	0.00778934	-3.98724	2.7965
atp6	365	370	212	217	0.020921	-1.98279	5.07663
atp6	365	374	212	221	0.0195106	-1.64817	10.5831
atp6	366	367	213	214	0.0310234	-1.88857	1.32737
atp6	366	368	213	215	0.0143118	-1.0608	3.35917
atp6	366	370	213	217	0.0387712	-1.5809	2.81636
atp6	366	371	213	218	0.0198557	-1.30615	4.82221
atp6	366	372	213	219	0.0138447	-0.747575	6.71048
atp6	366	373	213	220	0.0170886	-4.06687	7.2333
atp6	366	374	213	221	0.0189384	-0.588262	8.56825
atp6	367	368	214	215	0.0170131	-2.4789	1.32326
atp6	367	370	214	217	0.017785	-1.76408	3.10647
atp6	367	375	214	222	0.0169079	-3.56461	8.60597
atp6	368	369	215	216	0.0226959	-4.87181	1.32934
atp6	368	378	215	225	0.0117819	-6.49474	12.0038
atp6	369	370	216	217	0.013254	-1.84848	1.3319
atp6	369	371	216	218	0.0169933	-4.9459	3.2947
atp6	369	375	216	222	0.0199381	-4.07119	6.65912
atp6	369	378	216	225	0.0159392	-3.16811	10.2702
atp6	370	374	217	221	0.024602	-1.32489	2.73574
atp6	371	373	218	220	0.0189039	-6.099	3.32742
atp6	371	374	218	221	0.0105148	-1.44417	3.22726
atp6	371	375	218	222	0.0152546	-6.83558	2.89533
atp6	371	378	218	225	0.0190229	-6.48777	7.86328
atp6	372	374	219	221	0.0134075	-1.11285	3.17166
atp6	372	376	219	223	0.0195028	-4.63392	2.93166
atp6	373	374	220	221	0.0214908	-2.8758	1.32139
atp6	373	375	220	222	0.0184067	-6.58153	3.14382
atp6	373	376	220	223	0.0159498	-6.49806	3.0466
atp6	373	378	220	225	0.0150141	-6.46056	4.50136
atp6	374	376	221	223	0.0121214	-1.60411	3.6137
atp6	375	376	222	223	0.0166486	-6.46136	1.31323
atp6	375	378	222	225	0.0281934	-5.47621	3.28278
atp6	376	378	223	225	0.0146129	-5.49038	3.23165
cytb	17	20	1	2	0.0142448	2.12509	1.32405
cytb	17	98	1	70	0.0148306	0.31526	49.9183
cytb	17	129	1	85	0.01515	-2.21437	41.9593
cytb	17	150	1	106	0.0130979	-1.48462	22.0752
cytb	17	176	1	129	0.0152241	-1.19389	37.1072
cytb	17	236	1	170	0.0168191	2.06557	49.09
cytb	17	345	1	251	0.0177908	0.178299	49.9926
cytb	17	396	1	299	0.017518	0.698563	29.3908
cytb	17	456	1	328	0.0226412	1.26693	36.2551
cytb	17	460	1	332	0.0168134	2.88756	38.5999
cytb	20	40	2	17	0.0147615	5.10657	18.0518
cytb	25	259	3	185	0.0189436	6.93061	31.6393
cytb	25	269	3	195	0.017694	7.70207	19.2368
cytb	25	285	3	209	0.0220952	9.26641	29.483
cytb	26	29	4	7	0.0169862	-2.65376	2.96444
cytb	26	86	4	61	0.0170503	-1.65719	51.9666
cytb	26	146	4	102	0.0165298	-3.13945	29.1818
cytb	26	153	4	108	0.0140074	-2.1273	18.8044
cytb	26	164	4	117	0.0133677	0.0142987	23.4884
cytb	26	258	4	184	0.0150677	-1.03668	29.8271
cytb	26	308	4	232	0.0157324	0.194181	27.6448
cytb	26	396	4	299	0.0139422	-1.53631	26.6422
cytb	26	428	4	310	0.0148429	-2.09404	27.5881
cytb	26	434	4	316	0.0164714	-1.69079	34.5105
cytb	26	444	4	324	0.0217019	-4.56527	38.9105
cytb	26	456	4	328	0.0249459	-1.31695	35.5755
cytb	26	458	4	330	0.0223416	-3.15129	42.0186
cytb	26	505	4	357	0.0179424	-2.0832	39.9891
cytb	27	30	5	8	0.0227205	-7.50755	3.17629
cytb	27	31	5	9	0.0137866	-10.488	2.72621
cytb	27	34	5	12	0.0136378	-7.89814	4.20096
cytb	27	38	5	15	0.0155566	-7.00823	8.90704
cytb	27	43	5	20	0.025199	-6.1982	9.08626
cytb	27	53	5	30	0.0150691	-5.95354	30.2588
cytb	27	143	5	99	0.0109189	-6.18908	29.7385
cytb	27	149	5	105	0.0110568	-4.54447	22.9984
cytb	27	161	5	114	0.0148168	-7.19661	15.0959
cytb	27	171	5	124	0.0127312	-7.9986	28.892
cytb	27	273	5	199	0.0144699	-7.81934	9.15635
cytb	27	274	5	200	0.0185657	-4.96898	15.4584
cytb	27	276	5	202	0.0127435	-8.22375	9.82514
cytb	27	279	5	204	0.0127302	-1.70148	18.8132
cytb	27	297	5	221	0.0150335	-6.66169	13.2211
cytb	27	304	5	228	0.0133233	-1.51017	21.19
cytb	27	352	5	258	0.0168411	-8.47818	52.4949
cytb	27	389	5	293	0.00975554	-7.19017	32.8893
cytb	27	399	5	301	0.0221223	-7.11838	23.5392
cytb	27	454	5	326	0.0152927	-9.28822	37.7031
cytb	27	475	5	336	0.00822539	-7.29021	40.0777
cytb	27	480	5	341	0.0122334	-8.00976	48.5014
cytb	27	525	5	373	0.011554	-5.45958	35.3972
cytb	28	29	6	7	0.0124647	-3.48602	1.32936
cytb	28	67	6	44	0.0150511	0.955831	28.2453
cytb	28	72	6	49	0.0179832	-4.78288	28.7844
cytb	28	83	6	58	0.016377	-3.84248	45.1753
cytb	28	149	6	105	0.0332325	1.13864	23.4957
cytb	28	158	6	111	0.0201225	-2.02334	11.6468
cytb	28	161	6	114	0.0211481	-3.74945	16.2792
cytb	28	339	6	245	0.0280334	-0.477657	39.6378
cytb	28	361	6	266	0.0169302	-2.4951	51.9731
cytb	28	421	6	307	0.0297727	-2.0162	26.4513
cytb	28	422	6	308	0.0191345	-0.256434	26.439
cytb	28	429	6	311	0.0185854	-3.715	28.8556
cytb	28	431	6	313	0.0151864	-0.839288	21.768
cytb	28	433	6	315	0.0150377	-2.46068	31.6579
cytb	28	511	6	363	0.015477	-4.63125	31.8974
cytb	28	527	6	375	0.0152793	-4.87956	38.5381
cytb	29	86	7	61	0.0140884	-0.910191	50.5933
cytb	29	146	7	102	0.0159053	-2.61091	26.3255
cytb	29	153	7	108	0.0173562	-1.65689	16.4579
cytb	29	155	7	110	0.020083	-1.46038	14.8157
cytb	29	287	7	211	0.012751	-2.32362	23.8044
cytb	29	305	7	229	0.0158366	1.2838	20.9299
cytb	29	308	7	232	0.0139165	0.0911431	26.5728
cytb	29	311	7	235	0.0125758	0.963658	30.0326
cytb	29	312	7	236	0.0160009	-2.4348	30.3094
cytb	29	343	7	249	0.0142936	-4.74034	47.4365
cytb	29	529	7	377	0.0155576	-3.87909	34.8207
cytb	30	31	8	9	0.0155579	-10.2744	1.31355
cytb	30	32	8	10	0.0154349	-5.10612	3.19572
cytb	30	34	8	12	0.0152995	-7.31154	5.92297
cytb	30	40	8	17	0.0113434	-3.5105	12.5885
cytb	30	43	8	20	0.0238748	-6.11008	10.1908
cytb	30	44	8	21	0.0136932	-4.22502	15.1897
cytb	30	73	8	50	0.013706	-5.63435	31.8468
cytb	30	108	8	79	0.0235024	-6.22784	37.2934
cytb	30	129	8	85	0.0196869	-4.06976	37.295
cytb	30	150	8	106	0.0199037	-2.76547	16.9273
cytb	30	158	8	111	0.0158233	-5.70967	7.81994
cytb	30	233	8	168	0.0181936	-6.99688	46.2062
cytb	30	237	8	171	0.0124142	-8.4151	44.771
cytb	30	296	8	220	0.0146435	-6.6161	18.3685
cytb	30	307	8	231	0.0166994	-3.91639	29.7918
cytb	30	369	8	273	0.00921021	-1.25824	33.6459
cytb	30	375	8	279	0.011231	-4.31514	39.6205
cytb	30	475	8	336	0.00809274	-7.05683	38.0184
cytb	31	72	9	49	0.0127863	-10.8388	26.6304
cytb	31	159	9	112	0.0147649	-9.37061	10.5472
cytb	31	184	9	133	0.0197651	-7.74557	34.6294
cytb	31	200	9	147	0.0243322	-4.36878	34.5904
cytb	31	273	9	199	0.0157592	-9.47882	4.62573
cytb	31	353	9	259	0.0129574	-8.83861	46.1531
cytb	31	454	9	326	0.0150728	-9.65982	33.6978
cytb	31	476	9	337	0.0147035	-10.4676	40.0883
cytb	32	433	10	315	0.0178549	-0.525393	26.8644
cytb	32	502	10	354	0.0151217	-4.67516	37.826
cytb	33	62	11	39	0.0148008	3.93095	19.2503
cytb	33	80	11	55	0.0138025	1.70153	31.7279
cytb	33	95	11	67	0.0202601	8.82919	38.8075
cytb	33	112	11	83	0.0154404	1.05164	26.4777
cytb	33	139	11	95	0.0121044	3.35421	23.1193
cytb	33	236	11	170	0.0130534	3.52011	33.8941
cytb	33	305	11	229	0.0223928	7.05059	18.8542
cytb	33	348	11	254	0.012167	4.19203	40.362
cytb	33	391	11	295	0.019752	3.47493	22.9113
cytb	34	45	12	22	0.0121246	-1.77839	13.5233
cytb	34	50	12	27	0.011713	-6.40227	21.5084
cytb	34	73	12	50	0.0145304	-5.99567	25.1804
cytb	34	103	12	74	0.0135785	-6.21703	33.8189
cytb	34	130	12	86	0.0204321	-3.8382	29.5953
cytb	34	145	12	101	0.0143217	-5.31218	23.7962
cytb	34	159	12	112	0.0141659	-6.35769	12.6033
cytb	34	161	12	114	0.017274	-7.13325	12.9119
cytb	34	167	12	120	0.0132493	-4.68096	20.1709
cytb	34	186	12	135	0.0150653	-5.07319	39.2889
cytb	34	200	12	147	0.018436	-3.94812	32.7563
cytb	34	203	12	150	0.017433	-6.36755	28.5606
cytb	34	276	12	202	0.012148	-7.41905	7.8497
cytb	34	385	12	289	0.0180117	-5.78597	32.8669
cytb	34	480	12	341	0.0110313	-7.47687	44.7083
cytb	34	502	12	354	0.0162578	-7.34164	37.3929
cytb	36	73	13	50	0.0151426	-3.77944	28.2429
cytb	36	76	13	53	0.0425156	2.31331	30.3746
cytb	36	101	13	72	0.0165013	-0.441441	43.747
cytb	36	190	13	139	0.0121674	0.318989	41.9033
cytb	36	200	13	147	0.0145526	-3.87312	37.0292
cytb	36	272	13	198	0.0158054	-3.21435	7.68932
cytb	37	40	14	17	0.0191675	3.13804	3.81849
cytb	38	43	15	20	0.0380091	-4.27242	6.08076
cytb	38	102	15	73	0.0155622	-4.9187	32.7372
cytb	38	149	15	105	0.0168244	-3.05281	24.5673
cytb	38	292	15	216	0.0165713	-4.27004	19.0832
cytb	38	383	15	287	0.013766	-2.5445	38.7795
cytb	38	499	15	351	0.0153155	-3.74298	45.1014
cytb	40	46	17	23	0.0131785	6.8734	7.63266
cytb	40	58	17	35	0.0136772	1.54826	10.3944
cytb	40	61	17	38	0.0163678	1.94221	13.8687
cytb	40	66	17	43	0.0122607	7.27317	19.4987
cytb	40	82	17	57	0.0136306	5.04088	38.004
cytb	40	138	17	94	0.0141921	2.91871	19.6804
cytb	40	139	17	95	0.0103658	2.97433	22.2886
cytb	40	154	17	109	0.0178495	2.4398	14.0224
cytb	40	236	17	170	0.0132361	3.3604	42.3363
cytb	40	267	17	193	0.0173983	4.76292	11.0092
cytb	40	271	17	197	0.0270136	-0.711052	6.98161
cytb	40	280	17	205	0.0113719	0.832099	8.86695
cytb	40	305	17	229	0.016707	4.78752	12.9904
cytb	40	309	17	233	0.0144106	5.49709	18.9318
cytb	40	311	17	235	0.0171435	4.33763	18.8545
cytb	40	314	17	238	0.013479	3.54611	25.4177
cytb	40	365	17	270	0.00556448	-0.0549206	36.061
cytb	40	369	17	273	0.0116364	0.866751	28.9822
cytb	40	433	17	315	0.017912	2.76621	24.9649
cytb	41	46	18	23	0.0171384	2.74969	7.36298
cytb	41	50	18	27	0.0105783	-3.19254	11.8173
cytb	41	89	18	63	0.0154378	-0.6064	37.1696
cytb	41	103	18	74	0.0147514	-3.10806	29.9944
cytb	41	144	18	100	0.0143928	-2.23185	14.7847
cytb	41	171	18	124	0.0106657	-6.19244	22.6564
cytb	41	238	18	172	0.0173107	1.13724	35.398
cytb	41	274	18	200	0.0152986	-2.83017	10.444
cytb	41	394	18	297	0.0154265	-3.37176	30.0176
cytb	41	476	18	337	0.0142946	-9.31777	35.9232
cytb	41	488	18	344	0.0130064	-1.29394	47.7152
cytb	41	496	18	348	0.0152439	1.7415	45.2503
cytb	42	52	19	29	0.0176528	9.3056	18.0406
cytb	42	271	19	197	0.0195649	-0.49221	10.6732
cytb	42	528	19	376	0.0175071	8.421	40.8096
cytb	42	531	19	378	0.0183068	8.8304	40.3608
cytb	43	44	20	21	0.0192284	-4.9302	1.29373
cytb	43	71	20	48	0.01737	-0.27892	30.5059
cytb	43	205	20	152	0.0153389	-2.7163	45.1607
cytb	43	297	20	221	0.0171191	-5.6554	4.9585
cytb	43	379	20	283	0.0146033	-5.49345	46.9055
cytb	44	45	21	22	0.0348294	-1.68221	1.30613
cytb	44	47	21	24	0.0332024	-1.54001	6.40002
cytb	44	53	21	30	0.0242846	-2.72251	14.9634
cytb	44	54	21	31	0.0387703	-1.03577	10.5034
cytb	44	135	21	91	0.0182936	-1.55763	23.0607
cytb	44	141	21	97	0.019557	-1.12194	13.0677
cytb	44	147	21	103	0.0230928	-2.56768	20.4084
cytb	44	159	21	112	0.0195807	-3.41648	11.9323
cytb	44	174	21	127	0.0122393	-4.24992	28.5447
cytb	44	274	21	200	0.0132268	-2.68251	6.44236
cytb	44	280	21	205	0.0309694	-1.57153	5.96339
cytb	44	348	21	254	0.0122781	-1.77117	42.2482
cytb	44	433	21	315	0.0094092	-2.75635	21.9673
cytb	44	454	21	326	0.0115271	-5.94023	25.8739
cytb	45	47	22	24	0.0520436	-0.639056	3.82522
cytb	45	49	22	26	0.0247802	-0.711923	9.68352
cytb	45	50	22	27	0.0165733	-1.36895	7.63019
cytb	45	51	22	28	0.0238626	-2.04267	13.2023
cytb	45	53	22	30	0.0210427	-0.643194	14.8901
cytb	45	54	22	31	0.0551573	-0.590342	9.98896
cytb	45	55	22	32	0.0326014	-0.130965	13.5388
cytb	45	58	22	35	0.025916	0.0634822	12.5443
cytb	45	228	22	166	0.0339925	-1.16424	46.5806
cytb	45	284	22	208	0.0169928	-1.05628	12.6987
cytb	45	293	22	217	0.0203678	-1.37517	3.52492
cytb	45	386	22	290	0.0189366	0.208368	40.3034
cytb	45	481	22	342	0.015384	-1.49495	47.5091
cytb	46	62	23	39	0.0203773	5.56195	16.5714
cytb	46	139	23	95	0.0209121	3.89963	21.059
cytb	46	154	23	109	0.019288	4.96705	11.219
cytb	46	212	23	159	0.0155982	12.7822	46.476
cytb	46	264	23	190	0.0158904	9.86612	20.5341
cytb	46	267	23	193	0.0163348	8.47145	16.5543
cytb	46	290	23	214	0.0256154	10.6248	7.82504
cytb	47	49	24	26	0.0255869	-0.0844017	3.85425
cytb	47	50	24	27	0.0162811	-1.07499	3.55362
cytb	47	51	24	28	0.0213067	-1.7099	8.03072
cytb	47	53	24	30	0.0203571	-0.163045	11.7031
cytb	47	54	24	31	0.0649049	-0.922764	6.8834
cytb	47	55	24	32	0.039013	0.466311	10.5363
cytb	47	56	24	33	0.0176449	-1.43199	13.4952
cytb	47	58	24	35	0.0326753	0.730445	12.0437
cytb	47	386	24	290	0.0224729	0.879519	38.2511
cytb	47	389	24	293	0.0158129	-2.03315	34.2077
cytb	48	292	25	216	0.0166924	-3.20883	2.4682
cytb	49	54	26	31	0.0302007	-0.42918	6.49531
cytb	49	303	26	227	0.0164338	-0.65359	6.29653
cytb	49	496	26	348	0.0140675	1.61271	40.5045
cytb	50	51	27	28	0.0153597	-5.87446	1.3306
cytb	50	53	27	30	0.0267766	-3.43151	5.55278
cytb	50	54	27	31	0.0195521	-0.270108	4.06699
[truncated: 18,345 more rows]

## Sheet: Panel_B_discordant
protein	site 1	site 2	site 1 (pdb numeration)	site 2 (pdb numeration)	association statistic	clustering z-score	physical distance
atp6	42	44	10	12	-0.221	-3.74259	2.88817
atp6	42	51	10	15	-0.127	8.94161	4.73684
atp6	42	52	10	16	-0.297	-5.9521	6.56086
atp6	42	55	10	18	-0.253	-6.2279	9.23262
atp6	42	66	10	19	-0.197	-3.00624	10.6988
atp6	42	83	10	27	-0.323	-10.7609	23.2003
atp6	42	84	10	28	-0.087	6.49752	24.103
atp6	42	91	10	30	-0.255	3.8288	26.2202
atp6	42	106	10	36	-0.152	1.07772	36.7259
atp6	42	108	10	37	-0.281	-3.12852	35.4615
atp6	42	110	10	38	-0.139	14.0747	36.1763
atp6	42	112	10	40	-0.118	5.20652	36.3709
atp6	42	113	10	41	-0.162	-7.18692	33.4442
atp6	42	114	10	42	-0.089	12.3261	31.046
atp6	42	117	10	45	-0.091	8.35508	30.9653
atp6	42	118	10	46	-0.252	-5.10666	29.3217
atp6	42	120	10	48	-0.347	-4.09247	31.189
atp6	42	121	10	49	-0.118	10.8505	28.8925
atp6	42	128	10	55	-0.237	8.46505	34.7382
atp6	42	134	10	61	-0.087	11.5789	35.7788
atp6	42	152	10	65	-0.281	-2.15511	36.2954
atp6	42	153	10	66	-0.224	1.07403	34.8766
atp6	42	158	10	68	-0.351	-8.46283	31.2968
atp6	42	159	10	69	-0.093	4.70012	30.6487
atp6	42	165	10	75	-0.117	-3.61707	22.672
atp6	42	175	10	85	-0.2	-3.08023	15.2577
atp6	42	176	10	86	-0.131	-3.67765	16.4108
atp6	42	178	10	88	-0.178	-1.8222	17.3833
atp6	42	187	10	91	-0.14	-0.333516	12.3089
atp6	42	190	10	94	-0.275	-9.01371	14.2242
atp6	42	191	10	95	-0.261	-6.71514	11.4307
atp6	42	193	10	97	-0.095	-3.19935	13.5296
atp6	42	194	10	98	-0.292	-5.61081	14.0488
atp6	42	195	10	99	-0.381	-7.63688	11.9364
atp6	42	199	10	101	-0.099	-1.93467	15.6929
atp6	42	201	10	103	-0.245	2.03177	14.9919
atp6	42	202	10	104	-0.15	10.1887	16.9859
atp6	42	203	10	105	-0.228	-3.39633	18.9438
atp6	42	214	10	107	-0.187	-10.8252	20.9886
atp6	42	215	10	108	-0.133	4.16102	23.0733
atp6	42	216	10	109	-0.105	-2.69131	24.6991
atp6	42	217	10	110	-0.275	-2.42606	25.3636
atp6	42	219	10	112	-0.128	-0.348253	29.3442
atp6	42	220	10	113	-0.084	5.97973	29.8525
atp6	42	223	10	116	-0.189	-3.63001	34.3142
atp6	42	226	10	118	-0.349	-6.66123	33.1013
atp6	42	228	10	120	-0.145	2.72831	36.8715
atp6	42	229	10	121	-0.09	2.21493	35.5001
atp6	42	230	10	122	-0.151	-2.69295	37.5325
atp6	42	234	10	125	-0.097	3.00511	38.5947
atp6	42	236	10	127	-0.164	-2.55352	39.7699
atp6	42	238	10	129	-0.163	-4.83685	40.8635
atp6	42	240	10	131	-0.217	-5.51522	46.4111
atp6	42	243	10	134	-0.091	-5.79873	43.5719
atp6	42	244	10	135	-0.119	14.6017	45.8914
atp6	42	245	10	136	-0.102	11.3927	48.0693
atp6	42	246	10	137	-0.079	-2.82715	50.1928
atp6	42	248	10	139	-0.178	-2.88606	43.6011
atp6	42	252	10	143	-0.09	13.4731	37.8784
atp6	42	255	10	146	-0.216	-7.77792	34.4439
atp6	42	257	10	148	-0.102	-0.668027	35.3782
atp6	42	258	10	149	-0.11	0.327066	33.7404
atp6	42	259	10	150	-0.213	3.86609	30.3267
atp6	42	261	10	152	-0.086	2.42937	29.2879
atp6	42	262	10	153	-0.16	-5.28935	28.5929
atp6	42	269	10	158	-0.163	-0.921544	22.2982
atp6	42	270	10	159	-0.121	1.8897	24.1864
atp6	42	272	10	161	-0.175	-6.12145	21.6717
atp6	42	273	10	162	-0.125	-2.87093	22.0428
atp6	42	275	10	164	-0.097	-5.14866	23.2064
atp6	42	276	10	165	-0.255	-5.12921	21.2625
atp6	42	277	10	166	-0.154	-5.80641	23.0943
atp6	42	280	10	169	-0.112	-5.20626	22.4929
atp6	42	303	10	177	-0.083	4.21865	28.0118
atp6	42	308	10	181	-0.307	-2.59675	32.0173
atp6	42	316	10	183	-0.127	8.1138	33.3497
atp6	42	342	10	189	-0.186	2.18887	34.752
atp6	42	344	10	191	-0.181	5.21947	37.0949
atp6	42	351	10	198	-0.169	0.45685	32.4729
atp6	42	352	10	199	-0.103	-1.05605	30.0717
atp6	42	354	10	201	-0.143	6.83013	29.9658
atp6	42	358	10	205	-0.152	-4.47202	27.5302
atp6	42	360	10	207	-0.27	-6.74111	27.2499
atp6	42	361	10	208	-0.122	3.77683	25.7259
atp6	42	364	10	211	-0.284	-7.08209	26.4462
atp6	42	367	10	214	-0.085	-1.28548	29.2117
atp6	42	368	10	215	-0.103	1.07869	27.9425
atp6	42	369	10	216	-0.274	-5.58669	29.8313
atp6	42	371	10	218	-0.218	-1.13165	31.6654
atp6	42	372	10	219	-0.122	2.22329	31.4717
atp6	42	373	10	220	-0.138	-5.15106	33.5799
atp6	42	375	10	222	-0.249	-6.79796	34.6255
atp6	42	376	10	223	-0.16	-1.71291	35.571
atp6	42	378	10	225	-0.237	-6.09169	39.5553
atp6	43	50	11	14	-0.106	10.3584	3.20095
atp6	43	51	11	15	-0.172	1.48592	2.60127
atp6	43	52	11	16	-0.166	-7.77577	4.55981
atp6	43	78	11	24	-0.146	5.01459	16.7765
atp6	43	79	11	25	-0.21	4.15972	17.6673
atp6	43	83	11	27	-0.115	-11.3796	21.0688
atp6	43	91	11	30	-0.286	-1.67237	24.1132
atp6	43	92	11	31	-0.134	4.58923	26.3915
atp6	43	106	11	36	-0.08	-3.10984	34.5914
atp6	43	108	11	37	-0.225	-6.32115	33.0865
atp6	43	110	11	38	-0.09	4.47359	33.6718
atp6	43	112	11	40	-0.196	-0.10303	33.5916
atp6	43	114	11	42	-0.111	3.45078	28.3359
atp6	43	115	11	43	-0.162	3.04878	29.7067
atp6	43	116	11	44	-0.187	-0.0979208	30.8859
atp6	43	117	11	45	-0.134	1.10977	28.3965
atp6	43	118	11	46	-0.123	-7.94059	26.8807
atp6	43	119	11	47	-0.262	5.53898	28.6564
atp6	43	120	11	48	-0.23	-6.91176	28.9298
atp6	43	121	11	49	-0.19	2.57165	26.6958
atp6	43	122	11	50	-0.176	4.17683	27.3738
atp6	43	124	11	51	-0.189	2.78611	30.1208
atp6	43	125	11	52	-0.129	5.40743	29.9427
atp6	43	127	11	54	-0.133	1.22678	30.7841
atp6	43	128	11	55	-0.302	0.974632	33.0555
atp6	43	134	11	61	-0.143	3.75927	34.935
atp6	43	141	11	62	-0.11	4.67784	36.4327
atp6	43	142	11	63	-0.151	6.22722	38.7784
atp6	43	144	11	64	-0.249	2.64008	37.4928
atp6	43	152	11	65	-0.194	-5.42156	35.7609
atp6	43	158	11	68	-0.189	-10.1582	30.8873
atp6	43	159	11	69	-0.091	-0.0586171	29.9787
atp6	43	160	11	70	-0.213	6.19862	27.2136
atp6	43	161	11	71	-0.171	3.10096	25.9858
atp6	43	162	11	72	-0.166	3.85341	25.9515
atp6	43	164	11	74	-0.144	-0.172678	21.9095
atp6	43	165	11	75	-0.08	-6.1976	22
atp6	43	168	11	78	-0.142	1.04226	18.1204
atp6	43	170	11	80	-0.113	4.77525	19.527
atp6	43	171	11	81	-0.151	2.37006	16.5082
atp6	43	172	11	82	-0.118	7.29514	15.0862
atp6	43	174	11	84	-0.174	1.25159	16.6386
atp6	43	175	11	85	-0.125	-5.88003	13.3267
atp6	43	187	11	91	-0.089	-3.15081	10.8145
atp6	43	190	11	94	-0.181	-10.206	14.2549
atp6	43	191	11	95	-0.152	-8.0957	11.5226
atp6	43	194	11	98	-0.211	-7.81566	14.5557
atp6	43	195	11	99	-0.25	-9.81121	12.6173
atp6	43	196	11	100	-0.111	1.49106	13.0896
atp6	43	201	11	103	-0.18	-2.35654	15.6987
atp6	43	202	11	104	-0.135	2.87267	17.3948
atp6	43	203	11	105	-0.142	-5.66387	19.6221
atp6	43	204	11	106	-0.08	5.07687	20.9101
atp6	43	215	11	108	-0.158	-0.754448	23.5753
atp6	43	217	11	110	-0.121	-6.31056	26.1976
atp6	43	220	11	113	-0.083	1.52007	30.6486
atp6	43	226	11	118	-0.244	-9.2689	34.1354
atp6	43	228	11	120	-0.169	-1.80648	38.0204
atp6	43	229	11	121	-0.099	-1.79294	36.8429
atp6	43	233	11	124	-0.08	7.2828	38.2313
atp6	43	234	11	125	-0.1	-1.35264	39.5455
atp6	43	235	11	126	-0.125	-0.105495	42.0158
atp6	43	236	11	127	-0.094	-3.6125	40.3562
atp6	43	238	11	129	-0.09	-6.57812	41.4611
atp6	43	241	11	132	-0.091	-2.31551	46.4548
atp6	43	244	11	135	-0.242	4.50848	46.8525
atp6	43	245	11	136	-0.288	2.5095	49.0134
atp6	43	247	11	138	-0.166	1.62598	47.3194
atp6	43	248	11	139	-0.12	-4.42211	44.9726
atp6	43	249	11	140	-0.148	11.0962	43.9023
atp6	43	253	11	144	-0.088	-0.612788	38.876
atp6	43	255	11	146	-0.104	-9.27195	35.5187
atp6	43	259	11	150	-0.136	-1.69517	31.2535
atp6	43	269	11	158	-0.078	-3.23475	22.7629
atp6	43	272	11	161	-0.129	-7.6402	21.4997
atp6	43	273	11	162	-0.099	-3.61272	22.2513
atp6	43	274	11	163	-0.083	1.04187	24.342
atp6	43	279	11	168	-0.096	-0.306651	22.602
atp6	43	305	11	179	-0.172	0.502229	29.7228
atp6	43	308	11	181	-0.232	-6.43528	31.5089
atp6	43	316	11	183	-0.107	1.14961	32.334
atp6	43	342	11	189	-0.095	-2.41934	33.4313
atp6	43	343	11	190	-0.1	5.86054	34.3351
atp6	43	344	11	191	-0.231	-0.935915	35.731
atp6	43	346	11	193	-0.188	5.27025	30.6941
atp6	43	348	11	195	-0.19	1.98723	31.9957
atp6	43	351	11	198	-0.215	-3.84075	30.9641
atp6	43	354	11	201	-0.115	0.372714	28.5582
atp6	43	356	11	203	-0.076	0.392478	27.1543
atp6	43	357	11	204	-0.17	4.08351	25.03
atp6	43	360	11	207	-0.162	-8.33116	26.531
atp6	43	361	11	208	-0.142	-1.48895	24.7969
atp6	43	363	11	210	-0.077	0.78557	28.3271
atp6	43	364	11	211	-0.196	-8.43873	25.974
atp6	43	366	11	213	-0.079	0.535787	28.6615
atp6	43	369	11	216	-0.176	-7.37532	29.3743
atp6	43	370	11	217	-0.078	-1.3914	32.0872
atp6	43	372	11	219	-0.091	-1.46466	31.4132
atp6	43	375	11	222	-0.122	-8.57707	34.8027
atp6	43	378	11	225	-0.097	-7.4691	39.6515
atp6	43	379	11	226	-0.141	3.41783	39.344
atp6	44	45	12	13	-0.263	-4.06939	1.33249
atp6	44	50	12	14	-0.236	-3.88867	3.37809
atp6	44	67	12	20	-0.296	-3.23182	9.12932
atp6	44	72	12	21	-0.345	-3.20077	11.1568
atp6	44	77	12	23	-0.099	-6.85356	13.6542
atp6	44	78	12	24	-0.146	-4.39314	15.5371
atp6	44	79	12	25	-0.166	-4.81167	16.8581
atp6	44	84	12	28	-0.082	-6.54653	21.4234
atp6	44	92	12	31	-0.119	-4.86543	25.7804
atp6	44	114	12	42	-0.116	-4.51874	27.7843
atp6	44	119	12	47	-0.223	-3.64841	27.7417
atp6	44	121	12	49	-0.211	-5.58461	25.2449
atp6	44	122	12	50	-0.139	-4.71508	26.0138
atp6	44	131	12	58	-0.087	-4.81591	31.1312
atp6	44	133	12	60	-0.107	-4.75072	33.5624
atp6	44	141	12	62	-0.233	-4.90614	34.4869
atp6	44	142	12	63	-0.117	-4.5114	36.7763
atp6	44	144	12	64	-0.104	-4.8093	35.5521
atp6	44	159	12	69	-0.081	-6.02607	28.3127
atp6	44	160	12	70	-0.152	-1.81847	25.8145
atp6	44	162	12	72	-0.098	-3.88561	24.0506
atp6	44	163	12	73	-0.156	-4.27774	23.1443
atp6	44	166	12	76	-0.146	-2.92019	20.8168
atp6	44	167	12	77	-0.242	-4.98566	18.4776
atp6	44	170	12	80	-0.138	-3.36766	16.9813
atp6	44	172	12	82	-0.16	-4.17266	12.3663
atp6	44	173	12	83	-0.063	-1.22984	14.4929
atp6	44	174	12	84	-0.109	-4.17991	14.1509
atp6	44	200	12	102	-0.09	-4.19482	14.1867
atp6	44	204	12	106	-0.098	-5.11578	18.8621
atp6	44	220	12	113	-0.104	-4.22214	28.8487
atp6	44	221	12	114	-0.119	-4.81671	29.2654
atp6	44	222	12	115	-0.203	-4.59695	31.8232
atp6	44	224	12	117	-0.085	-3.25141	32.8496
atp6	44	232	12	123	-0.322	-5.64148	38.2629
atp6	44	233	12	124	-0.13	-3.40619	36.268
atp6	44	235	12	126	-0.103	-5.00685	39.9579
atp6	44	237	12	128	-0.083	-3.68625	37.326
atp6	44	244	12	135	-0.147	-3.72095	44.37
atp6	44	245	12	136	-0.125	-4.83245	46.6375
atp6	44	247	12	138	-0.116	-4.463	45.0197
atp6	44	249	12	140	-0.224	-2.64306	41.6251
atp6	44	251	12	142	-0.199	-4.21612	38.9993
atp6	44	252	12	143	-0.141	-4.64691	36.9976
atp6	44	254	12	145	-0.079	-0.0824777	35.9036
atp6	44	258	12	149	-0.078	-3.58847	31.8669
atp6	44	261	12	152	-0.077	-0.547295	27.5098
atp6	44	265	12	154	-0.163	-6.43341	23.5736
atp6	44	271	12	160	-0.086	-2.91994	21.7707
atp6	44	278	12	167	-0.088	-0.214345	21.8105
atp6	44	279	12	168	-0.081	-1.52116	19.3903
atp6	44	300	12	174	-0.102	-4.19309	23.993
atp6	44	304	12	178	-0.145	-4.1838	27.2685
atp6	44	343	12	190	-0.281	-5.05209	31.766
atp6	44	345	12	192	-0.109	-5.03603	30.0255
atp6	44	346	12	193	-0.169	-4.31867	27.9055
atp6	44	350	12	197	-0.218	-6.18216	25.9968
atp6	44	357	12	204	-0.099	-4.06927	21.8738
atp6	44	363	12	210	-0.076	-0.32202	25.377
atp6	44	370	12	217	-0.075	-1.77389	29.5826
atp6	45	51	13	15	-0.146	7.96405	3.28393
atp6	45	52	13	16	-0.319	-7.09073	3.24675
atp6	45	55	13	18	-0.219	-6.95554	5.17459
atp6	45	66	13	19	-0.321	-4.80877	6.84083
atp6	45	77	13	23	-0.232	-0.611615	12.5812
atp6	45	78	13	24	-0.091	11.4523	14.1553
atp6	45	83	13	27	-0.332	-10.6623	19.0188
atp6	45	84	13	28	-0.219	3.83219	19.7966
atp6	45	91	13	30	-0.304	2.07581	22.3131
atp6	45	106	13	36	-0.227	-0.418493	33.0056
atp6	45	108	13	37	-0.31	-3.85471	31.8211
atp6	45	112	13	40	-0.113	3.87789	32.8828
atp6	45	113	13	41	-0.15	-7.53336	29.9515
atp6	45	115	13	43	-0.301	10.0559	28.3733
atp6	45	116	13	44	-0.188	4.91676	29.417
atp6	45	117	13	45	-0.312	7.00112	26.9775
atp6	45	118	13	46	-0.251	-6.20647	25.1471
atp6	45	120	13	48	-0.3	-4.70522	26.8314
atp6	45	121	13	49	-0.201	8.75054	24.4938
atp6	45	122	13	50	-0.105	12.1366	24.9444
atp6	45	128	13	55	-0.089	7.46325	29.9993
atp6	45	130	13	57	-0.082	3.06595	27.8747
atp6	45	133	13	60	-0.109	6.19797	31.9239
atp6	45	141	13	62	-0.157	12.1281	32.3961
atp6	45	144	13	64	-0.088	10.178	33.195
atp6	45	152	13	65	-0.197	-2.54563	31.6458
atp6	45	153	13	66	-0.285	0.123182	30.304
atp6	45	157	13	67	-0.203	-1.56782	29.4485
atp6	45	158	13	68	-0.34	-7.21739	26.7268
atp6	45	159	13	69	-0.288	2.6429	25.9365
atp6	45	164	13	74	-0.09	3.30443	17.9983
atp6	45	165	13	75	-0.155	-4.31312	17.8597
atp6	45	175	13	85	-0.203	-3.87637	11.4952
atp6	45	178	13	88	-0.263	-2.65308	14.7415
atp6	45	187	13	91	-0.179	-0.977846	9.59529
atp6	45	189	13	93	-0.12	-3.01728	12.0794
atp6	45	190	13	94	-0.246	-8.64288	11.1514
atp6	45	191	13	95	-0.171	-6.36788	8.01564
atp6	45	193	13	97	-0.089	-3.51059	9.81375
atp6	45	194	13	98	-0.239	-5.66851	10.6183
atp6	45	195	13	99	-0.39	-7.29674	8.55392
atp6	45	201	13	103	-0.165	1.11174	11.0099
atp6	45	202	13	104	-0.095	8.19057	12.7444
atp6	45	203	13	105	-0.245	-3.25104	14.9729
atp6	45	204	13	106	-0.106	11.9516	16.2258
atp6	45	214	13	107	-0.22	-10.8607	16.9645
atp6	45	216	13	109	-0.109	-2.68885	20.7798
atp6	45	217	13	110	-0.256	-3.50223	21.5072
atp6	45	218	13	111	-0.123	7.33697	22.6572
atp6	45	219	13	112	-0.273	-1.9193	25.2329
atp6	45	220	13	113	-0.1	4.37654	25.9734
atp6	45	221	13	114	-0.185	8.35623	26.248
atp6	45	223	13	116	-0.141	-3.59888	30.3488
atp6	45	226	13	118	-0.361	-7.57163	29.5407
atp6	45	227	13	119	-0.15	2.4466	31.9266
atp6	45	229	13	121	-0.251	0.707007	32.2389
atp6	45	230	13	122	-0.174	-3.51152	34.3659
atp6	45	234	13	125	-0.193	1.89848	34.8438
atp6	45	235	13	126	-0.116	4.22443	37.312
atp6	45	236	13	127	-0.111	-2.65236	35.6747
atp6	45	238	13	129	-0.122	-4.98442	36.7817
atp6	45	240	13	131	-0.258	-6.62209	42.4023
atp6	45	241	13	132	-0.09	-0.922939	41.8662
atp6	45	243	13	134	-0.143	-5.80456	39.761
atp6	45	244	13	135	-0.166	13.3049	42.2328
atp6	45	245	13	136	-0.24	9.41802	44.349
atp6	45	246	13	137	-0.078	-2.94357	46.5703
atp6	45	248	13	139	-0.175	-2.82619	40.3597
atp6	45	251	13	142	-0.099	10.1261	36.6825
atp6	45	252	13	143	-0.087	11.9905	34.6814
atp6	45	253	13	144	-0.112	0.777371	34.3575
atp6	45	255	13	146	-0.286	-7.7692	30.8901
atp6	45	256	13	147	-0.12	2.62319	29.9215
atp6	45	257	13	148	-0.121	-0.769629	31.6226
atp6	45	258	13	149	-0.107	-0.218412	29.7551
atp6	45	259	13	150	-0.215	2.54146	26.6469
atp6	45	261	13	152	-0.097	1.94207	25.7919
atp6	45	262	13	153	-0.091	-5.30058	24.6969
atp6	45	266	13	155	-0.086	1.93248	22.1063
atp6	45	267	13	156	-0.081	0.353375	23.1672
atp6	45	268	13	157	-0.113	1.12762	19.9377
atp6	45	269	13	158	-0.2	-1.39842	18.6996
atp6	45	270	13	159	-0.107	1.6213	20.6694
atp6	45	272	13	161	-0.209	-6.41034	17.9289
atp6	45	273	13	162	-0.12	-2.94975	18.5786
atp6	45	275	13	164	-0.12	-5.66967	19.7103
atp6	45	276	13	165	-0.24	-5.10481	17.8299
atp6	45	277	13	166	-0.117	-6.16667	19.7355
atp6	45	280	13	169	-0.191	-5.35674	19.4326
atp6	45	281	13	170	-0.115	-2.2652	21.8245
atp6	45	298	13	172	-0.137	-1.81806	21.447
atp6	45	299	13	173	-0.132	-0.766809	22.1015
atp6	45	302	13	176	-0.118	5.88295	24.037
atp6	45	303	13	177	-0.165	2.89337	25.5888
atp6	45	305	13	179	-0.222	5.79667	28.4283
atp6	45	306	13	180	-0.225	8.00732	27.8755
atp6	45	308	13	181	-0.296	-3.21867	30.0151
atp6	45	316	13	183	-0.293	6.27209	31.3674
atp6	45	326	13	188	-0.253	5.8261	35.5613
atp6	45	342	13	189	-0.21	1.09646	32.0688
atp6	45	343	13	190	-0.082	14.458	33.208
atp6	45	344	13	191	-0.188	3.66727	34.2823
atp6	45	345	13	192	-0.149	5.18721	31.3037
atp6	45	348	13	195	-0.153	7.38707	30.3464
atp6	45	351	13	198	-0.168	-0.572463	29.2181
atp6	45	353	13	200	-0.089	0.261866	24.5344
atp6	45	354	13	201	-0.236	4.92827	26.5322
atp6	45	355	13	202	-0.082	-2.50796	27.6614
atp6	45	356	13	203	-0.078	0.98076	24.4444
atp6	45	358	13	205	-0.139	-4.53621	23.6807
atp6	45	359	13	206	-0.165	-1.55494	25.5219
atp6	45	360	13	207	-0.209	-6.55826	23.1056
atp6	45	361	13	208	-0.16	2.42441	21.4488
atp6	45	364	13	211	-0.246	-6.78926	21.9144
atp6	45	368	13	215	-0.126	-0.124284	23.3083
atp6	45	369	13	216	-0.251	-5.24938	25.1238
atp6	45	371	13	218	-0.161	-1.99407	27.2015
atp6	45	372	13	219	-0.16	1.05433	26.9123
atp6	45	373	13	220	-0.111	-5.22308	28.9414
atp6	45	375	13	222	-0.218	-6.83423	30.2287
atp6	45	376	13	223	-0.159	-2.37384	31.0736
atp6	45	378	13	225	-0.253	-6.09271	35.1118
atp6	50	52	14	16	-0.396	-6.72697	3.40915
atp6	50	55	14	18	-0.249	-6.90611	4.01681
atp6	50	66	14	19	-0.188	-3.7516	5.6681
atp6	50	77	14	23	-0.239	-0.0846345	11.6128
atp6	50	78	14	24	-0.167	13.1551	13.5503
atp6	50	83	14	27	-0.415	-10.9018	17.8339
atp6	50	84	14	28	-0.308	4.89	18.6661
atp6	50	91	14	30	-0.252	3.21085	20.6261
atp6	50	93	14	32	-0.12	5.9567	24.1529
atp6	50	106	14	36	-0.305	0.273351	31.0713
atp6	50	108	14	37	-0.308	-3.23424	29.9012
atp6	50	110	14	38	-0.176	14.7374	30.6877
atp6	50	112	14	40	-0.18	4.52714	31.259
atp6	50	113	14	41	-0.255	-7.48477	28.4864
atp6	50	114	14	42	-0.122	11.896	25.9095
atp6	50	115	14	43	-0.192	12.0818	26.9291
atp6	50	116	14	44	-0.134	6.51756	28.2865
atp6	50	117	14	45	-0.106	8.34006	26.0507
atp6	50	118	14	46	-0.402	-6.15261	24.1657
atp6	50	120	14	48	-0.355	-4.37148	26.2863
atp6	50	121	14	49	-0.175	11.9457	23.9917
atp6	50	122	14	50	-0.085	14.2343	24.3513
atp6	50	124	14	51	-0.083	12.0995	27.0637
atp6	50	131	14	58	-0.093	7.58228	29.9679
atp6	50	133	14	60	-0.104	7.24547	32.7561
atp6	50	141	14	62	-0.146	12.5737	32.9563
atp6	50	144	14	64	-0.173	12.103	33.9461
atp6	50	152	14	65	-0.255	-2.25575	31.9459
atp6	50	153	14	66	-0.333	0.703299	30.2562
atp6	50	157	14	67	-0.26	-0.884294	29.3941
atp6	50	158	14	68	-0.412	-7.29029	26.9986
atp6	50	159	14	69	-0.201	3.66014	26.2468
atp6	50	165	14	75	-0.207	-4.09496	18.8699
atp6	50	168	14	78	-0.129	7.33284	15.3456
atp6	50	169	14	79	-0.116	0.899283	17.0939
atp6	50	171	14	81	-0.16	9.82537	14.4928
atp6	50	175	14	85	-0.211	-3.40984	12.705
atp6	50	176	14	86	-0.127	-3.73768	13.986
atp6	50	178	14	88	-0.289	-2.33837	15.8223
atp6	50	187	14	91	-0.148	-0.582194	11.652
atp6	50	189	14	93	-0.108	-2.82853	13.9677
atp6	50	190	14	94	-0.355	-8.73271	13.4499
atp6	50	191	14	95	-0.262	-6.25886	10.1808
atp6	50	194	14	98	-0.296	-5.50656	12.5651
atp6	50	195	14	99	-0.385	-7.30874	10.3697
atp6	50	199	14	101	-0.141	-2.1918	13.7251
atp6	50	201	14	103	-0.201	1.85302	12.9037
atp6	50	203	14	105	-0.297	-3.03379	16.9181
atp6	50	214	14	107	-0.248	-11.0944	18.6088
atp6	50	215	14	108	-0.094	3.75192	20.673
atp6	50	217	14	110	-0.365	-3.03346	23.1018
atp6	50	218	14	111	-0.104	8.54153	24.0392
atp6	50	219	14	112	-0.271	-1.29829	26.7391
atp6	50	220	14	113	-0.122	4.98432	27.3929
atp6	50	221	14	114	-0.222	9.83276	27.3116
atp6	50	223	14	116	-0.197	-3.44919	31.5599
atp6	50	226	14	118	-0.482	-7.62443	30.7387
atp6	50	227	14	119	-0.207	3.46191	32.9483
atp6	50	228	14	120	-0.222	2.42442	34.9036
atp6	50	229	14	121	-0.228	1.4085	33.726
atp6	50	230	14	122	-0.256	-3.202	35.8475
atp6	50	232	14	123	-0.081	22.2736	37.2006
atp6	50	234	14	125	-0.199	2.55271	36.6425
atp6	50	236	14	127	-0.152	-2.65443	37.1565
atp6	50	238	14	129	-0.195	-4.88123	38.548
atp6	50	239	14	130	-0.127	-0.760511	41.6972
atp6	50	240	14	131	-0.297	-5.93512	44.2606
atp6	50	241	14	132	-0.081	-0.755503	43.8678
atp6	50	242	14	133	-0.089	-0.990116	42.29
atp6	50	243	14	134	-0.107	-5.73243	41.6965
atp6	50	245	14	136	-0.118	11.2105	46.2083
atp6	50	246	14	137	-0.089	-2.89364	48.3835
atp6	50	247	14	138	-0.135	5.279	44.4198
atp6	50	248	14	139	-0.176	-2.68685	42.0014
atp6	50	250	14	141	-0.12	-2.12427	40.3272
atp6	50	252	14	143	-0.129	13.0576	36.3313
atp6	50	255	14	146	-0.251	-7.63123	32.69
atp6	50	256	14	147	-0.215	3.19673	31.744
atp6	50	258	14	149	-0.183	0.0227948	31.7406
atp6	50	259	14	150	-0.24	3.41152	28.5169
atp6	50	262	14	153	-0.118	-5.23187	26.7052
atp6	50	265	14	154	-0.112	8.57822	23.5693
atp6	50	266	14	155	-0.136	2.08752	23.9646
atp6	50	268	14	157	-0.147	1.47995	22.0289
atp6	50	269	14	158	-0.261	-1.09173	20.662
atp6	50	272	14	161	-0.228	-5.80574	19.9642
atp6	50	275	14	164	-0.155	-5.4791	21.6561
atp6	50	276	14	165	-0.209	-4.87656	19.8729
atp6	50	277	14	166	-0.085	-5.93552	21.8678
atp6	50	280	14	169	-0.165	-5.45091	21.6059
atp6	50	281	14	170	-0.132	-2.18071	24.0217
atp6	50	298	14	172	-0.097	-1.36771	23.6196
atp6	50	300	14	174	-0.086	8.3085	27.1077
atp6	50	303	14	177	-0.093	3.48685	28.0827
atp6	50	305	14	179	-0.098	7.28889	30.881
atp6	50	306	14	180	-0.182	10.6022	30.4076
atp6	50	308	14	181	-0.308	-2.90174	32.5884
atp6	50	326	14	188	-0.212	7.6997	37.8508
atp6	50	342	14	189	-0.301	1.81577	34.2847
atp6	50	343	14	190	-0.15	18.9004	35.2561
atp6	50	344	14	191	-0.164	4.94072	36.313
atp6	50	345	14	192	-0.133	5.87793	33.3635
atp6	50	348	14	195	-0.154	8.82677	32.1933
atp6	50	349	14	196	-0.113	-2.82194	28.6541
atp6	50	350	14	197	-0.087	14.7495	29.1308
atp6	50	351	14	198	-0.163	0.0544853	31.0085
atp6	50	352	14	199	-0.096	-1.36653	28.6531
atp6	50	353	14	200	-0.154	0.899916	26.4172
atp6	50	354	14	201	-0.169	6.24359	28.3479
atp6	50	355	14	202	-0.115	-2.45372	29.6129
atp6	50	358	14	205	-0.173	-4.57866	25.6275
atp6	50	359	14	206	-0.188	-1.47623	27.6421
atp6	50	360	14	207	-0.294	-6.65458	25.2586
atp6	50	361	14	208	-0.125	3.21453	23.517
atp6	50	362	14	209	-0.124	-3.45837	25.3118
atp6	50	364	14	211	-0.261	-6.92838	23.8832
atp6	50	365	14	212	-0.088	-1.4812	23.9213
atp6	50	367	14	214	-0.078	-1.34075	26.5073
atp6	50	368	14	215	-0.12	0.424622	24.9105
atp6	50	369	14	216	-0.332	-5.2203	26.5715
atp6	50	370	14	217	-0.137	-0.891348	29.3241
atp6	50	371	14	218	-0.22	-1.63984	28.8485
atp6	50	372	14	219	-0.128	1.59681	28.2987
atp6	50	373	14	220	-0.151	-5.17415	30.1582
atp6	50	375	14	222	-0.274	-6.83336	31.3873
atp6	50	376	14	223	-0.2	-1.93159	32.0281
atp6	50	377	14	224	-0.096	3.7714	34.4965
atp6	50	378	14	225	-0.265	-5.90874	36.1933
atp6	51	67	15	20	-0.201	9.95464	5.17795
atp6	51	72	15	21	-0.155	11.7151	7.19748
atp6	51	77	15	23	-0.179	-4.39563	8.96196
atp6	51	78	15	24	-0.128	4.11876	11.1847
atp6	51	83	15	27	-0.086	-10.303	15.4341
atp6	51	84	15	28	-0.133	-2.04391	16.7339
atp6	51	92	15	31	-0.1	3.94074	20.866
atp6	51	93	15	32	-0.152	-1.25351	22.5055
atp6	51	108	15	37	-0.124	-4.05287	27.7691
atp6	51	110	15	38	-0.131	3.36235	28.42
atp6	51	112	15	40	-0.11	-0.233139	28.3136
atp6	51	113	15	41	-0.119	-8.29416	25.3502
atp6	51	114	15	42	-0.137	3.2432	22.9619
atp6	51	115	15	43	-0.129	2.31879	24.191
atp6	51	118	15	46	-0.12	-6.47434	21.3
atp6	51	120	15	48	-0.117	-5.17814	23.2723
atp6	51	121	15	49	-0.166	0.989831	21.031
atp6	51	122	15	50	-0.098	3.64199	21.6918
atp6	51	127	15	54	-0.145	-0.0171539	25.2501
atp6	51	129	15	56	-0.112	-2.64954	27.3404
atp6	51	133	15	60	-0.095	1.23506	30.7464
atp6	51	141	15	62	-0.169	4.04457	31.5468
atp6	51	144	15	64	-0.124	2.52198	32.9957
atp6	51	157	15	67	-0.123	-5.71836	29.0558
atp6	51	158	15	68	-0.083	-5.21931	26.408
atp6	51	159	15	69	-0.123	-1.52091	25.2142
atp6	51	161	15	71	-0.105	3.7435	21.5995
atp6	51	163	15	73	-0.1	6.59662	19.9306
atp6	51	164	15	74	-0.173	-0.79929	17.0656
atp6	51	166	15	76	-0.099	5.80892	18.3193
atp6	51	167	15	77	-0.102	5.39617	15.4557
atp6	51	170	15	80	-0.095	5.13168	14.7957
atp6	51	172	15	82	-0.175	5.31317	10.8763
atp6	51	178	15	88	-0.114	-4.40379	12.6761
atp6	51	186	15	90	-0.159	1.53124	12.2559
atp6	51	188	15	92	-0.122	-0.637691	10.3517
atp6	51	189	15	93	-0.089	-3.85246	12.3194
atp6	51	190	15	94	-0.137	-8.96087	13.5104
atp6	51	192	15	96	-0.102	-2.31678	8.65004
atp6	51	195	15	99	-0.096	-5.29351	11.1706
atp6	51	199	15	101	-0.113	-4.01218	13.5392
atp6	51	200	15	102	-0.098	2.08365	15.0055
atp6	51	203	15	105	-0.088	-2.70174	17.3052
atp6	51	216	15	109	-0.083	-3.46011	22.9549
atp6	51	217	15	110	-0.094	-5.33439	23.6386
atp6	51	219	15	112	-0.086	-4.5085	26.8471
atp6	51	220	15	113	-0.147	0.611528	27.8857
atp6	51	221	15	114	-0.144	2.04678	27.8707
atp6	51	222	15	115	-0.191	4.44927	30.2035
atp6	51	223	15	116	-0.128	-3.48438	31.9474
atp6	51	226	15	118	-0.129	-7.6164	31.6713
atp6	51	227	15	119	-0.14	-3.45742	33.8602
atp6	51	229	15	121	-0.079	-2.67452	34.8833
atp6	51	232	15	123	-0.203	5.54465	37.8423
atp6	51	233	15	124	-0.09	5.67979	35.7011
atp6	51	236	15	127	-0.114	-3.40983	37.1443
atp6	51	242	15	133	-0.097	-2.7534	42.0937
atp6	51	243	15	134	-0.094	-6.26176	41.7328
atp6	51	244	15	135	-0.102	5.40729	44.4271
atp6	51	247	15	138	-0.127	0.559636	45.2888
atp6	51	250	15	141	-0.091	-2.99966	41.117
atp6	51	251	15	142	-0.164	3.40611	39.2373
atp6	51	252	15	143	-0.149	3.66232	37.4696
atp6	51	253	15	144	-0.099	-0.37193	37.0558
atp6	51	255	15	146	-0.173	-7.91028	33.377
atp6	51	256	15	147	-0.08	-0.423193	32.4139
atp6	51	257	15	148	-0.104	-1.08072	33.6857
atp6	51	258	15	149	-0.111	-1.69837	31.5851
atp6	51	261	15	152	-0.08	0.881759	28.2019
atp6	51	265	15	154	-0.164	0.248749	23.9814
atp6	51	266	15	155	-0.086	1.1374	24.5099
atp6	51	267	15	156	-0.108	-0.102957	25.0152
atp6	51	268	15	157	-0.08	-0.0348779	21.5514
atp6	51	269	15	158	-0.089	-2.0667	20.6758
atp6	51	270	15	159	-0.091	1.24143	22.7831
atp6	51	271	15	160	-0.086	-1.39311	22.1631
atp6	51	275	15	164	-0.113	-7.16404	20.3253
atp6	51	276	15	165	-0.157	-5.43449	18.9312
atp6	51	277	15	166	-0.092	-6.63078	21.1747
atp6	51	279	15	168	-0.097	-0.182772	20.7641
atp6	51	280	15	169	-0.168	-6.30744	20.6019
atp6	51	281	15	170	-0.08	-3.04007	23.0609
atp6	51	297	15	171	-0.12	-0.36197	23.9442
atp6	51	299	15	173	-0.097	-1.89193	23.3787
atp6	51	300	15	174	-0.185	2.15423	26.1519
atp6	51	302	15	176	-0.173	0.885516	25.4253
atp6	51	303	15	177	-0.113	-0.186394	27.234
atp6	51	304	15	178	-0.134	4.89408	29.5088
atp6	51	306	15	180	-0.122	0.758057	29.3514
atp6	51	316	15	183	-0.124	0.236539	32.5343
atp6	51	326	15	188	-0.116	-0.388975	35.9048
atp6	51	343	15	190	-0.217	4.64485	32.7828
atp6	51	345	15	192	-0.142	0.95092	31.2973
atp6	51	346	15	193	-0.115	5.17528	28.8147
atp6	51	348	15	195	-0.101	1.6316	29.6913
atp6	51	349	15	196	-0.136	-4.51749	26.2518
atp6	51	350	15	197	-0.155	3.00313	26.1302
atp6	51	351	15	198	-0.089	-2.56336	28.1373
atp6	51	353	15	200	-0.152	-2.84414	23.5704
atp6	51	354	15	201	-0.079	-0.329847	25.3678
atp6	51	355	15	202	-0.106	-2.97475	27.2395
atp6	51	359	15	206	-0.079	-2.29861	24.8606
atp6	51	360	15	207	-0.092	-6.12893	23.041
atp6	51	362	15	209	-0.139	-4.32973	22.7383
atp6	51	363	15	210	-0.111	0.856438	24.592
atp6	51	365	15	212	-0.133	-2.71015	21.9438
atp6	51	366	15	213	-0.085	-0.00934957	24.4769
atp6	51	367	15	214	-0.119	-2.09505	25.2197
atp6	51	369	15	216	-0.102	-4.16798	25.113
atp6	51	370	15	217	-0.138	-1.32071	27.964
atp6	51	371	15	218	-0.121	-4.02772	28.0653
atp6	51	372	15	219	-0.13	-1.97728	27.4849
atp6	51	373	15	220	-0.094	-5.91261	29.1828
atp6	51	374	15	221	-0.107	-0.55789	31.4212
atp6	51	375	15	222	-0.09	-6.57897	31.0491
atp6	51	376	15	223	-0.119	-3.63646	31.5323
atp6	51	377	15	224	-0.121	1.10963	33.838
atp6	52	67	16	20	-0.318	-5.46685	3.04092
atp6	52	72	16	21	-0.352	-5.51364	5.14675
atp6	52	78	16	24	-0.11	-6.65304	9.46094
atp6	52	79	16	25	-0.16	-7.96797	10.8274
atp6	52	92	16	31	-0.104	-8.1686	19.8681
atp6	52	93	16	32	-0.124	-9.65588	21.4689
atp6	52	110	16	38	-0.14	-8.33947	28.1708
atp6	52	121	16	49	-0.112	-8.66067	19.5299
atp6	52	125	16	52	-0.133	-6.67871	22.3573
atp6	52	141	16	62	-0.224	-6.7687	28.9078
atp6	52	142	16	63	-0.243	-7.32793	31.3933
atp6	52	144	16	64	-0.126	-7.90351	30.255
atp6	52	160	16	70	-0.12	-3.92908	20.0587
atp6	52	162	16	72	-0.115	-6.60381	18.6257
atp6	52	163	16	73	-0.189	-7.3715	17.373
atp6	52	166	16	76	-0.124	-4.44372	15.5202
atp6	52	167	16	77	-0.255	-7.91274	12.8463
atp6	52	170	16	80	-0.092	-5.45231	12.2172
atp6	52	172	16	82	-0.249	-7.47566	8.22947
atp6	52	188	16	92	-0.113	-4.87362	8.41072
atp6	52	204	16	106	-0.196	-8.16322	16.0027
atp6	52	222	16	115	-0.225	-7.07833	27.5552
atp6	52	224	16	117	-0.185	-5.23461	29.2925
atp6	52	232	16	123	-0.242	-9.1514	35.0527
atp6	52	233	16	124	-0.174	-5.42018	32.8859
atp6	52	244	16	135	-0.13	-6.49669	41.4428
atp6	52	247	16	138	-0.177	-5.94694	42.3304
atp6	52	249	16	140	-0.299	-4.59324	39.2584
atp6	52	251	16	142	-0.172	-5.77395	36.2748
atp6	52	252	16	143	-0.187	-7.54961	34.5738
atp6	52	265	16	154	-0.12	-9.0846	20.9763
atp6	52	279	16	168	-0.077	-1.82887	18.5496
atp6	52	297	16	171	-0.108	-6.64688	21.9379
atp6	52	343	16	190	-0.242	-8.72556	31.2759
atp6	52	346	16	193	-0.092	-7.37544	27.1929
atp6	52	348	16	195	-0.093	-7.45611	27.9194
atp6	52	350	16	197	-0.179	-9.75142	24.5416
atp6	52	363	16	210	-0.095	-0.585811	21.6655
atp6	52	379	16	226	-0.083	-6.29248	32.7023
atp6	55	67	18	20	-0.261	-5.86588	3.16986
atp6	55	72	18	21	-0.306	-6.21616	3.3319
atp6	55	79	18	25	-0.141	-8.04704	7.32847
atp6	55	92	18	31	-0.088	-7.98239	16.1721
atp6	55	110	18	38	-0.156	-8.99575	24.3069
atp6	55	114	18	42	-0.079	-8.25176	19.5165
atp6	55	115	18	43	-0.103	-8.60746	20.2715
atp6	55	119	18	47	-0.194	-6.98569	19.0758
atp6	55	121	18	49	-0.094	-8.73316	17.3456
atp6	55	122	18	50	-0.148	-8.25519	17.6043
atp6	55	125	18	52	-0.191	-7.69409	20.7451
atp6	55	128	18	55	-0.085	-6.46564	23.5551
atp6	55	133	18	60	-0.13	-7.10126	27.193
atp6	55	141	18	62	-0.211	-7.86311	27.5292
atp6	55	142	18	63	-0.237	-7.87272	30.2232
atp6	55	160	18	70	-0.134	-5.14801	17.9448
atp6	55	163	18	73	-0.208	-7.71481	15.9344
atp6	55	166	18	76	-0.09	-5.30099	15.3379
atp6	55	167	18	77	-0.191	-8.33514	12.2449
atp6	55	170	18	80	-0.148	-6.33172	13.0729
atp6	55	172	18	82	-0.109	-6.93557	9.8069
atp6	55	174	18	84	-0.083	-7.27283	11.7146
atp6	55	202	18	104	-0.079	-6.56773	12.3606
atp6	55	220	18	113	-0.083	-6.61864	24.6693
atp6	55	222	18	115	-0.097	-7.58341	26.8098
atp6	55	224	18	117	-0.16	-6.35707	28.7433
atp6	55	232	18	123	-0.304	-8.836	34.7431
atp6	55	233	18	124	-0.122	-5.91836	32.6144
atp6	55	244	18	135	-0.144	-7.07454	41.9121
atp6	55	245	18	136	-0.083	-8.47102	43.7674
atp6	55	249	18	140	-0.189	-5.67328	39.6658
atp6	55	251	18	142	-0.148	-6.46629	36.5964
atp6	55	252	18	143	-0.112	-8.20951	34.9567
atp6	55	279	18	168	-0.075	-2.2406	21.8862
atp6	55	304	18	178	-0.156	-7.38283	32.0234
atp6	55	343	18	190	-0.206	-8.50635	34.5223
atp6	55	345	18	192	-0.167	-7.36527	32.9116
atp6	55	346	18	193	-0.21	-7.4815	30.3767
atp6	55	350	18	197	-0.249	-8.92807	26.9935
atp6	55	357	18	204	-0.102	-7.5253	21.5147
atp6	55	379	18	226	-0.085	-6.82294	31.6029
atp6	66	67	19	20	-0.254	-2.72717	1.30954
atp6	66	72	19	21	-0.251	-2.17564	3.38422
atp6	66	78	19	24	-0.171	-5.17614	5.15931
atp6	66	79	19	25	-0.117	-6.57178	6.63013
atp6	66	92	19	31	-0.208	-6.46906	15.1983
atp6	66	93	19	32	-0.134	-7.44686	17.013
atp6	66	110	19	38	-0.217	-6.70656	23.3979
atp6	66	114	19	42	-0.092	-5.65462	17.8467
atp6	66	119	19	47	-0.257	-4.63108	17.2602
atp6	66	121	19	49	-0.165	-7.39295	15.0113
atp6	66	122	19	50	-0.122	-5.47356	15.582
atp6	66	124	19	51	-0.138	-4.99031	18.3263
atp6	66	125	19	52	-0.214	-4.72242	18.392
atp6	66	128	19	55	-0.087	-4.60203	21.4621
atp6	66	131	19	58	-0.149	-6.26946	22.0642
atp6	66	134	19	61	-0.108	-4.73808	24.6038
atp6	66	141	19	62	-0.163	-5.46991	26.1744
atp6	66	142	19	63	-0.205	-5.30143	28.936
atp6	66	144	19	64	-0.278	-6.75723	27.9576
atp6	66	160	19	70	-0.259	-2.57184	17.3774
atp6	66	161	19	71	-0.118	-4.59989	17.1324
atp6	66	162	19	72	-0.154	-5.32069	16.5728
atp6	66	163	19	73	-0.198	-4.78834	14.5661
atp6	66	166	19	76	-0.165	-2.35338	13.3664
atp6	66	167	19	77	-0.239	-6.03709	10.1268
atp6	66	168	19	78	-0.154	-5.13319	8.90664
atp6	66	170	19	80	-0.114	-3.99244	10.3226
atp6	66	172	19	82	-0.301	-4.76414	7.54705
atp6	66	188	19	92	-0.138	-4.22142	11.3988
atp6	66	200	19	102	-0.139	-5.21887	14.3737
atp6	66	202	19	104	-0.083	-4.69118	12.9085
atp6	66	204	19	106	-0.244	-6.56934	17.3282
atp6	66	215	19	108	-0.11	-5.77987	18.0511
atp6	66	216	19	109	-0.094	-4.4645	20.6304
atp6	66	220	19	113	-0.104	-4.63784	25.217
atp6	66	224	19	117	-0.175	-3.78771	29.4078
atp6	66	232	19	123	-0.285	-6.30789	35.3259
atp6	66	233	19	124	-0.27	-3.58214	33.0578
atp6	66	235	19	126	-0.121	-6.56619	36.3414
atp6	66	239	19	130	-0.076	-2.16597	38.2066
atp6	66	247	19	138	-0.179	-5.02799	42.9451
atp6	66	249	19	140	-0.325	-2.50561	40.2796
atp6	66	252	19	143	-0.27	-5.30839	35.6193
atp6	66	256	19	147	-0.105	-5.40118	30.3387
atp6	66	265	19	154	-0.1	-6.76349	22.0028
atp6	66	278	19	167	-0.097	-0.0761242	21.6829
atp6	66	300	19	174	-0.131	-5.06016	26.4312
atp6	66	301	19	175	-0.128	-5.66782	26.5818
atp6	66	304	19	178	-0.185	-5.04681	30.1678
atp6	66	305	19	179	-0.126	-7.64021	30.173
atp6	66	343	19	190	-0.254	-6.24968	31.9569
atp6	66	345	19	192	-0.145	-4.86813	30.3606
atp6	66	346	19	193	-0.246	-5.71202	27.7731
atp6	66	348	19	195	-0.136	-6.30891	28.0812
atp6	66	350	19	197	-0.193	-6.72126	24.1348
atp6	66	352	19	199	-0.104	-5.18529	24.1811
atp6	66	353	19	200	-0.106	-7.13416	21.0702
atp6	66	357	19	204	-0.143	-5.23071	18.7578
atp6	66	365	19	212	-0.115	-4.56911	17.7565
atp6	66	379	19	226	-0.105	-4.98453	31.216
atp6	67	77	20	23	-0.117	1.34833	3.52989
atp6	67	83	20	27	-0.302	-9.51895	8.81646
atp6	67	84	20	28	-0.242	6.06966	9.45808
atp6	67	91	20	30	-0.344	4.0832	12.7114
atp6	67	93	20	32	-0.103	7.57122	15.7872
atp6	67	106	20	36	-0.249	1.64817	23.4636
atp6	67	108	20	37	-0.282	-2.11819	22.3307
atp6	67	110	20	38	-0.205	13.9334	23.4124
atp6	67	113	20	41	-0.166	-7.0045	20.9422
atp6	67	115	20	43	-0.245	11.8782	18.5027
atp6	67	116	20	44	-0.147	7.28598	19.337
atp6	67	117	20	45	-0.33	8.98723	17.1122
atp6	67	118	20	46	-0.312	-4.62062	14.7967
atp6	67	120	20	48	-0.328	-2.90826	16.3179
atp6	67	121	20	49	-0.134	11.9203	13.9242
atp6	67	122	20	50	-0.197	13.3968	14.154
atp6	67	124	20	51	-0.101	11.8682	16.7662
atp6	67	127	20	54	-0.185	8.41166	16.9505
atp6	67	128	20	55	-0.155	8.9331	19.3151
atp6	67	144	20	64	-0.132	12.4697	24.7261
atp6	67	152	20	65	-0.333	-1.35882	22.8128
atp6	67	153	20	66	-0.25	1.80388	21.3341
atp6	67	157	20	67	-0.186	0.434924	21.2656
atp6	67	158	20	68	-0.389	-7.04203	18.4283
atp6	67	159	20	69	-0.201	5.03659	16.9039
atp6	67	165	20	75	-0.253	-3.2029	9.70373
atp6	67	169	20	79	-0.113	1.89945	7.99632
atp6	67	173	20	83	-0.075	1.186	7.85596
atp6	67	175	20	85	-0.209	-2.37459	6.39754
atp6	67	176	20	86	-0.143	-3.56882	7.84359
atp6	67	177	20	87	-0.082	-3.17032	10.4044
atp6	67	178	20	88	-0.233	-1.38663	12.1831
atp6	67	187	20	91	-0.142	0.154161	11.9197
atp6	67	189	20	93	-0.102	-2.36231	12.0051
atp6	67	190	20	94	-0.202	-8.18182	13.8483
atp6	67	191	20	95	-0.275	-6.08215	10.884
atp6	67	194	20	98	-0.347	-5.26258	11.0659
atp6	67	195	20	99	-0.399	-6.29113	9.58271
atp6	67	199	20	101	-0.139	-1.55401	10.2122
atp6	67	201	20	103	-0.231	2.64269	10.4314
atp6	67	203	20	105	-0.214	-2.54366	13.2185
atp6	67	214	20	107	-0.223	-10.5694	13.9677
atp6	67	215	20	108	-0.116	4.45258	15.1228
atp6	67	216	20	109	-0.128	-2.56591	17.8198
atp6	67	217	20	110	-0.228	-1.68615	18.377
atp6	67	219	20	112	-0.145	-0.266802	20.5895
atp6	67	221	20	114	-0.123	10.4687	21.7577
atp6	67	223	20	116	-0.127	-3.27593	25.5332
atp6	67	226	20	118	-0.382	-5.46775	26.135
atp6	67	227	20	119	-0.123	4.77683	28.0442
atp6	67	228	20	120	-0.151	3.25498	30.108
atp6	67	229	20	121	-0.088	2.80251	29.8913
atp6	67	230	20	122	-0.201	-1.97392	32.2135
atp6	67	234	20	125	-0.14	3.60315	31.0042
atp6	67	238	20	129	-0.211	-4.59159	31.668
atp6	67	239	20	130	-0.078	-0.437188	34.8915
atp6	67	240	20	131	-0.149	-5.10026	37.1971
atp6	67	243	20	134	-0.142	-5.7032	35.73
atp6	67	244	20	135	-0.108	15.53	38.612
atp6	67	245	20	136	-0.218	11.635	40.366
atp6	67	246	20	137	-0.088	-2.63619	42.8205
atp6	67	247	20	138	-0.085	6.43446	39.9525
atp6	67	248	20	139	-0.175	-2.58475	38.0457
atp6	67	252	20	143	-0.121	14.0691	32.9026
atp6	67	253	20	144	-0.095	1.61113	32.5445
atp6	67	255	20	146	-0.314	-7.23505	28.255
atp6	67	257	20	148	-0.102	-0.566924	28.3165
atp6	67	259	20	150	-0.231	4.72743	24.0173
atp6	67	260	20	151	-0.087	0.901828	24.2109
atp6	67	262	20	153	-0.175	-5.23108	21.5218
atp6	67	266	20	155	-0.076	2.45929	20.754
atp6	67	268	20	157	-0.115	2.24069	16.8367
atp6	67	269	20	158	-0.233	-0.544362	16.991
atp6	67	270	20	159	-0.091	1.98352	19.0158
atp6	67	272	20	161	-0.228	-5.47859	15.2662
atp6	67	273	20	162	-0.128	-2.84785	16.4699
atp6	67	275	20	164	-0.16	-4.86796	16.9617
atp6	67	276	20	165	-0.242	-4.71699	16.2635
atp6	67	277	20	166	-0.186	-5.83775	18.7118
atp6	67	280	20	169	-0.148	-5.23466	18.9143
atp6	67	298	20	172	-0.183	-0.381896	21.7126
atp6	67	302	20	176	-0.154	8.27283	26.1061
atp6	67	303	20	177	-0.138	4.60979	27.949
atp6	67	305	20	179	-0.082	8.64939	30.0583
atp6	67	308	20	181	-0.326	-1.75827	32.8302
atp6	67	316	20	183	-0.201	8.47324	33.8295
atp6	67	326	20	188	-0.173	8.76945	35.5073
atp6	67	342	20	189	-0.264	3.00469	31.8816
atp6	67	344	20	191	-0.18	5.90831	32.6176
atp6	67	345	20	192	-0.097	7.00318	29.9522
atp6	67	351	20	198	-0.154	1.21793	25.0256
atp6	67	353	20	200	-0.122	1.97718	20.1666
atp6	67	354	20	201	-0.187	7.14308	21.8948
atp6	67	357	20	204	-0.117	13.6423	17.4236
atp6	67	358	20	205	-0.117	-4.21823	18.4892
atp6	67	360	20	207	-0.223	-6.2064	17.8525
atp6	67	361	20	208	-0.169	4.30054	15.0964
atp6	67	364	20	211	-0.223	-6.91735	15.7068
atp6	67	365	20	212	-0.117	-1.08371	14.9858
atp6	67	367	20	214	-0.081	-1.16452	18.3093
atp6	67	368	20	215	-0.139	1.45439	16.4435
atp6	67	369	20	216	-0.296	-5.05043	17.5166
atp6	67	371	20	218	-0.182	-0.659776	20.859
atp6	67	373	20	220	-0.087	-5.22756	21.4014
atp6	67	375	20	222	-0.18	-6.40485	23.702
atp6	67	376	20	223	-0.158	-1.33302	23.848
atp6	67	378	20	225	-0.321	-5.58182	28.0917
atp6	67	379	20	226	-0.102	10.6092	27.8671
atp6	72	77	21	23	-0.191	1.87183	3.28416
atp6	72	83	21	27	-0.398	-10.4083	7.18988
atp6	72	84	21	28	-0.187	8.49196	7.44846
atp6	72	91	21	30	-0.218	5.68022	10.3089
atp6	72	106	21	36	-0.22	2.38666	21.0065
atp6	72	108	21	37	-0.402	-2.11683	20.1191
atp6	72	110	21	38	-0.18	15.9312	21.2931
atp6	72	112	21	40	-0.171	6.24852	22.3538
atp6	72	113	21	41	-0.272	-6.83806	19.8982
atp6	72	116	21	44	-0.23	8.37392	18.3179
atp6	72	117	21	45	-0.154	10.9049	16.521
atp6	72	118	21	46	-0.374	-4.57369	13.8246
atp6	72	119	21	47	-0.09	19.6315	15.5546
atp6	72	120	21	48	-0.442	-2.86519	15.9226
atp6	72	121	21	49	-0.191	13.1328	13.5076
atp6	72	124	21	51	-0.099	14.2424	16.0432
atp6	72	128	21	55	-0.322	10.9361	19.0992
atp6	72	129	21	56	-0.084	1.83658	19.5828
atp6	72	134	21	61	-0.108	15.5659	21.6833
atp6	72	144	21	64	-0.199	14.5423	24.7203
atp6	72	152	21	65	-0.311	-1.23106	22.2063
atp6	72	153	21	66	-0.218	2.28687	20.2942
atp6	72	157	21	67	-0.188	1.46713	20.1322
atp6	72	158	21	68	-0.467	-7.48812	17.7844
atp6	72	159	21	69	-0.183	6.73731	16.4651
atp6	72	160	21	70	-0.181	18.1933	13.3684
atp6	72	161	21	71	-0.119	14.1412	13.4273
atp6	72	162	21	72	-0.126	12.8625	13.5164
atp6	72	165	21	75	-0.208	-3.19209	10.8793
atp6	72	168	21	78	-0.131	9.15528	7.5908
atp6	72	169	21	79	-0.138	2.4109	9.53305
atp6	72	170	21	80	-0.103	16.1496	10.4288
atp6	72	171	21	81	-0.142	12.6764	7.59964
atp6	72	174	21	84	-0.091	9.21882	10.237
atp6	72	175	21	85	-0.227	-2.29412	8.51812
atp6	72	176	21	86	-0.156	-3.59429	10.0262
atp6	72	178	21	88	-0.257	-1.06761	14.3145
atp6	72	187	21	91	-0.176	0.468362	14.493
atp6	72	188	21	92	-0.155	3.39056	12.8654
atp6	72	189	21	93	-0.093	-2.3487	14.18
atp6	72	190	21	94	-0.325	-8.72228	15.8571
atp6	72	191	21	95	-0.334	-6.36493	12.4734
atp6	72	192	21	96	-0.103	2.42753	9.73818
atp6	72	194	21	98	-0.349	-5.66136	12.7395
atp6	72	195	21	99	-0.517	-6.88584	10.576
atp6	72	199	21	101	-0.195	-1.45281	11.3131
atp6	72	201	21	103	-0.199	3.5219	10.538
atp6	72	202	21	104	-0.186	12.1826	10.791
atp6	72	203	21	105	-0.26	-2.72349	13.454
atp6	72	214	21	107	-0.331	-10.5607	13.8747
atp6	72	215	21	108	-0.123	5.57074	15.4134
atp6	72	216	21	109	-0.148	-2.55522	18.0059
atp6	72	217	21	110	-0.336	-1.26074	18.1986
atp6	72	219	21	112	-0.128	0.761364	20.7268
atp6	72	220	21	113	-0.106	6.94582	21.8573
atp6	72	221	21	114	-0.111	12.8925	21.3293
atp6	72	223	21	116	-0.209	-3.36419	25.3678
atp6	72	226	21	118	-0.491	-5.97881	25.5936
atp6	72	228	21	120	-0.215	3.72899	29.6454
atp6	72	229	21	121	-0.15	3.74474	29.4795
atp6	72	230	21	122	-0.338	-1.85517	31.8324
atp6	72	234	21	125	-0.183	4.09253	31.2184
atp6	72	235	21	126	-0.162	6.94273	33.1466
atp6	72	236	21	127	-0.218	-2.28114	30.5686
atp6	72	238	21	129	-0.212	-4.95283	32.2173
atp6	72	240	21	131	-0.336	-4.99272	37.9945
atp6	72	242	21	133	-0.117	-0.175569	36.9186
atp6	72	243	21	134	-0.143	-5.67346	36.5459
atp6	72	245	21	136	-0.18	13.9044	40.9324
atp6	72	246	21	137	-0.077	-2.66149	43.3043
atp6	72	247	21	138	-0.147	7.44444	40.3493
atp6	72	248	21	139	-0.196	-2.63692	38.2553
atp6	72	252	21	143	-0.092	16.4131	33.1509
atp6	72	253	21	144	-0.093	1.74311	32.9349
atp6	72	255	21	146	-0.304	-7.19219	28.6727
atp6	72	256	21	147	-0.155	5.27258	28.1815
atp6	72	257	21	148	-0.131	-0.559404	29.1116
atp6	72	258	21	149	-0.136	0.802483	26.4086
atp6	72	259	21	150	-0.29	5.6317	24.4785
atp6	72	262	21	153	-0.207	-5.30333	22.2674
atp6	72	265	21	154	-0.084	13.1059	20.0331
atp6	72	267	21	156	-0.129	0.802323	21.4441
atp6	72	268	21	157	-0.097	2.38268	17.7083
atp6	72	269	21	158	-0.225	-0.269361	18.0609
atp6	72	270	21	159	-0.11	2.13873	20.034
atp6	72	272	21	161	-0.298	-6.00214	16.7033
atp6	72	273	21	162	-0.154	-2.83173	17.8811
atp6	72	274	21	163	-0.117	2.23343	20.1861
atp6	72	275	21	164	-0.18	-4.67462	18.7891
atp6	72	276	21	165	-0.271	-4.76845	18.128
atp6	72	277	21	166	-0.211	-5.8298	20.5545
atp6	72	279	21	168	-0.127	1.12213	20.6057
atp6	72	280	21	169	-0.202	-4.83864	21.0018
atp6	72	281	21	170	-0.105	-1.7807	23.7825
atp6	72	298	21	172	-0.187	0.0120951	23.934
atp6	72	303	21	177	-0.157	5.57964	30.1731
atp6	72	305	21	179	-0.29	9.9535	32.3645
atp6	72	308	21	181	-0.378	-1.67015	35.1661
atp6	72	316	21	183	-0.191	10.5429	36.3223
atp6	72	326	21	188	-0.165	10.147	37.7417
atp6	72	342	21	189	-0.258	3.67259	34.1188
atp6	72	344	21	191	-0.211	7.38859	34.7987
atp6	72	348	21	195	-0.193	11.2043	29.5966
atp6	72	349	21	196	-0.126	-1.85514	26.4249
atp6	72	351	21	198	-0.257	1.74058	27.0038
atp6	72	352	21	199	-0.105	-0.738091	25.1821
atp6	72	354	21	201	-0.155	9.29858	23.7315
atp6	72	355	21	202	-0.11	-2.18291	25.2582
atp6	72	357	21	204	-0.119	16.5709	19.1588
atp6	72	358	21	205	-0.163	-4.09809	20.3807
atp6	72	359	21	206	-0.139	-1.03725	21.5215
atp6	72	360	21	207	-0.328	-6.66438	19.4761
atp6	72	361	21	208	-0.19	5.15127	16.9025
atp6	72	362	21	209	-0.13	-3.21623	18.7601
atp6	72	364	21	211	-0.301	-6.77697	17.2067
atp6	72	365	21	212	-0.089	-1.00687	16.6834
atp6	72	367	21	214	-0.11	-1.07665	19.6301
atp6	72	368	21	215	-0.155	2.07884	17.7374
atp6	72	369	21	216	-0.321	-5.36229	18.7418
atp6	72	371	21	218	-0.208	-0.235312	21.72
atp6	72	372	21	219	-0.102	3.25113	20.5676
atp6	72	373	21	220	-0.165	-5.0488	21.9954
atp6	72	375	21	222	-0.321	-6.46272	23.9862
atp6	72	376	21	223	-0.192	-0.924809	23.9212
atp6	72	378	21	225	-0.331	-5.63727	28.235
atp6	77	79	23	25	-0.175	-3.16319	3.3439
atp6	77	91	23	30	-0.156	-5.99619	8.56663
atp6	77	108	23	37	-0.092	-7.89606	17.5383
atp6	77	110	23	38	-0.115	-3.17751	18.5066
atp6	77	114	23	42	-0.191	-3.60978	12.9916
atp6	77	115	23	43	-0.172	-3.81637	13.2113
atp6	77	116	23	44	-0.125	-4.99628	13.9601
atp6	77	117	23	45	-0.134	-4.64734	11.7629
atp6	77	119	23	47	-0.194	-2.03197	11.4429
atp6	77	120	23	48	-0.126	-8.5453	11.2841
atp6	77	122	23	50	-0.194	-3.1685	9.39776
atp6	77	124	23	51	-0.202	-3.2908	12.1521
atp6	77	125	23	52	-0.248	-2.47346	12.6302
atp6	77	127	23	54	-0.092	-4.9387	13.3781
atp6	77	128	23	55	-0.25	-3.78382	15.6207
atp6	77	141	23	62	-0.112	-2.78093	21.681
atp6	77	142	23	63	-0.225	-2.30068	24.6436
atp6	77	144	23	64	-0.109	-3.59977	23.9588
atp6	77	160	23	70	-0.145	-0.689622	13.7763
atp6	77	161	23	71	-0.115	-2.87831	14.4523
atp6	77	163	23	73	-0.27	-1.64041	10.6929
atp6	77	166	23	76	-0.128	0.161318	10.5074
atp6	77	167	23	77	-0.134	-2.10641	7.11277
atp6	77	170	23	80	-0.14	-2.18401	8.50346
atp6	77	174	23	84	-0.119	-3.82943	8.47053
atp6	77	194	23	98	-0.093	-6.77067	15.3998
atp6	77	196	23	100	-0.12	-3.5004	12.5702
atp6	77	201	23	103	-0.146	-5.24697	14.3882
atp6	77	204	23	106	-0.086	-2.28648	18.5494
atp6	77	215	23	108	-0.102	-4.67515	17.8151
atp6	77	218	23	111	-0.105	-2.67943	20.309
atp6	77	219	23	112	-0.082	-6.9228	22.5763
atp6	77	221	23	114	-0.128	-4.02664	23.5593
atp6	77	222	23	115	-0.128	-1.9025	25.2135
atp6	77	224	23	117	-0.143	-0.357965	28.2998
atp6	77	228	23	120	-0.149	-4.09298	32.0648
atp6	77	232	23	123	-0.141	-1.85187	34.247
atp6	77	233	23	124	-0.148	-0.374001	31.53
atp6	77	243	23	134	-0.086	-6.68834	37.4107
atp6	77	244	23	135	-0.318	-2.73315	40.4192
atp6	77	245	23	136	-0.151	-4.0549	42.025
atp6	77	249	23	140	-0.222	1.35505	40.0061
atp6	77	251	23	142	-0.092	-0.896513	36.2589
atp6	77	252	23	143	-0.124	-2.47808	35.4928
atp6	77	259	23	150	-0.181	-5.50491	26.5468
atp6	77	269	23	158	-0.095	-4.76811	20.4019
atp6	77	270	23	159	-0.088	-0.209381	22.179
atp6	77	278	23	167	-0.096	0.313779	22.5986
atp6	77	279	23	168	-0.079	-1.51878	20.5728
atp6	77	297	23	171	-0.09	-4.32125	24.802
atp6	77	301	23	175	-0.09	-3.27643	28.0406
atp6	77	303	23	177	-0.111	-4.91227	30.3511
atp6	77	304	23	178	-0.088	-2.0159	31.95
atp6	77	308	23	181	-0.092	-7.30713	35.0972
atp6	77	316	23	183	-0.158	-4.90167	35.6432
atp6	77	342	23	189	-0.132	-5.65282	32.7609
atp6	77	343	23	190	-0.142	-2.53641	32.2024
atp6	77	344	23	191	-0.144	-5.63928	33.0889
atp6	77	346	23	193	-0.145	-2.25244	28.0491
atp6	77	348	23	195	-0.138	-3.98879	27.969
atp6	77	353	23	200	-0.101	-6.10726	20.5006
atp6	77	354	23	201	-0.137	-5.03291	21.6393
atp6	77	357	23	204	-0.084	-2.95234	17.8949
atp6	77	361	23	208	-0.103	-5.15537	15.5279
atp6	77	369	23	216	-0.1	-7.14992	17.9096
atp6	77	378	23	225	-0.119	-7.57014	28.5084
atp6	78	112	24	40	-0.1	1.73547	19.0032
atp6	78	114	24	42	-0.096	6.03392	13.834
atp6	78	115	24	43	-0.131	6.29798	13.2247
atp6	78	116	24	44	-0.081	2.55794	14.3774
atp6	78	117	24	45	-0.156	3.65107	12.9687
atp6	78	119	24	47	-0.132	9.69055	11.2866
atp6	78	120	24	48	-0.172	-4.7309	11.7869
atp6	78	124	24	51	-0.084	6.7281	11.4297
atp6	78	127	24	54	-0.102	2.66873	12.1021
atp6	78	128	24	55	-0.227	4.96486	14.6753
atp6	78	133	24	60	-0.122	3.90768	19.2703
atp6	78	141	24	62	-0.093	7.41914	19.4796
atp6	78	142	24	63	-0.126	10.4093	22.5555
atp6	78	144	24	64	-0.095	5.88998	21.652
atp6	78	152	24	65	-0.094	-2.41459	19.027
atp6	78	153	24	66	-0.113	-0.19512	17.0349
atp6	78	158	24	68	-0.135	-5.68804	15.2576
atp6	78	161	24	71	-0.093	6.65088	11.7153
atp6	78	162	24	72	-0.12	5.93735	11.4476
atp6	78	165	24	75	-0.089	-4.85324	9.05254
atp6	78	167	24	77	-0.107	9.98786	5.97392
atp6	78	174	24	84	-0.082	3.66278	9.26674
atp6	78	177	24	87	-0.108	-4.67321	12.5566
atp6	78	178	24	88	-0.131	-3.49405	13.7104
atp6	78	187	24	91	-0.171	-1.31706	17.0206
atp6	78	188	24	92	-0.121	0.440713	15.3881
atp6	78	193	24	97	-0.095	-4.1798	13.3316
atp6	78	194	24	98	-0.093	-4.82355	15.4751
atp6	78	195	24	99	-0.183	-5.99821	14.3457
atp6	78	201	24	103	-0.139	0.258647	13.4518
atp6	78	204	24	106	-0.094	6.73245	16.8181
atp6	78	214	24	107	-0.168	-11.0963	14.8958
atp6	78	217	24	110	-0.159	-3.84827	18.857
atp6	78	219	24	112	-0.162	-2.98022	20.4685
atp6	78	221	24	114	-0.132	4.71125	21.1334
atp6	78	224	24	117	-0.107	9.77277	26.0975
atp6	78	226	24	118	-0.198	-7.18756	26.0379
atp6	78	228	24	120	-0.106	1.19851	29.7589
atp6	78	229	24	121	-0.185	-0.725344	30.2076
atp6	78	232	24	123	-0.098	10.9813	32.1049
atp6	78	233	24	124	-0.088	8.79507	29.3804
atp6	78	238	24	129	-0.085	-4.90271	30.9771
atp6	78	240	24	131	-0.111	-6.53413	36.3207
atp6	78	243	24	134	-0.148	-6.01921	35.5898
atp6	78	244	24	135	-0.147	7.9336	38.5529
atp6	78	245	24	136	-0.13	5.19052	40.0486
atp6	78	247	24	138	-0.091	2.83425	40.1578
atp6	78	249	24	140	-0.106	13.5094	38.1659
atp6	78	252	24	143	-0.134	7.67469	33.6759
atp6	78	255	24	146	-0.176	-8.02585	28.8704
atp6	78	258	24	149	-0.126	-0.880752	25.8009
atp6	78	262	24	153	-0.106	-5.53949	22.4495
atp6	78	267	24	156	-0.094	0.0603784	21.9748
atp6	78	269	24	158	-0.168	-1.55741	19.52
atp6	78	272	24	161	-0.121	-5.98082	17.4099
atp6	78	275	24	164	-0.08	-6.75122	19.2618
atp6	78	276	24	165	-0.082	-5.39737	19.0269
atp6	78	277	24	166	-0.153	-6.46341	21.6767
atp6	78	278	24	167	-0.076	2.28108	22.8055
atp6	78	280	24	169	-0.13	-6.08551	21.8994
atp6	78	281	24	170	-0.095	-2.74828	24.7387
atp6	78	302	24	176	-0.095	3.2044	29.2822
atp6	78	308	24	181	-0.087	-3.0481	36.2893
atp6	78	316	24	183	-0.145	3.4117	37.1246
atp6	78	326	24	188	-0.114	2.84848	37.471
atp6	78	342	24	189	-0.08	0.3316	33.9395
atp6	78	343	24	190	-0.149	9.04759	33.3724
atp6	78	344	24	191	-0.175	1.63594	34.0519
atp6	78	350	24	197	-0.178	7.18542	24.5294
atp6	78	353	24	200	-0.107	-1.28639	20.9584
atp6	78	355	24	202	-0.089	-2.81953	24.0691
atp6	78	357	24	204	-0.094	7.46073	18.0291
atp6	78	358	24	205	-0.151	-4.95522	18.5336
atp6	78	360	24	207	-0.102	-6.27455	18.3946
atp6	78	361	24	208	-0.104	0.661594	15.1531
atp6	79	83	25	27	-0.11	-10.801	3.45758
atp6	79	84	25	28	-0.192	-0.479162	3.16122
atp6	79	93	25	32	-0.103	0.881216	7.77842
atp6	79	106	25	36	-0.148	-2.93607	15.1112
atp6	79	108	25	37	-0.153	-4.78658	14.3429
atp6	79	110	25	38	-0.186	7.2213	15.6473
atp6	79	112	25	40	-0.088	1.10914	17.5997
atp6	79	113	25	41	-0.161	-7.97378	15.717
atp6	79	114	25	42	-0.182	6.1174	12.5349
atp6	79	115	25	43	-0.146	5.3865	12.0916
atp6	79	116	25	44	-0.093	1.69608	13.9191
atp6	79	117	25	45	-0.208	3.37914	12.9009
atp6	79	118	25	46	-0.146	-7.17107	9.80573
atp6	79	120	25	48	-0.086	-5.65052	12.6634
atp6	79	121	25	49	-0.193	4.03264	10.5959
atp6	79	129	25	56	-0.126	-1.65561	17.6221
atp6	79	133	25	60	-0.157	2.91489	21.344
atp6	79	152	25	65	-0.185	-3.03001	20.8871
atp6	79	153	25	66	-0.181	-1.10926	18.5619
atp6	79	157	25	67	-0.081	-4.64038	18.8975
atp6	79	158	25	68	-0.17	-6.38815	16.8384
atp6	79	159	25	69	-0.178	-0.333032	15.2895
atp6	79	165	25	75	-0.118	-5.30632	10.5815
atp6	79	175	25	85	-0.096	-5.41254	11.108
atp6	79	176	25	86	-0.13	-4.05629	13.2429
atp6	79	178	25	88	-0.204	-3.92545	16.3655
atp6	79	186	25	90	-0.19	2.42794	19.3854
atp6	79	189	25	93	-0.137	-3.52295	18.5911
atp6	79	190	25	94	-0.193	-9.17699	20.6605
atp6	79	191	25	95	-0.171	-5.93427	18.0563
atp6	79	193	25	97	-0.115	-4.2785	15.6566
atp6	79	194	25	98	-0.142	-5.20059	17.6719
atp6	79	195	25	99	-0.129	-6.91738	15.97
atp6	79	201	25	103	-0.11	-0.413632	14.4615
atp6	79	203	25	105	-0.15	-3.05849	17.0359
atp6	79	204	25	106	-0.179	6.74554	17.8728
atp6	79	214	25	107	-0.121	-10.7389	16.0136
atp6	79	216	25	109	-0.138	-3.18561	20.1386
atp6	79	219	25	112	-0.214	-3.77918	21.7238
atp6	79	220	25	113	-0.084	1.8821	23.0847
atp6	79	221	25	114	-0.164	4.40706	21.9337
atp6	79	222	25	115	-0.141	8.28653	23.6809
atp6	79	223	25	116	-0.108	-3.58402	25.8769
atp6	79	226	25	118	-0.133	-8.47804	26.7708
atp6	79	227	25	119	-0.131	-1.67118	28.2456
atp6	79	230	25	122	-0.095	-4.87714	33.4722
atp6	79	232	25	123	-0.239	12.6297	33.2549
atp6	79	234	25	125	-0.128	0.436294	32.1625
atp6	79	236	25	127	-0.12	-3.19451	30.4913
atp6	79	238	25	129	-0.195	-4.942	32.481
atp6	79	239	25	130	-0.143	-1.18229	35.6135
atp6	79	240	25	131	-0.145	-7.13283	37.9792
atp6	79	242	25	133	-0.097	-2.21233	37.473
atp6	79	243	25	134	-0.178	-5.98045	37.3306
atp6	79	248	25	139	-0.145	-2.59365	39.7819
atp6	79	250	25	141	-0.103	-2.73573	37.9728
atp6	79	252	25	143	-0.19	7.04609	35.1232
atp6	79	253	25	144	-0.11	-0.010543	35.0354
atp6	79	255	25	146	-0.182	-8.03723	30.4232
atp6	79	256	25	147	-0.141	0.541514	30.3092
atp6	79	257	25	148	-0.086	-0.992576	30.7146
atp6	79	259	25	150	-0.188	-0.398119	26.53
atp6	79	260	25	151	-0.114	-1.14081	27.2518
atp6	79	262	25	153	-0.158	-5.36577	24.3512
atp6	79	265	25	154	-0.137	2.77602	22.7988
atp6	79	267	25	156	-0.086	0.0110941	24.0387
atp6	79	268	25	157	-0.12	0.230572	20.3467
atp6	79	270	25	159	-0.118	1.31981	23.3656
atp6	79	273	25	162	-0.143	-3.26424	21.3121
atp6	79	275	25	164	-0.155	-6.5954	21.7633
atp6	79	276	25	165	-0.238	-5.42601	21.5314
atp6	79	277	25	166	-0.125	-6.54401	24.187
atp6	79	279	25	168	-0.123	0.0606453	23.6346
atp6	79	280	25	169	-0.143	-5.99889	24.5598
atp6	79	297	25	171	-0.136	0.887871	28.0854
atp6	79	298	25	172	-0.093	-3.72307	27.326
atp6	79	299	25	173	-0.111	-1.47121	29.1568
atp6	79	302	25	176	-0.175	2.57193	31.9601
atp6	79	303	25	177	-0.151	0.690941	34.0408
atp6	79	305	25	179	-0.133	1.78552	35.7214
atp6	79	306	25	180	-0.179	3.5312	36.531
atp6	79	308	25	181	-0.137	-4.27586	38.9362
atp6	79	316	25	183	-0.145	2.43921	39.7094
atp6	79	326	25	188	-0.086	1.65861	40.1634
atp6	79	342	25	189	-0.146	-0.603292	36.6348
atp6	79	343	25	190	-0.085	9.24276	36.0402
atp6	79	344	25	191	-0.095	0.569309	36.7474
atp6	79	345	25	192	-0.115	2.22935	34.4346
atp6	79	348	25	195	-0.106	3.95133	31.3698
atp6	79	349	25	196	-0.143	-4.11587	28.558
atp6	79	352	25	199	-0.112	-2.52753	26.985
atp6	79	353	25	200	-0.157	-1.97514	23.617
atp6	79	355	25	202	-0.145	-2.80706	26.6551
atp6	79	358	25	205	-0.087	-5.12567	20.9417
atp6	79	359	25	206	-0.12	-2.04593	22.2531
atp6	79	360	25	207	-0.1	-6.52172	20.7939
atp6	79	361	25	208	-0.125	-0.0667015	17.5749
atp6	79	362	25	209	-0.116	-3.95628	19.1602
atp6	79	364	25	211	-0.179	-6.78702	18.084
atp6	79	365	25	212	-0.133	-2.28951	16.7525
atp6	79	367	25	214	-0.083	-1.86763	19.9686
atp6	79	369	25	216	-0.135	-4.71097	18.3687
atp6	79	372	25	219	-0.08	-1.05685	20.2339
atp6	79	374	25	221	-0.097	-0.343412	24.1014
atp6	79	375	25	222	-0.094	-7.11088	23.6791
atp6	79	376	25	223	-0.17	-3.25815	23.3355
atp6	79	378	25	225	-0.177	-5.94849	27.6222
atp6	83	92	27	31	-0.127	-11.0009	3.06148
atp6	83	110	27	38	-0.177	-11.9773	13.1675
atp6	83	114	27	42	-0.176	-11.032	9.99227
atp6	83	115	27	43	-0.109	-11.1452	8.78783
atp6	83	117	27	45	-0.155	-10.9113	9.14081
atp6	83	119	27	47	-0.199	-9.94006	7.05731
atp6	83	121	27	49	-0.123	-11.3948	6.30496
atp6	83	122	27	50	-0.204	-11.1258	5.63032
atp6	83	124	27	51	-0.209	-9.68548	7.7527
atp6	83	125	27	52	-0.137	-10.1605	9.72986
atp6	83	128	27	55	-0.093	-8.2382	12.0813
atp6	83	133	27	60	-0.102	-9.12862	18.3735
atp6	83	141	27	62	-0.202	-10.8895	18.7245
atp6	83	142	27	63	-0.286	-10.8384	21.6725
atp6	83	144	27	64	-0.102	-10.8476	21.4105
atp6	83	160	27	70	-0.143	-8.21657	11.3325
atp6	83	161	27	71	-0.097	-9.00615	13.4267
atp6	83	163	27	73	-0.266	-10.5622	9.87604
atp6	83	166	27	76	-0.15	-7.54805	11.66
atp6	83	167	27	77	-0.252	-11.0118	9.25413
atp6	83	168	27	78	-0.09	-8.552	9.77952
atp6	83	170	27	80	-0.181	-8.78836	11.5333
atp6	83	172	27	82	-0.186	-10.2962	11.1855
atp6	83	186	27	90	-0.117	-6.25813	20.7898
atp6	83	200	27	102	-0.115	-9.20001	21.161
atp6	83	204	27	106	-0.16	-11.0185	21.1406
atp6	83	221	27	114	-0.121	-10.8583	23.1463
atp6	83	222	27	115	-0.192	-10.9397	24.4877
atp6	83	224	27	117	-0.211	-8.99339	28.463
atp6	83	232	27	123	-0.345	-11.969	34.378
atp6	83	233	27	124	-0.227	-9.30814	31.414
atp6	83	237	27	128	-0.158	-8.17449	30.5246
atp6	83	244	27	135	-0.189	-9.90127	40.9016
atp6	83	245	27	136	-0.09	-10.9843	42.0364
atp6	83	247	27	138	-0.145	-8.47918	42.7521
atp6	83	249	27	140	-0.296	-9.34289	41.2841
atp6	83	251	27	142	-0.157	-9.6242	37.2641
atp6	83	252	27	143	-0.212	-11.0954	37.0013
atp6	83	265	27	154	-0.115	-10.9616	25.4525
atp6	83	300	27	174	-0.138	-8.80625	32.8336
atp6	83	301	27	175	-0.085	-8.1697	32.4831
atp6	83	302	27	176	-0.102	-10.2606	32.9401
atp6	83	305	27	179	-0.083	-11.2491	36.3675
atp6	83	306	27	180	-0.089	-11.9408	37.418
atp6	83	316	27	183	-0.173	-11.4672	40.2434
atp6	83	343	27	190	-0.333	-11.0948	35.6249
atp6	83	346	27	193	-0.232	-10.8953	31.5893
atp6	83	348	27	195	-0.136	-10.3738	31.1255
atp6	83	350	27	197	-0.232	-12.1346	26.8082
atp6	83	357	27	204	-0.114	-9.74368	20.8152
atp6	84	110	28	38	-0.138	-0.573644	14.4092
atp6	84	112	28	40	-0.18	-2.91797	16.752
atp6	84	114	28	42	-0.083	-0.326758	11.8647
atp6	84	115	28	43	-0.104	-1.36372	10.812
atp6	84	116	28	44	-0.09	-3.11574	12.1929
atp6	84	119	28	47	-0.175	2.04437	9.10663
atp6	84	125	28	52	-0.086	1.40594	11.1759
atp6	84	127	28	54	-0.114	-3.29518	10.8035
atp6	84	128	28	55	-0.197	-1.03225	13.3394
atp6	84	129	28	56	-0.148	-3.96839	14.659
atp6	84	131	28	58	-0.2	-2.10798	14.7467
atp6	84	134	28	61	-0.177	0.709927	17.5212
atp6	84	141	28	62	-0.155	0.691247	18.4537
atp6	84	142	28	63	-0.221	1.51902	21.5233
atp6	84	144	28	64	-0.121	-1.69419	20.7263
atp6	84	160	28	70	-0.221	4.12965	9.77211
atp6	84	161	28	71	-0.097	0.239373	11.8121
atp6	84	162	28	72	-0.194	-0.189537	12.0928
atp6	84	163	28	73	-0.195	2.89231	9.23096
atp6	84	167	28	77	-0.115	1.35253	9.0336
atp6	84	169	28	79	-0.105	-4.0796	11.8474
atp6	84	172	28	82	-0.191	2.11875	11.7699
atp6	84	173	28	83	-0.079	-0.32279	14.4873
atp6	84	174	28	84	-0.14	-1.46153	14.3095
atp6	84	196	28	100	-0.102	-1.07277	17.6744
atp6	84	200	28	102	-0.216	-0.838162	20.7629
atp6	84	202	28	104	-0.208	-0.287168	17.3815
atp6	84	204	28	106	-0.096	-0.0873277	19.7661
atp6	84	224	28	117	-0.272	2.93461	26.803
atp6	84	226	28	118	-0.08	-10.4143	26.476
atp6	84	229	28	121	-0.083	-4.61111	31.1561
atp6	84	232	28	123	-0.144	2.11499	32.8467
atp6	84	233	28	124	-0.147	2.85357	30.0159
atp6	84	236	28	127	-0.11	-4.05981	29.1387
atp6	84	244	28	135	-0.243	1.24981	39.9038
atp6	84	245	28	136	-0.177	-1.731	40.9379
atp6	84	247	28	138	-0.099	-1.30283	41.5399
atp6	84	249	28	140	-0.275	5.71239	40.0551
atp6	84	252	28	143	-0.091	0.643726	35.7622
atp6	84	260	28	151	-0.121	-2.86433	28.8558
atp6	84	265	28	154	-0.145	-2.22772	24.6557
atp6	84	266	28	155	-0.081	0.491073	26.8076
atp6	84	278	28	167	-0.101	1.17394	27.5822
atp6	84	279	28	168	-0.133	-0.741755	25.8961
atp6	84	299	28	173	-0.086	-2.41188	31.9278
atp6	84	301	28	175	-0.129	-1.77631	34.1554
atp6	84	305	28	179	-0.084	-3.40587	38.2513
atp6	84	326	28	188	-0.103	-3.29041	41.9544
atp6	84	346	28	193	-0.127	1.18986	33.4148
atp6	84	350	28	197	-0.08	-0.497979	28.421
atp6	84	352	28	199	-0.131	-4.09935	28.2933
atp6	84	353	28	200	-0.085	-4.87535	24.8408
atp6	84	357	28	204	-0.135	0.270359	21.7562
atp6	84	372	28	219	-0.085	-4.04957	19.186
atp6	84	374	28	221	-0.077	-1.02228	22.7708
atp6	84	378	28	225	-0.116	-6.69594	25.5819
atp6	84	379	28	226	-0.084	-0.160402	24.1077
atp6	91	92	30	31	-0.103	-1.08331	1.32178
atp6	91	110	30	38	-0.092	-2.01976	8.16203
atp6	91	114	30	42	-0.108	-1.49355	7.56974
atp6	91	121	30	49	-0.132	-3.25578	8.42423
atp6	91	125	30	52	-0.13	0.203849	11.2428
atp6	91	128	30	55	-0.104	-0.791518	13.821
atp6	91	129	30	56	-0.085	-4.02412	15.8382
atp6	91	133	30	60	-0.116	-1.39659	20.988
atp6	91	134	30	61	-0.104	0.226375	20.414
atp6	91	141	30	62	-0.152	-0.67491	21.2714
atp6	91	144	30	64	-0.092	-2.50658	24.098
atp6	91	160	30	70	-0.141	2.98705	14.002
atp6	91	162	30	72	-0.115	-0.334654	16.4752
atp6	91	163	30	73	-0.154	1.41962	13.4308
atp6	91	167	30	77	-0.193	-0.247388	13.1754
atp6	91	170	30	80	-0.087	0.674143	15.9097
atp6	91	172	30	82	-0.13	0.968136	15.5745
atp6	91	173	30	83	-0.105	-0.474859	18.2277
atp6	91	174	30	84	-0.107	-1.61847	17.3908
atp6	91	188	30	92	-0.108	-1.92753	24.6344
atp6	91	192	30	96	-0.08	-3.48579	22.4722
atp6	91	200	30	102	-0.132	-1.10325	24.7216
atp6	91	204	30	106	-0.12	-1.19772	24.1504
atp6	91	217	30	110	-0.089	-7.2178	24.7892
atp6	91	220	30	113	-0.137	-1.89222	27.5781
atp6	91	221	30	114	-0.146	-2.02377	25.7006
atp6	91	222	30	115	-0.136	0.0504023	27.0954
atp6	91	224	30	117	-0.156	2.15941	31.28
atp6	91	232	30	123	-0.255	-0.168229	37.2902
atp6	91	233	30	124	-0.157	1.80515	34.4534
atp6	91	234	30	125	-0.151	-2.58995	36.2462
atp6	91	235	30	126	-0.093	-3.14699	36.6851
atp6	91	237	30	128	-0.126	0.386702	33.6757
atp6	91	239	30	130	-0.094	-1.69814	38.8126
atp6	91	241	30	132	-0.085	-2.58972	41.4777
atp6	91	242	30	133	-0.118	-3.58081	41.1437
atp6	91	243	30	134	-0.081	-6.26	41.3589
atp6	91	244	30	135	-0.105	0.334494	44.2872
atp6	91	249	30	140	-0.179	4.54574	44.5869
atp6	91	252	30	143	-0.192	-0.778735	40.3049
atp6	91	253	30	144	-0.138	-1.31286	40.3476
atp6	91	256	30	147	-0.118	-2.64191	35.769
atp6	91	261	30	152	-0.101	0.265712	33.0763
atp6	91	265	30	154	-0.132	-3.20695	28.9874
atp6	91	266	30	155	-0.083	0.367171	31.1642
atp6	91	269	30	158	-0.112	-3.2163	27.9471
atp6	91	271	30	160	-0.103	-2.13308	27.4178
atp6	91	274	30	163	-0.102	0.674772	29.5996
atp6	91	278	30	167	-0.13	0.916794	31.0782
atp6	91	279	30	168	-0.118	-0.816017	29.2754
atp6	91	280	30	169	-0.085	-6.88321	30.5686
atp6	91	299	30	173	-0.123	-2.43944	35.0156
atp6	91	301	30	175	-0.086	-1.70441	36.9589
atp6	91	302	30	176	-0.153	-2.15745	37.4321
atp6	91	303	30	177	-0.109	-2.94073	39.6992
atp6	91	304	30	178	-0.086	0.203433	41.0365
atp6	91	305	30	179	-0.093	-4.40339	40.772
atp6	91	316	30	183	-0.08	-4.05212	44.4947
atp6	91	343	30	190	-0.11	-0.84318	39.6278
atp6	91	345	30	192	-0.134	-2.00582	38.7295
atp6	91	346	30	193	-0.248	-0.0770293	35.8022
atp6	91	348	30	195	-0.117	-2.56717	35.3641
atp6	91	350	30	197	-0.086	-2.25759	31.0024
atp6	91	357	30	204	-0.155	-0.480607	25.2758
atp6	91	359	30	206	-0.077	-2.82345	26.4125
atp6	91	365	30	212	-0.079	-3.22057	21.0808
atp6	91	366	30	213	-0.081	-0.677538	22.9364
atp6	91	368	30	215	-0.086	-5.48406	22.0091
atp6	91	376	30	223	-0.123	-5.02707	25.4797
atp6	91	377	30	224	-0.119	-0.0584011	27.1125
atp6	92	108	31	37	-0.105	-4.44528	6.93885
atp6	92	110	31	38	-0.133	7.32627	8.97962
atp6	92	113	31	41	-0.169	-8.35903	11.7719
atp6	92	115	31	43	-0.096	5.48946	6.84628
atp6	92	117	31	45	-0.084	3.51921	8.99056
atp6	92	120	31	48	-0.098	-5.71504	7.62539
atp6	92	121	31	49	-0.154	4.57118	7.5835
atp6	92	129	31	56	-0.086	-1.65689	14.1471
atp6	92	133	31	60	-0.142	3.24527	19.0435
atp6	92	141	31	62	-0.082	7.67696	19.1507
atp6	92	152	31	65	-0.087	-3.03505	18.8003
atp6	92	153	31	66	-0.199	-0.933857	16.2234
atp6	92	157	31	67	-0.126	-4.44643	17.5546
atp6	92	158	31	68	-0.156	-6.36399	17.0564
atp6	92	159	31	69	-0.173	0.0239744	15.1465
atp6	92	175	31	85	-0.148	-5.43621	17.813
atp6	92	178	31	88	-0.085	-4.05215	21.9462
atp6	92	187	31	91	-0.087	-1.7859	27.1601
atp6	92	190	31	94	-0.181	-9.91005	28.5816
atp6	92	194	31	98	-0.128	-5.385	25.9823
atp6	92	195	31	99	-0.155	-6.63278	24.8346
atp6	92	203	31	105	-0.107	-3.01063	24.6258
atp6	92	214	31	107	-0.196	-11.559	22.4517
atp6	92	217	31	110	-0.12	-4.81793	24.8379
atp6	92	219	31	112	-0.173	-3.81623	26.0186
atp6	92	220	31	113	-0.104	2.23081	27.3642
atp6	92	221	31	114	-0.102	4.62859	25.3217
atp6	92	222	31	115	-0.093	8.16362	26.3796
atp6	92	226	31	118	-0.228	-8.20431	30.5012
atp6	92	227	31	119	-0.087	-1.37758	31.1458
atp6	92	230	31	122	-0.109	-4.88768	37.7467
atp6	92	232	31	123	-0.138	12.5816	36.4718
atp6	92	239	31	130	-0.08	-1.1047	37.3339
atp6	92	245	31	136	-0.119	4.91962	43.9543
atp6	92	247	31	138	-0.131	2.23974	45.1286
atp6	92	248	31	139	-0.105	-2.66481	43.7054
atp6	92	252	31	143	-0.09	7.37547	40.0106
atp6	92	255	31	146	-0.111	-8.15344	35.2245
atp6	92	256	31	147	-0.089	0.798616	35.5406
atp6	92	257	31	148	-0.107	-1.02271	35.1445
atp6	92	259	31	150	-0.107	-0.130892	31.9095
atp6	92	262	31	153	-0.104	-5.69318	29.7977
atp6	92	265	31	154	-0.148	3.04075	29.1455
atp6	92	266	31	155	-0.112	1.4079	31.2919
atp6	92	269	31	158	-0.178	-2.02117	28.2155
atp6	92	272	31	161	-0.105	-6.6429	26.0312
atp6	92	273	31	162	-0.166	-3.43629	28.1502
atp6	92	275	31	164	-0.119	-7.02557	27.691
atp6	92	276	31	165	-0.103	-5.62409	28.1181
atp6	92	277	31	166	-0.093	-6.80258	30.9208
atp6	92	278	31	167	-0.1	2.18927	31.3173
atp6	92	280	31	169	-0.124	-6.29852	31.094
atp6	92	281	31	170	-0.095	-2.84229	33.8578
atp6	92	299	31	173	-0.108	-1.50567	35.6931
atp6	92	316	31	183	-0.159	2.68055	45.3133
atp6	92	326	31	188	-0.081	2.13256	44.5028
atp6	92	344	31	191	-0.146	0.881129	40.6027
atp6	92	348	31	195	-0.158	4.22859	35.2914
atp6	92	349	31	196	-0.107	-4.04535	33.1034
atp6	92	354	31	201	-0.106	1.62029	28.123
atp6	92	355	31	202	-0.089	-2.90005	30.1824
atp6	92	358	31	205	-0.161	-5.44658	24.1585
atp6	92	359	31	206	-0.119	-2.11794	25.8239
atp6	92	360	31	207	-0.156	-6.9775	25.3147
atp6	92	362	31	209	-0.118	-4.13484	22.4623
atp6	92	364	31	211	-0.137	-7.08224	22.5663
atp6	92	365	31	212	-0.081	-2.39166	20.5111
atp6	92	368	31	215	-0.118	-2.26883	21.1455
atp6	92	369	31	216	-0.126	-5.07774	20.8511
atp6	92	371	31	218	-0.102	-3.62754	24.3248
atp6	92	372	31	219	-0.101	-0.951055	22.3578
atp6	92	377	31	224	-0.128	2.07216	25.1778
atp6	93	110	32	38	-0.124	0.772599	9.1684
atp6	93	117	32	45	-0.126	-1.6498	11.5886
atp6	93	121	32	49	-0.117	-0.845224	9.77791
atp6	93	122	32	50	-0.14	0.619931	8.19185
atp6	93	128	32	55	-0.204	-0.812752	13.4847
atp6	93	141	32	62	-0.12	1.27062	19.4063
atp6	93	142	32	63	-0.171	2.59093	22.1763
atp6	93	144	32	64	-0.087	-0.306648	21.8001
atp6	93	158	32	68	-0.164	-8.7433	16.5239
atp6	93	160	32	70	-0.151	3.7036	12.6174
atp6	93	162	32	72	-0.107	1.28372	15.697
atp6	93	163	32	73	-0.105	3.74845	13.2298
atp6	93	167	32	77	-0.139	2.49609	14.0696
atp6	93	168	32	78	-0.131	-0.927646	14.743
atp6	93	191	32	95	-0.086	-7.36376	28.4621
atp6	93	194	32	98	-0.093	-6.99744	27.6018
atp6	93	195	32	99	-0.137	-9.20934	25.938
atp6	93	199	32	101	-0.1	-4.83883	25.3485
atp6	93	201	32	103	-0.089	-3.82645	23.029
atp6	93	202	32	104	-0.09	0.708617	22.9703
atp6	93	219	32	112	-0.135	-5.25893	25.7003
atp6	93	221	32	114	-0.084	-0.64332	24.5342
atp6	93	226	32	118	-0.175	-9.70302	29.6525
atp6	93	234	32	125	-0.079	-2.50719	35.0674
atp6	93	235	32	126	-0.133	-2.37948	34.961
atp6	93	244	32	135	-0.233	1.46544	43.1619
atp6	93	248	32	139	-0.146	-3.94838	43.3882
atp6	93	255	32	146	-0.083	-8.64676	35.1661
atp6	93	267	32	156	-0.09	-0.855774	30.9097
atp6	93	269	32	158	-0.112	-4.02071	29.0807
atp6	93	270	32	159	-0.085	0.437443	31.1475
atp6	93	272	32	161	-0.104	-8.07434	27.4344
atp6	93	274	32	163	-0.08	0.694863	31.3752
atp6	93	278	32	167	-0.098	1.29623	33.4109
atp6	93	279	32	168	-0.102	-0.730181	31.8156
atp6	93	280	32	169	-0.079	-6.57768	33.2217
atp6	93	303	32	177	-0.139	-2.29214	42.8982
atp6	93	305	32	179	-0.13	-2.42372	44.0228
atp6	93	306	32	180	-0.084	-1.2725	45.2096
atp6	93	308	32	181	-0.187	-6.48279	47.6236
atp6	93	343	32	190	-0.154	1.81728	42.6268
atp6	93	344	32	191	-0.114	-3.5528	43.2186
atp6	93	346	32	193	-0.113	2.2215	38.6565
atp6	93	350	32	197	-0.089	1.05587	33.5061
atp6	93	351	32	198	-0.097	-5.28941	34.0386
atp6	93	354	32	201	-0.091	-2.43073	30.2813
atp6	93	355	32	202	-0.075	-3.4638	32.3951
atp6	93	357	32	204	-0.124	1.14354	27.0966
atp6	93	360	32	207	-0.128	-7.9228	26.8821
atp6	93	363	32	210	-0.078	0.385747	25.957
atp6	93	369	32	216	-0.145	-7.14085	21.4958
atp6	93	378	32	225	-0.098	-7.74231	27.4618
atp6	106	119	36	47	-0.089	-0.894004	10.4784
atp6	106	121	36	49	-0.15	-4.46846	14.6322
atp6	106	130	36	57	-0.093	-3.36672	21.5585
atp6	106	141	36	62	-0.098	-2.29826	24.5286
atp6	106	142	36	63	-0.089	-1.78665	26.7533
atp6	106	160	36	70	-0.161	1.04043	19.4326
atp6	106	162	36	72	-0.084	-1.90037	23.1753
atp6	106	163	36	73	-0.136	-0.933835	20.8458
atp6	106	167	36	77	-0.174	-2.23713	21.7603
atp6	106	172	36	82	-0.163	-1.10574	25.7125
atp6	106	188	36	92	-0.092	-2.60637	35.2476
atp6	106	200	36	102	-0.136	-2.34114	34.7619
atp6	106	202	36	104	-0.102	-1.63798	31.1761
atp6	106	219	36	112	-0.103	-6.54439	33.1914
atp6	106	232	36	123	-0.232	-2.37646	42.6254
atp6	106	233	36	124	-0.114	-0.0181825	39.8732
atp6	106	244	36	135	-0.123	-1.38786	49.7862
atp6	106	245	36	136	-0.09	-3.5491	50.0406
atp6	106	247	36	138	-0.169	-2.74102	51.7331
atp6	106	249	36	140	-0.169	1.88699	51.0885
atp6	106	251	36	142	-0.09	-1.03822	46.9199
atp6	106	252	36	143	-0.13	-2.38709	47.2263
atp6	106	258	36	149	-0.081	-3.21804	39.0651
atp6	106	265	36	154	-0.118	-4.54007	37.6832
atp6	106	277	36	166	-0.084	-7.12746	40.2037
atp6	106	278	36	167	-0.078	0.630263	40.3623
atp6	106	279	36	168	-0.074	-1.08251	38.732
atp6	106	297	36	171	-0.081	-3.61064	42.8266
atp6	106	301	36	175	-0.109	-2.82395	46.2313
atp6	106	302	36	176	-0.096	-3.27942	46.9751
atp6	106	343	36	190	-0.213	-2.60421	47.6977
atp6	106	346	36	193	-0.135	-1.83432	44.1313
atp6	106	350	36	197	-0.153	-3.91667	39.1084
atp6	106	355	36	202	-0.081	-3.59645	38.3597
atp6	106	356	36	203	-0.083	-0.190383	36.9444
atp6	106	357	36	204	-0.081	-2.0014	33.8348
atp6	106	363	36	210	-0.076	0.0923605	32.7557
atp6	108	119	37	47	-0.129	-2.49242	8.40658
atp6	108	121	37	49	-0.101	-5.93205	12.5947
atp6	108	127	37	54	-0.097	-5.93052	16.3359
atp6	108	131	37	58	-0.103	-4.74062	21.1771
atp6	108	141	37	62	-0.191	-3.85505	25.6402
atp6	108	142	37	63	-0.164	-4.10942	27.9478
atp6	108	144	37	64	-0.104	-4.83907	28.6204
atp6	108	162	37	72	-0.125	-3.47577	23.7466
atp6	108	163	37	73	-0.184	-3.53466	20.9802
atp6	108	166	37	76	-0.142	-1.63677	23.3327
atp6	108	167	37	77	-0.188	-4.74339	21.1792
atp6	108	172	37	82	-0.176	-3.92815	24.4604
atp6	108	177	37	87	-0.084	-6.96802	28.7918
atp6	108	185	37	89	-0.073	-0.744766	30.4126
atp6	108	188	37	92	-0.086	-3.85909	33.4118
atp6	108	200	37	102	-0.123	-4.07696	34.3582
atp6	108	204	37	106	-0.204	-5.74655	33.2738
atp6	108	214	37	107	-0.085	-10.8829	30.9912
atp6	108	222	37	115	-0.266	-4.06104	34.0415
atp6	108	224	37	117	-0.133	-2.80582	38.6739
atp6	108	232	37	123	-0.281	-5.45213	44.1231
atp6	108	233	37	124	-0.193	-2.61194	41.2128
atp6	108	245	37	136	-0.094	-4.79489	51.3869
atp6	108	247	37	138	-0.113	-3.54034	52.8995
atp6	108	249	37	140	-0.293	-1.89549	52.0759
atp6	108	251	37	142	-0.197	-3.54681	47.8958
atp6	108	252	37	143	-0.199	-4.55964	48.0979
atp6	108	265	37	154	-0.214	-6.42744	37.6613
atp6	108	301	37	175	-0.107	-3.87907	43.7365
atp6	108	304	37	178	-0.117	-3.68646	47.8878
atp6	108	316	37	183	-0.085	-5.25708	50.6416
atp6	108	343	37	190	-0.157	-4.91841	44.8347
atp6	108	346	37	193	-0.178	-4.06587	41.4461
atp6	108	350	37	197	-0.142	-6.32257	36.645
atp6	110	113	38	41	-0.174	-8.51373	7.1638
atp6	110	114	38	42	-0.121	6.06669	7.12091
atp6	110	115	38	43	-0.199	4.87195	5.30386
atp6	110	116	38	44	-0.082	1.14971	5.9156
atp6	110	117	38	45	-0.131	2.59568	8.68561
atp6	110	118	38	46	-0.1	-8.10274	9.68958
atp6	110	119	38	47	-0.164	10.3613	9.1509
atp6	110	120	38	48	-0.193	-6.7876	11.1775
atp6	110	124	38	51	-0.13	5.93799	13.8463
atp6	110	125	38	52	-0.162	8.20178	16.1103
atp6	110	127	38	54	-0.152	1.71067	17.8646
atp6	110	128	38	55	-0.215	4.01698	18.7003
atp6	110	129	38	56	-0.147	-1.95096	21.0294
atp6	110	130	38	57	-0.087	0.5966	22.6509
atp6	110	133	38	60	-0.128	3.39017	26.8105
atp6	110	134	38	61	-0.125	6.44136	26.7542
atp6	110	141	38	62	-0.276	7.11063	27.5144
atp6	110	144	38	64	-0.149	4.98889	30.6361
atp6	110	152	38	65	-0.195	-3.82726	27.5991
atp6	110	153	38	66	-0.215	-1.58696	25.1873
atp6	110	157	38	67	-0.094	-5.03756	26.8191
atp6	110	158	38	68	-0.168	-7.3111	26.6206
atp6	110	159	38	69	-0.083	-0.316553	24.5835
atp6	110	160	38	70	-0.227	10.737	22.7251
atp6	110	161	38	71	-0.132	6.50571	24.5827
atp6	110	162	38	72	-0.15	5.28743	25.5998
atp6	110	163	38	73	-0.106	11.6367	22.6853
atp6	110	164	38	74	-0.164	0.0262979	22.743
atp6	110	165	38	75	-0.102	-5.99645	25.0647
atp6	110	167	38	77	-0.103	11.2048	22.6337
atp6	110	168	38	78	-0.114	2.80364	23.6892
atp6	110	169	38	79	-0.118	-1.88211	26.2398
atp6	110	170	38	80	-0.121	7.59461	25.0989
atp6	110	171	38	81	-0.123	3.32023	23.5208
atp6	110	172	38	82	-0.136	9.27075	25.5465
atp6	110	174	38	84	-0.117	2.79794	26.0054
atp6	110	175	38	85	-0.132	-6.31526	25.9709
atp6	110	176	38	86	-0.099	-4.26815	28.6239
atp6	110	178	38	88	-0.11	-4.4748	28.7387
atp6	110	187	38	91	-0.09	-2.18817	34.474
atp6	110	189	38	93	-0.136	-3.90643	34.2491
atp6	110	190	38	94	-0.154	-9.92072	36.8739
atp6	110	191	38	95	-0.135	-6.68319	35.6726
atp6	110	192	38	96	-0.155	-1.56884	32.8664
atp6	110	194	38	98	-0.181	-5.72028	35.1378
atp6	110	195	38	99	-0.177	-7.64382	34.3909
atp6	110	199	38	101	-0.183	-4.04308	33.7949
atp6	110	200	38	102	-0.155	3.39925	35.7488
atp6	110	202	38	104	-0.107	4.54215	32.3878
atp6	110	203	38	105	-0.157	-3.44832	34.7982
atp6	110	214	38	107	-0.112	-11.5878	32.723
atp6	110	216	38	109	-0.161	-3.428	36.4332
atp6	110	217	38	110	-0.221	-5.68252	34.9117
atp6	110	218	38	111	-0.123	4.4204	33.7501
atp6	110	219	38	112	-0.159	-3.87777	36.0119
atp6	110	220	38	113	-0.192	1.66463	37.2125
atp6	110	221	38	114	-0.123	4.23716	35.1256
atp6	110	222	38	115	-0.137	7.83169	36.1202
atp6	110	224	38	117	-0.078	9.44994	40.7052
atp6	110	226	38	118	-0.273	-9.26565	40.278
atp6	110	227	38	119	-0.109	-1.83914	40.8603
atp6	110	228	38	120	-0.111	0.177169	43.2688
atp6	110	229	38	121	-0.153	-2.00367	45.0538
atp6	110	230	38	122	-0.153	-5.68143	47.5719
atp6	110	232	38	123	-0.128	12.3745	46.1727
atp6	110	233	38	124	-0.087	8.14035	43.224
atp6	110	234	38	125	-0.088	0.0570358	45.1767
atp6	110	235	38	126	-0.13	0.745158	44.8628
atp6	110	238	38	129	-0.112	-5.54382	43.9949
atp6	110	239	38	130	-0.096	-1.12276	46.6664
atp6	110	240	38	131	-0.103	-7.3757	48.2551
atp6	110	242	38	133	-0.118	-2.39529	49.0061
atp6	110	244	38	135	-0.161	8.0393	52.6714
atp6	110	245	38	136	-0.192	4.27258	53.3581
atp6	110	246	38	137	-0.103	-3.34036	55.7929
atp6	110	247	38	138	-0.238	1.75236	54.8458
atp6	110	248	38	139	-0.139	-2.91234	53.5353
atp6	110	249	38	140	-0.16	13.8972	53.9838
atp6	110	250	38	141	-0.084	-2.83886	51.7943
atp6	110	252	38	143	-0.194	7.475	49.9792
atp6	110	255	38	146	-0.151	-8.57739	45.1746
atp6	110	256	38	147	-0.095	0.288847	45.4803
atp6	110	258	38	149	-0.109	-1.39754	41.4074
atp6	110	259	38	150	-0.199	-1.0883	41.94
atp6	110	262	38	153	-0.117	-5.68153	39.6913
atp6	110	265	38	154	-0.103	2.86071	39.253
atp6	110	268	38	157	-0.132	-0.0530742	36.4178
atp6	110	269	38	158	-0.261	-2.34847	38.1612
atp6	110	271	38	160	-0.084	-1.18454	36.6204
atp6	110	272	38	161	-0.13	-7.01153	35.4565
atp6	110	275	38	164	-0.105	-7.00778	36.3657
atp6	110	276	38	165	-0.171	-5.81762	36.9132
atp6	110	277	38	166	-0.149	-6.78876	39.6353
atp6	110	279	38	168	-0.082	-0.0147399	37.4682
atp6	110	280	38	169	-0.122	-6.36256	39.093
atp6	110	281	38	170	-0.117	-3.03504	41.7443
atp6	110	297	38	171	-0.088	0.717008	41.0835
atp6	110	298	38	172	-0.086	-4.05999	40.5677
atp6	110	299	38	173	-0.111	-1.56174	43.0075
atp6	110	300	38	174	-0.129	3.91519	45.1449
atp6	110	301	38	175	-0.092	1.64659	43.9578
atp6	110	302	38	176	-0.157	2.29876	44.7414
atp6	110	303	38	177	-0.197	0.317675	47.1751
atp6	110	304	38	178	-0.117	8.35146	48.0813
atp6	110	305	38	179	-0.098	1.56571	47.3315
atp6	110	306	38	180	-0.106	3.20119	48.6538
atp6	110	308	38	181	-0.138	-4.99728	51.2134
atp6	110	316	38	183	-0.159	2.06494	50.4917
atp6	110	326	38	188	-0.14	1.49089	49.4901
atp6	110	342	38	189	-0.116	-1.03922	46.4934
atp6	110	343	38	190	-0.176	8.69649	44.7358
atp6	110	344	38	191	-0.181	-0.0264233	45.796
atp6	110	346	38	193	-0.086	9.60237	41.5125
atp6	110	348	38	195	-0.109	3.56998	41.208
atp6	110	350	38	197	-0.125	6.9571	36.8884
atp6	110	351	38	198	-0.16	-3.0391	37.8414
atp6	110	352	38	199	-0.101	-2.77739	38.2317
atp6	110	354	38	201	-0.151	1.05749	34.7878
atp6	110	357	38	204	-0.105	7.14744	33.0344
atp6	110	358	38	205	-0.171	-5.44083	31.6685
atp6	110	359	38	206	-0.078	-2.26858	33.8192
atp6	110	360	38	207	-0.13	-6.91556	33.9999
atp6	110	361	38	208	-0.161	-0.658	30.4835
atp6	110	362	38	209	-0.083	-4.24335	30.8713
atp6	110	364	38	211	-0.158	-7.29055	31.86
atp6	110	366	38	213	-0.107	0.367888	31.0876
atp6	110	368	38	215	-0.109	-3.0162	30.7617
atp6	110	369	38	216	-0.088	-5.51118	30.1935
atp6	110	371	38	218	-0.142	-4.04631	34.0524
atp6	110	372	38	219	-0.133	-1.45901	32.0062
atp6	110	373	38	220	-0.154	-5.92263	32.103
atp6	110	375	38	222	-0.129	-7.27265	34.5418
atp6	110	376	38	223	-0.256	-3.6071	32.9017
atp6	110	378	38	225	-0.156	-6.3882	36.7888
atp6	110	379	38	226	-0.144	4.43303	34.3603
atp6	112	125	40	52	-0.094	2.17583	14.9456
atp6	112	133	40	60	-0.158	-0.39485	26.698
atp6	112	173	40	83	-0.073	-0.220775	26.2733
atp6	112	186	40	90	-0.113	0.487149	30.5643
atp6	112	192	40	96	-0.135	-2.73667	32.0172
atp6	112	217	40	110	-0.09	-5.0051	36.837
atp6	112	219	40	112	-0.204	-4.89433	37.6568
atp6	112	221	40	114	-0.085	-0.166494	37.7422
atp6	112	222	40	115	-0.086	1.66694	38.6859
atp6	112	227	40	119	-0.096	-3.83437	43.735
atp6	112	229	40	121	-0.123	-3.33837	47.5314
atp6	112	232	40	123	-0.087	2.15012	48.2392
atp6	112	244	40	135	-0.115	2.09696	53.5374
atp6	112	245	40	136	-0.081	-0.0302169	54.5472
atp6	112	247	40	138	-0.114	-0.30044	56.1044
atp6	112	249	40	140	-0.129	5.94549	55.1575
atp6	112	251	40	142	-0.136	1.76657	50.9676
atp6	112	252	40	143	-0.124	1.35637	51.1471
atp6	112	261	40	152	-0.102	0.654004	43.1219
atp6	112	265	40	154	-0.186	-1.22573	39.5493
atp6	112	266	40	155	-0.08	0.583439	41.205
atp6	112	269	40	158	-0.083	-2.67146	37.7099
atp6	112	276	40	165	-0.114	-5.26646	35.0534
atp6	112	278	40	167	-0.095	1.314	36.4885
atp6	112	279	40	168	-0.087	-0.436684	34.6963
atp6	112	316	40	183	-0.169	-1.4036	46.0613
atp6	112	343	40	190	-0.086	1.5576	39.8343
atp6	112	344	40	191	-0.105	-1.84511	41.0335
atp6	112	363	40	210	-0.083	0.649522	31.2623
atp6	112	377	40	224	-0.142	0.442949	36.0145
atp6	112	378	40	225	-0.087	-5.79744	38.6932
atp6	113	114	41	42	-0.193	-8.66278	1.33192
atp6	113	115	41	43	-0.151	-8.66667	3.65482
atp6	113	116	41	44	-0.105	-8.41013	4.06235
atp6	113	119	41	47	-0.22	-7.73506	6.93228
atp6	113	121	41	49	-0.115	-9.01515	9.69749
atp6	113	122	41	50	-0.245	-8.30115	11.896
atp6	113	124	41	51	-0.147	-7.79065	12.4683
atp6	113	125	41	52	-0.158	-8.16964	13.4728
atp6	113	127	41	54	-0.079	-9.37098	16.9346
atp6	113	128	41	55	-0.115	-7.20509	17.4265
atp6	113	134	41	61	-0.089	-7.06381	26.2899
atp6	113	141	41	62	-0.15	-8.38556	28.0118
atp6	113	142	41	63	-0.205	-7.78874	30.2976
atp6	113	160	41	70	-0.206	-6.52646	23.9568
atp6	113	161	41	71	-0.085	-7.47404	25.9893
atp6	113	163	41	73	-0.165	-7.92317	21.8225
atp6	113	167	41	77	-0.126	-8.35892	20.4463
atp6	113	168	41	78	-0.085	-8.02863	21.7417
atp6	113	170	41	80	-0.146	-7.23412	21.1472
atp6	113	174	41	84	-0.112	-7.49962	20.7121
atp6	113	204	41	106	-0.082	-8.34273	34.1267
atp6	113	218	41	111	-0.139	-7.4806	33.673
atp6	113	220	41	113	-0.078	-7.7948	37.7632
atp6	113	221	41	114	-0.186	-8.35245	36.3159
atp6	113	222	41	115	-0.15	-7.89375	37.3546
atp6	113	232	41	123	-0.196	-8.50642	46.7809
atp6	113	233	41	124	-0.1	-6.85026	43.5333
atp6	113	235	41	126	-0.109	-8.31788	45.6406
atp6	113	237	41	128	-0.092	-7.00857	41.9737
atp6	113	244	41	135	-0.149	-7.73676	51.8593
atp6	113	245	41	136	-0.128	-8.40147	53.0587
atp6	113	249	41	140	-0.17	-5.78643	53.2588
atp6	113	251	41	142	-0.083	-7.09891	49.1268
atp6	113	252	41	143	-0.148	-7.83348	49.1617
atp6	113	270	41	159	-0.065	-1.53742	35.6543
atp6	113	279	41	168	-0.069	-3.08716	31.3889
atp6	113	302	41	176	-0.096	-7.78192	37.6061
atp6	113	305	41	179	-0.16	-9.05081	39.68
atp6	113	306	41	180	-0.205	-9.05677	41.1878
atp6	113	316	41	183	-0.201	-9.05396	42.6422
atp6	113	326	41	188	-0.084	-8.94315	41.3949
atp6	113	343	41	190	-0.222	-8.51434	36.6359
atp6	113	345	41	192	-0.13	-8.0924	36.9544
atp6	113	346	41	193	-0.188	-8.25866	33.7504
atp6	113	348	41	195	-0.085	-8.68679	33.7803
atp6	113	350	41	197	-0.143	-8.96595	29.5316
atp6	113	354	41	201	-0.102	-9.26661	28.108
atp6	113	356	41	203	-0.061	-1.93371	30.4806
atp6	113	357	41	204	-0.129	-7.86821	27.5028
atp6	113	363	41	210	-0.057	-1.62245	28.6978
atp6	114	118	42	46	-0.126	-6.56488	2.95537
atp6	114	121	42	49	-0.121	3.28782	8.10884
atp6	114	129	42	56	-0.082	-2.21679	17.6574
atp6	114	141	42	62	-0.085	6.16508	26.174
atp6	114	144	42	64	-0.097	4.43604	29.3458
atp6	114	157	42	67	-0.152	-5.48239	26.8075
atp6	114	158	42	68	-0.124	-5.06049	25.442
atp6	114	161	42	71	-0.106	5.48872	23.2869
atp6	114	165	42	75	-0.132	-5.25218	21.7822
atp6	114	169	42	79	-0.085	-1.93175	21.3122
atp6	114	175	42	85	-0.099	-5.38362	19.2186
atp6	114	177	42	87	-0.084	-5.339	22.2168
atp6	114	178	42	88	-0.104	-3.85862	21.234
atp6	114	187	42	91	-0.111	-1.4981	27.5181
atp6	114	188	42	92	-0.181	-0.34251	27.0705
atp6	114	190	42	94	-0.12	-9.29362	29.9851
atp6	114	192	42	96	-0.102	-1.81924	26.69
atp6	114	193	42	97	-0.1	-4.70563	26.5168
atp6	114	195	42	99	-0.104	-5.65544	28.9199
atp6	114	199	42	101	-0.112	-3.98269	28.2546
atp6	114	202	42	104	-0.094	4.86517	27.7953
atp6	114	204	42	106	-0.098	5.13562	31.3675
atp6	114	214	42	107	-0.191	-11.4458	29.2083
atp6	114	216	42	109	-0.168	-3.61437	32.7989
atp6	114	217	42	110	-0.089	-4.68158	32.257
atp6	114	220	42	113	-0.14	1.77811	35.0745
atp6	114	226	42	118	-0.137	-7.71877	38.7574
atp6	114	227	42	119	-0.136	-2.07494	39.6961
atp6	114	232	42	123	-0.227	9.88321	44.2903
atp6	114	236	42	127	-0.153	-3.45661	39.6516
atp6	114	238	42	129	-0.113	-5.1172	41.7377
atp6	114	239	42	130	-0.1	-1.13775	44.6426
atp6	114	242	42	133	-0.094	-2.44958	46.0012
atp6	114	243	42	134	-0.146	-6.39341	46.656
atp6	114	247	42	138	-0.123	1.69737	52.1868
atp6	114	249	42	140	-0.095	11.6282	50.9414
atp6	114	252	42	143	-0.14	5.79278	46.7763
atp6	114	255	42	146	-0.122	-7.96487	41.7789
atp6	114	260	42	151	-0.08	-1.56197	39.3758
atp6	114	261	42	152	-0.089	1.0662	38.4796
atp6	114	262	42	153	-0.144	-5.99064	35.2197
atp6	114	265	42	154	-0.095	2.01799	34.7328
atp6	114	271	42	160	-0.107	-1.17124	30.7072
atp6	114	272	42	161	-0.098	-6.21353	29.6017
atp6	114	273	42	162	-0.104	-3.60319	31.5908
atp6	114	275	42	164	-0.196	-7.54196	29.8401
atp6	114	276	42	165	-0.182	-5.60752	30.3281
atp6	114	277	42	166	-0.192	-7.10948	32.9286
atp6	114	279	42	168	-0.086	0.069682	30.2831
atp6	114	280	42	169	-0.123	-6.52191	31.9212
atp6	114	298	42	172	-0.091	-4.33499	33.028
atp6	114	299	42	173	-0.103	-1.65079	35.4887
atp6	114	308	42	181	-0.123	-3.18804	43.3859
atp6	114	326	42	188	-0.086	1.60633	41.6808
atp6	114	344	42	191	-0.101	0.804962	38.1293
atp6	114	348	42	195	-0.084	3.46466	33.6993
atp6	114	349	42	196	-0.13	-4.32065	31.8322
atp6	114	352	42	199	-0.163	-2.84952	31.0302
atp6	114	353	42	200	-0.083	-2.12613	27.6235
atp6	114	354	42	201	-0.098	1.49534	27.6896
atp6	114	355	42	202	-0.109	-2.94013	29.9499
atp6	114	356	42	203	-0.111	0.693823	29.4599
atp6	114	358	42	205	-0.13	-5.35604	25.2366
atp6	114	359	42	206	-0.124	-2.2176	27.2724
atp6	114	360	42	207	-0.113	-6.25303	27.9274
atp6	114	361	42	208	-0.091	-0.0687215	24.6613
atp6	114	362	42	209	-0.196	-4.26006	25.0854
atp6	114	363	42	210	-0.1	1.05325	27.3331
atp6	114	365	42	212	-0.143	-2.66673	24.7615
atp6	114	366	42	213	-0.155	0.379521	26.2861
atp6	114	367	42	214	-0.155	-2.11642	28.6705
atp6	114	370	42	217	-0.087	-1.33708	29.0449
atp6	114	371	42	218	-0.117	-3.78653	30.8103
atp6	114	372	42	219	-0.115	-1.27718	29.4352
atp6	114	373	42	220	-0.179	-6.44558	29.548
atp6	114	374	42	221	-0.117	-0.46987	32.4164
atp6	114	375	42	222	-0.094	-6.83203	32.9547
atp6	114	378	42	225	-0.156	-5.67554	35.5112
atp6	115	121	43	49	-0.179	2.33528	6.88198
atp6	115	127	43	54	-0.155	0.696588	12.8599
atp6	115	128	43	55	-0.142	3.54974	13.7726
atp6	115	129	43	56	-0.1	-2.40896	15.6326
atp6	115	141	43	62	-0.206	5.59873	23.5916
atp6	115	144	43	64	-0.226	3.26589	26.8031
atp6	115	157	43	67	-0.165	-5.71908	24.2658
atp6	115	158	43	68	-0.123	-6.05316	23.1459
atp6	115	160	43	70	-0.127	9.91656	19.1812
atp6	115	162	43	72	-0.121	4.40213	21.0618
atp6	115	165	43	75	-0.09	-5.96803	20.3747
atp6	115	167	43	77	-0.137	7.95528	17.0413
atp6	115	168	43	78	-0.125	2.29562	18.3197
atp6	115	169	43	79	-0.087	-2.3413	20.6525
atp6	115	171	43	81	-0.119	1.70324	17.5354
atp6	115	172	43	82	-0.28	6.83968	19.7285
atp6	115	176	43	86	-0.102	-4.31215	22.64
atp6	115	177	43	87	-0.112	-5.33496	23.1815
atp6	115	178	43	88	-0.121	-4.30933	22.5414
atp6	115	188	43	92	-0.141	-0.65393	28.3191
atp6	115	190	43	94	-0.155	-9.3699	30.949
atp6	115	192	43	96	-0.11	-2.02306	27.3504
atp6	115	194	43	98	-0.093	-5.09384	29.4007
atp6	115	195	43	99	-0.146	-6.43396	29.172
atp6	115	199	43	101	-0.139	-4.19882	28.2731
atp6	115	200	43	102	-0.083	2.43122	30.5436
atp6	115	204	43	106	-0.093	4.18382	30.4132
atp6	115	214	43	107	-0.121	-11.608	28.1466
atp6	115	216	43	109	-0.163	-3.60706	31.646
atp6	115	222	43	115	-0.091	6.43206	32.628
atp6	115	224	43	117	-0.107	8.4421	36.865
atp6	115	226	43	118	-0.105	-9.00447	36.9094
atp6	115	227	43	119	-0.082	-2.82628	37.6669
atp6	115	232	43	123	-0.183	9.20164	42.2804
atp6	115	235	43	126	-0.08	-0.00614194	41.0844
atp6	115	236	43	127	-0.081	-3.59397	37.4078
atp6	115	238	43	129	-0.125	-5.15837	39.6544
atp6	115	239	43	130	-0.111	-1.22295	42.4712
atp6	115	242	43	133	-0.092	-2.60143	44.1076
atp6	115	243	43	134	-0.086	-6.33274	44.8207
atp6	115	245	43	136	-0.08	2.91558	48.9536
atp6	115	247	43	138	-0.134	1.02637	50.3349
atp6	115	252	43	143	-0.148	5.14703	45.2521
atp6	115	256	43	147	-0.087	-0.0887874	40.2685
atp6	115	262	43	153	-0.13	-5.86131	34.1572
atp6	115	265	43	154	-0.112	1.55074	33.852
atp6	115	269	43	158	-0.08	-2.13276	32.4662
atp6	115	271	43	160	-0.087	-1.38434	30.3681
atp6	115	275	43	164	-0.144	-7.46185	29.9238
atp6	115	276	43	165	-0.104	-5.68588	30.5633
atp6	115	277	43	166	-0.109	-7.0655	33.2625
atp6	115	278	43	167	-0.086	1.86529	32.6925
atp6	115	279	43	168	-0.087	-0.120477	30.9564
atp6	115	301	43	175	-0.193	0.833907	37.5828
atp6	115	305	43	179	-0.142	0.341516	41.1278
atp6	115	306	43	180	-0.107	2.08883	42.529
atp6	115	326	43	188	-0.081	0.646555	43.2243
atp6	115	346	43	193	-0.124	7.61611	35.0933
atp6	115	349	43	196	-0.115	-4.5768	32.8436
atp6	115	352	43	199	-0.116	-2.9864	31.5609
atp6	115	355	43	202	-0.088	-3.03106	30.2593
atp6	115	358	43	205	-0.107	-5.45124	25.054
atp6	115	360	43	207	-0.088	-6.69254	27.596
atp6	115	362	43	209	-0.128	-4.32939	24.4548
atp6	115	365	43	212	-0.133	-2.7537	23.7385
atp6	115	373	43	220	-0.163	-6.20317	27.4909
atp6	115	374	43	221	-0.108	-0.553832	30.3268
atp6	115	375	43	222	-0.151	-7.05922	30.6869
atp6	115	376	43	223	-0.139	-3.41733	29.28
atp6	115	379	43	226	-0.087	3.69514	31.4838
atp6	116	121	44	49	-0.164	-0.627288	5.59568
atp6	116	131	44	58	-0.109	-0.65732	16.7772
atp6	116	133	44	60	-0.101	0.573567	20.5312
atp6	116	141	44	62	-0.12	2.30572	22.8876
atp6	116	161	44	71	-0.098	2.27159	21.6452
atp6	116	162	44	72	-0.085	1.96112	21.1262
atp6	116	167	44	77	-0.185	2.88167	16.8764
atp6	116	170	44	80	-0.102	3.38247	18.4486
atp6	116	172	44	82	-0.169	3.21402	19.7057
atp6	116	176	44	86	-0.099	-4.29919	22.4117
atp6	116	204	44	106	-0.108	1.02515	30.8698
atp6	116	214	44	107	-0.09	-11.37	28.5804
atp6	116	216	44	109	-0.102	-3.71228	31.8007
atp6	116	220	44	113	-0.155	-0.214558	33.6749
atp6	116	222	44	115	-0.116	2.59176	32.999
atp6	116	224	44	117	-0.134	4.59336	37.1092
atp6	116	232	44	123	-0.28	2.96846	42.2502
atp6	116	233	44	124	-0.107	3.77651	38.9628
atp6	116	236	44	127	-0.078	-3.66142	37.0999
atp6	116	239	44	130	-0.113	-1.44801	41.9199
[truncated: 35,585 more rows]
