# Supplementary material for: Episodic evolution of coadapted sets of amino acid sites in mitochondrial proteins
Source: PLoS Genet. 2021 Jan 25;17(1):e1008711. doi: 10.1371/journal.pgen.1008711 (PMC7861529; doi:10.1371/journal.pgen.1008711)
Supplement: S6 Spreadsheet — (XLSX) [file pgen.1008711.s031.xlsx]

## Sheet: sheet1
protein	site 1	site 2	site 1 (pdb numeration)	site 2 (pdb numeration)	association statistic	MAP statistic	physical distance
atp6	42	43	10	11	0.0164887	0.699996	1.35057
atp6	42	45	10	13	0.0305731	0.748459	2.95418
atp6	42	50	10	14	0.0293127	0.702614	2.78497
atp6	42	67	10	20	0.03713	0.727298	12.3545
atp6	42	72	10	21	0.0348271	0.732316	13.7464
atp6	42	142	10	63	0.0170223	0.780603	39.3028
atp6	42	166	10	76	0.0283619	0.721374	24.1125
atp6	42	167	10	77	0.017169	0.707835	21.8681
atp6	42	233	10	124	0.0235983	0.593894	37.2313
atp6	42	237	10	128	0.0241206	0.603969	38.9738
atp6	42	249	10	140	0.0152146	0.702054	42.4789
atp6	42	251	10	142	0.0228471	0.426439	40.1251
atp6	42	304	10	178	0.0151126	0.676365	30.6892
atp6	42	350	10	197	0.021138	0.579797	30.4658
atp6	43	67	11	20	0.0148135	0.708758	10.5508
atp6	43	133	11	60	0.0165034	0.715424	35.7948
atp6	43	177	11	87	0.0217149	0.598123	16.6425
atp6	43	192	11	96	0.0168354	0.590893	10.5615
atp6	43	193	11	97	0.0186555	0.677414	12.9476
atp6	43	237	11	128	0.014992	0.618348	39.5278
atp6	44	52	12	16	0.0158176	0.775451	3.17593
atp6	44	55	12	18	0.0229089	0.675063	7.41609
atp6	44	83	12	27	0.0121043	0.739502	20.2237
atp6	44	106	12	36	0.0148124	0.630802	34.4383
atp6	44	108	12	37	0.0142282	0.71677	32.8872
atp6	44	120	12	48	0.012841	0.752092	27.5004
atp6	44	158	12	68	0.0132333	0.715768	29.3678
atp6	44	165	12	75	0.0132657	0.686356	19.8697
atp6	44	178	12	88	0.0126979	0.620905	12.7921
atp6	44	194	12	98	0.0219076	0.658423	11.4022
atp6	44	195	12	99	0.0200131	0.723245	9.8375
atp6	44	223	12	116	0.0205311	0.654065	33.2505
atp6	44	229	12	121	0.0155384	0.746366	35.1893
atp6	44	230	12	122	0.0236908	0.763186	37.2784
atp6	44	240	12	131	0.0204397	0.723075	44.7391
atp6	44	246	12	137	0.012762	0.84708	48.9099
atp6	44	262	12	153	0.00879566	0.683292	26.4572
atp6	44	272	12	161	0.0156056	0.697919	18.3066
atp6	44	276	12	165	0.0114387	0.766522	17.6833
atp6	44	308	12	181	0.0252716	0.703159	29.1603
atp6	44	342	12	189	0.0150135	0.735291	30.793
atp6	44	344	12	191	0.0142117	0.690033	32.9243
atp6	44	368	12	215	0.0175798	0.709824	25.194
atp6	44	369	12	216	0.0219058	0.608714	26.917
atp6	44	378	12	225	0.0132709	0.732478	37.6608
atp6	45	50	13	14	0.0228924	0.68333	1.33101
atp6	45	67	13	20	0.0271896	0.71252	7.9053
atp6	45	167	13	77	0.0207992	0.699783	17.0456
atp6	45	200	13	102	0.0225197	0.472943	12.2122
atp6	45	233	13	124	0.0246109	0.618058	33.5356
atp6	45	249	13	140	0.0196306	0.658878	39.35
atp6	50	142	14	63	0.0200112	0.70764	35.303
atp6	50	200	14	102	0.0157911	0.446293	14.0212
atp6	50	249	14	140	0.0304683	0.610643	40.983
atp6	50	251	14	142	0.0196081	0.392817	38.4309
atp6	52	55	16	18	0.0139045	0.780412	3.17438
atp6	52	66	16	19	0.0151805	0.737062	2.78083
atp6	52	83	16	27	0.0171999	0.801646	14.316
atp6	52	106	16	36	0.0229694	0.628215	28.7451
atp6	52	108	16	37	0.0216729	0.764278	27.3509
atp6	52	118	16	46	0.0254251	0.809605	20.2071
atp6	52	120	16	48	0.0272117	0.796922	21.847
atp6	52	130	16	57	0.0115631	0.739171	23.7361
atp6	52	152	16	65	0.0162834	0.79457	28.5474
atp6	52	158	16	68	0.027482	0.805193	23.8947
atp6	52	165	16	75	0.0156903	0.696807	14.6165
atp6	52	190	16	94	0.0139019	0.760207	11.3018
atp6	52	191	16	95	0.0203642	0.578803	8.15515
atp6	52	194	16	98	0.0227324	0.65291	10.2141
atp6	52	195	16	99	0.0236321	0.754936	8.44411
atp6	52	201	16	103	0.0151264	0.677004	10.7297
atp6	52	203	16	105	0.0179589	0.63858	14.3408
atp6	52	217	16	110	0.0186634	0.71216	20.8924
atp6	52	226	16	118	0.0295765	0.793556	29.0977
atp6	52	228	16	120	0.0140676	0.783916	33.0075
atp6	52	230	16	122	0.0168935	0.809879	34.4064
atp6	52	240	16	131	0.018667	0.813258	41.014
atp6	52	255	16	146	0.020503	0.682693	30.3984
atp6	52	259	16	150	0.0183647	0.699353	26.0167
atp6	52	272	16	161	0.016749	0.717725	16.2985
atp6	52	298	16	172	0.00762587	0.785796	20.2341
atp6	52	308	16	181	0.0203353	0.753559	30.211
atp6	52	361	16	208	0.0130617	0.735059	18.2965
atp6	52	369	16	216	0.020709	0.615915	22.1502
atp6	52	375	16	222	0.0125262	0.785455	28.1988
atp6	55	66	18	19	0.017813	0.659858	1.33313
atp6	55	83	18	27	0.02645	0.712535	10.9981
atp6	55	106	18	36	0.0138433	0.617052	24.6467
atp6	55	108	18	37	0.0114858	0.699598	23.4244
atp6	55	113	18	41	0.0227072	0.758629	22.247
atp6	55	118	18	46	0.0135779	0.747687	17.4078
atp6	55	153	18	66	0.0132251	0.687693	24.9368
atp6	55	157	18	67	0.019102	0.767504	24.5442
atp6	55	165	18	75	0.0136783	0.671698	14.334
atp6	55	175	18	85	0.0152375	0.69936	9.69058
atp6	55	176	18	86	0.0105475	0.428756	11.2627
atp6	55	187	18	91	0.0105337	0.673753	13.0401
atp6	55	190	18	94	0.0117692	0.765629	15.0319
atp6	55	191	18	95	0.0181467	0.596703	11.4047
atp6	55	193	18	97	0.0183523	0.551035	11.0629
atp6	55	194	18	98	0.0106164	0.630927	12.8308
atp6	55	195	18	99	0.0140702	0.678768	10.2723
atp6	55	199	18	101	0.0114595	0.56112	12.3175
atp6	55	203	18	105	0.0109965	0.574339	14.9602
atp6	55	214	18	107	0.0285669	0.745658	16.0025
atp6	55	215	18	108	0.0099663	0.649932	17.8532
atp6	55	226	18	118	0.017592	0.772115	28.2496
atp6	55	230	18	122	0.0172906	0.708245	33.9047
atp6	55	240	18	131	0.0153179	0.757076	41.2992
atp6	55	255	18	146	0.0197108	0.64656	30.8174
atp6	55	272	18	161	0.0176899	0.677256	18.5874
atp6	55	276	18	165	0.0145081	0.762929	19.2934
atp6	55	298	18	172	0.00804598	0.703922	24.2191
atp6	55	358	18	205	0.0103877	0.741567	22.5976
atp6	55	364	18	211	0.0154735	0.618858	20.3959
atp6	55	365	18	212	0.0090355	0.653231	19.845
atp6	55	367	18	214	0.0167264	0.765603	22.9396
atp6	55	368	18	215	0.0200211	0.691185	21.068
atp6	55	375	18	222	0.0166896	0.748293	27.6982
atp6	55	378	18	225	0.0242598	0.725531	32.1993
atp6	66	83	19	27	0.012193	0.737297	9.56944
atp6	66	158	19	68	0.0178385	0.718324	21.6749
atp6	66	195	19	99	0.0112701	0.684501	11.3398
atp6	66	217	19	110	0.0236404	0.677315	21.2911
atp6	66	219	19	112	0.0186337	0.659024	23.8623
atp6	66	240	19	131	0.0128265	0.697294	40.4672
atp6	66	272	19	161	0.00998645	0.677982	17.1458
atp6	66	378	19	225	0.01413	0.697959	31.4626
atp6	67	72	20	21	0.0205189	0.709327	1.30239
atp6	67	233	20	124	0.0243309	0.594069	29.7847
atp6	67	249	20	140	0.0192493	0.640582	37.5204
atp6	72	163	21	73	0.0182258	0.692856	11.5071
atp6	72	166	21	76	0.0202734	0.710592	11.7399
atp6	72	186	21	90	0.0199373	0.64887	15.5776
atp6	72	237	21	128	0.0128142	0.624419	30.05
atp6	72	249	21	140	0.0249949	0.674052	37.8159
atp6	72	251	21	142	0.0269381	0.504366	34.4027
atp6	77	83	23	27	0.0183494	0.712131	4.07552
atp6	77	112	23	40	0.0213599	0.586054	18.4027
atp6	77	118	23	46	0.0203631	0.712629	9.48464
atp6	77	177	23	87	0.014198	0.620543	11.6915
atp6	77	190	23	94	0.019678	0.75725	17.6136
atp6	77	236	23	127	0.0223221	0.752678	31.4008
atp6	77	355	23	202	0.0106576	0.849173	23.558
atp6	77	359	23	206	0.0110309	0.655194	19.8858
atp6	79	131	25	58	0.0216297	0.651762	17.6815
atp6	79	142	25	63	0.0222696	0.764847	24.5191
atp6	83	91	27	30	0.014232	0.71694	3.44924
atp6	83	108	27	37	0.0144983	0.765675	11.6644
atp6	83	113	27	41	0.0256421	0.797708	12.9589
atp6	83	118	27	46	0.0347959	0.789731	5.8584
atp6	83	120	27	48	0.0181975	0.828355	8.37765
atp6	83	157	27	67	0.0147497	0.817093	17.438
atp6	83	158	27	68	0.0167984	0.791055	15.8912
atp6	83	165	27	75	0.017094	0.739052	11.6382
atp6	83	169	27	79	0.0105558	0.575779	12.2098
atp6	83	175	27	85	0.0173939	0.708959	12.3507
atp6	83	177	27	87	0.0101984	0.566632	16.3325
atp6	83	178	27	88	0.0205711	0.702542	16.7509
atp6	83	190	27	94	0.0293113	0.765508	22.9948
atp6	83	191	27	95	0.0125453	0.555236	21.3094
atp6	83	193	27	97	0.00879226	0.585694	18.371
atp6	83	194	27	98	0.0136722	0.664544	20.6111
atp6	83	195	27	99	0.0133859	0.761234	19.6776
atp6	83	203	27	105	0.00878572	0.585478	20.4995
atp6	83	214	27	107	0.0165156	0.759662	18.9383
atp6	83	215	27	108	0.0118256	0.686898	20.075
atp6	83	217	27	110	0.0124142	0.722503	21.8495
atp6	83	219	27	112	0.0111061	0.738573	23.1798
atp6	83	223	27	116	0.0181644	0.670697	26.7127
atp6	83	226	27	118	0.0171343	0.795155	28.3309
atp6	83	230	27	122	0.0130983	0.766366	35.2468
atp6	83	236	27	127	0.0179678	0.843077	30.4369
atp6	83	238	27	129	0.015432	0.678876	32.6797
atp6	83	240	27	131	0.0246396	0.798831	37.6894
atp6	83	255	27	146	0.0181759	0.658126	32.1578
atp6	83	272	27	161	0.0140758	0.725985	21.6389
atp6	83	276	27	165	0.00713232	0.772318	23.2871
atp6	83	277	27	166	0.00413495	0.646707	26.0185
atp6	83	298	27	172	0.00664508	0.769621	28.3208
atp6	83	355	27	202	0.00268665	0.764328	26.1865
atp6	83	358	27	205	0.0100428	0.732737	20.3028
atp6	83	360	27	207	0.013249	0.566647	21.3005
atp6	83	364	27	211	0.0183947	0.573261	18.8416
atp6	83	365	27	212	0.0105931	0.667003	17.01
atp6	83	367	27	214	0.00941885	0.717054	20.6097
atp6	83	368	27	215	0.0127728	0.740354	18.3559
atp6	83	369	27	216	0.0188245	0.587887	18.2868
atp6	83	371	27	218	0.0271711	0.765844	21.9457
atp6	83	373	27	220	0.0157244	0.748168	20.8647
atp6	83	375	27	222	0.0243516	0.80175	23.599
atp6	83	378	27	225	0.0196576	0.736587	26.729
atp6	84	168	28	78	0.0182125	0.643145	9.22407
atp6	84	370	28	217	0.0132852	0.840151	20.5409
atp6	91	108	30	37	0.0141675	0.663461	6.62755
atp6	91	175	30	85	0.024049	0.65615	16.913
atp6	91	354	30	201	0.0154195	0.669402	28.5605
atp6	92	119	31	47	0.025157	0.664807	5.44626
atp6	92	171	31	81	0.0290718	0.65356	14.4696
atp6	93	129	32	56	0.018341	0.79027	15.7872
atp6	93	159	32	69	0.0197889	0.712892	14.8646
atp6	93	164	32	74	0.0147669	0.702479	12.6774
atp6	93	177	32	87	0.0228684	0.583731	24.0158
atp6	93	372	32	219	0.014279	0.688949	22.3919
atp6	93	376	32	223	0.0147389	0.770728	23.3504
atp6	93	377	32	224	0.0159038	0.648834	24.9823
atp6	106	108	36	37	0.0175603	0.626947	1.32215
atp6	106	118	36	46	0.0116693	0.630227	12.0141
atp6	106	153	36	66	0.0171915	0.599656	21.1724
atp6	106	158	36	68	0.0168237	0.501761	23.1264
atp6	106	175	36	85	0.0131941	0.597483	27.1046
atp6	106	195	36	99	0.0143375	0.60924	34.0136
atp6	106	201	36	103	0.0223355	0.521393	31.242
atp6	106	230	36	122	0.0157927	0.619412	44.0466
atp6	106	259	36	150	0.0181807	0.56992	39.7427
atp6	106	308	36	181	0.0244522	0.576946	53.7591
atp6	108	116	37	44	0.0251397	0.750117	6.31678
atp6	108	117	37	45	0.015757	0.685732	9.06457
atp6	108	118	37	46	0.0113156	0.754906	9.52266
atp6	108	120	37	48	0.0274068	0.756128	10.5192
atp6	108	152	37	65	0.0258529	0.737803	25.5348
atp6	108	158	37	68	0.0256913	0.738765	24.5557
atp6	108	191	37	95	0.0246776	0.489611	34.8232
atp6	108	194	37	98	0.021177	0.607663	34.1479
atp6	108	195	37	99	0.0348823	0.704478	33.2348
atp6	108	201	37	103	0.0194117	0.586156	31.1076
atp6	108	203	37	105	0.0137389	0.596147	33.288
atp6	108	226	37	118	0.0287982	0.746878	38.1972
atp6	108	230	37	122	0.0136711	0.737186	45.5268
atp6	108	240	37	131	0.0220896	0.757532	46.3671
atp6	108	272	37	161	0.0122872	0.674994	34.2494
atp6	108	281	37	170	0.00762997	0.741293	41.1126
atp6	108	308	37	181	0.028862	0.719692	51.1232
atp6	108	342	37	189	0.0134915	0.737049	46.529
atp6	108	351	37	198	0.0193216	0.694824	37.4638
atp6	108	369	37	216	0.0181503	0.617787	28.5314
atp6	108	375	37	222	0.011741	0.762238	32.5155
atp6	112	118	40	46	0.0159267	0.703301	7.28218
atp6	112	162	40	72	0.0164049	0.571481	27.0712
atp6	112	174	40	84	0.0152142	0.591034	24.0337
atp6	112	228	40	120	0.0210882	0.652686	45.9652
atp6	112	230	40	122	0.013659	0.619056	49.8897
atp6	113	118	41	46	0.010065	0.805974	4.84794
atp6	113	157	41	67	0.0150489	0.790015	29.4083
atp6	113	177	41	87	0.0286951	0.5605	23.4281
atp6	113	189	41	93	0.0232979	0.732231	28.8652
atp6	113	190	41	94	0.0254574	0.741667	31.6516
atp6	113	193	41	97	0.016746	0.683834	28.5725
atp6	113	226	41	118	0.0119679	0.797081	41.537
atp6	113	236	41	127	0.0179439	0.881201	41.9127
atp6	113	240	41	131	0.0106775	0.809619	47.8577
atp6	113	260	41	151	0.0129828	0.758103	41.7483
atp6	113	262	41	153	0.0141056	0.828743	37.3737
atp6	113	360	41	207	0.0181453	0.634364	29.2934
atp6	113	372	41	219	0.011544	0.714804	31.7332
atp6	113	375	41	222	0.0148651	0.748273	35.2922
atp6	113	378	41	225	0.0144708	0.802031	37.6766
atp6	115	117	43	45	0.0200526	0.717122	3.29057
atp6	115	237	43	128	0.0130615	0.596293	37.6703
atp6	116	117	44	45	0.0228533	0.721103	1.33429
atp6	116	120	44	48	0.0205165	0.798059	3.17231
atp6	116	195	44	99	0.0134741	0.735659	29.5567
atp6	116	196	44	100	0.019231	0.676401	27.3461
atp6	116	230	44	122	0.016868	0.760634	44.077
atp6	116	302	44	176	0.0142793	0.711192	37.3408
atp6	117	120	45	48	0.0156842	0.761684	3.40709
atp6	117	201	45	103	0.0196557	0.599035	26.3926
atp6	118	120	46	48	0.0296895	0.826826	2.9667
atp6	118	130	46	57	0.0132331	0.742925	13.3486
atp6	118	165	46	75	0.0225439	0.739337	16.2983
atp6	118	178	46	88	0.0182746	0.677982	18.7328
atp6	118	189	46	93	0.0104195	0.775989	24.3173
atp6	118	190	46	94	0.0278177	0.750877	26.8143
atp6	118	193	46	97	0.0143307	0.678887	22.7081
atp6	118	195	46	99	0.0123872	0.745703	25.0243
atp6	118	199	46	101	0.0177522	0.644468	23.8759
atp6	118	214	46	107	0.0159397	0.780225	24.0294
atp6	118	215	46	108	0.0169984	0.691115	24.7198
atp6	118	223	46	116	0.014747	0.70292	31.1132
atp6	118	226	46	118	0.0123689	0.810391	33.3197
atp6	118	230	46	122	0.0171196	0.789785	40.0122
atp6	118	234	46	125	0.0177324	0.645689	36.9745
atp6	118	236	46	127	0.0196925	0.781809	33.7449
atp6	118	238	46	129	0.0167798	0.674959	35.7415
atp6	118	240	46	131	0.0264272	0.791855	39.98
atp6	118	255	46	146	0.0153007	0.659839	35.9537
atp6	118	258	46	149	0.0153868	0.765911	31.9701
atp6	118	272	46	161	0.0143429	0.733205	24.6197
atp6	118	298	46	172	0.017773	0.726605	30.0696
atp6	118	308	46	181	0.00918818	0.776142	41.377
atp6	118	360	46	207	0.0161063	0.580424	22.8959
atp6	118	361	46	208	0.0115081	0.72685	19.406
atp6	118	364	46	211	0.0192874	0.5488	21.1067
atp6	118	372	46	219	0.0120237	0.722062	23.4849
atp6	118	375	46	222	0.0133708	0.787573	27.1036
atp6	119	125	47	52	0.0178609	0.774741	4.73112
atp6	119	134	47	61	0.0277612	0.695534	16.6112
atp6	119	160	47	70	0.0265767	0.720602	14.8578
atp6	119	161	47	71	0.0292315	0.678496	16.8894
atp6	119	162	47	72	0.020663	0.601077	16.319
atp6	119	168	47	78	0.0146157	0.676939	14.4156
atp6	119	174	47	84	0.0218151	0.692534	17.0042
atp6	119	215	47	108	0.015027	0.685078	24.7898
atp6	119	249	47	140	0.0157988	0.608822	44.167
atp6	119	346	47	193	0.015523	0.725834	32.7817
atp6	120	152	48	65	0.0268831	0.805365	19.801
atp6	120	158	48	68	0.01917	0.806783	18.9653
atp6	120	164	48	74	0.0169587	0.719491	14.1327
atp6	120	165	48	75	0.0142896	0.745802	15.7953
atp6	120	168	48	78	0.0151883	0.729797	13.6552
atp6	120	190	48	94	0.00932774	0.789087	26.6885
atp6	120	191	48	95	0.0127403	0.560231	26.5777
atp6	120	194	48	98	0.0143637	0.653988	24.9696
atp6	120	195	48	99	0.0278242	0.753756	25.4594
atp6	120	203	48	105	0.017684	0.606172	24.9688
atp6	120	217	48	110	0.0167013	0.731601	26.1269
atp6	120	234	48	125	0.0162226	0.588422	35.0501
atp6	120	240	48	131	0.0226356	0.820437	36.9592
atp6	120	259	48	150	0.0145214	0.643769	30.6054
atp6	120	272	48	161	0.0187685	0.72985	23.0322
atp6	120	308	48	181	0.0215597	0.759482	40.4297
atp6	120	342	48	189	0.0134678	0.794095	35.2059
atp6	120	369	48	216	0.0174934	0.67101	17.8876
atp6	120	371	48	218	0.0146544	0.777464	22.3554
atp6	120	378	48	225	0.0120267	0.732761	27.39
atp6	122	124	50	51	0.0236923	0.756611	1.32495
atp6	124	125	51	52	0.0332593	0.803894	1.32769
atp6	124	153	51	66	0.01345	0.804816	15.4591
atp6	124	166	51	76	0.0161738	0.714664	12.9331
atp6	124	168	51	78	0.0397488	0.704463	13.2678
atp6	124	196	51	100	0.0222684	0.702251	23.0299
atp6	124	218	51	111	0.0172086	0.716317	22.7259
atp6	125	127	52	54	0.0150079	0.777246	3.52084
atp6	125	134	52	61	0.0203491	0.702601	10.1623
atp6	125	166	52	76	0.0259357	0.717603	10.2644
atp6	125	200	52	102	0.0132496	0.456598	23.8552
atp6	125	300	52	174	0.0168408	0.728719	31.9487
atp6	125	361	52	208	0.0121199	0.716723	13.3639
atp6	127	159	54	69	0.0261264	0.74732	10.0029
atp6	128	158	55	68	0.0120275	0.747628	14.7341
atp6	128	162	55	72	0.0189485	0.589238	12.9
atp6	128	174	55	84	0.0315281	0.714124	18.0999
atp6	128	200	55	102	0.0161924	0.454913	26.2544
atp6	128	202	55	104	0.0247627	0.542408	22.2713
atp6	128	351	55	198	0.0163643	0.679655	24.6004
atp6	129	130	56	57	0.0164861	0.764754	1.33007
atp6	129	169	56	79	0.0150462	0.647006	13.7792
atp6	129	177	56	87	0.0159363	0.588878	19.8512
atp6	129	189	56	93	0.0172251	0.731772	24.5916
atp6	129	193	56	97	0.0247294	0.630744	22.1993
atp6	129	200	56	102	0.0172497	0.616663	23.7305
atp6	129	216	56	109	0.0175795	0.736039	21.3158
atp6	129	236	56	127	0.0180593	0.848174	22.5491
atp6	129	250	56	141	0.0146243	0.634967	31.1475
atp6	129	275	56	164	0.0121229	0.662112	20.0299
atp6	129	281	56	170	0.0102801	0.758282	27.6389
atp6	129	298	56	172	0.0216013	0.759132	28.0631
atp6	129	349	56	196	0.0175818	0.746439	25.8752
atp6	129	358	56	205	0.0111801	0.776358	13.9502
atp6	129	376	56	223	0.0153124	0.798718	16.0647
atp6	130	131	57	58	0.0192844	0.637304	1.33421
atp6	130	133	57	60	0.0195892	0.701251	2.91024
atp6	130	162	57	72	0.0126718	0.570808	9.14203
atp6	130	186	57	90	0.0133255	0.61987	26.7954
atp6	130	193	57	97	0.0175378	0.618388	20.9065
atp6	130	227	57	119	0.0220082	0.696522	23.7377
atp6	130	229	57	121	0.0184895	0.7152	26.5995
atp6	130	298	57	172	0.0135911	0.644036	28.0976
atp6	130	300	57	174	0.0148104	0.646606	32.122
atp6	130	302	57	176	0.0221118	0.664171	33.5775
atp6	130	342	57	189	0.0129903	0.700449	35.7641
atp6	131	142	58	63	0.0227761	0.67168	6.32845
atp6	131	161	58	71	0.0150672	0.605096	11.5096
atp6	131	162	58	72	0.0359358	0.558049	9.7963
atp6	131	169	58	79	0.0153465	0.546902	14.0239
atp6	131	174	58	84	0.0174614	0.648862	17.98
atp6	131	188	58	92	0.0139423	0.54809	26.9041
atp6	131	202	58	104	0.0306724	0.533383	19.5083
atp6	131	224	58	117	0.016119	0.594834	23.3587
atp6	131	236	58	127	0.0104551	0.858108	20.167
atp6	131	260	58	151	0.0149668	0.648913	24.7775
atp6	131	304	58	178	0.0190054	0.6008	39.0482
atp6	133	153	60	66	0.020869	0.722148	9.58835
atp6	133	186	60	90	0.0334967	0.622164	31.0602
atp6	133	219	60	112	0.0174218	0.564006	15.8148
atp6	133	237	60	128	0.0143026	0.64288	15.0224
atp6	133	265	60	154	0.0166413	0.674653	18.9581
atp6	133	345	60	192	0.0147202	0.77482	34.5087
atp6	133	376	60	223	0.0187032	0.760497	9.68575
atp6	133	377	60	224	0.0349706	0.63243	9.18863
atp6	134	160	61	70	0.0295099	0.660095	8.16061
atp6	134	161	61	71	0.0233942	0.638095	10.2512
atp6	134	164	61	74	0.0215581	0.660605	10.6301
atp6	134	168	61	78	0.0196123	0.635653	14.2731
atp6	134	169	61	79	0.0135088	0.537194	15.1812
atp6	134	196	61	100	0.022989	0.638678	21.766
atp6	134	200	61	102	0.0125417	0.523793	23.793
atp6	134	301	61	175	0.0116933	0.524891	35.7206
atp6	134	346	61	193	0.0183651	0.671513	34.4988
atp6	142	163	63	73	0.0236152	0.722718	11.5746
atp6	142	196	63	100	0.0209102	0.721259	24.9272
atp6	142	224	63	117	0.0150276	0.615038	17.3516
atp6	142	233	63	124	0.0162068	0.641793	16.1507
atp6	144	168	64	78	0.0212225	0.685515	17.463
atp6	144	171	64	81	0.0161249	0.739156	20.5172
atp6	152	153	65	66	0.0346206	0.804059	1.32389
atp6	152	158	65	68	0.0185183	0.833751	3.49263
atp6	152	165	65	75	0.0153461	0.699049	12.5802
atp6	152	168	65	78	0.0133644	0.687995	16.1349
atp6	152	175	65	85	0.01628	0.684138	25.6139
atp6	152	191	65	95	0.0295775	0.506136	30.6421
atp6	152	194	65	98	0.0259981	0.6687	27.5263
atp6	152	195	65	99	0.0322569	0.752379	26.4102
atp6	152	196	65	100	0.0179093	0.683993	23.136
atp6	152	201	65	103	0.027717	0.666212	21.2511
atp6	152	228	65	120	0.0216924	0.717912	18.2089
atp6	152	230	65	122	0.0117765	0.781905	22.8103
atp6	152	238	65	129	0.0107643	0.749978	15.9192
atp6	152	248	65	139	0.0185636	0.758788	26.5493
atp6	152	259	65	150	0.0142639	0.677905	18.9414
atp6	152	268	65	157	0.0113019	0.562598	20.8021
atp6	152	269	65	158	0.0128806	0.397815	22.3531
atp6	152	308	65	181	0.0274986	0.708668	50.0797
atp6	152	342	65	189	0.0257586	0.752257	46.5734
atp6	152	360	65	207	0.00966368	0.569447	22.4678
atp6	152	364	65	211	0.0134428	0.52272	17.4205
atp6	152	369	65	216	0.0166165	0.587659	9.51623
atp6	152	378	65	225	0.0124921	0.745797	7.8
atp6	153	158	66	68	0.0200131	0.806349	3.01288
atp6	153	187	66	91	0.0148184	0.625702	34.5644
atp6	153	191	66	95	0.021942	0.487945	30.2052
atp6	153	194	66	98	0.021379	0.60897	27.4107
atp6	153	195	66	99	0.0200404	0.761678	25.89
atp6	153	201	66	103	0.0175872	0.627542	20.6889
atp6	153	203	66	105	0.0145344	0.607874	20.4952
atp6	153	226	66	118	0.0116942	0.815924	17.6497
atp6	153	234	66	125	0.0162876	0.565245	20.5242
atp6	153	236	66	127	0.00909765	0.847883	15.7787
atp6	153	238	66	129	0.0117253	0.718495	19.0726
atp6	153	259	66	150	0.0164419	0.610332	21.2743
atp6	153	342	66	189	0.0229896	0.796103	47.2009
atp6	153	364	66	211	0.0188338	0.527499	18.5456
atp6	153	368	66	215	0.0134941	0.74218	12.6634
atp6	153	369	66	216	0.0146139	0.585341	11.9364
atp6	157	177	67	87	0.0246826	0.456049	28.789
atp6	157	193	67	97	0.0161114	0.64397	25.7815
atp6	157	255	67	146	0.0130293	0.691711	22.1042
atp6	157	265	67	154	0.0192866	0.700092	20.5666
atp6	157	298	67	172	0.00985475	0.806789	38.3892
atp6	157	368	67	215	0.0147678	0.732094	12.8118
atp6	157	373	67	220	0.0156199	0.764676	10.333
atp6	158	165	68	75	0.0128596	0.752292	8.13712
atp6	158	168	68	78	0.00952417	0.716382	12.2416
atp6	158	178	68	88	0.0114133	0.692936	27.2362
atp6	158	187	68	91	0.0246245	0.693234	31.1423
atp6	158	191	68	95	0.0190949	0.528335	26.2506
atp6	158	194	68	98	0.0268758	0.614043	23.2324
atp6	158	195	68	99	0.0342233	0.763582	21.7518
atp6	158	201	68	103	0.0161262	0.686734	16.436
atp6	158	203	68	105	0.0215216	0.61113	16.0666
atp6	158	217	68	110	0.0231311	0.709183	10.4038
atp6	158	226	68	118	0.0277259	0.789951	13.8878
atp6	158	228	68	120	0.0221016	0.756433	15.8028
atp6	158	238	68	129	0.0127682	0.708753	17.4778
atp6	158	240	68	131	0.0173034	0.798543	22.5128
atp6	158	269	68	158	0.013188	0.378339	19.1956
atp6	158	272	68	161	0.0139397	0.691885	20.4068
atp6	158	308	68	181	0.0198471	0.74965	47.2513
atp6	158	354	68	201	0.0148225	0.789607	27.6288
atp6	158	360	68	207	0.010851	0.590813	20.6404
atp6	158	361	68	208	0.0149925	0.702862	18.2952
atp6	158	369	68	216	0.0356628	0.524218	9.50771
atp6	158	375	68	222	0.0167236	0.774734	7.57224
atp6	158	376	68	223	0.0149172	0.747481	6.11924
atp6	158	378	68	225	0.0145703	0.741769	10.0055
atp6	160	161	70	71	0.0272692	0.651511	1.33476
atp6	160	162	70	72	0.0211486	0.557137	3.3308
atp6	160	164	70	74	0.0165782	0.679668	3.02224
atp6	160	172	70	82	0.0223546	0.68917	14.1421
atp6	160	200	70	102	0.0124281	0.444937	18.2093
atp6	160	218	70	111	0.0144942	0.694017	10.9719
atp6	160	228	70	120	0.0128907	0.7169	20.0356
atp6	160	249	70	140	0.0264709	0.577982	30.8173
atp6	161	162	71	72	0.0231738	0.580582	1.33051
atp6	161	163	71	73	0.0163214	0.660177	3.53469
atp6	161	168	71	78	0.0249454	0.628512	8.11343
atp6	161	174	71	84	0.0217114	0.63655	16.8971
atp6	161	215	71	108	0.0274127	0.635317	9.53063
atp6	161	346	71	193	0.016457	0.678222	35.9404
atp6	162	163	72	73	0.0196487	0.569952	1.31987
atp6	162	167	72	77	0.0123737	0.584793	4.84843
atp6	162	174	72	84	0.0245882	0.562385	14.4556
atp6	162	200	72	102	0.0184583	0.4899	15.0927
atp6	162	202	72	104	0.0393219	0.545209	10.2539
atp6	162	215	72	108	0.015728	0.605172	9.27931
atp6	162	224	72	117	0.0162842	0.535179	14.655
atp6	162	233	72	124	0.0130866	0.555218	17.0171
atp6	162	249	72	140	0.0139918	0.547196	27.3336
atp6	162	301	72	175	0.0155267	0.529453	32.4339
atp6	162	346	72	193	0.018659	0.574503	32.8157
atp6	162	371	72	218	0.0110234	0.657336	8.08789
atp6	162	379	72	226	0.0171561	0.601887	12.4636
atp6	163	174	73	84	0.0152895	0.654803	12.7784
atp6	163	346	73	193	0.0159903	0.697245	31.5615
atp6	164	168	74	78	0.0152993	0.646796	2.72643
atp6	164	192	74	96	0.01683	0.592851	14.61
atp6	164	218	74	111	0.0323305	0.636827	10.6463
atp6	164	361	74	208	0.0165058	0.655497	12.4544
atp6	165	169	75	79	0.0242668	0.639733	2.69364
atp6	165	191	75	95	0.0232816	0.53907	15.9772
atp6	165	193	75	97	0.0170356	0.574909	11.6646
atp6	165	194	75	98	0.0210465	0.607461	13.5689
atp6	165	195	75	99	0.0118615	0.701535	12.5607
atp6	165	199	75	101	0.0248104	0.648501	10.3774
atp6	165	217	75	110	0.0167598	0.621564	10.0339
atp6	165	230	75	122	0.018345	0.701972	23.5741
atp6	165	240	75	131	0.0197679	0.744419	26.9546
atp6	165	250	75	141	0.0148074	0.642061	27.0592
atp6	165	255	75	146	0.021196	0.641144	19.6987
atp6	165	272	75	161	0.0134301	0.6574	11.2787
atp6	165	281	75	170	0.0120679	0.658079	22.5195
atp6	165	308	75	181	0.0140932	0.692704	36.6238
atp6	165	361	75	208	0.0123746	0.663043	9.6286
atp6	165	367	75	214	0.0107374	0.774214	8.95014
atp6	165	368	75	215	0.0111797	0.671849	6.66171
atp6	165	376	75	223	0.0153302	0.729758	13.172
atp6	165	378	75	225	0.0192931	0.71082	17.4458
atp6	166	200	76	102	0.0198746	0.490295	13.5592
atp6	166	232	76	123	0.0152398	0.720582	23.1882
atp6	166	237	76	128	0.0147691	0.566883	19.1258
atp6	166	249	76	140	0.0138538	0.634987	29.0988
atp6	166	251	76	142	0.0205793	0.496757	25.0872
atp6	166	252	76	143	0.0158807	0.633939	24.8557
atp6	166	304	76	178	0.0173744	0.638576	31.3057
atp6	166	345	76	192	0.0121305	0.709237	28.8816
atp6	166	346	76	193	0.0212421	0.685009	26.9813
atp6	166	357	76	204	0.0151667	0.510826	12.2401
atp6	167	224	77	117	0.016368	0.605567	20.632
atp6	167	346	77	193	0.0201355	0.69263	26.7855
atp6	168	196	78	100	0.0221825	0.643551	7.47604
atp6	168	306	78	180	0.0181105	0.670431	31.3383
atp6	168	346	78	193	0.0179676	0.633729	26.3927
atp6	168	354	78	201	0.0192491	0.658891	17.8234
atp6	169	177	79	87	0.0116693	0.644998	8.63244
atp6	169	190	79	94	0.0158403	0.703198	12.9651
atp6	169	199	79	101	0.0254955	0.50539	7.83504
atp6	169	200	79	102	0.0171763	0.530374	10.0097
atp6	169	214	79	107	0.011669	0.718192	9.48385
atp6	169	281	79	170	0.0185039	0.611096	17.1874
atp6	169	342	79	189	0.0120725	0.535316	28.5879
atp6	169	353	79	200	0.0146811	0.568955	13.9078
atp6	169	359	79	206	0.00843863	0.674025	11.4281
atp6	169	362	79	209	0.0186292	0.719727	8.65411
atp6	169	371	79	218	0.0127556	0.567324	12.9019
atp6	170	174	80	84	0.0229289	0.668432	2.72986
atp6	170	186	80	90	0.0198571	0.603448	14.0035
atp6	170	196	80	100	0.0146439	0.640734	9.22273
atp6	170	215	80	108	0.0158996	0.63761	11.6025
atp6	170	224	80	117	0.0220813	0.603152	22.4812
atp6	170	237	80	128	0.0115659	0.6047	23.4594
atp6	170	301	80	175	0.018521	0.507353	22.0221
atp6	170	304	80	178	0.0172986	0.658138	26.3342
atp6	171	224	81	117	0.0170631	0.624092	24.7817
atp6	172	224	82	117	0.0189873	0.643089	24.7823
atp6	172	249	82	140	0.0240325	0.657744	34.4544
atp6	173	232	83	123	0.0163931	0.815622	30.2776
atp6	173	270	83	159	0.0243506	#N/A	12.446
atp6	174	200	84	102	0.0165089	0.501889	12.898
atp6	174	224	84	117	0.0211321	0.579268	27.7409
atp6	174	235	84	126	0.0142916	0.577416	33.0459
atp6	174	241	84	132	0.0142086	0.625718	34.4524
atp6	174	301	84	175	0.0213452	0.5089	19.1817
atp6	174	304	84	178	0.0293924	0.66452	23.1963
atp6	174	346	84	193	0.0154139	0.705457	19.175
atp6	174	357	84	204	0.024345	0.577516	9.09724
atp6	174	361	84	208	0.0274783	0.671233	8.25948
atp6	175	176	85	86	0.0154558	0.429006	1.32797
atp6	175	177	85	87	0.0135618	0.622066	3.39278
atp6	175	190	85	94	0.018191	0.713588	8.91682
atp6	175	194	85	98	0.0109823	0.603433	8.65626
atp6	175	195	85	99	0.0135322	0.664815	10.2732
atp6	175	214	85	107	0.0265333	0.705675	17.1237
atp6	175	216	85	109	0.0187515	0.63044	19.813
atp6	175	230	85	122	0.0151601	0.70462	34.9627
atp6	175	236	85	127	0.0159958	0.837158	32.0349
atp6	175	238	85	129	0.0237189	0.669306	32.665
atp6	175	262	85	153	0.0135036	0.808488	20.8542
atp6	175	272	85	161	0.00950484	0.659869	11.6295
atp6	175	362	85	209	0.0119091	0.731149	12.3906
atp6	176	189	86	93	0.0437327	0.504243	3.69215
atp6	176	191	86	95	0.0132072	0.568862	7.71365
atp6	176	192	86	96	0.0204146	0.475428	5.78706
atp6	176	193	86	97	0.0175719	0.6364	4.86186
atp6	176	194	86	98	0.0103666	0.456382	7.13653
atp6	176	203	86	105	0.0186585	0.507121	14.2621
atp6	176	214	86	107	0.0157628	0.409145	17.1214
atp6	176	238	86	129	0.0145661	0.528472	32.8532
atp6	176	239	86	130	0.0237067	#N/A	36.073
atp6	176	242	86	133	0.0295499	0.528781	35.1311
atp6	176	243	86	134	0.0355814	#N/A	35.3242
atp6	176	275	86	164	0.0111568	0.42478	8.5484
atp6	177	188	87	92	0.0162413	0.485525	6.41788
atp6	177	189	87	93	0.0203815	0.520632	5.79217
atp6	177	193	87	97	0.028214	0.638276	7.08867
atp6	177	214	87	107	0.0141402	0.642236	19.2676
atp6	177	227	87	119	0.0178811	0.715735	34.0843
atp6	177	236	87	127	0.0183365	0.616186	33.7632
atp6	177	237	87	128	0.0136028	0.789441	32.3453
atp6	177	238	87	129	0.0212025	0.681601	33.9066
atp6	177	240	87	131	0.00826065	0.610731	38.2629
atp6	177	241	87	132	0.0303045	0.786162	37.2362
atp6	177	353	87	200	0.0185034	0.554338	8.81993
atp6	177	358	87	205	0.016672	0.59123	9.07247
atp6	177	371	87	218	0.0134879	0.622736	22.5644
atp6	177	373	87	220	0.0143562	0.581371	24.4849
atp6	178	187	88	91	0.036197	0.61705	5.79601
atp6	178	190	88	94	0.028047	0.672412	9.22077
atp6	178	191	88	95	0.00952123	0.535721	10.5302
atp6	178	195	88	99	0.0112689	0.687335	14.1659
atp6	178	214	88	107	0.0124351	0.752472	22.231
atp6	178	229	88	121	0.0181111	0.700639	37.4706
atp6	178	230	88	122	0.0161045	0.67389	39.5111
atp6	178	236	88	127	0.0216292	0.742612	36.3254
atp6	178	298	88	172	0.0146229	0.637007	11.4434
atp6	178	375	88	222	0.0247501	0.672962	29.9722
atp6	185	345	89	192	0.0159322	0.685673	18.8705
atp6	185	352	89	199	0.0193528	0.72695	15.0403
atp6	186	281	90	170	0.0127326	0.594201	12.8898
atp6	186	297	90	171	0.0210466	0.598642	12.1829
atp6	186	350	90	197	0.0171008	0.61531	15.4353
atp6	186	376	90	223	0.014445	0.688895	35.0145
atp6	186	377	90	224	0.0262278	0.585374	36.8021
atp6	187	194	91	98	0.0115053	0.644345	9.2186
atp6	187	195	91	99	0.0130264	0.638632	10.3426
atp6	187	229	91	121	0.0167608	0.747213	37.493
atp6	187	238	91	129	0.0168558	0.657823	39.0943
atp6	187	240	91	131	0.0140164	0.706143	43.8246
atp6	187	375	91	222	0.0145321	0.706565	33.3523
atp6	188	193	92	97	0.0248112	0.513048	3.22272
atp6	188	200	92	102	0.0366513	0.523766	10.5624
atp6	188	230	92	122	0.00963059	0.466662	35.1176
atp6	188	238	92	129	0.0208179	0.486136	34.6344
atp6	188	346	92	193	0.0141368	0.43346	18.6507
atp6	188	349	92	196	0.0121965	0.491418	16.0613
atp6	189	190	93	94	0.012743	0.732579	1.35174
atp6	189	192	93	96	0.0277674	0.644664	4.40703
atp6	189	193	93	97	0.0341442	0.719589	3.81495
atp6	189	194	93	98	0.0136738	0.661473	3.59246
atp6	189	216	93	109	0.0200536	0.664565	18.9225
atp6	189	223	93	116	0.0255878	0.758884	29.4847
atp6	189	250	93	141	0.017158	0.734759	33.4315
atp6	189	275	93	164	0.0153314	0.677988	7.7982
atp6	189	298	93	172	0.012216	0.718696	9.8564
atp6	189	300	93	174	0.0111744	0.68632	13.509
atp6	189	349	93	196	0.0133663	0.739245	14.2105
atp6	189	352	93	199	0.0141415	0.747252	14.0694
atp6	189	372	93	219	0.0145321	0.669422	23.4112
atp6	190	191	94	95	0.0109715	0.58142	1.33389
atp6	190	194	94	98	0.0177139	0.655991	4.69246
atp6	190	199	94	101	0.0122333	0.638655	8.78513
atp6	190	214	94	107	0.0149234	0.788369	17.9436
atp6	190	217	94	110	0.0161287	0.727963	21.7557
atp6	190	223	94	116	0.0259678	0.711933	30.5217
atp6	190	226	94	118	0.0143374	0.770739	30.4375
atp6	190	230	94	122	0.015543	0.793596	33.5281
atp6	190	236	94	127	0.0373121	0.72441	34.0475
atp6	190	238	94	129	0.0119226	0.681326	33.84
atp6	190	250	94	141	0.0134761	0.74236	33.7179
atp6	190	276	94	165	0.0109869	0.754981	6.84375
atp6	190	280	94	169	0.0107578	0.659113	7.05212
atp6	190	281	94	170	0.0113118	0.823108	9.45804
atp6	190	358	94	205	0.00929835	0.722812	14.012
atp6	190	360	94	207	0.0219617	0.616785	14.6853
atp6	190	362	94	209	0.0130643	0.732977	16.1566
atp6	190	364	94	211	0.0126836	0.604813	16.1092
atp6	190	371	94	218	0.0164473	0.774709	24.7201
atp6	190	375	94	222	0.0118482	0.73212	29.2977
atp6	191	193	95	97	0.0126117	0.650147	3.47128
atp6	191	194	95	98	0.0359983	0.544853	3.3796
atp6	191	195	95	99	0.0257299	0.506155	2.67441
atp6	191	196	95	100	0.0129249	0.550197	4.52074
atp6	191	199	95	101	0.0192613	0.579993	6.33172
atp6	191	203	95	105	0.0188746	0.532731	11.4418
atp6	191	214	95	107	0.016251	0.608346	15.1904
atp6	191	228	95	120	0.0119951	0.610393	30.9428
atp6	191	230	95	122	0.0179408	0.551701	31.9391
atp6	191	240	95	131	0.0151985	0.585767	37.9149
atp6	191	246	95	137	0.014592	0.883291	41.9596
atp6	191	255	95	146	0.0145834	0.551243	26.2452
atp6	191	262	95	153	0.008916	0.604487	19.0273
atp6	191	270	95	159	0.00830396	0.720887	13.7045
atp6	191	272	95	161	0.0189749	0.56904	10.3418
atp6	191	276	95	165	0.0140703	0.620835	8.65592
atp6	191	277	95	166	0.00869304	0.616604	10.2477
atp6	191	298	95	172	0.00856868	0.580824	12.2926
atp6	191	308	95	181	0.0221494	0.512819	22.3102
atp6	191	351	95	198	0.015447	0.506065	20.4754
atp6	191	360	95	207	0.00991772	0.52046	16.1706
atp6	191	364	95	211	0.0174043	0.472793	16.3103
atp6	191	367	95	214	0.0119813	0.565209	20.032
atp6	191	369	95	216	0.0296208	0.51583	21.3518
atp6	191	371	95	218	0.0109566	0.557957	23.3537
atp6	191	375	95	222	0.0152135	0.553401	27.4695
atp6	191	378	95	225	0.0211748	0.564596	32.516
atp6	192	193	96	97	0.0260963	0.654554	1.33898
atp6	192	237	96	128	0.0168096	0.517063	29.5026
atp6	192	242	96	133	0.023719	0.635749	33.6822
atp6	192	275	96	164	0.0196266	0.639832	11.1847
atp6	192	298	96	172	0.0267555	0.53047	14.4258
atp6	192	301	96	175	0.0165673	0.501233	18.808
atp6	192	302	96	176	0.0156752	0.525145	18.2548
atp6	192	352	96	199	0.0157984	0.584744	18.6394
atp6	192	353	96	200	0.0174265	0.615285	16.4889
atp6	193	194	97	98	0.0126608	0.672184	1.32514
atp6	193	219	97	112	0.0135378	0.569108	18.639
atp6	193	238	97	129	0.0143583	0.727265	28.4664
atp6	193	240	97	131	0.0119853	0.617709	33.5037
atp6	193	272	97	161	0.0197739	0.605877	6.52243
atp6	193	275	97	164	0.0167509	0.620413	8.79795
atp6	193	277	97	166	0.0114036	0.614269	9.42682
atp6	193	298	97	172	0.0211792	0.717442	14.2879
atp6	193	367	97	214	0.0219076	0.598487	15.0988
atp6	193	368	97	215	0.0160493	0.580522	14.3264
atp6	193	375	97	222	0.0150327	0.606568	22.9424
atp6	193	378	97	225	0.0163005	0.586239	27.9612
atp6	194	195	98	99	0.0310657	0.617731	1.31848
atp6	194	214	98	107	0.0103738	0.693906	11.3228
atp6	194	217	98	110	0.0226337	0.603286	15.1737
atp6	194	226	98	118	0.0268801	0.654663	23.8811
atp6	194	230	98	122	0.0281129	0.610999	27.3706
atp6	194	236	98	127	0.00855429	0.687358	28.0633
atp6	194	238	98	129	0.026794	0.607105	28.2424
atp6	194	240	98	131	0.00900369	0.687228	33.3709
atp6	194	255	98	146	0.0191407	0.594402	21.5032
atp6	194	259	98	150	0.0128659	0.614056	17.0572
atp6	194	262	98	153	0.00665896	0.640714	14.5195
atp6	194	266	98	155	0.00611916	0.570143	11.1581
atp6	194	269	98	158	0.0261943	0.461194	7.62072
atp6	194	272	98	161	0.0269981	0.631166	7.11913
atp6	194	276	98	165	0.014066	0.697519	7.11095
atp6	194	308	98	181	0.0214428	0.611268	25.4302
atp6	194	342	98	189	0.0130244	0.623755	25.9361
atp6	194	360	98	207	0.016113	0.579166	13.2431
atp6	194	364	98	211	0.0149553	0.466234	13.0242
atp6	194	367	98	214	0.00937461	0.691924	16.3604
atp6	194	368	98	215	0.0107395	0.600455	15.6916
atp6	194	369	98	216	0.0385616	0.558547	18.0223
atp6	194	375	98	222	0.0189436	0.635235	23.3847
atp6	194	378	98	225	0.0254569	0.607204	28.46
atp6	195	196	99	100	0.0103436	0.695632	1.31663
atp6	195	201	99	103	0.0193262	0.625445	2.82979
atp6	195	203	99	105	0.0222313	0.564208	6.58715
atp6	195	217	99	110	0.0173559	0.682154	14.1589
atp6	195	226	99	118	0.0278625	0.742848	22.7768
atp6	195	228	99	120	0.0127297	0.693205	25.8937
atp6	195	230	99	122	0.0141849	0.723741	26.9348
atp6	195	236	99	127	0.0102386	0.766567	27.9493
atp6	195	238	99	129	0.0129636	0.725128	28.6191
atp6	195	240	99	131	0.0165823	0.752608	34.0805
atp6	195	248	99	139	0.0119177	0.703275	31.9831
atp6	195	255	99	146	0.0127231	0.60339	22.2777
atp6	195	259	99	150	0.018763	0.617008	17.9368
atp6	195	268	99	157	0.010632	0.475277	11.4767
atp6	195	269	99	158	0.0116864	0.381023	9.62497
atp6	195	272	99	161	0.0186543	0.662749	9.3219
atp6	195	276	99	165	0.00813272	0.704222	9.73068
atp6	195	308	99	181	0.0284306	0.709738	27.4193
atp6	195	342	99	189	0.0167282	0.729814	28.4804
atp6	195	344	99	191	0.0156127	0.694817	29.5669
atp6	195	351	99	198	0.0131252	0.708269	23.0374
atp6	195	360	99	207	0.0178446	0.538264	15.5456
atp6	195	364	99	211	0.0129257	0.546885	14.5986
atp6	195	369	99	216	0.0233293	0.507209	18.2475
atp6	195	378	99	225	0.0188932	0.656121	28.0745
atp6	196	199	100	101	0.0167614	0.636284	1.31916
atp6	196	200	100	102	0.0168494	0.51127	3.27827
atp6	196	201	100	103	0.0145883	0.574862	3.00844
atp6	196	215	100	108	0.0155676	0.634628	8.57487
atp6	196	218	100	111	0.0125301	0.67257	13.0522
atp6	196	233	100	124	0.0136874	0.575581	23.5815
atp6	196	237	100	128	0.0130868	0.599698	24.1301
atp6	196	258	100	149	0.0127028	0.70942	18.5975
atp6	196	270	100	159	0.00577033	0.732118	10.3604
atp6	196	272	100	161	0.0147105	0.629058	8.35084
atp6	196	297	100	171	0.0143475	0.589093	18.6848
atp6	196	298	100	172	0.0117579	0.649916	18.3071
atp6	196	300	100	174	0.0194266	0.6585	21.471
atp6	196	301	100	175	0.0192358	0.509184	22.6531
atp6	196	302	100	176	0.0231517	0.666216	22.7027
atp6	196	342	100	189	0.0169118	0.673272	29.7996
atp6	196	349	100	196	0.0145422	0.715609	22.1805
atp6	199	200	101	102	0.0206871	0.430864	1.33745
atp6	199	214	101	107	0.0164464	0.71615	7.15724
atp6	199	230	101	122	0.0138256	0.631627	23.1938
atp6	199	235	101	126	0.0220586	0.600561	24.6752
atp6	199	238	101	129	0.0144195	0.655871	23.6349
atp6	199	240	101	131	0.0172042	0.703667	28.9827
atp6	199	269	101	158	0.0119772	0.533253	5.14231
atp6	199	271	101	160	0.0110333	0.676803	8.44594
atp6	199	272	101	161	0.0291801	0.651705	6.34616
atp6	199	273	101	162	0.00713994	0.860181	6.50715
atp6	199	280	101	169	0.0110615	0.784354	13.4704
atp6	199	281	101	170	0.0284996	0.615235	15.7416
atp6	199	298	101	172	0.0146971	0.571634	17.903
atp6	199	352	101	199	0.0149019	0.604904	18.9892
atp6	199	363	101	210	0.00683424	0.851463	12.7168
atp6	199	364	101	211	0.0136166	0.56951	10.2469
atp6	199	367	101	214	0.0206115	0.661703	12.2687
atp6	199	369	101	216	0.00893496	0.627313	14.0177
atp6	199	375	101	222	0.0115795	0.670781	18.65
atp6	200	202	102	104	0.0178589	0.527078	3.37802
atp6	200	224	102	117	0.0167423	0.487014	18.1817
atp6	200	233	102	124	0.022174	0.48908	21.2286
atp6	200	235	102	126	0.0207115	0.468162	24.963
atp6	200	237	102	128	0.0119053	0.567895	22.9154
atp6	200	249	102	140	0.0219555	0.480712	26.4354
atp6	200	260	102	151	0.0147601	0.483485	12.694
atp6	200	268	102	157	0.0142792	0.497784	8.20134
atp6	200	275	102	164	0.00745127	0.597147	11.8705
atp6	200	298	102	172	0.0166946	0.430855	19.4567
atp6	200	300	102	174	0.0138859	0.611327	22.1624
atp6	200	301	102	175	0.0299616	0.481509	23.6936
atp6	200	302	102	176	0.0229568	0.468213	24.04
atp6	200	303	102	177	0.0226705	0.576383	25.1875
atp6	200	304	102	178	0.0281607	0.54967	27.3098
atp6	200	346	102	193	0.0275476	0.46866	27.3382
atp6	200	349	102	196	0.0119923	0.724217	23.2458
atp6	200	379	102	226	0.0178161	0.480772	24.7012
atp6	201	226	103	118	0.0185787	0.660266	17.4195
atp6	201	230	103	122	0.0104339	0.617024	22.3851
atp6	201	268	103	157	0.0138322	0.539053	9.90848
atp6	201	308	103	181	0.0174324	0.609891	32.8166
atp6	202	304	104	178	0.0131613	0.573542	30.4449
atp6	202	379	104	226	0.0166649	0.60895	19.9968
atp6	203	214	105	107	0.0120427	0.630556	3.44892
atp6	203	215	105	108	0.0135882	0.613728	3.23471
atp6	203	217	105	110	0.0143395	0.598222	5.16309
atp6	203	226	105	118	0.0162913	0.630295	13.7618
atp6	203	240	105	131	0.0119327	0.630068	24.5643
atp6	203	250	105	141	0.0169332	0.673243	20.7541
atp6	203	268	105	157	0.0158503	0.582934	6.72642
atp6	203	270	105	159	0.0162257	0.758109	8.06143
atp6	203	274	105	163	0.0104134	0.785653	12.2307
atp6	203	308	105	181	0.0176212	0.591546	34.4034
atp6	203	359	105	206	0.0178262	0.666954	17.3512
atp6	203	360	105	207	0.0143457	0.590797	14.1787
atp6	203	369	105	216	0.0180443	0.590856	12.7963
atp6	204	249	106	140	0.0169288	0.626101	22.0089
atp6	214	216	107	109	0.0146939	0.759462	3.36203
atp6	214	226	107	118	0.0122558	0.757671	11.3556
atp6	214	229	107	121	0.0128568	0.806022	14.6275
atp6	214	230	107	122	0.0244899	0.758805	16.8891
atp6	214	238	107	129	0.0245115	0.658462	17.1797
atp6	214	240	107	131	0.0116102	0.799369	22.9436
atp6	214	255	107	146	0.0139299	0.67761	13.5595
atp6	214	262	107	153	0.0127256	0.674911	9.94087
atp6	214	272	107	161	0.0157584	0.762699	12.0853
atp6	214	273	107	162	0.0103406	0.869096	13.5122
atp6	214	275	107	164	0.0256921	0.692493	16.6866
atp6	214	276	107	165	0.0165085	0.768725	17.0463
atp6	214	280	107	169	0.0111956	0.825158	22.1722
atp6	214	298	107	172	0.0110824	0.78366	26.783
atp6	214	349	107	196	0.0064856	0.824763	29.3031
atp6	214	353	107	200	0.0119091	0.77461	23.7836
atp6	214	359	107	206	0.00837077	0.670872	18.4823
atp6	214	362	107	209	0.00970539	0.802967	14.7838
atp6	214	364	107	211	0.0324925	0.616264	10.3109
atp6	214	365	107	212	0.00917	0.699225	11.4649
atp6	214	368	107	215	0.029246	0.70013	8.0934
atp6	214	375	107	222	0.0138835	0.814762	10.5789
atp6	214	378	107	225	0.0133304	0.776316	15.5583
atp6	215	228	108	120	0.0185034	0.676956	12.8923
atp6	215	233	108	124	0.0120582	0.632214	12.003
atp6	215	301	108	175	0.0149485	0.576145	30.3117
atp6	215	371	108	218	0.0148377	0.665243	6.88121
atp6	216	236	109	127	0.0149794	0.711087	12.61
atp6	216	238	109	129	0.0187612	0.655862	13.9926
atp6	216	246	109	137	0.0170624	0.796598	23.6892
atp6	216	262	109	153	0.0235267	0.638658	7.69215
atp6	216	266	109	155	0.0163673	0.782336	6.90369
atp6	216	269	109	158	0.0159214	0.420833	7.88087
atp6	216	273	109	162	0.017514	0.804479	13.1934
atp6	216	274	109	163	0.0175464	0.813222	15.329
atp6	216	275	109	164	0.0246719	0.694956	16.5892
atp6	216	276	109	165	0.0188743	0.740793	17.2573
atp6	216	277	109	166	0.0191461	0.611556	18.9037
atp6	216	280	109	169	0.016314	0.751711	22.6832
atp6	216	299	109	173	0.0223451	0.768237	28.3196
atp6	216	349	109	196	0.0166697	0.659991	29.8247
atp6	216	365	109	212	0.0165241	0.638677	12.7084
atp6	217	226	110	118	0.0235772	0.721398	6.81341
atp6	217	230	110	122	0.0164098	0.726496	13.1356
atp6	217	240	110	131	0.0185753	0.723781	20.4094
atp6	217	360	110	207	0.013915	0.567988	18.3812
atp6	218	228	111	120	0.0142511	0.68312	10.4924
atp6	218	233	111	124	0.0141282	0.63132	9.58454
atp6	218	237	111	128	0.0139887	0.599126	10.0018
atp6	218	297	111	171	0.0159385	0.611361	29.5664
atp6	218	345	111	192	0.0160857	0.701329	37.9614
atp6	219	240	112	131	0.0171181	0.745302	15.9312
atp6	219	375	112	222	0.0288988	0.750241	6.07402
atp6	220	258	113	149	0.0287213	0.649053	9.63956
atp6	223	227	116	119	0.0156339	0.691946	3.20392
atp6	223	236	116	127	0.0251884	0.706461	5.44964
atp6	223	253	116	144	0.0118755	0.480235	13.7
atp6	223	258	116	149	0.0141227	0.699187	9.92754
atp6	223	276	116	165	0.0132298	0.659268	26.9854
atp6	223	298	116	172	0.0151072	0.669249	37.2752
atp6	223	358	116	205	0.0164853	0.686955	27.7917
atp6	223	359	116	206	0.00764996	0.612445	25.5461
atp6	223	364	116	211	0.0170952	0.63044	17.7859
atp6	223	365	116	212	0.00949176	0.762326	17.3029
atp6	223	367	116	214	0.0142802	0.634188	13.4555
atp6	223	369	116	216	0.0102555	0.624819	12.7432
atp6	224	227	117	119	0.0139066	0.690295	3.36081
atp6	224	233	117	124	0.0222369	0.615562	4.65097
atp6	224	237	117	128	0.0232017	0.581159	7.81988
atp6	224	249	117	140	0.0294315	0.548419	14.7296
atp6	224	300	117	174	0.0153593	0.621702	39.5679
atp6	224	301	117	175	0.0163123	0.480422	41.135
atp6	224	304	117	178	0.0202908	0.621459	45.0674
atp6	224	346	117	193	0.0178928	0.608405	43.4603
atp6	226	230	118	122	0.0238339	0.783242	7.36609
atp6	226	236	118	127	0.00836943	0.825425	9.33372
atp6	226	240	118	131	0.0148116	0.805781	17.6445
atp6	226	255	118	146	0.0206427	0.692809	11.8017
atp6	226	272	118	161	0.0167613	0.711169	22.4511
atp6	226	308	118	181	0.0212021	0.747232	50.2654
atp6	226	360	118	207	0.0166133	0.548584	25.6653
atp6	226	369	118	216	0.0192195	0.647174	16.3847
atp6	226	375	118	222	0.019372	0.734915	10.039
atp6	226	376	118	223	0.0155701	0.76233	11.7968
atp6	227	353	119	200	0.019312	0.759571	36.8838
atp6	228	230	120	122	0.0151305	0.757711	3.39506
atp6	228	234	120	125	0.0173644	0.570085	5.31969
atp6	228	235	120	126	0.0206573	0.677482	6.21556
atp6	228	238	120	129	0.011157	0.685977	9.85233
atp6	228	240	120	131	0.0124235	0.780013	13.5686
atp6	228	258	120	149	0.0144018	0.741427	11.3466
atp6	228	298	120	172	0.0162307	0.737152	39.9223
atp6	228	342	120	189	0.0263387	0.716523	50.7776
atp6	228	361	120	208	0.015836	0.698038	26.8472
atp6	228	369	120	216	0.0148966	0.645631	17.7946
atp6	229	255	121	146	0.0126521	0.673852	7.57567
atp6	230	235	122	126	0.0163069	0.664297	6.92319
atp6	230	238	122	129	0.0138504	0.693169	10.7948
atp6	230	240	122	131	0.0189915	0.784105	13.2693
atp6	230	255	122	146	0.022518	0.653696	8.21153
atp6	230	259	122	150	0.0184244	0.560221	11.7397
atp6	230	272	122	161	0.0129757	0.710054	25.4349
atp6	230	281	122	170	0.00901072	0.710855	37.846
atp6	230	298	122	172	0.010398	0.766948	41.3018
atp6	230	305	122	179	0.0174567	0.747592	50.6822
atp6	230	308	122	181	0.0186039	0.731481	52.3632
atp6	230	361	122	208	0.0121542	0.726437	29.256
atp6	230	364	122	211	0.022316	0.554554	24.1612
atp6	230	368	122	215	0.0148686	0.701914	20.549
atp6	230	369	122	216	0.0143455	0.642347	20.9838
atp6	230	375	122	222	0.00953449	0.788377	14.8345
atp6	233	235	124	126	0.0157138	0.596678	3.21448
atp6	233	237	124	128	0.0268639	0.599549	2.73445
atp6	233	249	124	140	0.0171523	0.577387	10.0719
atp6	233	301	124	175	0.0229443	0.536928	41.8387
atp6	233	346	124	193	0.0215198	0.633104	43.8485
atp6	234	237	125	128	0.0186922	0.594556	3.25252
atp6	234	241	125	132	0.0158404	0.570215	7.66655
atp6	234	342	125	189	0.0184356	0.602332	48.4806
atp6	235	237	126	128	0.0270718	0.557328	3.5823
atp6	235	238	126	129	0.0108194	0.65489	4.84445
atp6	235	268	126	157	0.015811	0.523721	19.1246
atp6	235	298	126	172	0.0132138	0.572172	40.677
atp6	235	301	126	175	0.0162583	0.5584	44.3337
atp6	235	305	126	179	0.0187712	0.651531	50.0998
atp6	235	351	126	198	0.0189557	0.639912	39.475
atp6	236	238	127	129	0.0149893	0.673202	3.83888
atp6	236	250	127	141	0.0159224	0.831118	11.7431
atp6	236	255	127	146	0.0137054	0.689935	9.5396
atp6	236	258	127	149	0.0237617	0.856973	9.71242
atp6	236	275	127	164	0.0140451	0.717197	27.1635
atp6	236	276	127	165	0.0134594	0.80032	29.0189
atp6	236	277	127	166	0.0107935	0.701246	30.5247
atp6	236	280	127	169	0.0107137	0.842555	34.5226
atp6	236	298	127	172	0.00821116	0.862515	39.0966
atp6	236	352	127	199	0.0214713	0.666145	35.0722
atp6	236	358	127	205	0.0136043	0.795325	28.3527
atp6	236	359	127	206	0.0158167	0.744711	25.7514
atp6	236	360	127	207	0.0114962	0.627053	24.2535
atp6	236	362	127	209	0.011703	0.859597	22.0875
atp6	237	240	128	131	0.00658015	0.679169	6.86431
atp6	237	241	128	132	0.0182708	0.759321	7.97644
atp6	237	251	128	142	0.0142327	0.513619	9.36317
atp6	237	258	128	149	0.0220991	0.654067	7.58999
atp6	237	265	128	154	0.0228989	0.604974	12.7255
atp6	237	268	128	157	0.0124539	0.540374	16.1504
atp6	237	271	128	160	0.00776279	0.7449	20.0236
atp6	237	298	128	172	0.00927626	0.589517	37.0978
atp6	237	300	128	174	0.013604	0.603173	39.4315
atp6	237	301	128	175	0.0132188	0.556923	40.8272
atp6	237	302	128	176	0.0153322	0.635307	42.4678
atp6	237	304	128	178	0.017567	0.617275	44.8379
atp6	237	306	128	180	0.0103595	0.611347	47.9106
atp6	237	342	128	189	0.012738	0.612725	46.7663
atp6	237	345	128	192	0.0189629	0.622553	42.3968
atp6	237	350	128	197	0.0127201	0.571424	36.8197
atp6	237	357	128	204	0.0134104	0.570791	27.1112
atp6	237	377	128	224	0.018804	0.554178	7.40667
atp6	238	242	129	133	0.0194405	0.65881	6.06394
atp6	238	266	129	155	0.00812151	0.634987	16.2673
atp6	238	269	129	158	0.0187088	0.476709	19.3278
atp6	238	275	129	164	0.0198477	0.681504	26.1157
atp6	238	276	129	165	0.0186713	0.696711	28.1987
atp6	238	349	129	196	0.0102358	0.676549	38.4886
atp6	238	352	129	199	0.0194764	0.685729	33.8315
atp6	238	353	129	200	0.0128724	0.710039	32.8106
atp6	238	360	129	207	0.011133	0.654562	23.451
atp6	238	364	129	211	0.020869	0.67566	19.2347
atp6	238	365	129	212	0.0128457	0.705037	18.6972
atp6	238	367	129	214	0.0179391	0.662655	14.2497
atp6	238	368	129	215	0.0153701	0.596177	15.0632
atp6	238	369	129	216	0.0218468	0.593497	13.8982
atp6	238	375	129	222	0.0173185	0.699323	8.99586
atp6	239	242	130	133	0.021069	0.811953	6.38075
atp6	239	243	130	134	0.0307457	1	3.59915
atp6	239	250	130	141	0.0353448	1	7.59737
atp6	239	253	130	144	0.0298327	0.630401	10.4959
atp6	239	262	130	153	0.0172094	0.746795	15.8163
atp6	240	255	131	146	0.022952	0.657646	11.1354
atp6	240	256	131	147	0.0270476	0.692094	13.6201
atp6	240	258	131	149	0.0150774	0.800915	11.8212
atp6	240	262	131	153	0.00977204	0.730906	17.1089
atp6	240	272	131	161	0.0197486	0.734208	26.426
atp6	240	275	131	164	0.0088263	0.685195	29.5619
atp6	240	276	131	165	0.00629293	0.770691	31.9629
atp6	240	281	131	170	0.0129228	0.723525	37.8647
atp6	240	298	131	172	0.0243902	0.777852	41.1424
atp6	240	308	131	181	0.0146457	0.755465	52.2383
atp6	240	342	131	189	0.00685885	0.809978	49.8034
atp6	240	360	131	207	0.0208385	0.597202	26.6732
atp6	240	361	131	208	0.0279012	0.718111	27.5332
atp6	240	364	131	211	0.024766	0.559472	23.4641
atp6	240	369	131	216	0.0107108	0.604977	18.1887
atp6	240	371	131	218	0.0201915	0.770344	15.73
atp6	240	375	131	222	0.0224965	0.777517	14.4669
atp6	240	378	131	225	0.019052	0.742359	11.9614
atp6	241	244	132	135	0.0187244	0.671549	4.83119
atp6	241	248	132	139	0.0170139	0.970588	10.681
atp6	241	250	132	141	0.0328623	0.723489	8.78033
atp6	241	253	132	144	0.0212423	0.870648	11.328
atp6	241	276	132	165	0.00819051	0.684514	30.1293
atp6	241	280	132	169	0.0103006	0.773694	34.8958
atp6	241	301	132	175	0.0126174	0.578593	41.9465
atp6	241	304	132	178	0.0145955	0.664338	45.5551
atp6	241	353	132	200	0.0182489	0.665303	33.9473
atp6	241	376	132	223	0.0190704	0.691337	17.1448
atp6	242	247	133	138	0.022264	0.641154	7.81651
atp6	242	260	133	151	0.0139775	0.605478	13.1653
atp6	242	262	133	153	0.0123758	0.862816	13.4967
atp6	242	275	133	164	0.0227905	0.665772	25.8352
atp6	242	352	133	199	0.0208627	0.728305	32.502
atp6	243	250	134	141	0.0240014	0.860067	4.47958
atp6	243	262	134	153	0.0218096	0.765635	13.0633
atp6	243	267	134	156	0.0131285	0.745614	17.1905
atp6	243	273	134	162	0.0143486	0.864	25.1509
atp6	243	274	134	163	0.0151957	1	25.1643
atp6	243	277	134	166	0.0155347	0.643302	29.3167
atp6	243	279	134	168	0.0150104	1	31.8563
atp6	243	280	134	169	0.0131593	0.828921	33.5591
atp6	243	355	134	202	0.0170045	0.832846	29.2799
atp6	246	265	137	154	0.0159368	0.785064	22.32
atp6	246	268	137	157	0.0178761	0.78568	25.8916
atp6	246	270	137	159	0.0157242	#N/A	29.2207
atp6	246	271	137	160	0.0156277	1	29.4908
atp6	246	274	137	163	0.0127743	#N/A	33.4314
atp6	246	356	137	203	0.0150273	1	37.3512
atp6	246	359	137	206	0.0251213	0.810224	34.311
atp6	246	373	137	220	0.020781	0.855206	21.9422
atp6	246	374	137	221	0.0163685	1	18.968
atp6	248	255	139	146	0.0141861	0.781492	7.37741
atp6	248	268	139	157	0.0158157	0.637216	21.2976
atp6	248	364	139	211	0.0140986	0.62844	26.4834
atp6	248	371	139	218	0.0138762	0.752092	19.202
atp6	249	300	140	174	0.0122762	0.653195	41.2444
atp6	249	304	140	178	0.0273032	0.651806	46.524
atp6	249	346	140	193	0.0294153	0.60975	46.4808
atp6	249	379	140	226	0.0199061	0.627355	21.3918
atp6	250	258	141	149	0.01507	0.666406	8.12366
atp6	250	261	141	152	0.0145129	0.688761	11.3834
atp6	250	266	141	155	0.0110022	0.590278	15.6598
atp6	250	267	141	156	0.0125376	0.813633	16.4143
atp6	250	271	141	160	0.0154054	0.76558	21.4468
atp6	250	275	141	164	0.00837834	0.626904	27.0482
atp6	250	280	141	169	0.0195108	0.782978	33.827
atp6	250	281	141	170	0.0163701	0.775346	34.4482
atp6	250	297	141	171	0.0134365	0.714065	36.2281
atp6	250	349	141	196	0.0141648	0.765993	39.6211
atp6	250	352	141	199	0.0156276	0.771255	35.2321
atp6	250	371	141	218	0.00958114	0.6429	17.1665
atp6	250	376	141	223	0.0143028	0.670581	19.772
atp6	251	253	142	144	0.0171345	0.700801	2.97842
atp6	251	262	142	153	0.00993437	0.860571	11.3561
atp6	251	350	142	197	0.0287077	0.463962	39.5224
atp6	253	254	144	145	0.0275922	1	1.32567
atp6	253	256	144	147	0.0183867	0.547983	2.87653
atp6	253	267	144	156	0.0143046	1	12.2449
atp6	253	270	144	159	0.025726	0.847222	16.5584
atp6	253	279	144	168	0.0166898	0.708333	28.7203
atp6	254	257	145	148	0.0273121	1	2.8004
atp6	254	270	145	159	0.0327908	#N/A	15.922
atp6	254	273	145	162	0.0168526	1	20.0554
atp6	254	274	145	163	0.0207561	1	20.4708
atp6	254	279	145	168	0.0251989	1	27.6751
atp6	254	355	145	202	0.0177043	0.722222	26.5439
atp6	254	359	145	206	0.0139697	0.716667	22.9062
atp6	254	366	145	213	0.0239535	0.739583	16.0874
atp6	255	259	146	150	0.0180839	0.625009	2.86568
atp6	255	272	146	161	0.0221062	0.665253	17.0631
atp6	255	275	146	164	0.0147557	0.596912	21.0893
atp6	255	276	146	165	0.0199055	0.649902	22.7412
atp6	255	277	146	166	0.0096003	0.645707	23.5102
atp6	255	298	146	172	0.0151474	0.656272	32.6217
atp6	255	308	146	181	0.0110992	0.647537	43.5447
atp6	255	360	146	207	0.0107381	0.590812	20.3081
atp6	255	364	146	211	0.0167045	0.520232	16.5375
atp6	255	369	146	216	0.0155987	0.606191	15.3665
atp6	255	371	146	218	0.0131279	0.685536	11.1538
atp6	255	375	146	222	0.0209711	0.674243	12.2117
atp6	255	378	146	225	0.0139407	0.655287	14.8429
atp6	256	266	147	155	0.0126951	0.620681	6.68215
atp6	257	260	148	151	0.0262332	0.913526	4.7535
atp6	257	261	148	152	0.0252165	1	4.7556
atp6	257	262	148	153	0.0245681	0.939584	4.51447
atp6	257	266	148	155	0.0212047	0.833469	8.7077
atp6	257	267	148	156	0.0382642	1	8.35653
atp6	257	270	148	159	0.030521	1	12.4706
atp6	257	271	148	160	0.0220983	1	12.4922
atp6	257	273	148	162	0.0284629	1	16.2954
atp6	257	274	148	163	0.0292667	1	16.3892
atp6	257	275	148	164	0.0119429	0.915241	17.8476
atp6	257	277	148	166	0.0149501	1	20.561
atp6	257	278	148	167	0.0232231	1	21.3569
atp6	257	279	148	168	0.0234436	#N/A	23.3796
atp6	257	280	148	169	0.0117722	0.955952	24.8935
atp6	257	349	148	196	0.0117463	0.909048	30.3902
atp6	257	355	148	202	0.0270332	0.856481	21.9685
atp6	257	356	148	203	0.0258424	#N/A	20.9359
atp6	257	358	148	205	0.012456	1	21.9316
atp6	257	359	148	206	0.0251072	0.888426	18.5819
atp6	257	360	148	207	0.0115446	0.741389	16.7666
atp6	257	362	148	209	0.0170634	0.811111	17.0001
atp6	257	363	148	210	0.0311046	1	13.6114
atp6	257	365	148	212	0.0250604	1	15.7363
atp6	257	366	148	213	0.0204163	0.850694	12.8952
atp6	257	372	148	219	0.0122713	0.824398	12.8512
atp6	257	374	148	221	0.0190665	1	12.1201
atp6	258	259	149	150	0.0118074	0.576987	1.33376
atp6	258	260	149	151	0.0282175	0.702386	4.42512
atp6	258	261	149	152	0.0222573	0.802354	5.62865
atp6	258	266	149	155	0.0173541	0.78111	8.17561
atp6	258	281	149	170	0.0130668	0.753754	26.798
atp6	258	298	149	172	0.0165017	0.65595	30.1582
atp6	258	299	149	173	0.0152491	0.83773	31.1161
atp6	258	359	149	206	0.0197147	0.728184	18.5064
atp6	258	362	149	209	0.0123229	0.740389	15.8342
atp6	258	363	149	210	0.0115116	0.866201	12.7204
atp6	259	262	150	153	0.0108527	0.707098	3.14116
atp6	259	342	150	189	0.0152633	0.544159	39.1224
atp6	259	361	150	208	0.0170533	0.530663	17.3221
atp6	259	363	150	210	0.00927777	0.77713	13.4184
atp6	260	261	151	152	0.0196171	0.781483	1.317
atp6	260	262	151	153	0.030447	0.837915	3.7136
atp6	260	266	151	155	0.0251576	0.718519	2.99542
atp6	260	267	151	156	0.0203581	0.81042	5.18765
atp6	260	270	151	159	0.0318481	0.835455	8.9298
atp6	260	271	151	160	0.0181558	0.699545	10.6348
atp6	260	273	151	162	0.0192095	0.82887	13.3631
atp6	260	274	151	163	0.01683	0.854188	14.5095
atp6	260	275	151	164	0.0136169	0.561287	16.5746
atp6	260	276	151	165	0.010329	0.747099	17.7425
atp6	260	280	151	169	0.0122226	0.687712	22.7676
atp6	260	299	151	173	0.0143592	0.777761	27.8813
atp6	260	301	151	175	0.0172638	0.513454	31.1012
atp6	260	349	151	196	0.0127658	0.669632	30.0626
atp6	260	359	151	206	0.017879	0.76744	19.8843
atp6	260	363	151	210	0.0137962	0.855	14.9038
atp6	260	366	151	213	0.0131627	0.68375	14.6107
atp6	260	372	151	219	0.0202979	0.621587	12.3412
atp6	261	262	152	153	0.0148561	0.927405	1.33599
atp6	261	266	152	155	0.0309195	0.734702	2.76492
atp6	261	267	152	156	0.025609	0.823529	2.50278
atp6	261	268	152	157	0.0181727	0.691959	4.59742
atp6	261	270	152	159	0.031432	1	6.85908
atp6	261	271	152	160	0.0210974	1	8.01506
atp6	261	274	152	163	0.021224	1	11.9368
atp6	261	276	152	165	0.0146664	0.81147	15.4432
atp6	261	277	152	166	0.0261331	0.968673	15.9467
atp6	261	278	152	167	0.0203147	1	17.4081
atp6	261	279	152	168	0.0281028	0.806373	19.4334
atp6	261	280	152	169	0.0171666	0.891538	20.4185
atp6	261	355	152	202	0.016677	0.96875	20.1694
atp6	261	356	152	203	0.0211395	0.772059	18.3444
atp6	261	358	152	205	0.0178272	0.837916	20.035
atp6	261	362	152	209	0.0214347	1	15.6114
atp6	261	363	152	210	0.0237747	1	12.3851
atp6	261	365	152	212	0.0227309	0.938235	14.0668
atp6	261	370	152	217	0.0149839	#N/A	12.5151
atp6	261	371	152	218	0.0104226	0.610855	11.1214
atp6	261	373	152	220	0.0168052	0.817217	15.3767
atp6	261	374	152	221	0.0171119	1	14.2648
atp6	261	377	152	224	0.0240271	0.560887	18.7697
atp6	262	266	153	155	0.0186979	0.741484	3.46067
atp6	262	267	153	156	0.0174728	0.882692	3.28548
atp6	262	269	153	158	0.0136133	0.614852	4.95845
atp6	262	270	153	159	0.0309281	0.904832	6.48893
atp6	262	272	153	161	0.00983348	0.783822	8.35798
atp6	262	273	153	162	0.0259592	0.866578	10.1259
atp6	262	274	153	163	0.0213971	0.918618	11.0187
atp6	262	275	153	164	0.0170399	0.681114	12.4785
atp6	262	276	153	165	0.0241524	0.717118	14.1687
atp6	262	277	153	166	0.0162252	0.784105	15.2515
atp6	262	278	153	167	0.0120989	0.824666	16.5829
atp6	262	279	153	168	0.0129201	0.784442	18.2358
atp6	262	298	153	172	0.00594689	0.691685	24.2158
atp6	262	299	153	173	0.0119261	0.801117	25.0635
atp6	262	301	153	175	0.00939278	0.568965	27.9381
atp6	262	349	153	196	0.0175829	0.770672	25.8777
atp6	262	356	153	203	0.0127637	0.86421	16.4587
atp6	262	358	153	205	0.0128327	0.865192	17.3855
atp6	262	359	153	206	0.0158032	0.708355	14.4619
atp6	262	360	153	207	0.0104156	0.561977	11.8347
atp6	262	362	153	209	0.0135287	0.944768	12.4282
atp6	262	363	153	210	0.0177087	0.874966	9.25621
atp6	262	365	153	212	0.0321395	0.79169	10.7831
atp6	262	371	153	218	0.011883	0.760025	8.28084
atp6	262	374	153	221	0.0113315	0.722419	12.1404
atp6	266	267	155	156	0.0293161	0.796202	1.32614
atp6	266	268	155	157	0.0189323	0.575271	3.2326
atp6	266	269	155	158	0.015909	0.492565	3.26235
atp6	266	270	155	159	0.0292169	0.785211	2.88255
atp6	266	271	155	160	0.0227652	0.716533	5.07837
atp6	266	272	155	161	0.0109775	0.697551	7.11069
atp6	266	273	155	162	0.0275197	0.804554	7.41699
atp6	266	274	155	163	0.0327534	0.78003	8.48174
atp6	266	275	155	164	0.0221815	0.72604	10.7239
atp6	266	276	155	165	0.0129074	0.706856	11.7305
atp6	266	277	155	166	0.0234732	0.744972	12.207
atp6	266	278	155	167	0.0376129	0.659982	14.055
atp6	266	279	155	168	0.029471	0.689631	15.9718
atp6	266	280	155	169	0.0186359	0.748817	16.6369
atp6	266	281	155	170	0.0151544	0.656511	17.7509
atp6	266	298	155	172	0.0143485	0.669547	21.3921
atp6	266	299	155	173	0.0243879	0.650108	21.77
atp6	266	303	155	177	0.0139838	0.701347	26.985
atp6	266	342	155	189	0.014607	0.657667	32.3546
atp6	266	349	155	196	0.0174888	0.702665	24.106
atp6	266	351	155	198	0.012577	0.67069	23.7449
atp6	266	355	155	202	0.021067	0.743854	18.0847
atp6	266	356	155	203	0.0299422	0.756968	15.808
atp6	266	359	155	206	0.0200141	0.70926	15.3333
atp6	266	363	155	210	0.0213281	0.769577	11.6055
atp6	266	365	155	212	0.0162473	0.707781	12.6181
atp6	266	378	155	225	0.00552086	0.572477	19.3018
atp6	267	268	156	157	0.0192407	0.740206	1.31515
atp6	267	269	156	158	0.0147882	0.906169	3.29503
atp6	267	270	156	159	0.0412172	1	3.23204
atp6	267	271	156	160	0.0366343	0.828598	2.55849
atp6	267	272	156	161	0.00672592	0.812334	4.90918
atp6	267	273	156	162	0.0336173	0.97	6.31268
atp6	267	274	156	163	0.0337602	1	6.74606
atp6	267	275	156	164	0.0139509	0.817704	8.40799
atp6	267	276	156	165	0.0160733	0.837189	10.1587
atp6	267	277	156	166	0.0187891	1	10.9941
atp6	267	278	156	167	0.0324931	1	12.2735
atp6	267	279	156	168	0.0319777	0.82197	14.0677
atp6	267	280	156	169	0.0208356	0.876469	15.3184
atp6	267	299	156	173	0.021066	0.775853	20.7735
atp6	267	303	156	177	0.0218234	0.888388	26.1374
atp6	267	355	156	202	0.0218806	0.96875	14.8826
atp6	267	356	156	203	0.0220744	#N/A	12.7937
atp6	267	359	156	206	0.0151349	1	11.7851
atp6	267	362	156	209	0.0133139	1	10.9864
atp6	267	363	156	210	0.0275535	1	8.07383
atp6	267	364	156	211	0.00975627	0.80234	7.57754
atp6	267	365	156	212	0.022313	1	9.65344
atp6	267	367	156	214	0.0118377	0.694444	7.9456
atp6	267	374	156	221	0.0165176	#N/A	14.9681
atp6	268	271	157	160	0.0172555	0.777722	3.33576
atp6	268	272	157	161	0.00977414	0.630183	3.19049
atp6	268	274	157	163	0.00986559	0.791116	6.80292
atp6	268	275	157	164	0.00984043	0.458556	7.92607
atp6	268	278	157	167	0.0135134	0.64596	12.3402
atp6	268	297	157	171	0.0166932	0.541184	18.1102
atp6	268	298	157	172	0.0119215	0.515415	19.3471
atp6	268	299	157	173	0.0141251	0.441912	20.3605
atp6	268	303	157	177	0.0339228	0.558844	25.9363
atp6	268	356	157	203	0.013233	0.63046	12.5029
atp6	268	359	157	206	0.0112611	0.668323	11.3546
atp6	269	271	158	160	0.0190803	0.808807	3.15503
atp6	269	272	158	161	0.018484	0.459386	3.51643
atp6	269	274	158	163	0.00718852	0.848876	4.93136
atp6	269	275	158	164	0.0176361	0.579113	6.88563
atp6	269	276	158	165	0.0177967	0.427072	7.26076
atp6	269	277	158	166	0.0109641	0.658717	8.25522
atp6	269	280	158	169	0.0153115	0.616069	12.3956
atp6	269	356	158	203	0.0100451	0.890377	12.3485
atp6	269	359	158	206	0.0100852	0.683689	12.6066
atp6	269	360	158	207	0.0128491	0.510269	9.46498
atp6	269	365	158	212	0.0146746	0.835686	9.78195
atp6	269	369	158	216	0.0241074	0.478425	11.7879
atp6	270	271	159	160	0.0206296	1	1.3249
atp6	270	273	159	162	0.0335457	1	3.04015
atp6	270	274	159	163	0.0336523	1	2.55089
atp6	270	276	159	165	0.0198108	0.839443	6.2556
atp6	270	277	159	166	0.0180168	1	6.67592
atp6	270	278	159	167	0.0244557	1	8.15124
atp6	270	279	159	168	0.0315099	0.808333	10.0701
atp6	270	280	159	169	0.0160245	1	11.0847
atp6	270	281	159	170	0.00941166	1	12.2052
atp6	270	349	159	196	0.0119467	0.886418	18.0856
atp6	270	355	159	202	0.0179285	0.930556	12.4183
atp6	270	356	159	203	0.0204694	#N/A	10.0504
atp6	270	359	159	206	0.020874	0.838889	10.6788
atp6	270	360	159	207	0.00989991	0.704861	7.93681
atp6	270	362	159	209	0.0129951	1	11.0684
atp6	270	363	159	210	0.0267428	1	8.89964
atp6	270	364	159	211	0.00767322	0.776867	7.79227
atp6	270	365	159	212	0.022586	1	10.0562
atp6	270	366	159	213	0.0167721	1	11.5686
atp6	270	372	159	219	0.00942121	0.73523	15.1688
atp6	270	374	159	221	0.0164593	#N/A	17.9582
atp6	271	273	160	162	0.0201866	0.961056	3.34434
atp6	271	274	160	163	0.0254823	0.837963	3.35523
atp6	271	276	160	165	0.0118928	0.738771	5.32714
atp6	271	277	160	166	0.012817	0.869857	6.98048
atp6	271	278	160	167	0.0265549	0.864316	7.84738
atp6	271	279	160	168	0.025456	0.78125	8.95287
atp6	271	280	160	169	0.021582	0.813054	10.6023
atp6	271	281	160	170	0.0178641	0.874747	12.2061
atp6	271	298	160	172	0.00804685	0.785996	15.1163
atp6	271	299	160	173	0.018957	0.751137	16.4108
atp6	271	303	160	177	0.0182754	0.774682	21.9683
atp6	271	342	160	189	0.010944	0.759111	25.5889
atp6	271	345	160	192	0.018635	0.750831	21.7594
atp6	271	355	160	202	0.0230737	0.840278	10.2421
atp6	271	356	160	203	0.0175418	#N/A	7.51261
atp6	271	357	160	204	0.0114148	0.758954	7.50361
atp6	271	363	160	210	0.0204624	1	5.96583
atp6	271	365	160	212	0.0209767	0.898542	7.16382
atp6	272	275	161	164	0.013132	0.714	3.31935
atp6	272	276	161	165	0.0211727	0.775815	2.84095
atp6	272	277	161	166	0.0149049	0.65644	5.08749
atp6	272	280	161	169	0.0150896	0.745541	8.3741
atp6	272	281	161	170	0.0148959	0.714756	10.4443
atp6	272	297	161	171	0.0096782	0.59653	12.1591
atp6	272	298	161	172	0.0170193	0.721951	13.1123
atp6	272	301	161	175	0.00905997	0.64961	17.3313
atp6	272	303	161	177	0.0136551	0.716186	19.8944
atp6	272	308	161	181	0.0135658	0.705083	25.3367
atp6	272	351	161	198	0.010144	0.69844	15.8224
atp6	272	356	161	203	0.00552869	0.78709	8.40241
atp6	272	358	161	205	0.0106901	0.698101	9.79647
atp6	272	359	161	206	0.00683219	0.766315	9.17283
atp6	272	360	161	207	0.0158484	0.571882	5.98125
atp6	272	362	161	209	0.0104495	0.801136	8.45297
atp6	272	364	161	211	0.0157713	0.571714	5.1149
atp6	272	369	161	216	0.0207684	0.603531	11.558
atp6	272	375	161	222	0.0246601	0.75437	18.2166
atp6	272	378	161	225	0.0243191	0.692688	23.0053
atp6	273	274	162	163	0.0380897	1	1.32196
atp6	273	275	162	164	0.0178153	0.726121	3.41051
atp6	273	276	162	165	0.0179005	0.833666	3.38608
atp6	273	277	162	166	0.0281937	0.643369	2.65548
atp6	273	278	162	167	0.0328487	1	4.8941
atp6	273	279	162	168	0.0248287	0.811667	6.7534
atp6	273	280	162	169	0.0130335	0.811008	7.13547
atp6	273	298	162	172	0.0132294	0.839052	11.8429
atp6	273	299	162	173	0.0139631	0.826376	12.3545
atp6	273	301	162	175	0.0193366	0.694727	15.5196
atp6	273	349	162	196	0.0144333	0.800436	14.9975
atp6	273	353	162	200	0.00947198	0.799461	12.0438
atp6	273	355	162	202	0.015183	0.877546	11.5149
atp6	273	356	162	203	0.0175718	#N/A	8.91978
atp6	273	359	162	206	0.0195258	0.753436	10.5231
atp6	273	360	162	207	0.0149383	0.676332	7.7869
atp6	273	363	162	210	0.035443	1	9.33508
atp6	273	364	162	211	0.0169403	0.673763	7.69403
atp6	273	365	162	212	0.0221493	0.884	9.6806
atp6	273	367	162	214	0.0163381	0.859334	11.2588
atp6	274	275	163	164	0.0161592	0.876761	1.31549
atp6	274	276	163	165	0.0201032	0.835268	3.13384
atp6	274	277	163	166	0.0276906	0.774775	2.85851
atp6	274	278	163	167	0.0430766	1	2.77631
atp6	274	279	163	168	0.0405208	0.930556	4.59647
atp6	274	280	163	169	0.0253042	0.910922	6.1816
atp6	274	281	163	170	0.0117111	1	7.25461
atp6	274	298	163	172	0.00851793	0.913844	10.5046
atp6	274	299	163	173	0.0236663	0.857319	11.5976
atp6	274	300	163	174	0.00580772	0.92928	12.7485
atp6	274	301	163	175	0.0176678	0.765204	14.117
atp6	274	303	163	177	0.00836758	0.898297	17.0285
atp6	274	305	163	179	0.00790373	0.908213	19.8852
atp6	274	308	163	181	0.00684172	0.850926	22.269
atp6	274	342	163	189	0.00630299	0.869526	20.9441
atp6	274	345	163	192	0.0100741	0.907579	17.2569
atp6	274	349	163	196	0.0145873	0.87	12.4604
atp6	274	351	163	198	0.00890527	0.854086	12.6198
atp6	274	355	163	202	0.0260438	0.798611	8.23183
atp6	274	356	163	203	0.0244043	#N/A	5.78935
atp6	274	359	163	206	0.0226596	0.827431	7.79303
atp6	274	362	163	209	0.0241984	1	9.0451
atp6	274	363	163	210	0.0268474	1	8.9816
atp6	274	365	163	212	0.0226014	1	10.4374
atp6	274	366	163	213	0.010788	0.739583	12.2259
atp6	274	374	163	221	0.0318076	1	20.9741
atp6	274	377	163	224	0.00669342	0.684735	25.4681
atp6	275	276	164	165	0.0297807	0.73861	1.32935
atp6	275	277	164	166	0.0324498	0.650238	3.24933
atp6	275	278	164	167	0.0219798	0.808591	3.4173
atp6	275	279	164	168	0.01981	0.863483	2.77281
atp6	275	280	164	169	0.0284489	0.779733	4.40418
atp6	275	281	164	170	0.0137906	0.706779	6.50537
atp6	275	297	164	171	0.0129153	0.672609	7.62127
atp6	275	298	164	172	0.02804	0.664345	8.72717
atp6	275	299	164	173	0.0291476	0.776704	10.3091
atp6	275	301	164	175	0.0134474	0.643131	12.8849
atp6	275	349	164	196	0.0163001	0.686763	10.8225
atp6	275	352	164	199	0.0261674	0.679021	8.22633
atp6	275	353	164	200	0.0140075	0.684077	7.28481
atp6	275	355	164	202	0.00917351	0.855207	8.10255
atp6	275	356	164	203	0.0170582	0.730807	4.89044
atp6	275	358	164	205	0.0152004	0.686963	6.75988
atp6	275	359	164	206	0.0124977	0.721183	6.80345
atp6	275	360	164	207	0.0135571	0.642459	4.815
atp6	275	362	164	209	0.0132189	0.744142	7.52589
atp6	275	364	164	211	0.0149253	0.553792	7.31219
atp6	275	365	164	212	0.011493	0.763742	9.33106
atp6	275	367	164	214	0.0099831	0.673831	11.3924
atp6	275	375	164	222	0.0123484	0.689067	22.3271
atp6	275	378	164	225	0.0149471	0.660611	26.9047
atp6	276	277	165	166	0.0330979	0.679275	1.32381
atp6	276	278	165	167	0.0223974	0.767534	3.45795
atp6	276	279	165	168	0.0243982	0.839105	3.62249
atp6	276	280	165	169	0.0339673	0.759248	2.74097
atp6	276	281	165	170	0.0167269	0.75329	4.71996
atp6	276	298	165	172	0.0182152	0.789059	7.54773
atp6	276	299	165	173	0.0160298	0.772611	8.31476
atp6	276	301	165	175	0.0154014	0.564862	11.6125
atp6	276	303	165	177	0.0111915	0.774511	13.941
atp6	276	308	165	181	0.0109867	0.767374	19.3918
atp6	276	349	165	196	0.0121188	0.76957	11.4581
atp6	276	353	165	200	0.0112025	0.730303	9.40604
atp6	276	355	165	202	0.0106776	0.777883	10.1384
atp6	276	356	165	203	0.00948046	0.749659	7.00572
atp6	276	358	165	205	0.0194024	0.717411	8.51086
atp6	276	360	165	207	0.0158615	0.610964	7.13039
atp6	276	364	165	211	0.00995504	0.533915	9.14861
atp6	276	365	165	212	0.0187798	0.715193	10.8408
atp6	276	367	165	214	0.0104581	0.760343	13.4405
atp6	276	368	165	215	0.01221	0.723649	14.2158
atp6	276	369	165	216	0.0118191	0.671786	16.4483
atp6	276	372	165	219	0.0104403	0.741854	19.901
atp6	276	374	165	221	0.0151476	0.704854	23.0416
atp6	276	375	165	222	0.0103861	0.744313	24.0217
atp6	277	278	166	167	0.033075	0.841372	1.31775
atp6	277	279	166	168	0.0318718	0.873532	3.43644
atp6	277	280	166	169	0.0288388	0.683301	3.19762
atp6	277	281	166	170	0.00956193	0.864597	2.71512
atp6	277	298	166	172	0.0229452	0.671087	6.66234
atp6	277	299	166	173	0.0249388	0.798978	7.11198
atp6	277	301	166	175	0.0228084	0.624706	9.84404
atp6	277	308	166	181	0.00600349	0.636639	17.6504
atp6	277	349	166	196	0.0143468	0.714578	10.1233
atp6	277	351	166	198	0.0114215	0.682267	12.0812
atp6	277	355	166	202	0.013489	0.832828	9.29937
atp6	277	356	166	203	0.0213102	0.871146	6.96517
atp6	277	358	166	205	0.0316189	0.725774	9.82864
atp6	277	359	166	206	0.0153058	0.81582	10.728
atp6	277	360	166	207	0.0132391	0.716301	8.75617
atp6	277	362	166	209	0.0154522	0.697635	11.8253
atp6	277	363	166	210	0.0142549	1	12.4035
atp6	277	365	166	212	0.0154629	0.817866	13.3258
atp6	277	367	166	214	0.0155856	0.787435	15.496
atp6	277	372	166	219	0.0112815	0.675317	22.019
atp6	277	373	166	220	0.0169145	0.667631	23.8747
atp6	277	374	166	221	0.0158644	0.871396	24.9967
atp6	277	378	166	225	0.00959834	0.669885	30.6875
atp6	278	279	167	168	0.0433327	0.873077	1.33073
atp6	278	280	167	169	0.0272234	0.949294	3.28837
atp6	278	281	167	170	0.0161615	1	3.27817
atp6	278	297	167	171	0.0174218	0.694753	3.06789
atp6	278	298	167	172	0.013947	0.817456	5.14175
atp6	278	299	167	173	0.0298958	0.748141	6.80146
atp6	278	300	167	174	0.0100828	0.837786	7.67825
atp6	278	301	167	175	0.0191372	0.713081	8.4696
atp6	278	302	167	176	0.0114076	0.810494	10.3496
atp6	278	303	167	177	0.0137194	0.843482	11.9479
atp6	278	304	167	178	0.0129656	0.805914	12.7315
atp6	278	342	167	189	0.00965852	0.844234	15.0516
atp6	278	345	167	192	0.0147957	0.848992	11.5568
atp6	278	353	167	200	0.00861648	0.857489	6.09459
atp6	278	355	167	202	0.0231119	0.641975	6.93343
atp6	278	356	167	203	0.026662	0.531339	4.63066
atp6	278	362	167	209	0.0196095	1	11.2898
atp6	278	363	167	210	0.0235179	1	12.1058
atp6	278	365	167	212	0.0190282	1	13.8263
atp6	278	374	167	221	0.0266286	1	25.7624
atp6	279	280	168	169	0.0337646	0.895542	1.31499
atp6	279	281	168	170	0.0190708	0.919744	3.36462
atp6	279	297	168	171	0.011108	0.743723	3.3868
atp6	279	298	168	172	0.0105867	0.867296	3.13911
atp6	279	299	168	173	0.0293196	0.785195	5.20471
atp6	279	301	168	175	0.0159572	0.759954	7.61293
atp6	279	302	168	176	0.00808572	0.84597	8.76724
atp6	279	303	168	177	0.0150979	0.888099	10.6618
atp6	279	345	168	192	0.00943523	0.867813	11.8725
atp6	279	349	168	196	0.00954875	0.647979	7.12801
atp6	279	355	168	202	0.0286629	0.830093	7.47723
atp6	279	356	168	203	0.0271273	0.796296	4.94516
atp6	279	358	168	205	0.0153123	0.799895	7.00493
atp6	279	359	168	206	0.0146789	0.829167	8.70133
atp6	279	362	168	209	0.0301673	0.888095	10.793
atp6	279	363	168	210	0.024129	0.822917	12.1481
atp6	279	365	168	212	0.0190844	0.866806	13.7956
atp6	279	374	168	221	0.0335571	0.871528	26.5607
atp6	280	281	169	170	0.037038	0.578818	1.31894
atp6	280	298	169	172	0.0145557	0.837224	2.98609
atp6	280	299	169	173	0.0414985	0.782365	2.6865
atp6	280	300	169	174	0.0132182	0.750975	4.79439
atp6	280	303	169	177	0.0150858	0.736571	8.33157
atp6	280	349	169	196	0.015198	0.777885	8.72211
atp6	280	352	169	199	0.0144849	0.743191	8.4746
atp6	280	353	169	200	0.00852332	0.748969	8.12863
atp6	280	355	169	202	0.0197168	0.763429	10.1172
atp6	280	356	169	203	0.0154931	0.724773	7.72317
atp6	280	358	169	205	0.0129024	0.768715	9.45985
atp6	280	359	169	206	0.0162765	0.636776	11.3953
atp6	280	360	169	207	0.00890512	0.692705	10.6645
atp6	280	362	169	209	0.0285319	0.806218	13.17
atp6	280	363	169	210	0.0100477	1	14.614
atp6	280	365	169	212	0.0112696	0.742815	15.7562
atp6	280	374	169	221	0.0218384	0.760256	28.4491
atp6	281	297	170	171	0.0213784	0.697388	1.31079
atp6	281	298	170	172	0.0143827	0.7644	3.29313
atp6	281	299	170	173	0.0354313	0.750079	3.16789
atp6	281	300	170	174	0.0222174	0.676629	2.69029
atp6	281	303	170	177	0.0242581	0.756934	7.13158
atp6	281	351	170	198	0.0114729	0.71966	10.1575
atp6	281	352	170	199	0.0184889	0.783413	7.74471
atp6	281	355	170	202	0.0223956	0.686514	10.3422
atp6	281	356	170	203	0.0138878	0.891358	8.3668
atp6	281	359	170	206	0.0109145	0.68226	12.7446
atp6	281	360	170	207	0.0102356	0.601009	12.0779
atp6	281	362	170	209	0.0182032	0.756375	15.1041
atp6	281	374	170	221	0.0155984	0.696644	30.2141
atp6	297	298	171	172	0.0210744	0.620135	1.32291
atp6	297	299	171	173	0.0154738	0.747525	3.29014
atp6	297	302	171	176	0.0199469	0.628993	4.53117
atp6	297	352	171	199	0.0108905	0.632418	6.0664
atp6	297	353	171	200	0.0180559	0.631995	6.05889
atp6	298	299	172	173	0.0188406	0.883648	1.32785
atp6	298	301	172	175	0.0327166	0.539515	2.91834
atp6	298	302	172	176	0.0343027	0.710504	2.61154
atp6	298	303	172	177	0.0155187	0.66951	4.65403
atp6	298	308	172	181	0.00913878	0.702723	9.82178
atp6	298	342	172	189	0.00797432	0.702065	10.2985
atp6	298	349	172	196	0.0135876	0.76313	6.20241
atp6	298	351	172	198	0.00972399	0.723941	9.82867
atp6	298	356	172	203	0.00557	0.799229	9.67662
atp6	298	358	172	205	0.0121637	0.744837	11.3925
atp6	298	360	172	207	0.0106296	0.596517	13.7699
atp6	298	361	172	208	0.0122755	0.701357	14.154
atp6	298	364	172	211	0.0108024	0.564127	18.1527
atp6	298	368	172	215	0.0125663	0.681701	23.8752
atp6	298	372	172	219	0.0115209	0.682755	29.7409
atp6	298	373	172	220	0.0192964	0.738979	31.2596
atp6	299	300	173	174	0.0256178	0.733233	1.3068
atp6	299	303	173	177	0.020085	0.821373	2.69033
atp6	299	355	173	202	0.0159384	0.6785	13.5359
atp6	299	356	173	203	0.0198857	0.813225	11.7789
atp6	299	358	173	205	0.0119336	0.857514	13.9728
atp6	299	359	173	206	0.01927	0.72298	15.9909
atp6	299	362	173	209	0.0218913	0.767513	18.642
atp6	299	363	173	210	0.0129539	0.804583	20.1469
atp6	299	365	173	212	0.0175844	0.760465	21.6488
atp6	300	301	174	175	0.0201254	0.582145	1.32122
atp6	300	302	174	176	0.0212888	0.692319	3.09096
atp6	300	303	174	177	0.017307	0.739593	3.54073
atp6	300	304	174	178	0.0206927	0.68713	2.67025
atp6	300	345	174	192	0.0225203	0.729807	6.79103
atp6	300	349	174	196	0.0225826	0.736624	6.64969
atp6	301	304	175	178	0.0323898	0.563531	2.78408
atp6	301	346	175	193	0.0170162	0.483121	5.66737
atp6	301	349	175	196	0.0138119	0.649584	5.99136
atp6	301	374	175	221	0.00969024	0.680787	36.7046
atp6	302	303	176	177	0.0314844	0.674628	1.29226
atp6	302	342	176	189	0.0195634	0.717113	8.66658
atp6	302	349	176	196	0.0134633	0.763705	8.33359
atp6	302	353	176	200	0.0161646	0.706316	11.8285
atp6	302	377	176	224	0.017236	0.520049	42.6035
atp6	303	304	177	178	0.0127308	0.716018	1.32639
atp6	303	342	177	189	0.0192995	0.715498	7.93354
atp6	303	345	177	192	0.0306294	0.790504	8.984
atp6	304	345	178	192	0.017089	0.73975	6.8031
atp6	304	346	178	193	0.0328553	0.705621	6.48862
atp6	304	353	178	200	0.0143254	0.689864	13.7617
atp6	304	357	178	204	0.0210046	0.588927	17.1688
atp6	305	306	179	180	0.0302788	0.718346	1.33325
atp6	305	348	179	195	0.024434	0.665621	10.7909
atp6	306	316	180	183	0.0205696	0.722573	4.05528
atp6	308	342	181	189	0.0348032	0.736485	6.97218
atp6	308	344	181	191	0.0145994	0.689041	11.0614
atp6	308	345	181	192	0.0160633	0.74911	10.6175
atp6	308	351	181	198	0.0145073	0.727134	17.3292
atp6	308	360	181	207	0.00972803	0.578665	25.898
atp6	308	364	181	211	0.0164899	0.570912	30.6866
atp6	308	369	181	216	0.0196934	0.587599	38.4265
atp6	308	375	181	222	0.0118175	0.76763	46.4307
atp6	326	342	188	189	0.0227036	0.694232	1.33999
atp6	342	345	189	192	0.0163762	0.760293	3.249
atp6	342	363	189	210	0.00887158	0.837615	26.6942
atp6	342	369	189	216	0.012248	0.556294	35.3109
atp6	342	375	189	222	0.00693015	0.776536	43.9808
atp6	342	377	189	224	0.0136564	0.677638	46.4474
atp6	345	356	192	203	0.00847982	0.871608	12.5198
atp6	345	372	192	219	0.0121826	0.731887	35.7159
atp6	348	378	195	225	0.0127226	0.671532	39.8255
atp6	349	351	196	198	0.0140958	0.782706	3.49228
atp6	349	352	196	199	0.0288315	0.838169	3.3709
atp6	349	353	196	200	0.0143097	0.761127	3.26113
atp6	349	355	196	202	0.0232631	0.858017	7.28168
atp6	349	356	196	203	0.0280636	0.869861	7.61787
atp6	349	358	196	205	0.0221263	0.82121	9.55231
atp6	349	359	196	206	0.0301851	0.820141	11.2784
atp6	349	360	196	207	0.0159125	0.625414	12.6138
atp6	349	363	196	210	0.0188933	0.801778	17.0611
atp6	349	365	196	212	0.0249972	0.786304	19.7329
atp6	349	366	196	213	0.0184178	0.781319	21.2599
atp6	349	371	196	218	0.00841989	0.77433	28.4804
atp6	349	372	196	219	0.0143607	0.714286	30.1265
atp6	349	377	196	224	0.013829	0.643718	36.7821
atp6	351	352	198	199	0.0143692	0.718367	1.31985
atp6	351	353	198	200	0.0134416	0.692699	3.12688
atp6	351	356	198	203	0.0143208	0.767136	5.30078
atp6	351	378	198	225	0.0153543	0.688111	35.5648
atp6	352	353	199	200	0.0180885	0.726829	1.32565
atp6	352	355	199	202	0.0157961	0.812249	3.02669
atp6	352	356	199	203	0.0171561	0.939495	2.74541
atp6	352	359	199	206	0.0217599	0.628018	6.86311
atp6	352	367	199	214	0.0148925	0.680479	18.1866
atp6	352	372	199	219	0.0120777	0.609586	25.8439
atp6	353	355	200	202	0.0135883	0.740817	3.49538
atp6	353	356	200	203	0.0161484	0.830167	3.83139
atp6	353	358	200	205	0.0162931	0.776331	3.00609
atp6	353	359	200	206	0.0133481	0.760101	5.05878
atp6	353	360	200	207	0.0125827	0.572821	6.75425
atp6	353	361	200	208	0.0203011	0.688364	7.53258
atp6	353	364	200	211	0.0183037	0.554872	11.9779
atp6	353	367	200	214	0.0198635	0.736394	16.4515
atp6	353	368	200	215	0.0161692	0.680516	18.0636
atp6	355	356	202	203	0.0432035	0.844293	1.32176
atp6	355	358	202	205	0.0249944	0.839536	5.11196
atp6	355	359	202	206	0.0326459	0.801692	4.39648
atp6	355	360	202	207	0.0221237	0.828674	4.77015
atp6	355	362	202	209	0.0325773	0.879767	8.58144
atp6	355	363	202	210	0.0348845	0.649595	8.98041
atp6	355	365	202	212	0.0224307	0.841813	12.8238
atp6	355	366	202	213	0.0259621	0.760547	13.519
atp6	355	367	202	214	0.0129167	0.538889	14.5257
atp6	355	370	202	217	0.0348109	0.907986	18.7239
atp6	355	371	202	218	0.010105	0.83382	20.2791
atp6	355	373	202	220	0.0101871	0.888188	23.1311
atp6	355	374	202	221	0.0358992	0.791667	24.3279
atp6	356	357	203	204	0.00750031	0.769627	1.33786
atp6	356	358	203	205	0.028081	0.935018	3.46173
atp6	356	359	203	206	0.0402443	0.883673	3.41589
atp6	356	360	203	207	0.0224886	0.81534	2.75282
atp6	356	362	203	209	0.0266365	0.797222	6.38221
atp6	356	363	203	210	0.0398323	0.78125	7.37065
atp6	356	365	203	212	0.0241031	0.895833	10.3747
atp6	356	366	203	213	0.0231428	1	11.6634
atp6	356	367	203	214	0.0170948	0.795139	12.7227
atp6	356	370	203	217	0.0245957	#N/A	17.1847
atp6	356	374	203	221	0.0309121	1	22.8372
atp6	358	359	205	206	0.0199928	0.814535	1.3283
atp6	358	360	205	207	0.0122698	0.692211	3.67057
atp6	358	362	205	209	0.0262773	0.750805	3.43343
atp6	358	363	205	210	0.0191822	0.868464	5.4674
atp6	358	365	205	212	0.016308	0.772967	8.38359
atp6	358	367	205	214	0.0240388	0.757069	11.233
atp6	358	371	205	218	0.0132556	0.703788	16.9719
atp6	358	373	205	220	0.0255388	0.782159	19.0616
atp6	358	374	205	221	0.0150637	0.843665	20.8648
atp6	359	360	206	207	0.0145777	0.687374	1.32402
atp6	359	362	206	209	0.0280432	0.78187	2.99609
atp6	359	363	206	210	0.0303361	0.85625	2.87525
atp6	359	365	206	212	0.0212258	0.811811	6.91889
atp6	359	366	206	213	0.0248659	0.780354	7.38364
atp6	359	367	206	214	0.01818	0.737302	8.77502
atp6	359	368	206	215	0.0079342	0.738864	10.9318
atp6	359	370	206	217	0.024605	0.844	12.8497
atp6	359	374	206	221	0.02217	0.813426	18.6212
atp6	360	363	207	210	0.0162095	0.909491	2.95121
atp6	360	364	207	211	0.0148315	0.577803	2.65169
atp6	360	366	207	213	0.012241	0.89192	6.34757
atp6	360	370	207	217	0.0157224	0.95679	11.7535
atp6	361	369	208	216	0.0110909	0.608964	9.04608
atp6	361	378	208	225	0.0132305	0.67883	22.3307
atp6	362	363	209	210	0.0287766	0.786806	1.31859
atp6	362	365	209	212	0.0167143	0.903075	2.84929
atp6	362	366	209	213	0.0160762	0.690741	2.852
atp6	362	370	209	217	0.0284804	0.786111	8.71954
atp6	362	372	209	219	0.0121271	0.753586	12.0902
atp6	362	373	209	220	0.0222976	0.857269	12.7776
atp6	362	374	209	221	0.0402985	0.878333	14.5647
atp6	362	375	209	222	0.0131049	0.826051	16.3336
atp6	363	365	210	212	0.0291598	0.890972	3.47476
atp6	363	366	210	213	0.0291582	1	3.06397
atp6	363	367	210	214	0.0225924	0.795139	2.8104
atp6	363	370	210	217	0.0276462	#N/A	7.35597
atp6	363	374	210	221	0.0350578	0.805556	12.8923
atp6	364	365	211	212	0.0132197	0.619948	1.31935
atp6	364	366	211	213	0.0118704	0.818175	3.25198
atp6	364	367	211	214	0.0251364	0.495894	3.30895
atp6	364	368	211	215	0.0305712	0.571415	3.332
atp6	364	369	211	216	0.0142909	0.497126	5.4524
atp6	364	372	211	219	0.00760467	0.598485	9.22256
atp6	364	375	211	222	0.0176141	0.588891	13.5695
atp6	364	378	211	225	0.0107385	0.510843	18.1122
atp6	365	366	212	213	0.0378533	0.855937	1.33893
atp6	365	367	212	214	0.0294918	0.715794	3.21833
atp6	365	368	212	215	0.0123061	0.741128	3.29971
atp6	365	369	212	216	0.00778934	0.748435	2.7965
atp6	365	370	212	217	0.020921	1	5.07663
atp6	365	374	212	221	0.0195106	0.879167	10.5831
atp6	366	367	213	214	0.0310234	0.68099	1.32737
atp6	366	368	213	215	0.0143118	0.842887	3.35917
atp6	366	370	213	217	0.0387712	0.850694	2.81636
atp6	366	371	213	218	0.0198557	0.823419	4.82221
atp6	366	372	213	219	0.0138447	0.805769	6.71048
atp6	366	373	213	220	0.0170886	0.83181	7.2333
atp6	366	374	213	221	0.0189384	0.9375	8.56825
atp6	367	368	214	215	0.0170131	0.725244	1.32326
atp6	367	370	214	217	0.017785	#N/A	3.10647
atp6	367	375	214	222	0.0169079	0.728606	8.60597
atp6	368	369	215	216	0.0226959	0.590287	1.32934
atp6	368	378	215	225	0.0117819	0.652757	12.0038
atp6	369	370	216	217	0.013254	0.749865	1.3319
atp6	369	371	216	218	0.0169933	0.579167	3.2947
atp6	369	375	216	222	0.0199381	0.63909	6.65912
atp6	369	378	216	225	0.0159392	0.572672	10.2702
atp6	370	374	217	221	0.024602	1	2.73574
atp6	371	373	218	220	0.0189039	0.743242	3.32742
atp6	371	374	218	221	0.0105148	0.801807	3.22726
atp6	371	375	218	222	0.0152546	0.792694	2.89533
atp6	371	378	218	225	0.0190229	0.72618	7.86328
atp6	372	374	219	221	0.0134075	0.817982	3.17166
atp6	372	376	219	223	0.0195028	0.767159	2.93166
atp6	373	374	220	221	0.0214908	0.671083	1.32139
atp6	373	375	220	222	0.0184067	0.816324	3.14382
atp6	373	376	220	223	0.0159498	0.732503	3.0466
atp6	373	378	220	225	0.0150141	0.685249	4.50136
atp6	374	376	221	223	0.0121214	0.704169	3.6137
atp6	375	376	222	223	0.0166486	0.723177	1.31323
atp6	375	378	222	225	0.0281934	0.777866	3.28278
atp6	376	378	223	225	0.0146129	0.717287	3.23165
cytb	17	20	1	2	0.0142448	0.760511	1.32405
cytb	17	98	1	70	0.0148306	0.772094	49.9183
cytb	17	129	1	85	0.01515	0.777607	41.9593
cytb	17	150	1	106	0.0130979	0.699824	22.0752
cytb	17	176	1	129	0.0152241	0.55375	37.1072
cytb	17	236	1	170	0.0168191	0.239803	49.09
cytb	17	345	1	251	0.0177908	0.696899	49.9926
cytb	17	396	1	299	0.017518	0.694079	29.3908
cytb	17	456	1	328	0.0226412	0.642013	36.2551
cytb	17	460	1	332	0.0168134	0.710661	38.5999
cytb	20	40	2	17	0.0147615	0.637258	18.0518
cytb	25	259	3	185	0.0189436	0.505185	31.6393
cytb	25	269	3	195	0.017694	0.626208	19.2368
cytb	25	285	3	209	0.0220952	0.675449	29.483
cytb	26	29	4	7	0.0169862	0.698461	2.96444
cytb	26	86	4	61	0.0170503	0.647951	51.9666
cytb	26	146	4	102	0.0165298	0.59626	29.1818
cytb	26	153	4	108	0.0140074	0.708543	18.8044
cytb	26	164	4	117	0.0133677	0.515131	23.4884
cytb	26	258	4	184	0.0150677	0.605788	29.8271
cytb	26	308	4	232	0.0157324	0.713011	27.6448
cytb	26	396	4	299	0.0139422	0.690386	26.6422
cytb	26	428	4	310	0.0148429	0.7028	27.5881
cytb	26	434	4	316	0.0164714	0.688101	34.5105
cytb	26	444	4	324	0.0217019	0.654693	38.9105
cytb	26	456	4	328	0.0249459	0.638617	35.5755
cytb	26	458	4	330	0.0223416	0.671916	42.0186
cytb	26	505	4	357	0.0179424	0.701024	39.9891
cytb	27	30	5	8	0.0227205	0.741376	3.17629
cytb	27	31	5	9	0.0137866	0.820542	2.72621
cytb	27	34	5	12	0.0136378	0.748559	4.20096
cytb	27	38	5	15	0.0155566	0.860412	8.90704
cytb	27	43	5	20	0.025199	0.813982	9.08626
cytb	27	53	5	30	0.0150691	0.765656	30.2588
cytb	27	143	5	99	0.0109189	0.59304	29.7385
cytb	27	149	5	105	0.0110568	0.744987	22.9984
cytb	27	161	5	114	0.0148168	0.789161	15.0959
cytb	27	171	5	124	0.0127312	0.385675	28.892
cytb	27	273	5	199	0.0144699	0.763661	9.15635
cytb	27	274	5	200	0.0185657	0.774055	15.4584
cytb	27	276	5	202	0.0127435	0.788935	9.82514
cytb	27	279	5	204	0.0127302	0.821014	18.8132
cytb	27	297	5	221	0.0150335	0.830353	13.2211
cytb	27	304	5	228	0.0133233	0.765528	21.19
cytb	27	352	5	258	0.0168411	0.751848	52.4949
cytb	27	389	5	293	0.00975554	0.894232	32.8893
cytb	27	399	5	301	0.0221223	0.788317	23.5392
cytb	27	454	5	326	0.0152927	0.789601	37.7031
cytb	27	475	5	336	0.00822539	0.813607	40.0777
cytb	27	480	5	341	0.0122334	0.801188	48.5014
cytb	27	525	5	373	0.011554	0.895753	35.3972
cytb	28	29	6	7	0.0124647	0.793327	1.32936
cytb	28	67	6	44	0.0150511	0.615385	28.2453
cytb	28	72	6	49	0.0179832	0.654713	28.7844
cytb	28	83	6	58	0.016377	0.692871	45.1753
cytb	28	149	6	105	0.0332325	0.75816	23.4957
cytb	28	158	6	111	0.0201225	0.792554	11.6468
cytb	28	161	6	114	0.0211481	0.782903	16.2792
cytb	28	339	6	245	0.0280334	0.768635	39.6378
cytb	28	361	6	266	0.0169302	0.674702	51.9731
cytb	28	421	6	307	0.0297727	0.791391	26.4513
cytb	28	422	6	308	0.0191345	0.763445	26.439
cytb	28	429	6	311	0.0185854	0.758728	28.8556
cytb	28	431	6	313	0.0151864	0.748339	21.768
cytb	28	433	6	315	0.0150377	0.7696	31.6579
cytb	28	511	6	363	0.015477	0.714937	31.8974
cytb	28	527	6	375	0.0152793	0.732726	38.5381
cytb	29	86	7	61	0.0140884	0.652067	50.5933
cytb	29	146	7	102	0.0159053	0.587347	26.3255
cytb	29	153	7	108	0.0173562	0.728089	16.4579
cytb	29	155	7	110	0.020083	0.747618	14.8157
cytb	29	287	7	211	0.012751	0.660378	23.8044
cytb	29	305	7	229	0.0158366	0.693468	20.9299
cytb	29	308	7	232	0.0139165	0.696326	26.5728
cytb	29	311	7	235	0.0125758	0.620524	30.0326
cytb	29	312	7	236	0.0160009	0.679433	30.3094
cytb	29	343	7	249	0.0142936	0.706581	47.4365
cytb	29	529	7	377	0.0155576	0.705872	34.8207
cytb	30	31	8	9	0.0155579	0.701607	1.31355
cytb	30	32	8	10	0.0154349	0.68261	3.19572
cytb	30	34	8	12	0.0152995	0.716622	5.92297
cytb	30	40	8	17	0.0113434	0.673226	12.5885
cytb	30	43	8	20	0.0238748	0.721585	10.1908
cytb	30	44	8	21	0.0136932	0.796091	15.1897
cytb	30	73	8	50	0.013706	0.594644	31.8468
cytb	30	108	8	79	0.0235024	0.65691	37.2934
cytb	30	129	8	85	0.0196869	0.683692	37.295
cytb	30	150	8	106	0.0199037	0.612718	16.9273
cytb	30	158	8	111	0.0158233	0.697472	7.81994
cytb	30	233	8	168	0.0181936	0.560258	46.2062
cytb	30	237	8	171	0.0124142	0.623079	44.771
cytb	30	296	8	220	0.0146435	0.836413	18.3685
cytb	30	307	8	231	0.0166994	0.593636	29.7918
cytb	30	369	8	273	0.00921021	0.878233	33.6459
cytb	30	375	8	279	0.011231	0.642909	39.6205
cytb	30	475	8	336	0.00809274	0.651629	38.0184
cytb	31	72	9	49	0.0127863	0.70164	26.6304
cytb	31	159	9	112	0.0147649	0.711317	10.5472
cytb	31	184	9	133	0.0197651	0.633631	34.6294
cytb	31	200	9	147	0.0243322	0.84697	34.5904
cytb	31	273	9	199	0.0157592	0.810336	4.62573
cytb	31	353	9	259	0.0129574	0.876259	46.1531
cytb	31	454	9	326	0.0150728	0.865174	33.6978
cytb	31	476	9	337	0.0147035	0.865208	40.0883
cytb	32	433	10	315	0.0178549	0.652021	26.8644
cytb	32	502	10	354	0.0151217	0.680455	37.826
cytb	33	62	11	39	0.0148008	0.628796	19.2503
cytb	33	80	11	55	0.0138025	0.347248	31.7279
cytb	33	95	11	67	0.0202601	0.638201	38.8075
cytb	33	112	11	83	0.0154404	0.77409	26.4777
cytb	33	139	11	95	0.0121044	0.482194	23.1193
cytb	33	236	11	170	0.0130534	0.295828	33.8941
cytb	33	305	11	229	0.0223928	0.640105	18.8542
cytb	33	348	11	254	0.012167	0.450798	40.362
cytb	33	391	11	295	0.019752	0.643213	22.9113
cytb	34	45	12	22	0.0121246	0.735203	13.5233
cytb	34	50	12	27	0.011713	0.363768	21.5084
cytb	34	73	12	50	0.0145304	0.616258	25.1804
cytb	34	103	12	74	0.0135785	0.815753	33.8189
cytb	34	130	12	86	0.0204321	0.785618	29.5953
cytb	34	145	12	101	0.0143217	0.680966	23.7962
cytb	34	159	12	112	0.0141659	0.653074	12.6033
cytb	34	161	12	114	0.017274	0.754272	12.9119
cytb	34	167	12	120	0.0132493	0.462229	20.1709
cytb	34	186	12	135	0.0150653	0.71776	39.2889
cytb	34	200	12	147	0.018436	1	32.7563
cytb	34	203	12	150	0.017433	0.719963	28.5606
cytb	34	276	12	202	0.012148	0.753005	7.8497
cytb	34	385	12	289	0.0180117	0.799059	32.8669
cytb	34	480	12	341	0.0110313	0.786338	44.7083
cytb	34	502	12	354	0.0162578	0.698637	37.3929
cytb	36	73	13	50	0.0151426	0.598512	28.2429
cytb	36	76	13	53	0.0425156	0.608197	30.3746
cytb	36	101	13	72	0.0165013	0.658725	43.747
cytb	36	190	13	139	0.0121674	0.85166	41.9033
cytb	36	200	13	147	0.0145526	0.660719	37.0292
cytb	36	272	13	198	0.0158054	0.702423	7.68932
cytb	37	40	14	17	0.0191675	0.646153	3.81849
cytb	38	43	15	20	0.0380091	0.814554	6.08076
cytb	38	102	15	73	0.0155622	0.773878	32.7372
cytb	38	149	15	105	0.0168244	0.827107	24.5673
cytb	38	292	15	216	0.0165713	0.830578	19.0832
cytb	38	383	15	287	0.013766	1	38.7795
cytb	38	499	15	351	0.0153155	0.644901	45.1014
cytb	40	46	17	23	0.0131785	0.534099	7.63266
cytb	40	58	17	35	0.0136772	0.636832	10.3944
cytb	40	61	17	38	0.0163678	0.616972	13.8687
cytb	40	66	17	43	0.0122607	0.62786	19.4987
cytb	40	82	17	57	0.0136306	0.620499	38.004
cytb	40	138	17	94	0.0141921	0.576374	19.6804
cytb	40	139	17	95	0.0103658	0.447123	22.2886
cytb	40	154	17	109	0.0178495	0.631574	14.0224
cytb	40	236	17	170	0.0132361	0.410135	42.3363
cytb	40	267	17	193	0.0173983	0.625512	11.0092
cytb	40	271	17	197	0.0270136	0.638633	6.98161
cytb	40	280	17	205	0.0113719	0.534308	8.86695
cytb	40	305	17	229	0.016707	0.652304	12.9904
cytb	40	309	17	233	0.0144106	0.664011	18.9318
cytb	40	311	17	235	0.0171435	0.624258	18.8545
cytb	40	314	17	238	0.013479	0.684156	25.4177
cytb	40	365	17	270	0.00556448	0.602802	36.061
cytb	40	369	17	273	0.0116364	0.759422	28.9822
cytb	40	433	17	315	0.017912	0.651462	24.9649
cytb	41	46	18	23	0.0171384	0.506396	7.36298
cytb	41	50	18	27	0.0105783	0.443265	11.8173
cytb	41	89	18	63	0.0154378	0.71088	37.1696
cytb	41	103	18	74	0.0147514	0.667903	29.9944
cytb	41	144	18	100	0.0143928	0.685739	14.7847
cytb	41	171	18	124	0.0106657	0.409491	22.6564
cytb	41	238	18	172	0.0173107	0.635092	35.398
cytb	41	274	18	200	0.0152986	0.699991	10.444
cytb	41	394	18	297	0.0154265	0.495797	30.0176
cytb	41	476	18	337	0.0142946	0.715429	35.9232
cytb	41	488	18	344	0.0130064	0.703484	47.7152
cytb	41	496	18	348	0.0152439	0.571462	45.2503
cytb	42	52	19	29	0.0176528	0.377574	18.0406
cytb	42	271	19	197	0.0195649	0.50233	10.6732
cytb	42	528	19	376	0.0175071	0.423923	40.8096
cytb	42	531	19	378	0.0183068	0.36607	40.3608
cytb	43	44	20	21	0.0192284	0.853066	1.29373
cytb	43	71	20	48	0.01737	1	30.5059
cytb	43	205	20	152	0.0153389	0.696523	45.1607
cytb	43	297	20	221	0.0171191	0.562388	4.9585
cytb	43	379	20	283	0.0146033	0.515758	46.9055
cytb	44	45	21	22	0.0348294	0.980769	1.30613
cytb	44	47	21	24	0.0332024	#N/A	6.40002
cytb	44	53	21	30	0.0242846	0.779217	14.9634
cytb	44	54	21	31	0.0387703	0.967949	10.5034
cytb	44	135	21	91	0.0182936	0.519231	23.0607
cytb	44	141	21	97	0.019557	#N/A	13.0677
cytb	44	147	21	103	0.0230928	0.457265	20.4084
cytb	44	159	21	112	0.0195807	0.802317	11.9323
cytb	44	174	21	127	0.0122393	0.156646	28.5447
cytb	44	274	21	200	0.0132268	0.850759	6.44236
cytb	44	280	21	205	0.0309694	0.471154	5.96339
cytb	44	348	21	254	0.0122781	0.460394	42.2482
cytb	44	433	21	315	0.0094092	0.780732	21.9673
cytb	44	454	21	326	0.0115271	0.70016	25.8739
cytb	45	47	22	24	0.0520436	#N/A	3.82522
cytb	45	49	22	26	0.0247802	0.632865	9.68352
cytb	45	50	22	27	0.0165733	0.743056	7.63019
cytb	45	51	22	28	0.0238626	0.9175	13.2023
cytb	45	53	22	30	0.0210427	0.740207	14.8901
cytb	45	54	22	31	0.0551573	1	9.98896
cytb	45	55	22	32	0.0326014	#N/A	13.5388
cytb	45	58	22	35	0.025916	#N/A	12.5443
cytb	45	228	22	166	0.0339925	1	46.5806
cytb	45	284	22	208	0.0169928	#N/A	12.6987
cytb	45	293	22	217	0.0203678	0.764286	3.52492
cytb	45	386	22	290	0.0189366	#N/A	40.3034
cytb	45	481	22	342	0.015384	0.703922	47.5091
cytb	46	62	23	39	0.0203773	0.569471	16.5714
cytb	46	139	23	95	0.0209121	0.492453	21.059
cytb	46	154	23	109	0.019288	0.525083	11.219
cytb	46	212	23	159	0.0155982	0.51996	46.476
cytb	46	264	23	190	0.0158904	0.537914	20.5341
cytb	46	267	23	193	0.0163348	0.511306	16.5543
cytb	46	290	23	214	0.0256154	0.517545	7.82504
cytb	47	49	24	26	0.0255869	0.598824	3.85425
cytb	47	50	24	27	0.0162811	0.590726	3.55362
cytb	47	51	24	28	0.0213067	#N/A	8.03072
cytb	47	53	24	30	0.0203571	0.59563	11.7031
cytb	47	54	24	31	0.0649049	#N/A	6.8834
cytb	47	55	24	32	0.039013	#N/A	10.5363
cytb	47	56	24	33	0.0176449	0.706897	13.4952
cytb	47	58	24	35	0.0326753	#N/A	12.0437
cytb	47	386	24	290	0.0224729	#N/A	38.2511
cytb	47	389	24	293	0.0158129	1	34.2077
cytb	48	292	25	216	0.0166924	0.754241	2.4682
cytb	49	54	26	31	0.0302007	0.846386	6.49531
cytb	49	303	26	227	0.0164338	0.408675	6.29653
cytb	49	496	26	348	0.0140675	0.436526	40.5045
cytb	50	51	27	28	0.0153597	0.598769	1.3306
cytb	50	53	27	30	0.0267766	0.473796	5.55278
cytb	50	54	27	31	0.0195521	0.71875	4.06699
[truncated: 18,345 more rows]
