# Supplementary material for: Episodic evolution of coadapted sets of amino acid sites in mitochondrial proteins
Source: PLoS Genet. 2021 Jan 25;17(1):e1008711. doi: 10.1371/journal.pgen.1008711 (PMC7861529; doi:10.1371/journal.pgen.1008711)
Supplement: S7 Spreadsheet — (XLSX) [file pgen.1008711.s032.xlsx]

## Sheet: Panel A
source vertex	target vertex	weight
2	1	-0.35
3	1	-0.83
1	1	0.32
5	1	0.08
4	1	-0.03
6	1	-0.36
3	2	-0.61
5	2	-0.27
4	2	-0.46
2	2	0.47
6	2	0.41
5	3	-1.6
3	3	1.03
4	3	-0.85
6	3	-0.76
5	5	1.17
6	5	-0.01
6	6	0.52
5	4	-1.97
4	4	1.19
6	4	0.06

## Sheet: Panel B
source vertex	target vertex	weight
3	2	-1.28
2	2	1.53
6	2	-1.03
5	2	-0.72
4	2	-0.85
3	3	0.88
6	3	-0.27
4	3	-0.71
5	3	-0.8
1	1	0.7
2	1	-0.8
4	1	-0.31
3	1	-0.83
5	1	-0.42
6	1	-0.63
4	4	1.34
6	4	0.09
5	4	-0.86
5	5	1.58
6	5	0.17
6	6	3.78

## Sheet: Panel C
source vertex	target vertex	weight
4	2	0.47
6	2	0.22
2	2	-1.13
3	2	0.52
5	2	0.42
6	3	-0.25
4	3	-0.7
3	3	-2.11
5	3	-0.72
2	1	0.44
6	1	0.12
1	1	-1.35
3	1	-0.66
5	1	-0.79
4	1	-0.81
5	4	-0.68
6	4	-0.07
4	4	-2.47
6	5	0.09
5	5	-2.05
6	6	-1.06

## Sheet: Panel D
source vertex	target vertex	weight
3	2	-0.36
2	2	0.44
5	2	-0.14
6	2	-1.32
4	2	-0.26
2	1	-0.12
3	1	-0.28
1	1	0.18
5	1	-0.3
4	1	-0.76
6	1	-0.23
3	3	0.23
5	3	-0.26
4	3	-0.59
6	3	0.27
5	5	0.52
6	5	-0.43
5	4	-0.24
4	4	0.7
6	4	-0.66
6	6	0.9

## Sheet: Panel E
source vertex	target vertex	weight
2	2	1.61
5	2	-0.68
4	2	-0.71
6	2	-0.47
3	2	-1.95
4	4	0.95
5	4	-1.08
6	4	-0.71
1	1	1.06
5	1	-0.95
4	1	-2.09
3	1	-1.03
6	1	-1.06
2	1	-1.21
3	3	1.8
4	3	-1.51
6	3	-0.48
5	3	-0.19
6	6	2.86
5	5	1.64
6	5	-0.52

## Sheet: Panel F
source vertex	target vertex	weight
3	2	0.38
5	2	-0.17
6	2	-0.28
2	2	-1.28
4	2	-0.63
5	4	-0.52
6	4	-1.91
3	1	0.31
6	1	0.48
4	1	0.37
1	1	-1.52
2	1	-0.08
5	1	0.13
3	3	-0.63
5	3	0.16
4	3	0.18
6	3	0.02
6	5	-0.97
5	5	-1.03

## Sheet: Panel G
source vertex	target vertex	weight
1	1	0.23
2	1	-0.21
5	1	-0.08
3	1	-0.48
4	1	-0.24
2	2	0.03
5	2	-0.15
3	2	-0.2
4	2	-0.11
5	5	0.31
5	3	-0.18
3	3	0.54
4	3	-0.18
4	4	0.61
5	4	-0.32

## Sheet: Panel H
source vertex	target vertex	weight
3	2	-0.68
2	2	0.64
4	2	-0.67
5	2	-0.59
1	1	1
2	1	-0.46
3	1	-1.64
5	1	-0.1
4	1	-1.64
5	5	3.11
3	3	0.97
4	3	-0.39
5	3	-0.35
4	4	1.43
5	4	0.14

## Sheet: Panel I
source vertex	target vertex	weight
2	2	-1.79
5	2	0.35
4	2	-0.43
3	2	-0.49
2	1	0.18
5	1	0.25
4	1	0.37
3	1	0.45
1	1	-0.98
5	5	-0.78
5	3	0.03
3	3	-2.7
4	3	-1.7
5	4	0.09
4	4	-1.31

## Sheet: Panel J
source vertex	target vertex	weight
2	2	0.26
4	2	-0.07
3	2	-1
2	1	-0.13
1	1	-0.07
4	1	-0.01
3	1	-0.21
4	4	0.18
4	3	-0.65
3	3	0.8

[truncated: 5 more sheets: Panel K, Panel L, Panel M, Panel N, Panel O]
